# Supplementary material for: Speciation Underpinned by Unexpected Molecular Diversity in the Mycorrhizal Fungal Genus Pisolithus
Source: Mol Biol Evol. 2023 Feb 22;40(3):msad045. doi: 10.1093/molbev/msad045 (PMC10066745; doi:10.1093/molbev/msad045)
Supplement: msad045_Supplementary_Data [file msad045_supplementary_data.zip › Table_S1.xlsx]

## Sheet: Table S2
Table S1: Scaffold Size of Pisolithus genomes sequenced for this research.
Fungal ID	Species Name	Scaffold_Type	Total_Size
Pisalb1	Pisolithus albus	primary	59081386
Pisalb1	Pisolithus albus	secondary	28667364
Piscro1	Pisolithus sp. A	primary	50534482
Piscro1	Pisolithus sp. A	secondary	30179918
Pismar1	Pisolithus marmoratus	primary	87506049
Pismar1	Pisolithus marmoratus	secondary	34878715
Pismi_AB1_1	Pisolithus sp. B1	primary	46458682
Pismi_AB1_1	Pisolithus sp. B1	secondary	18246740
Pismi2	Pisolithus microcarpus	primary	53317421
Pismi2	Pisolithus microcarpus	secondary	23933431
Pisori2	Pisolithus orientalis	primary	47133533
Pisori2	Pisolithus orientalis	secondary	10863706
Pisthe1	Pisolithus thermaeus	primary	44695379
Pisthe1	Pisolithus thermaeus	secondary	37226084
Pisthe227_1	Pisolithus sp. B	primary	46184362
Pisthe227_1	Pisolithus sp. B	secondary	30322820
Pisti2	Pisolithus tinctorius	primary	68395873
Pisti2	Pisolithus tinctorius	secondary	24132346
