# Supplementary material for: Speciation Underpinned by Unexpected Molecular Diversity in the Mycorrhizal Fungal Genus Pisolithus
Source: Mol Biol Evol. 2023 Feb 22;40(3):msad045. doi: 10.1093/molbev/msad045 (PMC10066745; doi:10.1093/molbev/msad045)
Supplement: msad045_Supplementary_Data [file msad045_supplementary_data.zip › Table_S2.xlsx]

## Sheet: Table S3
Table S2: Genomic feature statistics for 30 fungal genomes considered in this study
JGI_ID	CladeOrder	SpeciesName	Ecology	Phylum	Class	Order	Family	Genus	Genome.size	TE.CoverageTotal	TE.CoverageTotal.Mbp	Num.Gene	Num.Contig	Num.Scaffold	Scaffold.N50	Scaffold.L50.Mbp	Secret.protein	Total.protein	CompleteBUSCO	ComplelteBUSCO.single.copy	CompleteBUSCO.duplicate	FrangmentedBUSCO	MissingBUSCO	Total.BUSCO.group
Pisthe1	1	Pisolithus thermaeus	Ectomycorrhiza	Basidiomycota	Agaricomycetes	Boletales	Pisolithaceae	Pisolithus	44695379	46.82	20.9264	15712	287	287	42	0.56	555	15712	281	242	39	8	1	290
Pisthe227_1	2	Pisolithus sp. B	Ectomycorrhiza	Basidiomycota	Agaricomycetes	Boletales	Pisolithaceae	Pisolithus	46184362	46.78	21.605	15058	718	718	117	0.2	514	15058	287	266	21	2	1	290
Piscro1	3	Pisolithus sp. A	Ectomycorrhiza	Basidiomycota	Agaricomycetes	Boletales	Pisolithaceae	Pisolithus	50534482	47.28	23.8927	15799	576	576	95	0.26	562	15799	278	243	35	7	5	290
Pismi_AB1_1	4	Pisolithus sp. B1	Ectomycorrhiza	Basidiomycota	Agaricomycetes	Boletales	Pisolithaceae	Pisolithus	46458682	41.16	19.1224	12451	333	333	14	1.24	403	12451	282	275	7	6	2	290
Pisalb1	5	Pisolithus albus	Ectomycorrhiza	Basidiomycota	Agaricomycetes	Boletales	Pisolithaceae	Pisolithus	59081386	55.49	32.7843	17029	487	487	44	0.58	478	17029	279	237	42	6	5	290
Pismi2	6	Pisolithus microcarpus	Ectomycorrhiza	Basidiomycota	Agaricomycetes	Boletales	Pisolithaceae	Pisolithus	53317421	49.43	26.3548	16766	151	151	16	1.41	485	16766	286	259	27	4	0	290
Pismar1	7	Pisolithus marmoratus	Ectomycorrhiza	Basidiomycota	Agaricomycetes	Boletales	Pisolithaceae	Pisolithus	87506049	62.5	54.6913	21754	1188	1188	172	0.2	812	21754	278	237	41	9	3	290
Pisori2	8	Pisolithus orientalis	Ectomycorrhiza	Basidiomycota	Agaricomycetes	Boletales	Pisolithaceae	Pisolithus	47133533	45.38	21.3892	12203	537	537	26	0.59	416	12203	286	276	10	4	0	290
Pisti2	9	Pisolithus tinctorius	Ectomycorrhiza	Basidiomycota	Agaricomycetes	Boletales	Pisolithaceae	Pisolithus	68395873	58.19	39.7996	16924	224	224	17	1.37	569	16924	286	258	28	3	1	290
Sclci1	10	Scleroderma citrinum	Ectomycorrhiza	Basidiomycota	Agaricomycetes	Boletales	Sclerodermataceae	Scleroderma	56144862	38.05	21.3631	21012	3919	938	63	0.24	523	21012	284	278	6	6	0	290
Gyrli1	11	Gyrodon lividus	Ectomycorrhiza	Basidiomycota	Agaricomycetes	Boletales	Gyrodontaceae	Gyrodon	43048674	36.75	15.8204	11779	1390	369	14	1.16	591	11779	283	280	3	5	2	290
Paxin1	12	Paxillus involutus	Ectomycorrhiza	Basidiomycota	Agaricomycetes	Boletales	Paxillaceae	Paxillus	58301126	24.89	14.5112	17968	6222	2681	29	0.38	488	17968	277	268	9	9	4	290
Hydpi2	13	Hydnomerulius pinastri	Brown rot	Basidiomycota	Agaricomycetes	Boletales	Paxillaceae	Hydnomerulius	38278792	7.8	2.98575	13270	2315	603	16	0.69	650	13270	286	280	6	4	0	290
Rhives1	14	Rhizopogon vesiculosus	Ectomycorrhiza	Basidiomycota	Agaricomycetes	Boletales	Rhizopogonaceae	Rhizopogon	43809644	24.38	10.6808	14218	13804	6700	388	0.03	438	14218	275	273	2	11	4	290
Suilu4	15	Suillus luteus	Ectomycorrhiza	Basidiomycota	Agaricomycetes	Boletales	Suillaceae	Suillus	44486502	22.35	9.94273	16588	67	67	10	1.39	548	16588	285	279	6	5	0	290
Conol1	16	Coniophora olivacea	Ectomycorrhiza	Basidiomycota	Agaricomycetes	Boletales	Coniophoraceae	Coniophora	39071688	3.84	1.50035	14928	990	863	80	0.14	727	14928	284	282	2	5	1	290
Conpu1	17	Coniophora puteana	Brown rot	Basidiomycota	Agaricomycetes	Boletales	Coniophoraceae	Coniophora	42968544	3.94	1.69296	13761	1034	210	7	2.4	786	13761	277	272	5	3	10	290
SerlaS7_3_2	18	Serpula lacrymans	Brown rot	Basidiomycota	Agaricomycetes	Boletales	Serpulaceae	Serpula	47042600	24.05	11.3137	14495	6088	2128	7	2.7	484	14495	271	270	1	9	10	290
Phaca1	19	Phanerochaete carnosa	White rot	Basidiomycota	Agaricomycetes	Polyporales	Phanerochaetaceae	Phanerochaete	46293355	14.56	6.74031	13937	2272	1137	6	3.53	756	13937	254	252	2	10	26	290
Phchr2	20	Phanerochaete chrysosporium	White rot	Basidiomycota	Agaricomycetes	Polyporales	Phanerochaetaceae	Phanerodontia	35149519	6.16	2.16521	13602	1253	232	8	1.91	717	13602	282	281	1	6	2	290
Trave1	21	Trametes versicolor	White rot	Basidiomycota	Agaricomycetes	Polyporales	Polyporaceae	Trametes	44794008	4.05	1.81416	14296	1443	283	7	2.88	867	14296	279	277	2	2	9	290
Polar1	22	Polyporus arcularius	White rot	Basidiomycota	Agaricomycetes	Polyporales	Polyporaceae	Polyporus	43452342	2.37	1.02982	17525	2601	2540	244	0.05	923	17525	286	283	3	4	0	290
Rhiso1	23	Rhizoctonia solani	Pathogen	Basidiomycota	Agaricomycetes	Cantharellales	Ceratobasidiaceae	Rhizoctonia	47658641	17.76	8.46417	15157	3979	1600	133	0.08	1064	15157	264	252	12	17	9	290
Hetan2	24	Heterobasidion annosum	Pathogen	Basidiomycota	Agaricomycetes	Russulales	Bondarzewiaceae	Heterobasidion	33649967	16	5.38399	13405	18	15	6	2.6	588	13405	284	282	2	6	0	290
PleosPC15_2	25	Pleurotus ostreatus	White rot	Basidiomycota	Agaricomycetes	Agaricales	Pleurotaceae	Pleurotus	34343005	7.35	2.52421	12330	13	12	5	3.27	885	12330	284	276	8	2	4	290
Hebcy2	26	Hebeloma cylindrosporum	Ectomycorrhiza	Basidiomycota	Agaricomycetes	Agaricales	Cortinariaceae	Hebeloma	38226047	2.77	1.05886	15382	526	176	12	1.07	641	15382	281	280	1	9	0	290
Lacbi2	27	Laccaria bicolor	Ectomycorrhiza	Basidiomycota	Agaricomycetes	Agaricales	Tricholomataceae	Laccaria	60707050	34.79	21.12	23132	584	55	5	4.31	853	23132	287	282	5	3	0	290
Agabi_varbisH97_2	28	Agaricus bisporus	Litter rotter	Basidiomycota	Agaricomycetes	Agaricales	Agaricaceae	Agaricus	30233745	11.03	3.33478	10438	254	29	6	2.3	555	10438	276	274	2	8	6	290
Amamu1	29	Amanita muscaria	Ectomycorrhiza	Basidiomycota	Agaricomycetes	Agaricales	Amanitaceae	Amanita	40699759	15.46	6.29218	18153	3814	1101	54	0.17	651	18153	288	284	4	2	0	290
Armcep1	30	Armillaria cepistipes	Pathogen	Basidiomycota	Agaricomycetes	Agaricales	Physalacriaceae	Armillaria	75828441	27.05	20.5116	23460	346	287	8	3.29	1151	23460	278	272	6	10	2	290
