# Supplementary material for: Speciation Underpinned by Unexpected Molecular Diversity in the Mycorrhizal Fungal Genus Pisolithus
Source: Mol Biol Evol. 2023 Feb 22;40(3):msad045. doi: 10.1093/molbev/msad045 (PMC10066745; doi:10.1093/molbev/msad045)
Supplement: msad045_Supplementary_Data [file msad045_supplementary_data.zip › Table_S3.xlsx]

## Sheet: Table S4
Table S3: Pairwise PERMANOVA of four fungal lifestyles comprising 30 genomes
Factor:	Genome				CAZyme				Lipases				Protease				Secreted AA				Secreted CBM				Secreted GH				Secreted PL				Secreted CE				SSP				TE Coverage				TE DNA				TE LTR
	Brown rot	Ectomycorrhiza	Litter rotter	Pathogen	Brown rot	Ectomycorrhiza	Litter rotter	Pathogen	Brown rot	Ectomycorrhiza	Litter rotter	Pathogen	Brown rot	Ectomycorrhiza	Litter rotter	Pathogen	Brown rot	Ectomycorrhiza	Litter rotter	Pathogen	Brown rot	Ectomycorrhiza	Litter rotter	Pathogen	Brown rot	Ectomycorrhiza	Litter rotter	Pathogen	Brown rot	Ectomycorrhiza	Litter rotter	Pathogen	Brown rot	Ectomycorrhiza	Litter rotter	Pathogen	Brown rot	Ectomycorrhiza	Litter rotter	Pathogen	Brown rot	Ectomycorrhiza	Litter rotter	Pathogen	Brown rot	Ectomycorrhiza	Litter rotter	Pathogen	Brown rot
Ectomycorrhiza	0.482475	NA	NA	NA	0.00473333	NA	NA	NA	0.151867	NA	NA	NA	0.714286	NA	NA	NA	0.318417	NA	NA	NA	0.00516667	NA	NA	NA	0.007	NA	NA	NA	0.925926	NA	NA	NA	0.2636	NA	NA	NA	0.74832	NA	NA	NA	0.178571	NA	NA	NA	0.241733	NA	NA	NA	0.131033
Litter rotter	0.5	0.482475	NA	NA	1	0.130875	NA	NA	1	0.924	NA	NA	1	0.833333	NA	NA	0.357143	0.1331	NA	NA	0.75	0.129325	NA	NA	0.833333	0.264375	NA	NA	0.714286	0.297667	NA	NA	0.555556	0.1732	NA	NA	0.555556	0.45202	NA	NA	1	0.316	NA	NA	0.8	0.4	NA	NA	0.571429
Pathogen	0.777778	0.79822	0.691964	NA	0.428571	0.00473333	0.833333	NA	0.9375	0.151867	0.9375	NA	0.714286	0.297619	0.833333	NA	0.2	0.0042	0.555556	NA	0.47619	0.004	0.75	NA	0.833333	0.007	0.833333	NA	0.5	0.0367	1	NA	0.2636	0.01305	0.75	NA	0.5	0.45202	0.555556	NA	0.5	0.3005	0.625	NA	0.8	0.07985	0.8	NA	0.25
White rot	0.691964	0.4173	0.482475	0.625	0.357143	0.0008	0.833333	0.357143	0.9375	0.151867	1	0.9375	0.297619	0.01	0.416667	0.714286	0.0595238	0.0006	1	0.424107	0.285714	0.0002	0.47619	0.75	0.839286	0.0017	0.833333	0.714286	0.684524	0.1516	0.925926	0.684524	0.25	0.01305	0.2636	0.25	0.357143	0.45202	0.45202	0.555556	0.753968	0.0121	0.625	0.178571	0.52381	0.0252	0.8	0.4	0.571429
[truncated: 15 more columns]
