# Supplementary material for: Speciation Underpinned by Unexpected Molecular Diversity in the Mycorrhizal Fungal Genus Pisolithus
Source: Mol Biol Evol. 2023 Feb 22;40(3):msad045. doi: 10.1093/molbev/msad045 (PMC10066745; doi:10.1093/molbev/msad045)
Supplement: msad045_Supplementary_Data [file msad045_supplementary_data.zip › Table_S4.xlsx]

## Sheet: Table S5
Table S4: KOG classification of core, dispensable, and specific Pisolithaceae genome
		Number of Orthoclusters			Percent of Orthoclusters (Excluding Unclassified)			Percent of Orthoclusters (Including Unclassified)
KOG Class	Definition of KOG Class	Core	Dispensable	Specific	Core	Dispensable	Specific	Core	Dispensable	Specific
A	RNA processing and modification	190	74	149	5.30875	5.91527	5.3655	3.43518	0.7647	0.560994
B	Chromatin structure and dynamics	47	19	41	1.31322	1.51878	1.47641	0.849756	0.196342	0.154367
C	Energy production and conversion	161	55	97	4.49846	4.39648	3.49298	2.91087	0.568358	0.365211
D	Cell cycle control, cell division, chromosome partitioning	82	38	72	2.29114	3.03757	2.59273	1.48255	0.392684	0.271084
E	Amino acid transport and metabolism	150	38	113	4.19111	3.03757	4.06914	2.71199	0.392684	0.425452
F	Nucleotide transport and metabolism	61	11	46	1.70439	0.879297	1.65646	1.10287	0.113672	0.173193
G	Carbohydrate transport and metabolism	127	60	112	3.54848	4.79616	4.03313	2.29615	0.620027	0.421687
H	Coenzyme transport and metabolism	70	25	38	1.95585	1.9984	1.36838	1.26559	0.258345	0.143072
I	Lipid transport and metabolism	148	39	95	4.13523	3.11751	3.42096	2.67583	0.403017	0.357681
J	Translation, ribosomal structure and biogenesis	259	94	177	7.23666	7.51399	6.37378	4.6827	0.971375	0.666416
K	Transcription	203	66	116	5.67198	5.27578	4.17717	3.67022	0.68203	0.436747
L	Replication, recombination and repair	164	76	124	4.58229	6.07514	4.46525	2.96511	0.785367	0.466867
M	Cell wall/membrane/envelope biogenesis	30	6	14	0.838223	0.479616	0.504141	0.542397	0.0620027	0.0527108
N	Cell motility	3	4	5	0.0838223	0.319744	0.18005	0.0542397	0.0413351	0.0188253
O	Posttranslational modification, protein turnover, chaperones	375	83	263	10.4778	6.63469	9.47065	6.77997	0.857704	0.990211
P	Inorganic ion transport and metabolism	68	36	93	1.89997	2.8777	3.34894	1.22943	0.372016	0.350151
Q	Secondary metabolites biosynthesis, transport and catabolism	99	68	149	2.76614	5.43565	5.3655	1.78991	0.702697	0.560994
R	General function prediction only	537	221	375	15.0042	17.6659	13.5038	9.70891	2.28377	1.4119
S	Function unknown	304	72	129	8.49399	5.7554	4.6453	5.49629	0.744032	0.485693
T	Signal transduction mechanisms	99	68	322	2.76614	5.43565	11.5952	1.78991	0.702697	1.21235
U	Intracellular trafficking, secretion, and vesicular transport	236	51	149	6.59402	4.07674	5.3655	4.26686	0.527023	0.560994
V	Defense mechanisms	32	11	15	0.894104	0.879297	0.540151	0.578557	0.113672	0.0564759
W	Extracellular structures	5	3	4	0.139704	0.239808	0.14404	0.0903996	0.0310013	0.0150602
Y	Nuclear structure	28	15	23	0.782341	1.19904	0.828232	0.506238	0.155007	0.0865964
Z	Cytoskeleton	101	18	56	2.82202	1.43885	2.01656	1.82607	0.186008	0.210843
	Unclassified	1952	8426	23783				35.292	87.0724	89.5444
