# Supplementary material for: Speciation Underpinned by Unexpected Molecular Diversity in the Mycorrhizal Fungal Genus Pisolithus
Source: Mol Biol Evol. 2023 Feb 22;40(3):msad045. doi: 10.1093/molbev/msad045 (PMC10066745; doi:10.1093/molbev/msad045)
Supplement: msad045_Supplementary_Data [file msad045_supplementary_data.zip › Table_S5.xlsx]

## Sheet: Table S5
File S5: Transcriptomic Libraries used in this manuscript and mapping statistics
Sample	JGI genome name	File name	JGI library	JGI	NCBI Accession	Filtered reads	mapped respective Pisolithus	% mapped	Re-analysed from previous published
P. marmoratus FLM1	Pismar1	12151.7.240462.TTGTCGG-ACCGACA	CGOWU	x	SRR8274790	60152830	47202156	78.4704
P. marmoratus FLM2	Pismar1	12151.7.240462.CCAAGCA-TTGCTTG	CGOWW	x	SRR8274791	80356922	63270387	78.7367
P. marmoratus FLM3	Pismar1	12139.7.240256.TAACCGG-ACCGGTT	CGOWX	x	SRR8274786	59421998	46928293	78.9746
P. marmoratus ECM1	Pismar1	12151.6.240454.ATGGTCC-TGGACCA	CGOWY	x	SRR8274789	53990954	31567414	58.468
P. marmoratus ECM2	Pismar1	12139.7.240256.GTCTAGG-ACCTAGA	CGOWZ	x	SRR8274787	58531670	35299488	60.3084
P. marmoratus ECM3	Pismar1	12151.6.240454.AAGAGCC-TGGCTCT	CGOXA	x	SRR8274788	55966508	34217080	61.1385
P. thermeus 72 FLM1	Pisthe227_1	12139.5.240242.ACCTCTG-ACAGAGG	CGOUY	x	SRR8274866	57083510	45657210	79.9832
P. thermeus 72 FLM2	Pisthe227_1	12139.8.240264.TGGATCA-GTGATCC	CGOUZ	x	SRR8274867	55824948	44674861	80.0267
P. thermeus 72 FLM3	Pisthe227_1	12139.5.240242.CTTGCTG-ACAGCAA	CGOWA	x	SRR8274869	56349246	44946404	79.764
P. thermeus 72 ECM1	Pisthe227_1	12139.8.240264.GCCATAA-GTTATGG	CGOWB	x	SRR8274865	61405828	17832767	29.0408
P. thermeus 72 ECM2	Pisthe227_1	12139.5.240242.ATGCCTG-ACAGGCA	CGOWC	x	SRR8274864	59689604	16059590	26.9052
P. thermeus 72 ECM3	Pisthe227_1	12151.5.240446.GAAGTAC-GGTACTT	CGOWG	x	SRR8274868	60372014	17151804	28.4102
P. alba Si12 FLM1/Control root1	Pisalb1	JP16			SRX730465	42034104	18093884	43.0457	Plett JM, Kohler A, Khachane A, Keniry K et al. The effect of elevated carbon dioxide on the interaction between Eucalyptus grandis and diverse isolates of Pisolithus sp. is associated with a complex shift in the root transcriptome. New Phytol 2015 Jun;206(4):1423-36. PMID: 25377589
P. alba Si12 FLM2/Control root2	Pisalb1	JP17			SRX730466	56725840	24710921	43.562
P. alba Si12 FLM3/Control root3	Pisalb1	JP18			SRX730467	37580830	16649545	44.3033
P. alba Si12 ECM1	Pisalb1	JP13			SRX730479	44933800	24803939	55.2011
P. alba Si12 ECM2	Pisalb1	JP14			SRX730480	38302776	20083709	52.4341
P. alba Si12 ECM3	Pisalb1	JP15			SRX730481	63062984	34668996	54.9752
P.microcarpus 441 FLM1	Pismi2	9198.2.124983.ACAGTG	ACNAZ	x	SRR6233255	95011175	74317914	78.2202
P.microcarpus 441 FLM2	Pismi2	9198.3.124987.GCCAAT	ACNBA	x	SRR6233235	101105530	77556081	76.7081
P.microcarpus 441 FLM3	Pismi2	9198.3.124987.CAGATC	ACNBB	x	SRR6233232	105580384	82900347	78.5187
P.microcarpus 441 ECM1	Pismi2	9256.8.126809.ATTCCT	AHTTC	x	SRR6233210	284818008	153848849	54.0165
P.microcarpus 441 ECM2	Pismi2	9199.6.125077.ACTTGA	ACOXH	x	SRR6233249	289403703	157482254	54.4161
P.microcarpus 441 ECM3	Pismi2	9179.8.124649.CCGTCC	ACNAB	x	SRR6233243	333780117	201707736	60.4313
P.tinctorius Marx 270 FLM1	Pisti2	9203.4.125174.GTTTCG	ACNAN	x	SRR6233229	93160904	75631850	81.1841
P.tinctorius Marx 270 FLM2	Pisti2	9203.4.125174.CGTACG	ACNAO	x	SRR6233230	116297026	95286708	81.9339
P.tinctorius Marx 270 FLM3	Pisti2	9199.3.125069.GAGTGG	ACNAP	x	SRR6233269	91070763	73697157	80.923
P.tinctorius Marx 270 ECM1	Pisti2	9199.7.125079.GATCAG	ACOXN	x	SRR6233246	320483629	31952648	9.97013
P.tinctorius Marx 270 ECM2	Pisti2	9257.8.126759.CGATGT	AHTTH	x	SRR6233206	252358035	33427213	13.2459
P.tinctorius Marx 270 ECM3	Pisti2	9199.8.125081.TAGCTT	ACOXO	x	SRR6233247	316024675	29762973	9.41793
P.microcarpus MW-3 FLM1/Control root1	Pismi2	Piso16			SRX8850975	38274618	26267929	68.6302	Plett KL, Kohler A, Lebel T, Singan VR et al. Intra-species genetic variability drives carbon metabolism and symbiotic host interactions in the ectomycorrhizal fungus Pisolithus microcarpus. Environ Microbiol 2021 Apr;23(4):2004-2020. PMID: 33185936
P.microcarpus MW-3 FLM2/Control root2	Pismi2	Piso17			SRX8850976	40715324	28306391	69.5227
P.microcarpus MW-3 FLM3/Control root3	Pismi2	Piso18			SRX8850977	44212568	31067018	70.2674
P.microcarpus MW-3 ECM1	Pismi2	Piso1			SRX8850978	34736718	16147376	46.485
P.microcarpus MW-3 ECM2	Pismi2	Piso2			SRX8850979	39438768	18507397	46.9269
P.microcarpus MW-3 ECM3	Pismi2	Piso3			SRX8850980	38464152	17955668	46.6816
