# Supplementary material for: Speciation Underpinned by Unexpected Molecular Diversity in the Mycorrhizal Fungal Genus Pisolithus
Source: Mol Biol Evol. 2023 Feb 22;40(3):msad045. doi: 10.1093/molbev/msad045 (PMC10066745; doi:10.1093/molbev/msad045)
Supplement: msad045_Supplementary_Data [file msad045_supplementary_data.zip › Table_S6.xlsx]

## Sheet: Table S6
Table S6: Differentially Expressed Genes in Pisolithus tinctorius when in symbiosis with host Pinus sylvestris
Protein ID	Cluster ID	Section	Counts FLM Replicate 1	Counts FLM Replicate 1	Counts FLM Replicate 1	Counts ECM Replicate 1	Counts ECM Replicate 1	Counts ECM Replicate 1	Significantly Regulated	ECMvsFLM.log2Change	CAZyme.total	CAZyme	Signal Peptide	SSP	Protease	Lipase	IPR ID	IPR Description	KOG ID	KOG Definition	KOG Class	KOG Group	EC Number	KEGG Definition	KEGG Pathway	KEGG Pathway Class	KEGG Pathway Type	GO Term ID	GO Name	GO Term Type	GO Accession
3490336	3	Core	8.54707	8.50198	8.55357	9.71612	10.2499	9.43804	Yes	1.31001							IPR010730	Heterokaryon_incompatibility
832879	3	Core	8.85786	9.02582	8.97955	9.83805	10.6079	9.77328	Yes	1.17103							IPR010730	Heterokaryon_incompatibility
4097386	5	Core	14.1456	14.1947	14.0092	16.8312	16.4854	16.835	Yes	2.60768							IPR001128	Cytochrome_P450	KOG0157	Cytochrome_P450_CYP4/CYP19/CYP26_subfamilies	Lipid_transport_and_metabolism Secondary_metabolites_biosynthesis,_transport_and_catabolism	METABOLISM	1.14.14.1	Unspecific_monooxygenase	Tryptophan_metabolism Fatty_acid_metabolism gamma-Hexachlorocyclohexane_degradation	Amino_Acid_Metabolism Lipid_Metabolism Biodegradation_of_Xenobiotics	METABOLIC	12251 4283 3721 2888 23642	heme_binding electron_transport iron_ion_binding monooxygenase_activity unspecific_monooxygenase_activity	molecular_function biological_process	GO:0020037 GO:0006118 GO:0005506 GO:0004497 GO:0050381
4350681	5	Core	10.0536	10.0694	10.0521	12.4238	12.2067	12.4601	Yes	2.31032							IPR001128	Cytochrome_P450	KOG0157	Cytochrome_P450_CYP4/CYP19/CYP26_subfamilies	Lipid_transport_and_metabolism Secondary_metabolites_biosynthesis,_transport_and_catabolism	METABOLISM	1.14.14.1	Unspecific_monooxygenase	Tryptophan_metabolism Fatty_acid_metabolism gamma-Hexachlorocyclohexane_degradation	Amino_Acid_Metabolism Lipid_Metabolism Biodegradation_of_Xenobiotics	METABOLIC	12251 4283 3721 2888 23642	heme_binding electron_transport iron_ion_binding monooxygenase_activity unspecific_monooxygenase_activity	molecular_function biological_process	GO:0020037 GO:0006118 GO:0005506 GO:0004497 GO:0050381
4448066	5	Core	10.2739	10.2711	10.0933	12.1216	12.4321	12.1751	Yes	2.03487							IPR001128	Cytochrome_P450	KOG0158	Cytochrome_P450_CYP3/CYP5/CYP6/CYP9_subfamilies	Secondary_metabolites_biosynthesis,_transport_and_catabolism	METABOLISM	1.14.-.-	Acting_on_paired_donors,_with_incorporation_or_reduction_of	gamma-Hexachlorocyclohexane_degradation Ascorbate_and_aldarate_metabolism Flavonoids,_stilbene_and_lignin_biosynthesis Fluorene_degradation	Biodegradation_of_Xenobiotics Carbohydrate_Metabolism Biosynthesis_of_Secondary_Metabolites	METABOLIC	12251 4283 3721 2888 19287 10906 10905 10904 10903 10902 10901 10900 10899 10898 10897 10896 10895 10894 10893 10892 10891	heme_binding electron_transport iron_ion_binding monooxygenase_activity spheroidene_monooxygenase_activity alpha-pinene_dehydrogenase_activity 2-hydroxyisobutyrate_3-monooxygenase_activity hydroxymethylsilanetriol_oxidase_activity ammonia_monooxygenase_activity dimethylsilanediol_hydroxylase_activity alpha-pinene_monooxygenase_activity tert-butyl_alcohol_2-monooxygenase_activity 4-chlorophenoxyac…	molecular_function biological_process	GO:0020037 GO:0006118 GO:0005506 GO:0004497 GO:0043823 GO:0018600 GO:0018599 GO:0018598 GO:0018597 GO:0018596 GO:0018595 GO:0018594 GO:0018593 GO:0018592 GO:0018591 GO:0018590 GO:0018589 GO:0018588 GO:0018587 GO:0018586 GO:0018585
803515	5	Core	10.9091	10.8252	10.7851	12.8519	12.3699	12.9334	Yes	1.89872							IPR001128 IPR017972	Cytochrome_P450 Cytochrome_P450,_conserved_site	KOG0157	Cytochrome_P450_CYP4/CYP19/CYP26_subfamilies	Lipid_transport_and_metabolism Secondary_metabolites_biosynthesis,_transport_and_catabolism	METABOLISM	1.14.14.1	Unspecific_monooxygenase	Tryptophan_metabolism Fatty_acid_metabolism gamma-Hexachlorocyclohexane_degradation	Amino_Acid_Metabolism Lipid_Metabolism Biodegradation_of_Xenobiotics	METABOLIC	12251 4283 3721 2888 23642	heme_binding electron_transport iron_ion_binding monooxygenase_activity unspecific_monooxygenase_activity	molecular_function biological_process	GO:0020037 GO:0006118 GO:0005506 GO:0004497 GO:0050381
4097425	5	Core	13.4293	13.4003	13.3602	14.6796	14.5211	14.7006	Yes	1.23915							IPR001128	Cytochrome_P450	KOG0157	Cytochrome_P450_CYP4/CYP19/CYP26_subfamilies	Lipid_transport_and_metabolism Secondary_metabolites_biosynthesis,_transport_and_catabolism	METABOLISM	1.14.14.1	Unspecific_monooxygenase	Tryptophan_metabolism Fatty_acid_metabolism gamma-Hexachlorocyclohexane_degradation	Amino_Acid_Metabolism Lipid_Metabolism Biodegradation_of_Xenobiotics	METABOLIC	12251 4283 3721 2888 23642	heme_binding electron_transport iron_ion_binding monooxygenase_activity unspecific_monooxygenase_activity	molecular_function biological_process	GO:0020037 GO:0006118 GO:0005506 GO:0004497 GO:0050381
997594	8	Core	11.7833	11.8436	11.7721	13.6903	13.5072	13.7547	Yes	1.85461			yes				IPR002938	Monooxygenase,_FAD-binding	KOG3855	Monooxygenase_involved_in_coenzyme_Q_(ubiquinone)_biosynthesis	Energy_production_and_conversion Coenzyme_transport_and_metabolism	METABOLISM	1.14.13.7	Phenol_2-monooxygenase	gamma-Hexachlorocyclohexane_degradation Toluene_and_xylene_degradation Nitorobenzene_degradation	Biodegradation_of_Xenobiotics	METABOLIC	4851 4283 2888 10968	aromatic_compound_metabolic_process electron_transport monooxygenase_activity phenol_2-monooxygenase_activity	biological_process molecular_function	GO:0006725 GO:0006118 GO:0004497 GO:0018662
2461314	8	Core	12.0162	12.0583	12.0546	13.1081	13.2438	13.0074	Yes	1.08013							IPR002938	Monooxygenase,_FAD-binding	KOG3855	Monooxygenase_involved_in_coenzyme_Q_(ubiquinone)_biosynthesis	Energy_production_and_conversion Coenzyme_transport_and_metabolism	METABOLISM	1.14.13.7	Phenol_2-monooxygenase	gamma-Hexachlorocyclohexane_degradation Toluene_and_xylene_degradation Nitorobenzene_degradation	Biodegradation_of_Xenobiotics	METABOLIC	4851 4283 2888 10968	aromatic_compound_metabolic_process electron_transport monooxygenase_activity phenol_2-monooxygenase_activity	biological_process molecular_function	GO:0006725 GO:0006118 GO:0004497 GO:0018662
126596	15	Core	12.7513	12.6861	12.6805	14.8453	14.5032	14.8887	Yes	2.04955							IPR001128 IPR017972	Cytochrome_P450 Cytochrome_P450,_conserved_site	KOG0157	Cytochrome_P450_CYP4/CYP19/CYP26_subfamilies	Lipid_transport_and_metabolism Secondary_metabolites_biosynthesis,_transport_and_catabolism	METABOLISM	1.14.14.1	Unspecific_monooxygenase	Tryptophan_metabolism Fatty_acid_metabolism gamma-Hexachlorocyclohexane_degradation	Amino_Acid_Metabolism Lipid_Metabolism Biodegradation_of_Xenobiotics	METABOLIC	12251 4283 3721 2888 23642	heme_binding electron_transport iron_ion_binding monooxygenase_activity unspecific_monooxygenase_activity	molecular_function biological_process	GO:0020037 GO:0006118 GO:0005506 GO:0004497 GO:0050381
2478527	18	Core	10.1636	10.0829	10.1343	11.4228	11.3715	11.1401	Yes	1.19058							IPR014001 IPR027417	Helicase_superfamily_1/2,_ATP-binding_domain P-loop_containing_nucleoside_triphosphate_hydrolase	KOG1802	RNA_helicase_nonsense_mRNA_reducing_factor_(pNORF1)	RNA_processing_and_modification	INFORMATION_STORAGE_AND_PROCESSING	3.6.4.-	Acting_on_acid_anhydrides;_involved_in_cellular_and
2021635	19	Core	8.96299	9.04672	9.07377	10.9248	10.9895	10.8792	Yes	1.90533							IPR001128 IPR017972	Cytochrome_P450 Cytochrome_P450,_conserved_site	KOG0157	Cytochrome_P450_CYP4/CYP19/CYP26_subfamilies	Lipid_transport_and_metabolism Secondary_metabolites_biosynthesis,_transport_and_catabolism	METABOLISM	1.14.14.1	Unspecific_monooxygenase	Tryptophan_metabolism Fatty_acid_metabolism gamma-Hexachlorocyclohexane_degradation	Amino_Acid_Metabolism Lipid_Metabolism Biodegradation_of_Xenobiotics	METABOLIC	12251 4283 3721 2888 23642	heme_binding electron_transport iron_ion_binding monooxygenase_activity unspecific_monooxygenase_activity	molecular_function biological_process	GO:0020037 GO:0006118 GO:0005506 GO:0004497 GO:0050381
142166	19	Core	9.23748	9.093	8.89869	10.6046	10.3552	10.6758	Yes	1.46989							IPR001128 IPR017972	Cytochrome_P450 Cytochrome_P450,_conserved_site	KOG0157	Cytochrome_P450_CYP4/CYP19/CYP26_subfamilies	Lipid_transport_and_metabolism Secondary_metabolites_biosynthesis,_transport_and_catabolism	METABOLISM	1.14.14.1	Unspecific_monooxygenase	Tryptophan_metabolism Fatty_acid_metabolism gamma-Hexachlorocyclohexane_degradation	Amino_Acid_Metabolism Lipid_Metabolism Biodegradation_of_Xenobiotics	METABOLIC	12251 4283 3721 2888 23642	heme_binding electron_transport iron_ion_binding monooxygenase_activity unspecific_monooxygenase_activity	molecular_function biological_process	GO:0020037 GO:0006118 GO:0005506 GO:0004497 GO:0050381
29540	25	Core	4.33132	3.82615	4.61969	7.80426	6.89612	8.42189	Yes	3.61577							IPR001128 IPR017972	Cytochrome_P450 Cytochrome_P450,_conserved_site	KOG0158	Cytochrome_P450_CYP3/CYP5/CYP6/CYP9_subfamilies	Secondary_metabolites_biosynthesis,_transport_and_catabolism	METABOLISM	1.14.13.-	With_NADH_or_NADPH_as_one_donor,_and_incorporation_of_one_atom	Methane_metabolism Phenylalanine_metabolism Ubiquinone_biosynthesis Alkaloid_biosynthesis_I Styrene_degradation Tryptophan_metabolism Androgen_and_estrogen_metabolism Sterol_biosynthesis 1,4-Dichlorobenzene_degradation Tyrosine_metabolism Bile_acid_biosynthesis Flavonoids,_stilbene_and_lignin_biosynthesis Histidine_metabolism gamma-Hexachlorocyclohexane_degradation	Energy_Metabolism Amino_Acid_Metabolism Metabolism_of_Cofactors_and_Vitamins Biosynthesis_of_Secondary_Metabolites Biodegradation_of_Xenobiotics Lipid_Metabolism	METABOLIC	12251 4283 3721 2888 19196 19184 11397 10963 10962 10961 10960 10959 10958 10957 10956 10955 10954 10953 10952 10950 10949 10948 10947 10946 10945 10944 10943 10942 10941 10940 10939 10938 10937 10936 10781 6319	heme_binding electron_transport iron_ion_binding monooxygenase_activity 6-hydroxynicotinate_3-monooxygenase_activity 2-octaprenyl-3-methyl-6-methoxy-1,4-benzoquinol_hydroxylase limonene_monooxygenase_activity toluene_3-monooxygenase_activity phenanthrene_3,4-monooxygenase_activity 2-oxo-delta3-4,5,5-trimethylcyclopentenylacetyl-CoA_1,2-monooxygenase_activity 2-hydroxy-phenylacetate_hydroxylase_ac…	molecular_function biological_process	GO:0020037 GO:0006118 GO:0005506 GO:0004497 GO:0043731 GO:0043719 GO:0019113 GO:0018657 GO:0018656 GO:0018655 GO:0018654 GO:0018653 GO:0018652 GO:0018651 GO:0018650 GO:0018649 GO:0018648 GO:0018647 GO:0018646 GO:0018644 GO:0018643 GO:0018642 GO:0018641 GO:0018640 GO:0018639 GO:0018638 GO:0018637 GO:0018636 GO:0018635 GO:0018634 GO:0018633 GO:0018632 GO:0018631 GO:0018630 GO:0018471 GO:0008688
4158531	25	Core	7.77537	7.57472	7.65442	8.89687	8.80066	8.35427	Yes	1.03734							IPR001128 IPR017972	Cytochrome_P450 Cytochrome_P450,_conserved_site	KOG0158	Cytochrome_P450_CYP3/CYP5/CYP6/CYP9_subfamilies	Secondary_metabolites_biosynthesis,_transport_and_catabolism	METABOLISM	1.14.13.-	With_NADH_or_NADPH_as_one_donor,_and_incorporation_of_one_atom	Methane_metabolism Phenylalanine_metabolism Ubiquinone_biosynthesis Alkaloid_biosynthesis_I Styrene_degradation Tryptophan_metabolism Androgen_and_estrogen_metabolism Sterol_biosynthesis 1,4-Dichlorobenzene_degradation Tyrosine_metabolism Bile_acid_biosynthesis Flavonoids,_stilbene_and_lignin_biosynthesis Histidine_metabolism gamma-Hexachlorocyclohexane_degradation	Energy_Metabolism Amino_Acid_Metabolism Metabolism_of_Cofactors_and_Vitamins Biosynthesis_of_Secondary_Metabolites Biodegradation_of_Xenobiotics Lipid_Metabolism	METABOLIC	12251 4283 3721 2888 19196 19184 11397 10963 10962 10961 10960 10959 10958 10957 10956 10955 10954 10953 10952 10950 10949 10948 10947 10946 10945 10944 10943 10942 10941 10940 10939 10938 10937 10936 10781 6319	heme_binding electron_transport iron_ion_binding monooxygenase_activity 6-hydroxynicotinate_3-monooxygenase_activity 2-octaprenyl-3-methyl-6-methoxy-1,4-benzoquinol_hydroxylase limonene_monooxygenase_activity toluene_3-monooxygenase_activity phenanthrene_3,4-monooxygenase_activity 2-oxo-delta3-4,5,5-trimethylcyclopentenylacetyl-CoA_1,2-monooxygenase_activity 2-hydroxy-phenylacetate_hydroxylase_ac…	molecular_function biological_process	GO:0020037 GO:0006118 GO:0005506 GO:0004497 GO:0043731 GO:0043719 GO:0019113 GO:0018657 GO:0018656 GO:0018655 GO:0018654 GO:0018653 GO:0018652 GO:0018651 GO:0018650 GO:0018649 GO:0018648 GO:0018647 GO:0018646 GO:0018644 GO:0018643 GO:0018642 GO:0018641 GO:0018640 GO:0018639 GO:0018638 GO:0018637 GO:0018636 GO:0018635 GO:0018634 GO:0018633 GO:0018632 GO:0018631 GO:0018630 GO:0018471 GO:0008688
26105	34	Core	1.1861	1.01015	0.726944	4.90806	3.95988	5.47952	Yes	4.88116	GT2						IPR029044	Nucleotide-diphospho-sugar_transferases	KOG2571	Chitin_synthase/hyaluronan_synthase_(glycosyltransferases)	Cell_wall/membrane/envelope_biogenesis	CELLULAR_PROCESSES_AND_SIGNALING	2.4.1.16	Chitin_synthase	Aminosugars_metabolism	Metabolism_of_Complex_Carbohydrates	METABOLIC	2540	chitin_synthase_activity	molecular_function	GO:0004100
995776	37	Core	14.2781	14.3317	14.2497	15.504	15.4802	15.4457	Yes	1.18997									KOG1399	Flavin-containing_monooxygenase	Secondary_metabolites_biosynthesis,_transport_and_catabolism	METABOLISM
4211013	40	Core	11.8482	11.6979	11.8002	13.3163	13.1786	13.3765	Yes	1.50976							IPR005123 IPR026992	Oxoglutarate/iron-dependent_dioxygenase Non-haem_dioxygenase_N-terminal_domain	KOG0143	Iron/ascorbate_family_oxidoreductases	Secondary_metabolites_biosynthesis,_transport_and_catabolism General_function_prediction_only	METABOLISM POORLY_CHARACTERIZED	1.14.11.15	Gibberellin_3-beta-dioxygenase				9908	gibberellin_3-beta-dioxygenase_activity	molecular_function	GO:0016707
4069303	41	Core	10.7143	10.7124	10.5482	12.6069	12.2827	12.6972	Yes	1.87968							IPR008775	Phytanoyl-CoA_dioxygenase
994683	41	Core	7.32572	7.2822	7.31185	8.86728	8.65771	8.555	Yes	1.39921							IPR008775	Phytanoyl-CoA_dioxygenase
4069482	41	Core	10.7822	10.8751	10.7444	12.1949	11.784	12.1772	Yes	1.26271							IPR008775	Phytanoyl-CoA_dioxygenase
4069425	41	Core	9.67461	9.75323	9.50558	10.8309	10.8035	10.9799	Yes	1.22541							IPR008775	Phytanoyl-CoA_dioxygenase					1.14.11.18	Phytanoyl-CoA_dioxygenase				22608	phytanoyl-CoA_dioxygenase_activity	molecular_function	GO:0048244
1007500	46	Core	9.05061	9.09568	9.03826	10.8385	10.3782	10.9997	Yes	1.70171							IPR011701 IPR020846	Major_facilitator_superfamily Major_facilitator_superfamily_domain	KOG2533	Permease_of_the_major_facilitator_superfamily	Carbohydrate_transport_and_metabolism	METABOLISM
591285	46	Core	9.37823	9.38215	9.29151	10.6061	10.4977	10.6941	Yes	1.25089							IPR011701 IPR020846	Major_facilitator_superfamily Major_facilitator_superfamily_domain	KOG2533	Permease_of_the_major_facilitator_superfamily	Carbohydrate_transport_and_metabolism	METABOLISM
4202914	47	Core	9.87993	9.77677	9.87621	13.0911	13.2828	13.0755	Yes	3.30982							IPR004993	GH3_auxin-responsive_promoter
4099943	47	Core	9.30739	9.39633	9.27939	12.2547	12.1534	12.3288	Yes	2.91978							IPR004993	GH3_auxin-responsive_promoter
4332223	50	Core	9.51528	9.49796	9.50037	10.908	10.8345	10.8536	Yes	1.36247							IPR011701 IPR020846	Major_facilitator_superfamily Major_facilitator_superfamily_domain	KOG2504	Monocarboxylate_transporter	Carbohydrate_transport_and_metabolism	METABOLISM
1003061	52	Core	11.7958	11.794	11.8283	14.0025	13.1624	14.1312	Yes	2.01873							IPR015590 IPR016160 IPR029510 IPR016161	Aldehyde_dehydrogenase_domain Aldehyde_dehydrogenase,_cysteine_active_site Aldehyde_dehydrogenase,_glutamic_acid_active_site Aldehyde/histidinol_dehydrogenase	KOG2450	Aldehyde_dehydrogenase	Energy_production_and_conversion	METABOLISM	1.2.1.3	Aldehyde_dehydrogenase_(NAD+)	1,2-Dichloroethane_degradation Tryptophan_metabolism Glycerolipid_metabolism Valine,_leucine_and_isoleucine_degradation Glycolysis_/_Gluconeogenesis Propanoate_metabolism Fatty_acid_metabolism Bile_acid_biosynthesis Arginine_and_proline_metabolism Butanoate_metabolism beta-Alanine_metabolism Pyruvate_metabolism Histidine_metabolism Lysine_degradation Ascorbate_and_aldarate_metabolism	Biodegradation_of_Xenobiotics Amino_Acid_Metabolism Metabolism_of_Complex_Lipids Carbohydrate_Metabolism Lipid_Metabolism Metabolism_of_Other_Amino_Acids	METABOLIC	9710 5830 2473	oxidoreductase_activity metabolic_process aldehyde_dehydrogenase_(NAD)_activity	molecular_function biological_process	GO:0016491 GO:0008152 GO:0004029
4158063	52	Core	11.6674	11.7155	11.7451	13.5819	13.5403	13.6381	Yes	1.87796							IPR015590 IPR016160 IPR029510 IPR016161	Aldehyde_dehydrogenase_domain Aldehyde_dehydrogenase,_cysteine_active_site Aldehyde_dehydrogenase,_glutamic_acid_active_site Aldehyde/histidinol_dehydrogenase	KOG2450	Aldehyde_dehydrogenase	Energy_production_and_conversion	METABOLISM	1.2.1.3	Aldehyde_dehydrogenase_(NAD+)	1,2-Dichloroethane_degradation Tryptophan_metabolism Glycerolipid_metabolism Valine,_leucine_and_isoleucine_degradation Glycolysis_/_Gluconeogenesis Propanoate_metabolism Fatty_acid_metabolism Bile_acid_biosynthesis Arginine_and_proline_metabolism Butanoate_metabolism beta-Alanine_metabolism Pyruvate_metabolism Histidine_metabolism Lysine_degradation Ascorbate_and_aldarate_metabolism	Biodegradation_of_Xenobiotics Amino_Acid_Metabolism Metabolism_of_Complex_Lipids Carbohydrate_Metabolism Lipid_Metabolism Metabolism_of_Other_Amino_Acids	METABOLIC	9710 5830 2473	oxidoreductase_activity metabolic_process aldehyde_dehydrogenase_(NAD)_activity	molecular_function biological_process	GO:0016491 GO:0008152 GO:0004029
4111207	52	Core	9.34325	9.26457	9.424	10.4318	10.6851	10.4058	Yes	1.16978							IPR015590 IPR016160 IPR029510 IPR016161	Aldehyde_dehydrogenase_domain Aldehyde_dehydrogenase,_cysteine_active_site Aldehyde_dehydrogenase,_glutamic_acid_active_site Aldehyde/histidinol_dehydrogenase	KOG2450	Aldehyde_dehydrogenase	Energy_production_and_conversion	METABOLISM	1.2.1.3	Aldehyde_dehydrogenase_(NAD+)	1,2-Dichloroethane_degradation Tryptophan_metabolism Glycerolipid_metabolism Valine,_leucine_and_isoleucine_degradation Glycolysis_/_Gluconeogenesis Propanoate_metabolism Fatty_acid_metabolism Bile_acid_biosynthesis Arginine_and_proline_metabolism Butanoate_metabolism beta-Alanine_metabolism Pyruvate_metabolism Histidine_metabolism Lysine_degradation Ascorbate_and_aldarate_metabolism	Biodegradation_of_Xenobiotics Amino_Acid_Metabolism Metabolism_of_Complex_Lipids Carbohydrate_Metabolism Lipid_Metabolism Metabolism_of_Other_Amino_Acids	METABOLIC	9710 5830 2473	oxidoreductase_activity metabolic_process aldehyde_dehydrogenase_(NAD)_activity	molecular_function biological_process	GO:0016491 GO:0008152 GO:0004029
120527	58	Core	10.0096	9.99893	10.0124	12.8833	13.3627	12.7472	Yes	3.01692	AA1_1		yes				IPR001117 IPR011706 IPR011707 IPR002355 IPR008972	Multicopper_oxidase,_type_1 Multicopper_oxidase,_type_2 Multicopper_oxidase,_type_3 Multicopper_oxidase,_copper-binding_site Cupredoxin	KOG1263	Multicopper_oxidases	Secondary_metabolites_biosynthesis,_transport_and_catabolism	METABOLISM	1.10.3.3	L-ascorbate_oxidase	Ascorbate_and_aldarate_metabolism	Carbohydrate_Metabolism	METABOLIC	9710 3722 6106	oxidoreductase_activity copper_ion_binding L-ascorbate_oxidase_activity	molecular_function	GO:0016491 GO:0005507 GO:0008447
4424641	58	Core	10.7403	10.8057	10.8148	12.9296	13.1675	12.9796	Yes	2.24257	AA1_1	AA1_1	yes				IPR001117 IPR011706 IPR011707 IPR002355 IPR008972	Multicopper_oxidase,_type_1 Multicopper_oxidase,_type_2 Multicopper_oxidase,_type_3 Multicopper_oxidase,_copper-binding_site Cupredoxin	KOG1263	Multicopper_oxidases	Secondary_metabolites_biosynthesis,_transport_and_catabolism	METABOLISM	1.10.3.3	L-ascorbate_oxidase	Ascorbate_and_aldarate_metabolism	Carbohydrate_Metabolism	METABOLIC	9710 3722 6106	oxidoreductase_activity copper_ion_binding L-ascorbate_oxidase_activity	molecular_function	GO:0016491 GO:0005507 GO:0008447
387397	58	Core	12.7644	12.8753	12.8025	14.7677	14.3766	14.6602	Yes	1.79608	AA1_1	AA1_1	yes				IPR001117 IPR011706 IPR011707 IPR002355 IPR008972	Multicopper_oxidase,_type_1 Multicopper_oxidase,_type_2 Multicopper_oxidase,_type_3 Multicopper_oxidase,_copper-binding_site Cupredoxin	KOG1263	Multicopper_oxidases	Secondary_metabolites_biosynthesis,_transport_and_catabolism	METABOLISM	1.10.3.3	L-ascorbate_oxidase	Ascorbate_and_aldarate_metabolism	Carbohydrate_Metabolism	METABOLIC	9710 3722 6106	oxidoreductase_activity copper_ion_binding L-ascorbate_oxidase_activity	molecular_function	GO:0016491 GO:0005507 GO:0008447
4050601	63	Core	7.1096	7.0257	7.21974	10.496	10.3729	10.4817	Yes	3.34263							IPR003817 IPR022237	Phosphatidylserine_decarboxylase-related Phophatidylserine_decarboxylase	KOG2419	Phosphatidylserine_decarboxylase	Lipid_transport_and_metabolism	METABOLISM	4.1.1.65	Phosphatidylserine_decarboxylase	Glycine,_serine_and_threonine_metabolism Glycerolipid_metabolism	Amino_Acid_Metabolism Metabolism_of_Complex_Lipids	METABOLIC	6286 2983	phospholipid_biosynthetic_process phosphatidylserine_decarboxylase_activity	biological_process molecular_function	GO:0008654 GO:0004609
4237639	63	Core	10.8152	10.665	10.8815	14.129	14.1727	14.0578	Yes	3.33196							IPR003817 IPR022237	Phosphatidylserine_decarboxylase-related Phophatidylserine_decarboxylase	KOG2419	Phosphatidylserine_decarboxylase	Lipid_transport_and_metabolism	METABOLISM	4.1.1.65	Phosphatidylserine_decarboxylase	Glycine,_serine_and_threonine_metabolism Glycerolipid_metabolism	Amino_Acid_Metabolism Metabolism_of_Complex_Lipids	METABOLIC	6286 2983	phospholipid_biosynthetic_process phosphatidylserine_decarboxylase_activity	biological_process molecular_function	GO:0008654 GO:0004609
60578	63	Core	13.1001	13.0909	13.1925	16.1764	16.2251	16.2187	Yes	3.07852							IPR003817 IPR022237	Phosphatidylserine_decarboxylase-related Phophatidylserine_decarboxylase	KOG2419	Phosphatidylserine_decarboxylase	Lipid_transport_and_metabolism	METABOLISM	4.1.1.65	Phosphatidylserine_decarboxylase	Glycine,_serine_and_threonine_metabolism Glycerolipid_metabolism	Amino_Acid_Metabolism Metabolism_of_Complex_Lipids	METABOLIC	6286 2983	phospholipid_biosynthetic_process phosphatidylserine_decarboxylase_activity	biological_process molecular_function	GO:0008654 GO:0004609
176281	63	Core	13.6123	13.6287	13.6858	15.8681	15.8879	15.8521	Yes	2.22696							IPR003817 IPR022237	Phosphatidylserine_decarboxylase-related Phophatidylserine_decarboxylase	KOG2419	Phosphatidylserine_decarboxylase	Lipid_transport_and_metabolism	METABOLISM	4.1.1.65	Phosphatidylserine_decarboxylase	Glycine,_serine_and_threonine_metabolism Glycerolipid_metabolism	Amino_Acid_Metabolism Metabolism_of_Complex_Lipids	METABOLIC	6286 2983	phospholipid_biosynthetic_process phosphatidylserine_decarboxylase_activity	biological_process molecular_function	GO:0008654 GO:0004609
176657	63	Core	10.1046	10.1307	10.0476	11.1917	11.3502	11.2964	Yes	1.18658							IPR003817 IPR022237	Phosphatidylserine_decarboxylase-related Phophatidylserine_decarboxylase	KOG2419	Phosphatidylserine_decarboxylase	Lipid_transport_and_metabolism	METABOLISM	4.1.1.65	Phosphatidylserine_decarboxylase	Glycine,_serine_and_threonine_metabolism Glycerolipid_metabolism	Amino_Acid_Metabolism Metabolism_of_Complex_Lipids	METABOLIC	6286 2983	phospholipid_biosynthetic_process phosphatidylserine_decarboxylase_activity	biological_process molecular_function	GO:0008654 GO:0004609
1009188	68	Core	10.0203	10.0741	9.98839	12.6057	12.4884	12.3896	Yes	2.47015							IPR002937	Amine_oxidase					1.4.3.2	L-amino_acid_oxidase	Valine,_leucine_and_isoleucine_degradation Phenylalanine,_tyrosine_and_tryptophan_biosynthesis Alanine_and_aspartate_metabolism Phenylalanine_metabolism Methionine_metabolism Tryptophan_metabolism Tyrosine_metabolism Alkaloid_biosynthesis_I	Amino_Acid_Metabolism Biosynthesis_of_Secondary_Metabolites	METABOLIC	9710 4283 934	oxidoreductase_activity electron_transport L-amino-acid_oxidase_activity	molecular_function biological_process	GO:0016491 GO:0006118 GO:0001716
1003011	68	Core	10.501	10.5349	10.5862	12.1242	12.6438	11.9249	Yes	1.72336							IPR002937	Amine_oxidase					1.4.3.2	L-amino_acid_oxidase	Valine,_leucine_and_isoleucine_degradation Phenylalanine,_tyrosine_and_tryptophan_biosynthesis Alanine_and_aspartate_metabolism Phenylalanine_metabolism Methionine_metabolism Tryptophan_metabolism Tyrosine_metabolism Alkaloid_biosynthesis_I	Amino_Acid_Metabolism Biosynthesis_of_Secondary_Metabolites	METABOLIC	9710 4283 934	oxidoreductase_activity electron_transport L-amino-acid_oxidase_activity	molecular_function biological_process	GO:0016491 GO:0006118 GO:0001716
4222214	71	Core	11.0914	10.9849	11.0501	12.1714	12.5281	12.0243	Yes	1.21487							IPR000375 IPR003130 IPR020850 IPR030381 IPR001401 IPR027417	Dynamin_central_domain Dynamin_GTPase_effector GTPase_effector_domain,_GED Dynamin-type_guanine_nucleotide-binding_(G)_domain Dynamin,_GTPase_domain P-loop_containing_nucleoside_triphosphate_hydrolase	KOG0446	Vacuolar_sorting_protein_VPS1,_dynamin,_and_related_proteins	General_function_prediction_only Intracellular_trafficking,_secretion,_and_vesicular_transport	POORLY_CHARACTERIZED CELLULAR_PROCESSES_AND_SIGNALING						3737 2378 6200	GTP_binding GTPase_activity dynamin_GTPase_activity	molecular_function	GO:0005525 GO:0003924 GO:0008549
920158	76	Core	9.0314	8.92558	9.08425	10.3252	10.3588	9.85437	Yes	1.18436							IPR013069 IPR000210 IPR011333	BTB/POZ BTB/POZ-like BTB/POZ_fold										3727	protein_binding	molecular_function	GO:0005515
4182822	84	Core	7.69773	7.421	7.71415	12.5506	12.7432	12.5379	Yes	5.00754							IPR011701 IPR020846	Major_facilitator_superfamily Major_facilitator_superfamily_domain	KOG2533	Permease_of_the_major_facilitator_superfamily	Carbohydrate_transport_and_metabolism	METABOLISM
4199814	84	Core	9.70028	9.62384	9.54912	13.9661	14.1426	13.9885	Yes	4.41051							IPR011701 IPR020846	Major_facilitator_superfamily Major_facilitator_superfamily_domain	KOG2533	Permease_of_the_major_facilitator_superfamily	Carbohydrate_transport_and_metabolism	METABOLISM
4182850	84	Core	7.53861	7.35103	7.61639	9.79941	10.2091	9.89987	Yes	2.48241							IPR011701 IPR020846	Major_facilitator_superfamily Major_facilitator_superfamily_domain	KOG2533	Permease_of_the_major_facilitator_superfamily	Carbohydrate_transport_and_metabolism	METABOLISM
25390	86	Core	11.0359	11.0255	11.1116	12.9293	12.6255	13.0344	Yes	1.81553			yes				IPR002938	Monooxygenase,_FAD-binding					1.14.13.7	Phenol_2-monooxygenase	gamma-Hexachlorocyclohexane_degradation Toluene_and_xylene_degradation Nitorobenzene_degradation	Biodegradation_of_Xenobiotics	METABOLIC	4851 4283 2888 10968	aromatic_compound_metabolic_process electron_transport monooxygenase_activity phenol_2-monooxygenase_activity	biological_process molecular_function	GO:0006725 GO:0006118 GO:0004497 GO:0018662
4164106	88	Core	10.395	10.3466	10.3306	12.6139	12.3301	12.5527	Yes	2.14715							IPR013216 IPR013705 IPR030384 IPR029063	Methyltransferase_type_11 Sterol_methyltransferase_C-terminal SAM-dependent_methyltransferase_SMT-type S-adenosyl-L-methionine-dependent_methyltransferase	KOG1269	SAM-dependent_methyltransferases	Lipid_transport_and_metabolism General_function_prediction_only	METABOLISM POORLY_CHARACTERIZED	2.1.1.41	Delta(24)-sterol_C-methyltransferase				5846 5830 2304	methyltransferase_activity metabolic_process sterol_24-C-methyltransferase_activity	molecular_function biological_process	GO:0008168 GO:0008152 GO:0003838
4113541	97	Core	9.814	9.72411	9.91491	12.6524	13.0078	12.665	Yes	2.96679			yes				IPR001128 IPR017972	Cytochrome_P450 Cytochrome_P450,_conserved_site	KOG0156	Cytochrome_P450_CYP2_subfamily	Secondary_metabolites_biosynthesis,_transport_and_catabolism	METABOLISM	1.14.13.-	With_NADH_or_NADPH_as_one_donor,_and_incorporation_of_one_atom	Methane_metabolism Phenylalanine_metabolism Ubiquinone_biosynthesis Alkaloid_biosynthesis_I Styrene_degradation Tryptophan_metabolism Androgen_and_estrogen_metabolism Sterol_biosynthesis 1,4-Dichlorobenzene_degradation Tyrosine_metabolism Bile_acid_biosynthesis Flavonoids,_stilbene_and_lignin_biosynthesis Histidine_metabolism gamma-Hexachlorocyclohexane_degradation	Energy_Metabolism Amino_Acid_Metabolism Metabolism_of_Cofactors_and_Vitamins Biosynthesis_of_Secondary_Metabolites Biodegradation_of_Xenobiotics Lipid_Metabolism	METABOLIC	12251 4283 3721 2888 19196 19184 11397 10963 10962 10961 10960 10959 10958 10957 10956 10955 10954 10953 10952 10950 10949 10948 10947 10946 10945 10944 10943 10942 10941 10940 10939 10938 10937 10936 10781 6319	heme_binding electron_transport iron_ion_binding monooxygenase_activity 6-hydroxynicotinate_3-monooxygenase_activity 2-octaprenyl-3-methyl-6-methoxy-1,4-benzoquinol_hydroxylase limonene_monooxygenase_activity toluene_3-monooxygenase_activity phenanthrene_3,4-monooxygenase_activity 2-oxo-delta3-4,5,5-trimethylcyclopentenylacetyl-CoA_1,2-monooxygenase_activity 2-hydroxy-phenylacetate_hydroxylase_ac…	molecular_function biological_process	GO:0020037 GO:0006118 GO:0005506 GO:0004497 GO:0043731 GO:0043719 GO:0019113 GO:0018657 GO:0018656 GO:0018655 GO:0018654 GO:0018653 GO:0018652 GO:0018651 GO:0018650 GO:0018649 GO:0018648 GO:0018647 GO:0018646 GO:0018644 GO:0018643 GO:0018642 GO:0018641 GO:0018640 GO:0018639 GO:0018638 GO:0018637 GO:0018636 GO:0018635 GO:0018634 GO:0018633 GO:0018632 GO:0018631 GO:0018630 GO:0018471 GO:0008688
4113565	97	Core	12.1174	12.1571	12.1842	14.6957	14.7531	14.5923	Yes	2.52907			yes				IPR001128 IPR017972	Cytochrome_P450 Cytochrome_P450,_conserved_site	KOG0156	Cytochrome_P450_CYP2_subfamily	Secondary_metabolites_biosynthesis,_transport_and_catabolism	METABOLISM	1.14.13.-	With_NADH_or_NADPH_as_one_donor,_and_incorporation_of_one_atom	Methane_metabolism Phenylalanine_metabolism Ubiquinone_biosynthesis Alkaloid_biosynthesis_I Styrene_degradation Tryptophan_metabolism Androgen_and_estrogen_metabolism Sterol_biosynthesis 1,4-Dichlorobenzene_degradation Tyrosine_metabolism Bile_acid_biosynthesis Flavonoids,_stilbene_and_lignin_biosynthesis Histidine_metabolism gamma-Hexachlorocyclohexane_degradation	Energy_Metabolism Amino_Acid_Metabolism Metabolism_of_Cofactors_and_Vitamins Biosynthesis_of_Secondary_Metabolites Biodegradation_of_Xenobiotics Lipid_Metabolism	METABOLIC	12251 4283 3721 2888 19196 19184 11397 10963 10962 10961 10960 10959 10958 10957 10956 10955 10954 10953 10952 10950 10949 10948 10947 10946 10945 10944 10943 10942 10941 10940 10939 10938 10937 10936 10781 6319	heme_binding electron_transport iron_ion_binding monooxygenase_activity 6-hydroxynicotinate_3-monooxygenase_activity 2-octaprenyl-3-methyl-6-methoxy-1,4-benzoquinol_hydroxylase limonene_monooxygenase_activity toluene_3-monooxygenase_activity phenanthrene_3,4-monooxygenase_activity 2-oxo-delta3-4,5,5-trimethylcyclopentenylacetyl-CoA_1,2-monooxygenase_activity 2-hydroxy-phenylacetate_hydroxylase_ac…	molecular_function biological_process	GO:0020037 GO:0006118 GO:0005506 GO:0004497 GO:0043731 GO:0043719 GO:0019113 GO:0018657 GO:0018656 GO:0018655 GO:0018654 GO:0018653 GO:0018652 GO:0018651 GO:0018650 GO:0018649 GO:0018648 GO:0018647 GO:0018646 GO:0018644 GO:0018643 GO:0018642 GO:0018641 GO:0018640 GO:0018639 GO:0018638 GO:0018637 GO:0018636 GO:0018635 GO:0018634 GO:0018633 GO:0018632 GO:0018631 GO:0018630 GO:0018471 GO:0008688
4261306	100	Core	8.44518	8.50399	8.40255	10.4684	10.4316	10.4058	Yes	1.98654							IPR002293 IPR004840	Amino_acid/polyamine_transporter_I Amino_acid_permease,_conserved_site	KOG1289	Amino_acid_transporters	Amino_acid_transport_and_metabolism	METABOLISM						9320 8535 4977 9321	membrane amino_acid_transmembrane_transporter_activity amino_acid_transport integral_to_membrane	cellular_component molecular_function biological_process	GO:0016020 GO:0015171 GO:0006865 GO:0016021
995688	102	Core	9.96523	9.81544	9.78488	11.6145	11.7813	11.7193	Yes	1.85064							IPR004993	GH3_auxin-responsive_promoter
997623	102	Core	12.2981	12.253	12.2853	13.2739	13.2383	13.3808	Yes	1.02012							IPR004993	GH3_auxin-responsive_promoter
4065065	103	Core	12.8849	12.8733	12.7849	14.3564	14.2547	14.3249	Yes	1.46426							IPR002938	Monooxygenase,_FAD-binding	KOG2614	Kynurenine_3-monooxygenase_and_related_flavoprotein_monooxygenases	Energy_production_and_conversion General_function_prediction_only	METABOLISM POORLY_CHARACTERIZED	1.14.13.1	Salicylate_1-monooxygenase	Fluorene_degradation Nitorobenzene_degradation	Biodegradation_of_Xenobiotics	METABOLIC	4851 4283 2888 10964	aromatic_compound_metabolic_process electron_transport monooxygenase_activity salicylate_1-monooxygenase_activity	biological_process molecular_function	GO:0006725 GO:0006118 GO:0004497 GO:0018658
298063	105	Core	9.19887	9.243	9.36645	10.4552	10.2441	10.5148	Yes	1.13933
35754	107	Core	7.89615	7.86877	7.75847	8.94486	9.88549	8.72524	Yes	1.43954			yes				IPR002937	Amine_oxidase	KOG0029	Amine_oxidase	Secondary_metabolites_biosynthesis,_transport_and_catabolism	METABOLISM						9710 4283	oxidoreductase_activity electron_transport	molecular_function biological_process	GO:0016491 GO:0006118
4165553	126	Core	10.8259	10.7896	10.818	13.2218	12.7712	13.2753	Yes	2.2958							IPR001128 IPR017972	Cytochrome_P450 Cytochrome_P450,_conserved_site	KOG0157	Cytochrome_P450_CYP4/CYP19/CYP26_subfamilies	Lipid_transport_and_metabolism Secondary_metabolites_biosynthesis,_transport_and_catabolism	METABOLISM	1.14.14.1	Unspecific_monooxygenase	Tryptophan_metabolism Fatty_acid_metabolism gamma-Hexachlorocyclohexane_degradation	Amino_Acid_Metabolism Lipid_Metabolism Biodegradation_of_Xenobiotics	METABOLIC	12251 4283 3721 2888 23642	heme_binding electron_transport iron_ion_binding monooxygenase_activity unspecific_monooxygenase_activity	molecular_function biological_process	GO:0020037 GO:0006118 GO:0005506 GO:0004497 GO:0050381
907966	126	Core	11.3508	11.2791	11.2924	13.6749	13.3124	13.6729	Yes	2.25584							IPR001128 IPR017972	Cytochrome_P450 Cytochrome_P450,_conserved_site	KOG0157	Cytochrome_P450_CYP4/CYP19/CYP26_subfamilies	Lipid_transport_and_metabolism Secondary_metabolites_biosynthesis,_transport_and_catabolism	METABOLISM	1.14.14.1	Unspecific_monooxygenase	Tryptophan_metabolism Fatty_acid_metabolism gamma-Hexachlorocyclohexane_degradation	Amino_Acid_Metabolism Lipid_Metabolism Biodegradation_of_Xenobiotics	METABOLIC	12251 4283 3721 2888 23642	heme_binding electron_transport iron_ion_binding monooxygenase_activity unspecific_monooxygenase_activity	molecular_function biological_process	GO:0020037 GO:0006118 GO:0005506 GO:0004497 GO:0050381
129781	126	Core	9.7556	9.76924	9.77088	11.9191	11.7328	12.1025	Yes	2.1618			yes				IPR001128 IPR017972	Cytochrome_P450 Cytochrome_P450,_conserved_site	KOG0157	Cytochrome_P450_CYP4/CYP19/CYP26_subfamilies	Lipid_transport_and_metabolism Secondary_metabolites_biosynthesis,_transport_and_catabolism	METABOLISM	1.14.14.1	Unspecific_monooxygenase	Tryptophan_metabolism Fatty_acid_metabolism gamma-Hexachlorocyclohexane_degradation	Amino_Acid_Metabolism Lipid_Metabolism Biodegradation_of_Xenobiotics	METABOLIC	12251 4283 3721 2888 23642	heme_binding electron_transport iron_ion_binding monooxygenase_activity unspecific_monooxygenase_activity	molecular_function biological_process	GO:0020037 GO:0006118 GO:0005506 GO:0004497 GO:0050381
4165315	126	Core	11.5868	11.4457	11.5894	12.7639	12.7017	12.6134	Yes	1.15282			yes				IPR001128 IPR017972	Cytochrome_P450 Cytochrome_P450,_conserved_site	KOG0157	Cytochrome_P450_CYP4/CYP19/CYP26_subfamilies	Lipid_transport_and_metabolism Secondary_metabolites_biosynthesis,_transport_and_catabolism	METABOLISM	1.14.14.1	Unspecific_monooxygenase	Tryptophan_metabolism Fatty_acid_metabolism gamma-Hexachlorocyclohexane_degradation	Amino_Acid_Metabolism Lipid_Metabolism Biodegradation_of_Xenobiotics	METABOLIC	12251 4283 3721 2888 23642	heme_binding electron_transport iron_ion_binding monooxygenase_activity unspecific_monooxygenase_activity	molecular_function biological_process	GO:0020037 GO:0006118 GO:0005506 GO:0004497 GO:0050381
129975	126	Core	12.073	12.0692	12.0973	13.2152	13.2308	13.2422	Yes	1.14973			yes				IPR001128 IPR017972	Cytochrome_P450 Cytochrome_P450,_conserved_site	KOG0157	Cytochrome_P450_CYP4/CYP19/CYP26_subfamilies	Lipid_transport_and_metabolism Secondary_metabolites_biosynthesis,_transport_and_catabolism	METABOLISM	1.14.14.1	Unspecific_monooxygenase	Tryptophan_metabolism Fatty_acid_metabolism gamma-Hexachlorocyclohexane_degradation	Amino_Acid_Metabolism Lipid_Metabolism Biodegradation_of_Xenobiotics	METABOLIC	12251 4283 3721 2888 23642	heme_binding electron_transport iron_ion_binding monooxygenase_activity unspecific_monooxygenase_activity	molecular_function biological_process	GO:0020037 GO:0006118 GO:0005506 GO:0004497 GO:0050381
1007149	148	Core	11.9584	12.2253	12.0789	13.5701	13.6822	13.2925	Yes	1.43257	GT20		yes				IPR001830 IPR003337 IPR023214	Glycosyl_transferase,_family_20 Trehalose-phosphatase HAD-like_domain	KOG1050	Trehalose-6-phosphate_synthase_component_TPS1_and_related_subunits	Carbohydrate_transport_and_metabolism	METABOLISM						4160 2290	trehalose_biosynthetic_process catalytic_activity	biological_process molecular_function	GO:0005992 GO:0003824
3220641	165	Core	8.36652	8.45272	8.38286	11.9358	11.2006	12.0742	Yes	3.38688							IPR020946	Flavin_monooxygenase-like	KOG1399	Flavin-containing_monooxygenase	Secondary_metabolites_biosynthesis,_transport_and_catabolism	METABOLISM	1.14.13.8	Dimethylaniline_monooxygenase_(N-oxide_forming)				2890	flavin-containing_monooxygenase_activity	molecular_function	GO:0004499
4013904	165	Core	11.3295	11.4147	11.4241	12.6265	12.617	12.5685	Yes	1.21442			yes				IPR020946	Flavin_monooxygenase-like	KOG1399	Flavin-containing_monooxygenase	Secondary_metabolites_biosynthesis,_transport_and_catabolism	METABOLISM	1.14.13.8	Dimethylaniline_monooxygenase_(N-oxide_forming)				2890	flavin-containing_monooxygenase_activity	molecular_function	GO:0004499
4143221	173	Core	10.7617	10.686	10.5104	14.4069	14.2849	14.4872	Yes	3.73952							IPR025337	Domain_of_unknown_function_DUF4243
156599	173	Core	10.9599	10.9112	10.831	13.3366	13.1294	13.3171	Yes	2.36284							IPR025337	Domain_of_unknown_function_DUF4243
4103431	180	Core	13.3131	13.4117	13.3606	14.9756	15.2778	14.9398	Yes	1.71025							IPR001128 IPR017972	Cytochrome_P450 Cytochrome_P450,_conserved_site	KOG0156	Cytochrome_P450_CYP2_subfamily	Secondary_metabolites_biosynthesis,_transport_and_catabolism	METABOLISM						12251 4283 3721 2888	heme_binding electron_transport iron_ion_binding monooxygenase_activity	molecular_function biological_process	GO:0020037 GO:0006118 GO:0005506 GO:0004497
1002638	191	Core	10.0971	10.1123	10.0574	11.4947	11.3002	11.4563	Yes	1.3309			yes				IPR006094 IPR012951 IPR016166	FAD_linked_oxidase,_N-terminal Berberine/berberine-like FAD-binding,_type_2										23919 9710 2290	FAD_binding oxidoreductase_activity catalytic_activity	molecular_function	GO:0050660 GO:0016491 GO:0003824
1005508	191	Core	10.5759	10.5844	10.7482	12.2195	11.3829	11.8888	Yes	1.23256			yes				IPR006094 IPR012951 IPR016166	FAD_linked_oxidase,_N-terminal Berberine/berberine-like FAD-binding,_type_2	KOG1231	Proteins_containing_the_FAD_binding_domain	Energy_production_and_conversion	METABOLISM						23919 9710 2290	FAD_binding oxidoreductase_activity catalytic_activity	molecular_function	GO:0050660 GO:0016491 GO:0003824
4349494	195	Core	7.136	6.94488	7.37014	8.52607	8.02163	8.555	Yes	1.2336							IPR003817 IPR022237	Phosphatidylserine_decarboxylase-related Phophatidylserine_decarboxylase	KOG2419	Phosphatidylserine_decarboxylase	Lipid_transport_and_metabolism	METABOLISM	4.1.1.65	Phosphatidylserine_decarboxylase	Glycine,_serine_and_threonine_metabolism Glycerolipid_metabolism	Amino_Acid_Metabolism Metabolism_of_Complex_Lipids	METABOLIC	6286 2983	phospholipid_biosynthetic_process phosphatidylserine_decarboxylase_activity	biological_process molecular_function	GO:0008654 GO:0004609
4168361	205	Core	10.1858	10.087	9.96589	13.1965	13.0297	13.3338	Yes	3.11063			yes				IPR001128 IPR017972	Cytochrome_P450 Cytochrome_P450,_conserved_site	KOG0158	Cytochrome_P450_CYP3/CYP5/CYP6/CYP9_subfamilies	Secondary_metabolites_biosynthesis,_transport_and_catabolism	METABOLISM	1.14.13.-	With_NADH_or_NADPH_as_one_donor,_and_incorporation_of_one_atom	Methane_metabolism Phenylalanine_metabolism Ubiquinone_biosynthesis Alkaloid_biosynthesis_I Styrene_degradation Tryptophan_metabolism Androgen_and_estrogen_metabolism Sterol_biosynthesis 1,4-Dichlorobenzene_degradation Tyrosine_metabolism Bile_acid_biosynthesis Flavonoids,_stilbene_and_lignin_biosynthesis Histidine_metabolism gamma-Hexachlorocyclohexane_degradation	Energy_Metabolism Amino_Acid_Metabolism Metabolism_of_Cofactors_and_Vitamins Biosynthesis_of_Secondary_Metabolites Biodegradation_of_Xenobiotics Lipid_Metabolism	METABOLIC	12251 4283 3721 2888 19196 19184 11397 10963 10962 10961 10960 10959 10958 10957 10956 10955 10954 10953 10952 10950 10949 10948 10947 10946 10945 10944 10943 10942 10941 10940 10939 10938 10937 10936 10781 6319	heme_binding electron_transport iron_ion_binding monooxygenase_activity 6-hydroxynicotinate_3-monooxygenase_activity 2-octaprenyl-3-methyl-6-methoxy-1,4-benzoquinol_hydroxylase limonene_monooxygenase_activity toluene_3-monooxygenase_activity phenanthrene_3,4-monooxygenase_activity 2-oxo-delta3-4,5,5-trimethylcyclopentenylacetyl-CoA_1,2-monooxygenase_activity 2-hydroxy-phenylacetate_hydroxylase_ac…	molecular_function biological_process	GO:0020037 GO:0006118 GO:0005506 GO:0004497 GO:0043731 GO:0043719 GO:0019113 GO:0018657 GO:0018656 GO:0018655 GO:0018654 GO:0018653 GO:0018652 GO:0018651 GO:0018650 GO:0018649 GO:0018648 GO:0018647 GO:0018646 GO:0018644 GO:0018643 GO:0018642 GO:0018641 GO:0018640 GO:0018639 GO:0018638 GO:0018637 GO:0018636 GO:0018635 GO:0018634 GO:0018633 GO:0018632 GO:0018631 GO:0018630 GO:0018471 GO:0008688
4175380	205	Core	8.67862	8.77173	8.77037	11.3534	11.4866	11.3856	Yes	2.67125			yes				IPR001128 IPR017972	Cytochrome_P450 Cytochrome_P450,_conserved_site	KOG0157	Cytochrome_P450_CYP4/CYP19/CYP26_subfamilies	Lipid_transport_and_metabolism Secondary_metabolites_biosynthesis,_transport_and_catabolism	METABOLISM	1.14.13.-	With_NADH_or_NADPH_as_one_donor,_and_incorporation_of_one_atom	Methane_metabolism Phenylalanine_metabolism Ubiquinone_biosynthesis Alkaloid_biosynthesis_I Styrene_degradation Tryptophan_metabolism Androgen_and_estrogen_metabolism Sterol_biosynthesis 1,4-Dichlorobenzene_degradation Tyrosine_metabolism Bile_acid_biosynthesis Flavonoids,_stilbene_and_lignin_biosynthesis Histidine_metabolism gamma-Hexachlorocyclohexane_degradation	Energy_Metabolism Amino_Acid_Metabolism Metabolism_of_Cofactors_and_Vitamins Biosynthesis_of_Secondary_Metabolites Biodegradation_of_Xenobiotics Lipid_Metabolism	METABOLIC	12251 4283 3721 2888 19196 19184 11397 10963 10962 10961 10960 10959 10958 10957 10956 10955 10954 10953 10952 10950 10949 10948 10947 10946 10945 10944 10943 10942 10941 10940 10939 10938 10937 10936 10781 6319	heme_binding electron_transport iron_ion_binding monooxygenase_activity 6-hydroxynicotinate_3-monooxygenase_activity 2-octaprenyl-3-methyl-6-methoxy-1,4-benzoquinol_hydroxylase limonene_monooxygenase_activity toluene_3-monooxygenase_activity phenanthrene_3,4-monooxygenase_activity 2-oxo-delta3-4,5,5-trimethylcyclopentenylacetyl-CoA_1,2-monooxygenase_activity 2-hydroxy-phenylacetate_hydroxylase_ac…	molecular_function biological_process	GO:0020037 GO:0006118 GO:0005506 GO:0004497 GO:0043731 GO:0043719 GO:0019113 GO:0018657 GO:0018656 GO:0018655 GO:0018654 GO:0018653 GO:0018652 GO:0018651 GO:0018650 GO:0018649 GO:0018648 GO:0018647 GO:0018646 GO:0018644 GO:0018643 GO:0018642 GO:0018641 GO:0018640 GO:0018639 GO:0018638 GO:0018637 GO:0018636 GO:0018635 GO:0018634 GO:0018633 GO:0018632 GO:0018631 GO:0018630 GO:0018471 GO:0008688
936729	210	Core	9.8848	9.84278	9.92952	11.4066	11.1388	11.6426	Yes	1.52534							IPR000719 IPR017441 IPR008271 IPR003527 IPR002290 IPR011009	Protein_kinase_domain Protein_kinase,_ATP_binding_site Serine/threonine-protein_kinase,_active_site Mitogen-activated_protein_(MAP)_kinase,_conserved_site Serine/threonine/dual_specificity_protein_kinase,_catalytic__domain Protein_kinase-like_domain	KOG0660	Mitogen-activated_protein_kinase	Signal_transduction_mechanisms	CELLULAR_PROCESSES_AND_SIGNALING						4602 3736 3043 3045 3073	protein_amino_acid_phosphorylation ATP_binding protein_kinase_activity protein_serine/threonine_kinase_activity MAP_kinase_activity	biological_process molecular_function	GO:0006468 GO:0005524 GO:0004672 GO:0004674 GO:0004707
1000319	222	Core	9.6599	9.82837	9.76329	11.1432	11.0235	11.1819	Yes	1.36587							IPR000873 IPR009081 IPR001031 IPR020845 IPR020802 IPR029058	AMP-dependent_synthetase/ligase Acyl_carrier_protein-like Thioesterase AMP-binding,_conserved_site Polyketide_synthase,_thioesterase_domain Alpha/Beta_hydrolase_fold	KOG1176	Acyl-CoA_synthetase	Lipid_transport_and_metabolism	METABOLISM	6.2.1.-	Acid--thiol_ligases	Ethylbenzene_degradation Propanoate_metabolism	Biodegradation_of_Xenobiotics Carbohydrate_Metabolism	METABOLIC	5830 2290 9986 6667 19226 19223 11151 11150 11149 11148 11147 8961 3135 2444	metabolic_process catalytic_activity hydrolase_activity,_acting_on_ester_bonds biosynthetic_process aryl-CoA_synthetase_(ADP-forming)_activity branched-chain_acyl-CoA_synthetase_(ADP-forming)_activity 2,4-dichlorobenzoate-CoA_ligase_activity benzoyl_acetate-CoA_ligase_activity 2-oxo-delta3-4,5,5-trimethylcyclopentenylacetyl-CoA_synthetase_activity 3-isopropenyl-6-oxoheptanoyl-CoA_synthetase_activ…	biological_process molecular_function	GO:0008152 GO:0003824 GO:0016788 GO:0009058 GO:0043762 GO:0043759 GO:0018857 GO:0018856 GO:0018855 GO:0018854 GO:0018853 GO:0015645 GO:0004774 GO:0003996
3977792	229	Core	10.0123	9.85389	9.8488	12.0776	11.3304	12.1751	Yes	2.0012							IPR001155	NADH:flavin_oxidoreductase/NADH_oxidase,_N-terminal	KOG0134	NADH:flavin_oxidoreductase/12-oxophytodienoate_reductase	Energy_production_and_conversion General_function_prediction_only	METABOLISM POORLY_CHARACTERIZED	1.3.1.42	12-oxophytodienoate_reductase				9710 7744 9836	oxidoreductase_activity FMN_binding 12-oxophytodienoate_reductase_activity	molecular_function	GO:0016491 GO:0010181 GO:0016629
992666	229	Core	11.9865	11.811	11.8796	13.1347	12.9722	13.0561	Yes	1.16205							IPR001155	NADH:flavin_oxidoreductase/NADH_oxidase,_N-terminal	KOG0134	NADH:flavin_oxidoreductase/12-oxophytodienoate_reductase	Energy_production_and_conversion General_function_prediction_only	METABOLISM POORLY_CHARACTERIZED	1.3.1.42	12-oxophytodienoate_reductase				9710 7744 9836	oxidoreductase_activity FMN_binding 12-oxophytodienoate_reductase_activity	molecular_function	GO:0016491 GO:0010181 GO:0016629
4126707	234	Core	9.00478	9.16486	9.05612	10.7413	10.9733	10.7017	Yes	1.73508							IPR001509	NAD-dependent_epimerase/dehydratase,_N-terminal_domain	KOG1502	Flavonol_reductase/cinnamoyl-CoA_reductase	Defense_mechanisms	CELLULAR_PROCESSES_AND_SIGNALING						23921 19375 2290 19356	coenzyme_binding cellular_metabolic_process catalytic_activity methylglyoxal_reductase_(NADPH-dependent)_activity	molecular_function biological_process	GO:0050662 GO:0044237 GO:0003824 GO:0043892
4330336	240	Core	9.18471	9.02862	9.04185	10.9007	10.8294	10.5671	Yes	1.68845	GH55	GH55	yes				IPR011050	Pectin_lyase_fold/virulence_factor					3.2.1.58	Glucan_1,3-beta-glucosidase	Starch_and_sucrose_metabolism	Metabolism_of_Complex_Carbohydrates	METABOLIC	2744	glucan_1,3-beta-glucosidase_activity	molecular_function	GO:0004338
155594	240	Core	10.6338	10.6238	10.725	11.8856	11.7833	12.0333	Yes	1.24333	GH55	GH55	yes				IPR011050	Pectin_lyase_fold/virulence_factor					3.2.1.58	Glucan_1,3-beta-glucosidase	Starch_and_sucrose_metabolism	Metabolism_of_Complex_Carbohydrates	METABOLIC	2744	glucan_1,3-beta-glucosidase_activity	molecular_function	GO:0004338
991196	246	Core	8.93319	8.86881	8.86867	10.2238	10.2345	10.0162	Yes	1.27354			yes				IPR013094 IPR002168 IPR029058	Alpha/beta_hydrolase_fold-3 Lipase,_GDXG,_active_site Alpha/Beta_hydrolase_fold	KOG1515	Arylacetamide_deacetylase	Defense_mechanisms	CELLULAR_PROCESSES_AND_SIGNALING	3.1.1.-	Carboxylic_ester_hydrolases	2,4-Dichlorobenzoate_degradation Pentose_and_glucuronate_interconversions Butanoate_metabolism	Biodegradation_of_Xenobiotics Carbohydrate_Metabolism	METABOLIC	9985 5830 11036 11035 11034 11033 9570 2994	hydrolase_activity metabolic_process butyrolactone_hydrolase_activity 3,4-dihydrocoumarin_hydrolase_activity sulfolactone_hydrolase_activity 1-oxa-2-oxocycloheptane_lactonase_activity lipase_activity phospholipase_activity	molecular_function biological_process	GO:0016787 GO:0008152 GO:0018734 GO:0018733 GO:0018732 GO:0018731 GO:0016298 GO:0004620
537470	249	Core	7.37089	7.32389	7.05182	8.94486	8.53723	8.73709	Yes	1.499							IPR000537	UbiA_prenyltransferase_family										9321 3032	integral_to_membrane prenyltransferase_activity	cellular_component molecular_function	GO:0016021 GO:0004659
904450	263	Core	12.1702	12.2582	12.2189	14.1559	14.0571	14.0389	Yes	1.86884							IPR025386	Domain_of_unknown_function_DUF4098
4087331	271	Core	10.2858	10.1372	10.2782	13.3009	13.4351	13.2492	Yes	3.09693							IPR024041 IPR018047 IPR001905	Ammonium_transporter_AmtB-like_domain Ammonium_transporter,_conserved_site Ammonium_transporter	KOG0682	Ammonia_permease	Inorganic_ion_transport_and_metabolism	METABOLISM						9320 6171 4927	membrane ammonium_transmembrane_transporter_activity transport	cellular_component molecular_function biological_process	GO:0016020 GO:0008519 GO:0006810
998192	271	Core	12.1849	12.1709	12.1166	14.1288	14.0717	14.1505	Yes	1.95974							IPR024041 IPR018047 IPR001905	Ammonium_transporter_AmtB-like_domain Ammonium_transporter,_conserved_site Ammonium_transporter	KOG0682	Ammonia_permease	Inorganic_ion_transport_and_metabolism	METABOLISM						9320 6171 4927	membrane ammonium_transmembrane_transporter_activity transport	cellular_component molecular_function biological_process	GO:0016020 GO:0008519 GO:0006810
1000026	288	Core	10.4793	10.3985	10.3867	11.5179	11.5688	11.4062	Yes	1.07804							IPR011701 IPR005829 IPR020846	Major_facilitator_superfamily Sugar_transporter,_conserved_site Major_facilitator_superfamily_domain	KOG0255	Synaptic_vesicle_transporter_SVOP_and_related_transporters_(major_facilitator_superfamily)	General_function_prediction_only	POORLY_CHARACTERIZED						9320 4927 3546	membrane transport transporter_activity	cellular_component biological_process molecular_function	GO:0016020 GO:0006810 GO:0005215
4096521	289	Core	11.3738	11.2245	11.3271	12.5541	12.3844	12.4814	Yes	1.16575							IPR011701 IPR020846	Major_facilitator_superfamily Major_facilitator_superfamily_domain	KOG3098	Uncharacterized_conserved_protein	Function_unknown	POORLY_CHARACTERIZED
998725	315	Core	12.0228	12.0927	12.0672	13.6365	13.5581	13.4338	Yes	1.48421							IPR015798 IPR015800 IPR015802 IPR000269 IPR016182	Copper_amine_oxidase,_C-terminal Copper_amine_oxidase,_N2-terminal Copper_amine_oxidase,_N3-terminal Copper_amine_oxidase Copper_amine_oxidase,_N-terminal	KOG1186	Copper_amine_oxidase	Secondary_metabolites_biosynthesis,_transport_and_catabolism	METABOLISM						22442 6905 5811 3722	quinone_binding amine_metabolic_process amine_oxidase_activity copper_ion_binding	molecular_function biological_process	GO:0048038 GO:0009308 GO:0008131 GO:0005507
1009304	324	Core	8.25952	8.4338	8.33975	11.2056	11.3002	11.0313	Yes	2.84011
4109273	324	Core	8.11103	7.99457	8.08517	10.836	10.3641	10.6064	Yes	2.55569
4462954	345	Core	8.76363	8.65136	8.68797	10.3698	10.4912	10.4206	Yes	1.72938							IPR011701 IPR020846	Major_facilitator_superfamily Major_facilitator_superfamily_domain	KOG0254	Predicted_transporter_(major_facilitator_superfamily)	General_function_prediction_only	POORLY_CHARACTERIZED
993175	345	Core	12.3177	12.3214	12.3194	13.5812	13.3585	13.5005	Yes	1.1636							IPR011701 IPR020846	Major_facilitator_superfamily Major_facilitator_superfamily_domain	KOG0254	Predicted_transporter_(major_facilitator_superfamily)	General_function_prediction_only	POORLY_CHARACTERIZED
139057	345	Core	13.0833	13.0302	13.1262	14.2116	14.027	14.1132	Yes	1.03895							IPR011701 IPR020846 IPR004638	Major_facilitator_superfamily Major_facilitator_superfamily_domain Drug_resistance_transporter_EmrB/QacA_subfamily	KOG0254	Predicted_transporter_(major_facilitator_superfamily)	General_function_prediction_only	POORLY_CHARACTERIZED						9321 4927	integral_to_membrane transport	cellular_component biological_process	GO:0016021 GO:0006810
4328460	346	Core	9.44575	9.48883	9.51981	10.9938	10.4129	10.6446	Yes	1.21983	GH18-CBM5						IPR003610 IPR001579 IPR017853	Carbohydrate-binding_module_family_5/12 Glycoside_hydrolase,_chitinase_active_site Glycoside_hydrolase_superfamily	KOG4701	Chitinase	Cell_wall/membrane/envelope_biogenesis	CELLULAR_PROCESSES_AND_SIGNALING	3.2.1.14	Chitinase	Aminosugars_metabolism	Metabolism_of_Complex_Carbohydrates	METABOLIC	4143 2933 13135 3782 6462 2946	carbohydrate_metabolic_process hydrolase_activity,_hydrolyzing_O-glycosyl_compounds carbohydrate_binding extracellular_region endochitinase_activity chitinase_activity	biological_process molecular_function cellular_component	GO:0005975 GO:0004553 GO:0030246 GO:0005576 GO:0008843 GO:0004568
962203	370	Core	10.1843	10.1858	10.3239	12.2048	12.2229	11.7828	Yes	1.85237							IPR004839 IPR015424	Aminotransferase,_class_I/classII Pyridoxal_phosphate-dependent_transferase	KOG1359	Glycine_C-acetyltransferase/2-amino-3-ketobutyrate-CoA_ligase	Amino_acid_transport_and_metabolism	METABOLISM	2.3.1.47	8-amino-7-oxononanoate_synthase	Biotin_metabolism	Metabolism_of_Cofactors_and_Vitamins	METABOLIC	13063 9967 6667 6337	pyridoxal_phosphate_binding transferase_activity,_transferring_nitrogenous_groups biosynthetic_process 8-amino-7-oxononanoate_synthase_activity	molecular_function biological_process	GO:0030170 GO:0016769 GO:0009058 GO:0008710
11899	375	Core	11.8955	11.8883	11.9037	12.9615	12.9189	12.9948	Yes	1.06305									KOG1399	Flavin-containing_monooxygenase	Secondary_metabolites_biosynthesis,_transport_and_catabolism	METABOLISM	1.14.13.8	Dimethylaniline_monooxygenase_(N-oxide_forming)				2890	flavin-containing_monooxygenase_activity	molecular_function	GO:0004499
2336183	377	Core	9.42448	9.5748	9.53263	11.2888	11.594	11.263	Yes	1.8792							IPR004839 IPR001917 IPR015424	Aminotransferase,_class_I/classII Aminotransferase,_class-II,_pyridoxal-phosphate_binding_site Pyridoxal_phosphate-dependent_transferase	KOG1357	Serine_palmitoyltransferase	Posttranslational_modification,_protein_turnover,_chaperones	CELLULAR_PROCESSES_AND_SIGNALING	2.3.1.50	Serine_C-palmitoyltransferase	Sphingoglycolipid_metabolism	Metabolism_of_Complex_Lipids	METABOLIC	9940 5830 13063 9967 6667 10222 3123	transferase_activity metabolic_process pyridoxal_phosphate_binding transferase_activity,_transferring_nitrogenous_groups biosynthetic_process serine_C-palmitoyltransferase_complex serine_C-palmitoyltransferase_activity	molecular_function biological_process cellular_component	GO:0016740 GO:0008152 GO:0030170 GO:0016769 GO:0009058 GO:0017059 GO:0004758
4331998	380	Core	7.0827	7.5476	7.0375	9.0583	9.152	8.97075	Yes	1.82426							IPR014030 IPR000873 IPR009081 IPR001242 IPR014043 IPR001031 IPR014031 IPR013968 IPR025110 IPR006162 IPR020845 IPR018201 IPR020841 IPR020801 IPR020843 IPR016035 IPR029058 IPR016039 IPR016036 IPR010071	Beta-ketoacyl_synthase,_N-terminal AMP-dependent_synthetase/ligase Acyl_carrier_protein-like Condensation_domain Acyl_transferase Thioesterase Beta-ketoacyl_synthase,_C-terminal Polyketide_synthase,_ketoreductase_domain AMP-binding_enzyme_C-terminal_domain Phosphopantetheine_attachment_site AMP-binding,_conserved_site Beta-ketoacyl_synthase,_active_site Polyketide_synthase,_beta-ketoacyl_synthase…	KOG1202	Animal-type_fatty_acid_synthase_and_related_proteins	Lipid_transport_and_metabolism	METABOLISM	2.3.1.85	Fatty-acid_synthase	Fatty_acid_biosynthesis_(path_1)	Lipid_Metabolism	METABOLIC	5830 2290 9986 6667 14021 10069 3708 2719	metabolic_process catalytic_activity hydrolase_activity,_acting_on_ester_bonds biosynthetic_process phosphopantetheine_binding ligase_activity binding fatty-acid_synthase_activity	biological_process molecular_function	GO:0008152 GO:0003824 GO:0016788 GO:0009058 GO:0031177 GO:0016874 GO:0005488 GO:0004312
4428246	380	Core	6.99166	7.66759	7.26346	8.84722	8.37796	8.41453	Yes	1.23158							IPR014030 IPR000873 IPR009081 IPR001242 IPR014043 IPR001031 IPR014031 IPR013968 IPR025110 IPR006162 IPR020845 IPR018201 IPR020841 IPR020801 IPR020843 IPR016035 IPR029058 IPR016039 IPR016036 IPR010071	Beta-ketoacyl_synthase,_N-terminal AMP-dependent_synthetase/ligase Acyl_carrier_protein-like Condensation_domain Acyl_transferase Thioesterase Beta-ketoacyl_synthase,_C-terminal Polyketide_synthase,_ketoreductase_domain AMP-binding_enzyme_C-terminal_domain Phosphopantetheine_attachment_site AMP-binding,_conserved_site Beta-ketoacyl_synthase,_active_site Polyketide_synthase,_beta-ketoacyl_synthase…	KOG1202	Animal-type_fatty_acid_synthase_and_related_proteins	Lipid_transport_and_metabolism	METABOLISM	2.3.1.85	Fatty-acid_synthase	Fatty_acid_biosynthesis_(path_1)	Lipid_Metabolism	METABOLIC	5830 2290 9986 6667 14021 10069 3708 2719	metabolic_process catalytic_activity hydrolase_activity,_acting_on_ester_bonds biosynthetic_process phosphopantetheine_binding ligase_activity binding fatty-acid_synthase_activity	biological_process molecular_function	GO:0008152 GO:0003824 GO:0016788 GO:0009058 GO:0031177 GO:0016874 GO:0005488 GO:0004312
4331674	382	Core	11.3546	11.547	11.4138	12.5113	12.3966	12.4462	Yes	1.01132							IPR005828 IPR005829 IPR020846 IPR003663	General_substrate_transporter Sugar_transporter,_conserved_site Major_facilitator_superfamily_domain Sugar/inositol_transporter	KOG0254	Predicted_transporter_(major_facilitator_superfamily)	General_function_prediction_only	POORLY_CHARACTERIZED						9320 6276 3642 9321 4927 3546	membrane carbohydrate_transport sugar:hydrogen_symporter_activity integral_to_membrane transport transporter_activity	cellular_component biological_process molecular_function	GO:0016020 GO:0008643 GO:0005351 GO:0016021 GO:0006810 GO:0005215
994495	392	Core	10.1611	10.0433	10.1749	13.355	13.5454	13.2899	Yes	3.27496							IPR005123 IPR026992	Oxoglutarate/iron-dependent_dioxygenase Non-haem_dioxygenase_N-terminal_domain	KOG0143	Iron/ascorbate_family_oxidoreductases	Secondary_metabolites_biosynthesis,_transport_and_catabolism General_function_prediction_only	METABOLISM POORLY_CHARACTERIZED	1.14.11.13	Gibberellin_2-beta-dioxygenase				20001	gibberellin_2-beta-dioxygenase_activity	molecular_function	GO:0045543
627167	396	Core	6.98441	7.01443	7.28179	8.7206	9.68741	8.73709	Yes	2.03231							IPR000425 IPR022357 IPR023271	Major_intrinsic_protein Major_intrinsic_protein,_conserved_site Aquaporin-like	KOG0224	Aquaporin_(major_intrinsic_protein_family)	Carbohydrate_transport_and_metabolism	METABOLISM						9320 4927 3546	membrane transport transporter_activity	cellular_component biological_process molecular_function	GO:0016020 GO:0006810 GO:0005215
4356114	396	Core	6.76512	6.69952	6.79522	8.20197	7.81948	8.12104	Yes	1.3113							IPR000425 IPR022357 IPR023271	Major_intrinsic_protein Major_intrinsic_protein,_conserved_site Aquaporin-like	KOG0224	Aquaporin_(major_intrinsic_protein_family)	Carbohydrate_transport_and_metabolism	METABOLISM						9320 4927 3546	membrane transport transporter_activity	cellular_component biological_process molecular_function	GO:0016020 GO:0006810 GO:0005215
4147152	406	Core	12.4386	12.3955	12.3144	13.4701	13.6822	13.563	Yes	1.19075							IPR011701 IPR020846	Major_facilitator_superfamily Major_facilitator_superfamily_domain	KOG2533	Permease_of_the_major_facilitator_superfamily	Carbohydrate_transport_and_metabolism	METABOLISM	1.97.1.4	Formate_acetyltransferase_activating_enzyme				18831	[formate-C-acetyltransferase]-activating_enzyme_activity	molecular_function	GO:0043365
4063466	416	Core	11.4609	11.3237	11.3189	13.4607	13.762	13.3722	Yes	2.17264							IPR005828 IPR005829 IPR020846 IPR003663	General_substrate_transporter Sugar_transporter,_conserved_site Major_facilitator_superfamily_domain Sugar/inositol_transporter	KOG0254	Predicted_transporter_(major_facilitator_superfamily)	General_function_prediction_only	POORLY_CHARACTERIZED						9320 6276 3642 9321 4927 3546	membrane carbohydrate_transport sugar:hydrogen_symporter_activity integral_to_membrane transport transporter_activity	cellular_component biological_process molecular_function	GO:0016020 GO:0008643 GO:0005351 GO:0016021 GO:0006810 GO:0005215
999480	420	Core	10.2202	10.2424	10.3902	12.1628	12.2883	12.187	Yes	1.92869							IPR002293	Amino_acid/polyamine_transporter_I	KOG1289	Amino_acid_transporters	Amino_acid_transport_and_metabolism	METABOLISM						9320 8535 4977	membrane amino_acid_transmembrane_transporter_activity amino_acid_transport	cellular_component molecular_function biological_process	GO:0016020 GO:0015171 GO:0006865
4453557	451	Core	7.43077	7.41243	7.17466	9.59802	9.37227	9.40129	Yes	2.12261							IPR004294	Carotenoid_oxygenase	KOG1285	Beta,_beta-carotene_15,15'-dioxygenase_and_related_enzymes	Secondary_metabolites_biosynthesis,_transport_and_catabolism	METABOLISM
4101331	451	Core	11.2535	11.2577	11.199	13.3851	13.1524	13.2778	Yes	2.03827							IPR004294	Carotenoid_oxygenase	KOG1285	Beta,_beta-carotene_15,15'-dioxygenase_and_related_enzymes	Secondary_metabolites_biosynthesis,_transport_and_catabolism	METABOLISM
1001430	462	Core	8.36094	8.5995	8.40255	10.1168	9.06316	9.96176	Yes	1.32654							IPR001509	NAD-dependent_epimerase/dehydratase,_N-terminal_domain	KOG1502	Flavonol_reductase/cinnamoyl-CoA_reductase	Defense_mechanisms	CELLULAR_PROCESSES_AND_SIGNALING						23921 19375 2290 19356	coenzyme_binding cellular_metabolic_process catalytic_activity methylglyoxal_reductase_(NADPH-dependent)_activity	molecular_function biological_process	GO:0050662 GO:0044237 GO:0003824 GO:0043892
900602	467	Core	11.1769	10.9668	11.1273	12.1372	12.0271	12.277	Yes	1.05813							IPR001128	Cytochrome_P450	KOG0158	Cytochrome_P450_CYP3/CYP5/CYP6/CYP9_subfamilies	Secondary_metabolites_biosynthesis,_transport_and_catabolism	METABOLISM	1.14.13.-	With_NADH_or_NADPH_as_one_donor,_and_incorporation_of_one_atom	Methane_metabolism Phenylalanine_metabolism Ubiquinone_biosynthesis Alkaloid_biosynthesis_I Styrene_degradation Tryptophan_metabolism Androgen_and_estrogen_metabolism Sterol_biosynthesis 1,4-Dichlorobenzene_degradation Tyrosine_metabolism Bile_acid_biosynthesis Flavonoids,_stilbene_and_lignin_biosynthesis Histidine_metabolism gamma-Hexachlorocyclohexane_degradation	Energy_Metabolism Amino_Acid_Metabolism Metabolism_of_Cofactors_and_Vitamins Biosynthesis_of_Secondary_Metabolites Biodegradation_of_Xenobiotics Lipid_Metabolism	METABOLIC	12251 4283 3721 2888 19196 19184 11397 10963 10962 10961 10960 10959 10958 10957 10956 10955 10954 10953 10952 10950 10949 10948 10947 10946 10945 10944 10943 10942 10941 10940 10939 10938 10937 10936 10781 6319	heme_binding electron_transport iron_ion_binding monooxygenase_activity 6-hydroxynicotinate_3-monooxygenase_activity 2-octaprenyl-3-methyl-6-methoxy-1,4-benzoquinol_hydroxylase limonene_monooxygenase_activity toluene_3-monooxygenase_activity phenanthrene_3,4-monooxygenase_activity 2-oxo-delta3-4,5,5-trimethylcyclopentenylacetyl-CoA_1,2-monooxygenase_activity 2-hydroxy-phenylacetate_hydroxylase_ac…	molecular_function biological_process	GO:0020037 GO:0006118 GO:0005506 GO:0004497 GO:0043731 GO:0043719 GO:0019113 GO:0018657 GO:0018656 GO:0018655 GO:0018654 GO:0018653 GO:0018652 GO:0018651 GO:0018650 GO:0018649 GO:0018648 GO:0018647 GO:0018646 GO:0018644 GO:0018643 GO:0018642 GO:0018641 GO:0018640 GO:0018639 GO:0018638 GO:0018637 GO:0018636 GO:0018635 GO:0018634 GO:0018633 GO:0018632 GO:0018631 GO:0018630 GO:0018471 GO:0008688
1008488	474	Core	9.45626	9.71457	9.59017	12.5256	13.0672	12.4064	Yes	3.10662							IPR011701 IPR020846	Major_facilitator_superfamily Major_facilitator_superfamily_domain	KOG0255	Synaptic_vesicle_transporter_SVOP_and_related_transporters_(major_facilitator_superfamily)	General_function_prediction_only	POORLY_CHARACTERIZED
940896	474	Core	12.841	12.8699	12.8533	14.309	14.5378	14.1556	Yes	1.48813							IPR011701 IPR020846	Major_facilitator_superfamily Major_facilitator_superfamily_domain	KOG0253	Synaptic_vesicle_transporter_SV2_(major_facilitator_superfamily)	General_function_prediction_only	POORLY_CHARACTERIZED
16602	477	Core	9.36573	9.42641	9.44042	11.745	11.71	11.4374	Yes	2.22783			yes				IPR006094 IPR012951 IPR016166	FAD_linked_oxidase,_N-terminal Berberine/berberine-like FAD-binding,_type_2	KOG1231	Proteins_containing_the_FAD_binding_domain	Energy_production_and_conversion	METABOLISM						23919 9710 2290	FAD_binding oxidoreductase_activity catalytic_activity	molecular_function	GO:0050660 GO:0016491 GO:0003824
992761	494	Core	14.4561	14.8697	14.6455	16.3403	16.3456	16.168	Yes	1.61994							IPR000583 IPR002489 IPR002932 IPR006982 IPR023753 IPR028261 IPR012220 IPR017932 IPR009051 IPR029055 IPR006005	Class_II_glutamine_amidotransferase_domain Glutamate_synthase,_alpha_subunit,_C-terminal Glutamate_synthase_domain Glutamate_synthase,_central-N Pyridine_nucleotide-disulphide_oxidoreductase,_FAD/NAD(P)-binding_domain Dihydroprymidine_dehydrogenase_domain_II Glutamate_synthase,_eukaryotic Glutamine_amidotransferase_type_2_domain Alpha-helical_ferredoxin Nucleophile_aminohydrolases,_N-terminal Glu…	KOG0399	Glutamate_synthase	Amino_acid_transport_and_metabolism	METABOLISM						5830 9710 9236 4667 9846 4924 24783 23919 19656 7744 3721	metabolic_process oxidoreductase_activity glutamate_synthase_activity glutamate_biosynthetic_process oxidoreductase_activity,_acting_on_the_CH-NH2_group_of_donors,_NAD_or_NADP_as_acceptor nitrogen_compound_metabolic_process iron-sulfur_cluster_binding FAD_binding glutamate_synthase_activity,_NADH_or_NADPH_as_acceptor FMN_binding iron_ion_binding	biological_process molecular_function	GO:0008152 GO:0016491 GO:0015930 GO:0006537 GO:0016639 GO:0006807 GO:0051536 GO:0050660 GO:0045181 GO:0010181 GO:0005506
18763	526	Core	13.0377	12.9764	13.0249	14.2412	14.6462	14.3568	Yes	1.41182							IPR002129 IPR015424 IPR010107	Pyridoxal_phosphate-dependent_decarboxylase Pyridoxal_phosphate-dependent_transferase Glutamate_decarboxylase	KOG1383	Glutamate_decarboxylase/sphingosine_phosphate_lyase	Amino_acid_transport_and_metabolism	METABOLISM	4.1.1.15	Glutamate_decarboxylase	Taurine_and_hypotaurine_metabolism Alanine_and_aspartate_metabolism beta-Alanine_metabolism Glutamate_metabolism Butanoate_metabolism	Metabolism_of_Other_Amino_Acids Amino_Acid_Metabolism Carbohydrate_Metabolism	METABOLIC	13063 12002 10026 4666 2757	pyridoxal_phosphate_binding carboxylic_acid_metabolic_process carboxy-lyase_activity glutamate_metabolic_process glutamate_decarboxylase_activity	molecular_function biological_process	GO:0030170 GO:0019752 GO:0016831 GO:0006536 GO:0004351
304505	528	Core	11.8992	11.8921	11.7871	12.9612	13.0783	12.7394	Yes	1.07295							IPR011701 IPR020846	Major_facilitator_superfamily Major_facilitator_superfamily_domain	KOG2615	Permease_of_the_major_facilitator_superfamily	General_function_prediction_only	POORLY_CHARACTERIZED
4093341	548	Core	11.2118	11.187	11.0857	13.6591	13.1758	13.7707	Yes	2.39525							IPR011701 IPR020846	Major_facilitator_superfamily Major_facilitator_superfamily_domain	KOG0255	Synaptic_vesicle_transporter_SVOP_and_related_transporters_(major_facilitator_superfamily)	General_function_prediction_only	POORLY_CHARACTERIZED
4155113	601	Core	8.03941	7.98016	8.00282	9.41929	9.19246	9.12747	Yes	1.24832							IPR000073 IPR008220 IPR029058	Alpha/beta_hydrolase_fold-1 Homoserine_acetyltransferase Alpha/Beta_hydrolase_fold					2.3.1.31	Homoserine_O-acetyltransferase	Sulfur_metabolism Methionine_metabolism	Energy_Metabolism Amino_Acid_Metabolism	METABOLIC	9642 3930 2812	O-acetyltransferase_activity cytoplasm homoserine_O-acetyltransferase_activity	molecular_function cellular_component	GO:0016413 GO:0005737 GO:0004414
991412	621	Core	10.789	10.7172	10.7641	11.7962	11.904	11.7756	Yes	1.07013			yes				IPR005828 IPR020846	General_substrate_transporter Major_facilitator_superfamily_domain	KOG0252	Inorganic_phosphate_transporter	Inorganic_ion_transport_and_metabolism	METABOLISM						9321 4927 3546	integral_to_membrane transport transporter_activity	cellular_component biological_process molecular_function	GO:0016021 GO:0006810 GO:0005215
4156878	642	Core	7.60627	7.48773	7.50633	10.4165	10.8332	10.4114	Yes	3.04081							IPR001128	Cytochrome_P450	KOG0156	Cytochrome_P450_CYP2_subfamily	Secondary_metabolites_biosynthesis,_transport_and_catabolism	METABOLISM						12251 4283 3721 2888	heme_binding electron_transport iron_ion_binding monooxygenase_activity	molecular_function biological_process	GO:0020037 GO:0006118 GO:0005506 GO:0004497
815992	642	Core	10.4052	10.3706	10.393	13.2157	13.2424	13.1673	Yes	2.82029							IPR001128	Cytochrome_P450	KOG0156	Cytochrome_P450_CYP2_subfamily	Secondary_metabolites_biosynthesis,_transport_and_catabolism	METABOLISM						12251 4283 3721 2888	heme_binding electron_transport iron_ion_binding monooxygenase_activity	molecular_function biological_process	GO:0020037 GO:0006118 GO:0005506 GO:0004497
18452	755	Core	5.89886	6.0086	5.87409	8.24094	7.45726	8.27523	Yes	2.12562							IPR005828 IPR005829 IPR020846 IPR003663	General_substrate_transporter Sugar_transporter,_conserved_site Major_facilitator_superfamily_domain Sugar/inositol_transporter	KOG0254	Predicted_transporter_(major_facilitator_superfamily)	General_function_prediction_only	POORLY_CHARACTERIZED						9320 6276 3642 9321 4927 3546	membrane carbohydrate_transport sugar:hydrogen_symporter_activity integral_to_membrane transport transporter_activity	cellular_component biological_process molecular_function	GO:0016020 GO:0008643 GO:0005351 GO:0016021 GO:0006810 GO:0005215
992596	755	Core	10.7822	10.7267	10.7205	12.0733	11.9094	12.0423	Yes	1.26718							IPR005828 IPR005829 IPR020846 IPR003663	General_substrate_transporter Sugar_transporter,_conserved_site Major_facilitator_superfamily_domain Sugar/inositol_transporter	KOG0254	Predicted_transporter_(major_facilitator_superfamily)	General_function_prediction_only	POORLY_CHARACTERIZED						9320 6276 3642 9321 4927 3546	membrane carbohydrate_transport sugar:hydrogen_symporter_activity integral_to_membrane transport transporter_activity	cellular_component biological_process molecular_function	GO:0016020 GO:0008643 GO:0005351 GO:0016021 GO:0006810 GO:0005215
4163697	777	Core	10.3562	10.2975	10.3711	11.3045	11.9027	11.3475	Yes	1.20385
171863	829	Core	9.96983	9.95317	9.91784	10.9164	10.9116	11.0456	Yes	1.01246							IPR000330 IPR001650 IPR029256 IPR002464 IPR014001 IPR027417	SNF2-related Helicase,_C-terminal Helicase-associated_putative_binding_domain DNA/RNA_helicase,_ATP-dependent,_DEAH-box_type,_conserved_site Helicase_superfamily_1/2,_ATP-binding_domain P-loop_containing_nucleoside_triphosphate_hydrolase	KOG0387	Transcription-coupled_repair_protein_CSB/RAD26_(contains_SNF2_family_DNA-dependent_ATPase_domain)	Transcription Replication,_recombination_and_repair	INFORMATION_STORAGE_AND_PROCESSING	3.6.4.-	Acting_on_acid_anhydrides;_involved_in_cellular_and				3736 2176 2792 2175 5716	ATP_binding DNA_binding helicase_activity nucleic_acid_binding ATP-dependent_helicase_activity	molecular_function	GO:0005524 GO:0003677 GO:0004386 GO:0003676 GO:0008026
322542	842	Core	9.74599	9.69793	9.85595	11.8318	11.9891	11.5807	Yes	2.04385							IPR004813	Oligopeptide_transporter,_OPT_superfamily	KOG2262	Sexual_differentiation_process_protein_ISP4	Signal_transduction_mechanisms	CELLULAR_PROCESSES_AND_SIGNALING
796541	890	Core	13.3483	13.3069	13.2711	14.4647	14.246	14.4684	Yes	1.08766
967717	924	Core	9.81502	9.77927	9.83644	11.0175	10.7448	11.0504	Yes	1.13431
4211558	932	Core	7.11624	7.20001	7.52698	8.69276	9.43431	8.63315	Yes	1.68357							IPR005828 IPR005829 IPR020846	General_substrate_transporter Sugar_transporter,_conserved_site Major_facilitator_superfamily_domain	KOG0252	Inorganic_phosphate_transporter	Inorganic_ion_transport_and_metabolism	METABOLISM						9321 4927 3546 9320	integral_to_membrane transport transporter_activity membrane	cellular_component biological_process molecular_function	GO:0016021 GO:0006810 GO:0005215 GO:0016020
15538	944	Core	11.046	11.0356	11.0163	12.2244	11.956	12.2253	Yes	1.10826							IPR001466 IPR012338	Beta-lactamase-related Beta-lactamase/transpeptidase-like										21106 13507 6419	response_to_antibiotic beta-lactam_antibiotic_catabolic_process beta-lactamase_activity	biological_process molecular_function	GO:0046677 GO:0030655 GO:0008800
4185627	950	Core	10.1054	9.95021	10.0333	11.667	11.5036	11.7706	Yes	1.62131							IPR023210	NADP-dependent_oxidoreductase_domain	KOG1575	Voltage-gated_shaker-like_K+_channel,_subunit_beta/KCNAB	Energy_production_and_conversion	METABOLISM	1.1.1.65	Pyridoxine_4-dehydrogenase	Vitamin_B6_metabolism	Metabolism_of_Cofactors_and_Vitamins	METABOLIC	23498	pyridoxine_4-dehydrogenase_activity	molecular_function	GO:0050236
4222687	957	Core	8.87951	8.92257	8.83802	10.7125	10.1425	10.7551	Yes	1.68365							IPR018712	Domain_of_unknown_function_DUF2235
30118	957	Core	8.21995	8.28226	8.23071	9.67118	8.987	9.84346	Yes	1.30289							IPR018712	Domain_of_unknown_function_DUF2235
992258	964	Core	10.681	10.7315	10.6112	12.5683	12.2175	12.4932	Yes	1.75907							IPR003700 IPR015813	Ketopantoate_hydroxymethyltransferase Pyruvate/Phosphoenolpyruvate_kinase-like_domain	KOG2949	Ketopantoate_hydroxymethyltransferase	Coenzyme_transport_and_metabolism	METABOLISM	2.1.2.11	3-methyl-2-oxobutanoate_hydroxymethyltransferase	One_carbon_pool_by_folate Pantothenate_and_CoA_biosynthesis	Metabolism_of_Cofactors_and_Vitamins	METABOLIC	9246 2330 2290	pantothenate_biosynthetic_process 3-methyl-2-oxobutanoate_hydroxymethyltransferase_activity catalytic_activity	biological_process molecular_function	GO:0015940 GO:0003864 GO:0003824
2748005	967	Core	8.50464	8.63673	8.56858	11.0617	11.2387	10.815	Yes	2.48074							IPR013094 IPR029058	Alpha/beta_hydrolase_fold-3 Alpha/Beta_hydrolase_fold	KOG1515	Arylacetamide_deacetylase	Defense_mechanisms	CELLULAR_PROCESSES_AND_SIGNALING						9985 5830	hydrolase_activity metabolic_process	molecular_function biological_process	GO:0016787 GO:0008152
4450818	969	Core	11.5301	11.76	11.5571	12.9624	12.4839	12.7209	Yes	1.11627							IPR007219	Transcription_factor_domain,_fungi										5939 4499 3838 2176	zinc_ion_binding transcription nucleus DNA_binding	molecular_function biological_process cellular_component	GO:0008270 GO:0006350 GO:0005634 GO:0003677
991388	982	Core	11.0821	11.299	11.0974	15.0587	14.9621	15.0127	Yes	3.84882							IPR001128	Cytochrome_P450	KOG0158	Cytochrome_P450_CYP3/CYP5/CYP6/CYP9_subfamilies	Secondary_metabolites_biosynthesis,_transport_and_catabolism	METABOLISM						12251 4283 3721 2888	heme_binding electron_transport iron_ion_binding monooxygenase_activity	molecular_function biological_process	GO:0020037 GO:0006118 GO:0005506 GO:0004497
994454	983	Core	12.2185	12.1593	12.1494	13.739	13.6555	13.7629	Yes	1.54401							IPR000534	Semialdehyde_dehydrogenase,_NAD-binding										24535 9827 4650 3930	NAD_binding oxidoreductase_activity,_acting_on_the_aldehyde_or_oxo_group_of_donors,_NAD_or_NADP_as_acceptor amino_acid_metabolic_process cytoplasm	molecular_function biological_process cellular_component	GO:0051287 GO:0016620 GO:0006520 GO:0005737
4143916	1015	Core	9.38787	9.48679	9.37502	10.9777	10.6376	10.7782	Yes	1.38811							IPR011701 IPR020846	Major_facilitator_superfamily Major_facilitator_superfamily_domain	KOG0255	Synaptic_vesicle_transporter_SVOP_and_related_transporters_(major_facilitator_superfamily)	General_function_prediction_only	POORLY_CHARACTERIZED
802379	1025	Core	8.87755	8.97294	8.92421	10.8436	10.4912	10.7492	Yes	1.77847	GH16_2						IPR005629 IPR013320	Beta-glucan_synthesis-associated,_SKN1 Concanavalin_A-like_lectin/glucanase_domain
3982175	1039	Core	10.9394	10.962	10.8618	12.3826	12.261	12.0753	Yes	1.3239							IPR029044	Nucleotide-diphospho-sugar_transferases
1000051	1049	Core	12.8354	12.8487	12.8395	14.6478	14.6677	14.5693	Yes	1.78787							IPR001715 IPR001589	Calponin_homology_domain Actinin-type_actin-binding_domain,_conserved_site	KOG0046	Ca2+-binding_actin-bundling_protein_(fimbrin/plastin),_EF-Hand_protein_superfamily	Cytoskeleton	CELLULAR_PROCESSES_AND_SIGNALING						2246	actin_binding	molecular_function	GO:0003779
20442	1123	Core	9.64159	9.64043	9.49645	10.47	11.086	10.6352	Yes	1.16108							IPR000772	Ricin_B_lectin_domain
2592942	1124	Core	10.4154	10.5131	10.4482	11.4228	11.8531	11.3153	Yes	1.09082							IPR001452	SH3_domain
4108856	1158	Core	12.3812	12.483	12.4159	13.4763	13.5254	13.4345	Yes	1.05191							IPR003137 IPR007365 IPR007484	Protease-associated_domain,_PA Transferrin_receptor-like,_dimerisation_domain Peptidase_M28	KOG2195	Transferrin_receptor_and_related_proteins_containing_the_protease-associated_(PA)_domain	Posttranslational_modification,_protein_turnover,_chaperones Inorganic_ion_transport_and_metabolism General_function_prediction_only	CELLULAR_PROCESSES_AND_SIGNALING METABOLISM POORLY_CHARACTERIZED	3.4.17.21	Glutamate_carboxypeptidase_II				5905 4639 18763	peptidase_activity proteolysis glutamate_carboxypeptidase_II_activity	molecular_function biological_process	GO:0008233 GO:0006508 GO:0043275
1008534	1200	Core	9.87013	9.71283	9.75675	10.8699	11.0935	10.9836	Yes	1.20512			yes				IPR004923	Iron_permease_FTR1/Fip1/EfeU										9320	membrane	cellular_component	GO:0016020
4085040	1209	Core	10.0665	10.3717	10.0619	12.3934	11.8309	12.3807	Yes	2.05075
23393	1255	Core	8.88341	9.06459	8.94737	11.9523	11.3829	11.7899	Yes	2.76256							IPR027842	Protein_of_unknown_function_DUF4449
25113	1276	Core	8.96851	9.07412	9.03826	9.9761	10.4732	9.73835	Yes	1.06987			yes
180082	1280	Core	9.58881	9.64043	9.55542	11.9203	11.7451	12.1048	Yes	2.33655	GH28	GH28	yes				IPR000743 IPR006626 IPR011050	Glycoside_hydrolase,_family_28 Parallel_beta-helix_repeat Pectin_lyase_fold/virulence_factor					3.2.1.67	Galacturan_1,4-alpha-galacturonidase	Starch_and_sucrose_metabolism	Metabolism_of_Complex_Carbohydrates	METABOLIC	4143 3023 22318	carbohydrate_metabolic_process polygalacturonase_activity galacturan_1,4-alpha-galacturonidase_activity	biological_process molecular_function	GO:0005975 GO:0004650 GO:0047911
13152	1287	Core	11.3198	11.5238	11.3329	13.1246	12.9611	13.0588	Yes	1.65447							IPR009836	Protein_of_unknown_function_DUF1399
4146035	1308	Core	14.0137	14.088	14.0815	15.0912	15.3191	15.0312	Yes	1.09119	GH3						IPR001764 IPR002772 IPR026891 IPR017853	Glycoside_hydrolase,_family_3,_N-terminal Glycoside_hydrolase_family_3_C-terminal_domain Fibronectin_type_III-like_domain Glycoside_hydrolase_superfamily					3.2.1.21	Beta-glucosidase	Starch_and_sucrose_metabolism Cyanoamino_acid_metabolism Flavonoids,_stilbene_and_lignin_biosynthesis	Metabolism_of_Complex_Carbohydrates Metabolism_of_Other_Amino_Acids Biosynthesis_of_Secondary_Metabolites	METABOLIC	4143 2933 6082	carbohydrate_metabolic_process hydrolase_activity,_hydrolyzing_O-glycosyl_compounds beta-glucosidase_activity	biological_process molecular_function	GO:0005975 GO:0004553 GO:0008422
1008538	1311	Core	13.2257	13.0834	13.1576	14.2206	14.1146	14.3082	Yes	1.06004							IPR013149 IPR013154 IPR002328 IPR011032	Alcohol_dehydrogenase,_C-terminal Alcohol_dehydrogenase_GroES-like Alcohol_dehydrogenase,_zinc-type,_conserved_site GroES_(chaperonin_10)-like	KOG0024	Sorbitol_dehydrogenase	Secondary_metabolites_biosynthesis,_transport_and_catabolism	METABOLISM						9710 5939 16540	oxidoreductase_activity zinc_ion_binding D-arabinitol_dehydrogenase_(NADP+)_activity	molecular_function	GO:0016491 GO:0008270 GO:0033709
123564	1316	Core	10.5843	10.5492	10.6069	12.1043	11.9107	12.123	Yes	1.46944							IPR002035	von_Willebrand_factor,_type_A
25724	1317	Core	11.7602	11.7981	11.7866	12.7478	12.9189	12.7461	Yes	1.02509							IPR004993	GH3_auxin-responsive_promoter
1008535	1431	Core	11.1255	11.2174	11.1994	12.3334	12.562	12.3698	Yes	1.24425	AA1_2		yes				IPR001117 IPR011706 IPR011707 IPR002355 IPR008972	Multicopper_oxidase,_type_1 Multicopper_oxidase,_type_2 Multicopper_oxidase,_type_3 Multicopper_oxidase,_copper-binding_site Cupredoxin	KOG1263	Multicopper_oxidases	Secondary_metabolites_biosynthesis,_transport_and_catabolism	METABOLISM	1.10.3.3	L-ascorbate_oxidase	Ascorbate_and_aldarate_metabolism	Carbohydrate_Metabolism	METABOLIC	9710 3722 6106	oxidoreductase_activity copper_ion_binding L-ascorbate_oxidase_activity	molecular_function	GO:0016491 GO:0005507 GO:0008447
4145961	1445	Core	10.9901	11.0405	11.0616	12.0835	12.2514	11.8908	Yes	1.05223							IPR001876	Zinc_finger,_RanBP2-type										5939 3827	zinc_ion_binding intracellular	molecular_function cellular_component	GO:0008270 GO:0005622
4178224	1446	Core	9.6599	9.9256	9.77843	11.5898	11.7694	11.4034	Yes	1.80398							IPR010619 IPR024528	Domain_of_unknown_function_DUF1212 Domain_of_unknown_function_DUF3815
4146808	1466	Core	8.65143	8.58051	8.546	9.90751	9.60588	9.99667	Yes	1.25462			yes
4085049	1518	Core	6.00295	5.7341	5.85789	9.1876	8.27623	9.09102	Yes	3.0593			yes
4067382	1535	Core	10.2769	10.5146	10.475	12.0499	12.0921	11.9333	Yes	1.60127			yes
4012216	1555	Core	8.90851	8.85624	8.96071	10.8587	10.9261	10.6758	Yes	1.91804
177147	1619	Core	9.42849	9.33988	9.41986	13.3219	13.3643	13.3751	Yes	3.96034							IPR000425 IPR023271	Major_intrinsic_protein Aquaporin-like	KOG0224	Aquaporin_(major_intrinsic_protein_family)	Carbohydrate_transport_and_metabolism	METABOLISM						9320 4927 3546	membrane transport transporter_activity	cellular_component biological_process molecular_function	GO:0016020 GO:0006810 GO:0005215
742736	1662	Core	11.3856	11.2373	11.4412	12.9844	13.0715	13.0531	Yes	1.68036
3501543	1690	Core	5.17284	5.74778	5.44571	6.85156	7.55978	6.94401	Yes	1.69944
1008433	1725	Core	10.0388	10.0957	10.0724	11.9034	11.4727	11.8795	Yes	1.69652	GT15						IPR002685 IPR029044	Glycosyl_transferase,_family_15 Nucleotide-diphospho-sugar_transferases	KOG4472	Glycolipid_2-alpha-mannosyltransferase_(alpha-1,2-mannosyltransferase)	Carbohydrate_transport_and_metabolism	METABOLISM	2.4.1.-	Hexosyltransferases	O-Glycans_biosynthesis Fructose_and_mannose_metabolism Peptidoglycan_biosynthesis Sphingoglycolipid_metabolism Blood_group_glycolipid_biosynthesis_-_lact_series Blood_group_glycolipid_biosynthesis_-_neolact_series Glycerolipid_metabolism Globoside_metabolism Chondroitin_/_heparan_sulfate_biosynthesis Keratan_sulfate_biosynthesis N-Glycans_biosynthesis	Metabolism_of_Complex_Carbohydrates Carbohydrate_Metabolism Metabolism_of_Complex_Lipids	METABOLIC	9320 4618 2783 21343 21342 20962 19616 17803 17801 16390 14119 11466 11396 11020 11019 11018 11017 9958 9532 6535 6376 6077 6042 6040 6039 2959 2953 2782 2430 1170 48 45 42 24	membrane protein_amino_acid_glycosylation glycolipid_2-alpha-mannosyltransferase_activity alpha(1,6)-fucosyltransferase_activity alpha(1,3)-fucosyltransferase_activity glucosyltransferase_activity inositol_phosphoceramide_synthase_activity dolichyl_pyrophosphate_Glc1Man9GlcNAc2_alpha-1,3-glucosyltransferase_activity dolichyl_pyrophosphate_Man9GlcNAc2_alpha-1,3-glucosyltransferase_activity dolichy…	cellular_component biological_process molecular_function	GO:0016020 GO:0006486 GO:0004377 GO:0046921 GO:0046920 GO:0046527 GO:0045140 GO:0042283 GO:0042281 GO:0033556 GO:0031278 GO:0019187 GO:0019112 GO:0018718 GO:0018717 GO:0018716 GO:0018715 GO:0016759 GO:0016253 GO:0008921 GO:0008755 GO:0008417 GO:0008378 GO:0008376 GO:0008375 GO:0004583 GO:0004576 GO:0004376 GO:0003980 GO:0001962 GO:0000033 GO:0000030 GO:0000026 GO:0000009
4358561	1745	Core	6.4444	6.79484	6.54494	10.2508	8.60474	10.0162	Yes	3.19307
4083276	1761	Core	12.0567	12.1995	12.1293	13.6008	13.6733	13.5111	Yes	1.46701							IPR003163	Transcription_regulator_HTH,_APSES-type_DNA-binding_domain										4504 2196 2176	regulation_of_transcription,_DNA-dependent transcription_factor_activity DNA_binding	biological_process molecular_function	GO:0006355 GO:0003700 GO:0003677
4095588	1767	Core	10.601	10.9741	10.7722	12.7352	13.2181	12.6313	Yes	2.09491
4174470	1773	Core	11.5544	11.7435	11.6107	14.1093	14.5275	13.8573	Yes	2.55349	AA14	AA14	yes
3971020	1776	Core	9.48479	9.54768	9.49906	11.3265	11.4834	11.3398	Yes	1.87536
3583181	1783	Core	9.68583	9.55645	9.4687	11.6497	11.7114	11.4759	Yes	2.0443							IPR004331	SPX,_N-terminal	KOG1162	Predicted_small_molecule_transporter	Intracellular_trafficking,_secretion,_and_vesicular_transport	CELLULAR_PROCESSES_AND_SIGNALING
4149307	1783	Core	9.89063	9.7776	9.76329	11.6855	11.9747	11.2773	Yes	1.86344			yes				IPR004342	EXS,_C-terminal	KOG1162	Predicted_small_molecule_transporter	Intracellular_trafficking,_secretion,_and_vesicular_transport	CELLULAR_PROCESSES_AND_SIGNALING						9321	integral_to_membrane	cellular_component	GO:0016021
4204820	1793	Core	12.2325	12.1367	12.1647	16.0972	16.1594	16.2079	Yes	3.97737
4098882	1812	Core	9.60071	9.79747	9.72806	10.8761	11.0763	10.791	Yes	1.20929
997766	1816	Core	9.68694	9.62846	9.56169	11.4304	11.5917	11.6172	Yes	1.92328			yes	GX; Lipase (class 3)		GX; Lipase (class 3)	IPR002921 IPR029058	Fungal_lipase-like_domain Alpha/Beta_hydrolase_fold	KOG4569	Predicted_lipase	Lipid_transport_and_metabolism	METABOLISM	3.1.1.3	Triacylglycerol_lipase	Glycerolipid_metabolism	Metabolism_of_Complex_Lipids	METABOLIC	4758 3166	lipid_metabolic_process triacylglycerol_lipase_activity	biological_process molecular_function	GO:0006629 GO:0004806
901190	1824	Core	8.04638	7.96852	7.61639	10.1021	10.6752	9.88398	Yes	2.37596							IPR001128	Cytochrome_P450	KOG0157	Cytochrome_P450_CYP4/CYP19/CYP26_subfamilies	Lipid_transport_and_metabolism Secondary_metabolites_biosynthesis,_transport_and_catabolism	METABOLISM	1.14.13.-	With_NADH_or_NADPH_as_one_donor,_and_incorporation_of_one_atom	Methane_metabolism Phenylalanine_metabolism Ubiquinone_biosynthesis Alkaloid_biosynthesis_I Styrene_degradation Tryptophan_metabolism Androgen_and_estrogen_metabolism Sterol_biosynthesis 1,4-Dichlorobenzene_degradation Tyrosine_metabolism Bile_acid_biosynthesis Flavonoids,_stilbene_and_lignin_biosynthesis Histidine_metabolism gamma-Hexachlorocyclohexane_degradation	Energy_Metabolism Amino_Acid_Metabolism Metabolism_of_Cofactors_and_Vitamins Biosynthesis_of_Secondary_Metabolites Biodegradation_of_Xenobiotics Lipid_Metabolism	METABOLIC	12251 4283 3721 2888 19196 19184 11397 10963 10962 10961 10960 10959 10958 10957 10956 10955 10954 10953 10952 10950 10949 10948 10947 10946 10945 10944 10943 10942 10941 10940 10939 10938 10937 10936 10781 6319	heme_binding electron_transport iron_ion_binding monooxygenase_activity 6-hydroxynicotinate_3-monooxygenase_activity 2-octaprenyl-3-methyl-6-methoxy-1,4-benzoquinol_hydroxylase limonene_monooxygenase_activity toluene_3-monooxygenase_activity phenanthrene_3,4-monooxygenase_activity 2-oxo-delta3-4,5,5-trimethylcyclopentenylacetyl-CoA_1,2-monooxygenase_activity 2-hydroxy-phenylacetate_hydroxylase_ac…	molecular_function biological_process	GO:0020037 GO:0006118 GO:0005506 GO:0004497 GO:0043731 GO:0043719 GO:0019113 GO:0018657 GO:0018656 GO:0018655 GO:0018654 GO:0018653 GO:0018652 GO:0018651 GO:0018650 GO:0018649 GO:0018648 GO:0018647 GO:0018646 GO:0018644 GO:0018643 GO:0018642 GO:0018641 GO:0018640 GO:0018639 GO:0018638 GO:0018637 GO:0018636 GO:0018635 GO:0018634 GO:0018633 GO:0018632 GO:0018631 GO:0018630 GO:0018471 GO:0008688
126970	1859	Core	10.3393	10.4428	10.4664	12.1232	12.1405	12.1235	Yes	1.71248							IPR001138 IPR007219	Zn(2)-C6_fungal-type_DNA-binding_domain Transcription_factor_domain,_fungi										5939 4504 3838 2196 4499 2176	zinc_ion_binding regulation_of_transcription,_DNA-dependent nucleus transcription_factor_activity transcription DNA_binding	molecular_function biological_process cellular_component	GO:0008270 GO:0006355 GO:0005634 GO:0003700 GO:0006350 GO:0003677
1000821	1881	Core	9.93735	9.74983	9.91882	11.1937	10.9616	11.198	Yes	1.25219
4230205	1881	Core	8.69869	8.72755	8.74195	10.0238	9.68174	9.93372	Yes	1.16579
145783	1891	Core	10.3414	10.4626	10.318	13.4905	13.9936	13.3166	Yes	3.25504	GH18	GH18	yes				IPR001223 IPR001579 IPR011583 IPR017853 IPR029070	Glycoside_hydrolase,_family_18,_catalytic_domain Glycoside_hydrolase,_chitinase_active_site Chitinase_II Glycoside_hydrolase_superfamily Chitinase_insertion_domain	KOG2806	Chitinase	Carbohydrate_transport_and_metabolism	METABOLISM	3.2.1.14	Chitinase	Aminosugars_metabolism	Metabolism_of_Complex_Carbohydrates	METABOLIC	4143 2933 4200 2946 6462	carbohydrate_metabolic_process hydrolase_activity,_hydrolyzing_O-glycosyl_compounds chitin_catabolic_process chitinase_activity endochitinase_activity	biological_process molecular_function	GO:0005975 GO:0004553 GO:0006032 GO:0004568 GO:0008843
4139433	1918	Core	13.0965	13.0074	12.9915	14.0502	14.1989	14.0783	Yes	1.07818							IPR000627 IPR007535 IPR015889	Intradiol_ring-cleavage_dioxygenase,_C-terminal Catechol_dioxygenase,_N-terminal Intradiol_ring-cleavage_dioxygenase,_core					1.13.11.1	Catechol_1,2-dioxygenase	1,4-Dichlorobenzene_degradation Benzoate_degradation_via_hydroxylation Carbazole_degradation Toluene_and_xylene_degradation	Biodegradation_of_Xenobiotics	METABOLIC	5873 4851 2290 10882 7287 3721 9903	ferric_iron_binding aromatic_compound_metabolic_process catalytic_activity catechol_1,2-dioxygenase_activity catechol_metabolic_process iron_ion_binding oxidoreductase_activity,_acting_on_single_donors_with_incorporation_of_molecular_oxygen,_incorporation_of_two_atoms_of_oxygen	molecular_function biological_process	GO:0008199 GO:0006725 GO:0003824 GO:0018576 GO:0009712 GO:0005506 GO:0016702
1004830	1936	Core	9.39062	9.30329	9.3419	10.7345	10.5655	10.5721	Yes	1.28233							IPR027450 IPR005123	Alpha-ketoglutarate-dependent_dioxygenase_AlkB-like Oxoglutarate/iron-dependent_dioxygenase					1.14.11.-	With_2-oxoglutarate_as_one_donor,_and_incorporation_of_one				19199 12048 10908 7860 648	DNA-N1-methyladenine_dioxygenase_activity procollagen-proline_dioxygenase_activity 2,4-dichlorophenoxyacetate_alpha-ketoglutarate_dioxygenase_activity 2-oxoglutarate-dependent_dioxygenase_activity sulfonate_dioxygenase_activity	molecular_function	GO:0043734 GO:0019798 GO:0018602 GO:0010302 GO:0000907
152315	1946	Core	13.1487	13.2327	13.2211	15.0773	14.8219	15.0961	Yes	1.80253							IPR001375 IPR029058	Peptidase_S9,_prolyl_oligopeptidase,_catalytic_domain Alpha/Beta_hydrolase_fold	KOG2100	Dipeptidyl_aminopeptidase	Posttranslational_modification,_protein_turnover,_chaperones	CELLULAR_PROCESSES_AND_SIGNALING						5908 4639	serine-type_peptidase_activity proteolysis	molecular_function biological_process	GO:0008236 GO:0006508
161788	1960	Core	7.35973	6.80796	6.92533	8.48121	8.58664	9.16742	Yes	1.73487							IPR000612	Proteolipid_membrane_potential_modulator	KOG1773	Stress_responsive_protein	General_function_prediction_only	POORLY_CHARACTERIZED						9321	integral_to_membrane	cellular_component	GO:0016021
1003503	1996	Core	10.7962	11.1307	10.9802	12.0744	12.3401	11.9352	Yes	1.15121							IPR007087 IPR015880	Zinc_finger,_C2H2 Zinc_finger,_C2H2-like	KOG1721	FOG:_Zn-finger	General_function_prediction_only	POORLY_CHARACTERIZED						5939 3827 2175	zinc_ion_binding intracellular nucleic_acid_binding	molecular_function cellular_component	GO:0008270 GO:0005622 GO:0003676
4204725	2006	Core	10.79	10.749	10.622	14.4969	14.1979	14.6826	Yes	3.75133
4225292	2083	Core	10.9043	10.9946	10.9341	12.0059	11.9003	12.1201	Yes	1.06671
1008531	2114	Core	10.7983	10.5086	10.791	11.7877	11.5464	12.0962	Yes	1.12282							IPR025638 IPR001279	Protein_of_unknown_function_DUF4336 Beta-lactamase-like										9985	hydrolase_activity	molecular_function	GO:0016787
2032652	2119	Core	10.717	10.6749	10.8138	12.7822	12.5728	12.5846	Yes	1.91436			yes				IPR008250 IPR006121 IPR023214 IPR018303 IPR017969 IPR023299 IPR001757 IPR027256	P-type_ATPase,_A__domain Heavy_metal-associated_domain,_HMA HAD-like_domain P-type_ATPase,_phosphorylation_site Heavy-metal-associated,_conserved_site P-type_ATPase,_cytoplasmic_domain_N P-type_ATPase P-type_ATPase,_subfamily_IB	KOG0207	Cation_transport_ATPase	Inorganic_ion_transport_and_metabolism	METABOLISM						9320 8976 4927 3736 21295 12906 10015	membrane ATPase_activity,_coupled_to_transmembrane_movement_of_ions,_phosphorylative_mechanism transport ATP_binding metal_ion_binding metal_ion_transport hydrolase_activity,_acting_on_acid_anhydrides,_catalyzing_transmembrane_movement_of_substances	cellular_component molecular_function biological_process	GO:0016020 GO:0015662 GO:0006810 GO:0005524 GO:0046872 GO:0030001 GO:0016820
1001390	2120	Core	10.4147	10.4475	10.5111	12.0356	11.4454	11.9569	Yes	1.37756							IPR002893	Zinc_finger,_MYND-type										5939	zinc_ion_binding	molecular_function	GO:0008270
992255	2215	Core	11.635	11.4668	11.5556	13.4114	12.9135	13.7249	Yes	1.8338
10935	2224	Core	7.89615	7.71014	7.61639	8.83199	8.64611	9.2729	Yes	1.19888
4092129	2232	Core	10.2271	10.105	10.0251	12.275	12.2567	12.3966	Yes	2.1902							IPR018712 IPR029058	Domain_of_unknown_function_DUF2235 Alpha/Beta_hydrolase_fold
1004919	2273	Core	13.2848	13.1887	13.2774	14.5176	14.7731	14.6608	Yes	1.40344
994761	2286	Core	9.98896	9.88517	10.0197	11.1524	10.7366	11.0634	Yes	1.03011							IPR000073 IPR029058	Alpha/beta_hydrolase_fold-1 Alpha/Beta_hydrolase_fold
797128	2304	Core	9.76832	9.67216	9.78059	11.34	11.1408	11.3591	Yes	1.54354							IPR006091 IPR009075 IPR009100	Acyl-CoA_oxidase/dehydrogenase,_central_domain Acyl-CoA_dehydrogenase/oxidase_C-terminal Acyl-CoA_dehydrogenase/oxidase,_N-terminal_and_middle_domain	KOG0136	Acyl-CoA_oxidase	Lipid_transport_and_metabolism	METABOLISM	1.3.3.6	Acyl-CoA_oxidase	Fatty_acid_metabolism	Lipid_Metabolism	METABOLIC	4283 2443 9834 5830 2445	electron_transport acyl-CoA_dehydrogenase_activity oxidoreductase_activity,_acting_on_the_CH-CH_group_of_donors metabolic_process acyl-CoA_oxidase_activity	biological_process molecular_function	GO:0006118 GO:0003995 GO:0016627 GO:0008152 GO:0003997
1002343	2309	Core	9.39745	9.31941	9.33167	10.4452	10.4977	10.372	Yes	1.09102							IPR030395 IPR017946	Glycerophosphodiester_phosphodiesterase_domain PLC-like_phosphodiesterase,_TIM_beta/alpha-barrel_domain
13716	2357	Core	10.2872	10.446	10.4305	11.7169	10.9581	11.4706	Yes	1.02611							IPR024320 IPR016181	Lysylphosphatidylglycerol_synthetase,_domain_of_unknown_function_DUF2156 Acyl-CoA_N-acyltransferase					6.1.1.12	Aspartate--tRNA_ligase	Alanine_and_aspartate_metabolism Aminoacyl-tRNA_biosynthesis	Amino_Acid_Metabolism TRANSLATION	METABOLIC REGULATORY	3175	aspartate-tRNA_ligase_activity	molecular_function	GO:0004815
4054842	2391	Core	12.4899	12.4905	12.5784	14.8412	14.809	14.7952	Yes	2.29536							IPR004993	GH3_auxin-responsive_promoter
999197	2408	Core	12.3349	12.2383	12.2753	13.5248	13.4307	13.4977	Yes	1.20182							IPR006218 IPR006219	DAHP_synthetase_I/KDSA DHAP_synthase,_class_1										6667 6682 2315	biosynthetic_process aromatic_amino_acid_family_biosynthetic_process 3-deoxy-7-phosphoheptulonate_synthase_activity	biological_process molecular_function	GO:0009058 GO:0009073 GO:0003849
144527	2496	Core	12.2053	12.2009	12.2624	13.8942	14.0205	13.8197	Yes	1.69104							IPR005269	Cytokinin_riboside_5'-monophosphate_phosphoribohydrolase_LOG
1002196	2508	Core	7.0827	7.19002	6.9408	12.0867	12.1742	11.726	Yes	4.94178	GH16_4						IPR000757 IPR013320	Glycoside_hydrolase,_family_16 Concanavalin_A-like_lectin/glucanase_domain										4143 2933	carbohydrate_metabolic_process hydrolase_activity,_hydrolyzing_O-glycosyl_compounds	biological_process molecular_function	GO:0005975 GO:0004553
991814	2510	Core	14.5829	14.5932	14.6433	16.7663	16.8492	16.6832	Yes	2.16122							IPR005828 IPR005829 IPR020846 IPR003663	General_substrate_transporter Sugar_transporter,_conserved_site Major_facilitator_superfamily_domain Sugar/inositol_transporter	KOG0254	Predicted_transporter_(major_facilitator_superfamily)	General_function_prediction_only	POORLY_CHARACTERIZED						9320 6276 3642 9321 4927 3546	membrane carbohydrate_transport sugar:hydrogen_symporter_activity integral_to_membrane transport transporter_activity	cellular_component biological_process molecular_function	GO:0016020 GO:0008643 GO:0005351 GO:0016021 GO:0006810 GO:0005215
992132	2558	Core	9.93641	10.0265	10.1376	13.0761	13.3814	13.0123	Yes	3.13127							IPR004827	Basic-leucine_zipper_domain										21401 19030 4504 3838 2196	protein_dimerization_activity sequence-specific_DNA_binding regulation_of_transcription,_DNA-dependent nucleus transcription_factor_activity	molecular_function biological_process cellular_component	GO:0046983 GO:0043565 GO:0006355 GO:0005634 GO:0003700
3971730	2566	Core	7.6933	7.58998	7.65442	9.30993	8.69198	9.34821	Yes	1.50444
4183599	2610	Core	11.1077	11.1923	11.1881	13.3972	13.5142	13.397	Yes	2.27435
3411945	2638	Core	7.96404	7.95384	7.99543	9.55228	9.25109	9.99173	Yes	1.66291
4223900	2649	Core	12.7461	12.8449	12.8083	15.0853	14.4807	14.9863	Yes	2.0738							IPR000873 IPR020845	AMP-dependent_synthetase/ligase AMP-binding,_conserved_site	KOG1176	Acyl-CoA_synthetase	Lipid_transport_and_metabolism	METABOLISM	6.2.1.-	Acid--thiol_ligases	Ethylbenzene_degradation Propanoate_metabolism	Biodegradation_of_Xenobiotics Carbohydrate_Metabolism	METABOLIC	5830 2290 19226 19223 11151 11150 11149 11148 11147 8961 3135 2444	metabolic_process catalytic_activity aryl-CoA_synthetase_(ADP-forming)_activity branched-chain_acyl-CoA_synthetase_(ADP-forming)_activity 2,4-dichlorobenzoate-CoA_ligase_activity benzoyl_acetate-CoA_ligase_activity 2-oxo-delta3-4,5,5-trimethylcyclopentenylacetyl-CoA_synthetase_activity 3-isopropenyl-6-oxoheptanoyl-CoA_synthetase_activity perillyl-CoA_synthetase_activity fatty-acid_ligase_activity…	biological_process molecular_function	GO:0008152 GO:0003824 GO:0043762 GO:0043759 GO:0018857 GO:0018856 GO:0018855 GO:0018854 GO:0018853 GO:0015645 GO:0004774 GO:0003996
4083500	2652	Core	11.6408	11.7218	11.8094	13.7338	13.3975	13.7485	Yes	1.91011							IPR007087 IPR001138 IPR015880	Zinc_finger,_C2H2 Zn(2)-C6_fungal-type_DNA-binding_domain Zinc_finger,_C2H2-like	KOG1721	FOG:_Zn-finger	General_function_prediction_only	POORLY_CHARACTERIZED						5939 4504 3838 2196 3827 2175	zinc_ion_binding regulation_of_transcription,_DNA-dependent nucleus transcription_factor_activity intracellular nucleic_acid_binding	molecular_function biological_process cellular_component	GO:0008270 GO:0006355 GO:0005634 GO:0003700 GO:0005622 GO:0003676
900241	2684	Core	9.11175	9.38215	9.25949	11.2203	10.6419	10.8577	Yes	1.67254							IPR000818	TEA/ATTS										4504 3838 2196	regulation_of_transcription,_DNA-dependent nucleus transcription_factor_activity	biological_process cellular_component molecular_function	GO:0006355 GO:0005634 GO:0003700
153097	2785	Core	8.43458	8.26334	8.40255	11.2425	11.0302	11.2361	Yes	2.80922			yes
121531	2793	Core	11.2737	11.2406	11.3609	12.7174	12.6569	12.3258	Yes	1.28465							IPR001199 IPR000572 IPR001433 IPR008333 IPR005066 IPR012137 IPR018506 IPR022407 IPR017927 IPR017938 IPR014756	Cytochrome_b5-like_heme/steroid_binding_domain Oxidoreductase,_molybdopterin-binding_domain Oxidoreductase_FAD/NAD(P)-binding Oxidoreductase,_FAD-binding_domain Moybdenum_cofactor_oxidoreductase,_dimerisation Nitrate_reductase_NADH_dependent Cytochrome_b5,_heme-binding_site Oxidoreductase,_molybdopterin_binding_site Ferredoxin_reductase-type_FAD-binding_domain Riboflavin_synthase-like_beta-barrel…	KOG0535	Sulfite_oxidase,_molybdopterin-binding_component	Energy_production_and_conversion	METABOLISM						4283 21336 12251 9710 13044 23919 21280 17658 3721	electron_transport transition_metal_ion_binding heme_binding oxidoreductase_activity molybdenum_ion_binding FAD_binding oxidoreductase_activity,_acting_on_other_nitrogenous_compounds_as_donors,_with_NAD_or_NADP_as_acceptor nitrate_assimilation iron_ion_binding	biological_process molecular_function	GO:0006118 GO:0046914 GO:0020037 GO:0016491 GO:0030151 GO:0050660 GO:0046857 GO:0042128 GO:0005506
10709	2795	Core	8.89698	8.83877	8.61753	11.5155	10.908	11.6738	Yes	2.61459
733207	2814	Core	11.2188	11.2776	11.2834	12.3221	12.4617	12.3626	Yes	1.12342
154741	2846	Core	7.00604	6.98008	6.86984	11.4662	10.6361	11.6822	Yes	4.38449	EXPN	EXPN	yes	EXPN; Cerato-platanin			IPR010829 IPR009009	Cerato-platanin RlpA-like_double-psi_beta-barrel_domain
165553	3012	Core	13.3483	13.2289	13.1928	14.9926	15.1986	15.0311	Yes	1.8188							IPR003829 IPR011051	Pirin,_N-terminal_domain RmlC-like_cupin_domain
16162	3028	Core	8.01472	8.05083	8.06414	11.8795	11.51	12.0459	Yes	3.79024							IPR001155	NADH:flavin_oxidoreductase/NADH_oxidase,_N-terminal	KOG0134	NADH:flavin_oxidoreductase/12-oxophytodienoate_reductase	Energy_production_and_conversion General_function_prediction_only	METABOLISM POORLY_CHARACTERIZED	1.3.1.42	12-oxophytodienoate_reductase				9710 7744 9836	oxidoreductase_activity FMN_binding 12-oxophytodienoate_reductase_activity	molecular_function	GO:0016491 GO:0010181 GO:0016629
4175962	3028	Core	7.96035	7.89051	7.93492	11.5532	11.0347	11.4292	Yes	3.43224							IPR001155	NADH:flavin_oxidoreductase/NADH_oxidase,_N-terminal	KOG0134	NADH:flavin_oxidoreductase/12-oxophytodienoate_reductase	Energy_production_and_conversion General_function_prediction_only	METABOLISM POORLY_CHARACTERIZED	1.3.1.42	12-oxophytodienoate_reductase				9710 7744 9836	oxidoreductase_activity FMN_binding 12-oxophytodienoate_reductase_activity	molecular_function	GO:0016491 GO:0010181 GO:0016629
951371	3056	Core	8.91995	9.14432	9.04005	10.2922	10.8306	10.4297	Yes	1.49982							IPR004813	Oligopeptide_transporter,_OPT_superfamily	KOG2262	Sexual_differentiation_process_protein_ISP4	Signal_transduction_mechanisms	CELLULAR_PROCESSES_AND_SIGNALING
998172	3058	Core	8.88146	8.84356	8.89671	11.0186	9.45442	11.1589	Yes	1.84878
993429	3123	Core	11.9416	12.5416	12.5519	16.5495	15.5077	17.5421	Yes	4.39018							IPR014886	RNA-binding_motif
3586752	3128	Core	13.2353	13.1054	13.195	14.8322	14.4196	14.7889	Yes	1.51225			yes	Unknown
15000	3131	Core	11.2115	11.3114	11.2905	13.8898	13.6971	13.8122	Yes	2.53042			yes		A01A; Eukaryotic aspartyl protease; Xylanase inhibitor N-terminal		IPR001461 IPR021109	Aspartic_peptidase Aspartic_peptidase_domain	KOG1339	Aspartyl_protease	Posttranslational_modification,_protein_turnover,_chaperones	CELLULAR_PROCESSES_AND_SIGNALING	3.4.23.5	Cathepsin_D				4639 2632 2630	proteolysis pepsin_A_activity cathepsin_D_activity	biological_process molecular_function	GO:0006508 GO:0004194 GO:0004192
4083782	3157	Core	10.3099	10.3183	10.3459	12.6035	12.2292	12.6647	Yes	2.18762							IPR000028	Chloroperoxidase										4283 2976	electron_transport peroxidase_activity	biological_process molecular_function	GO:0006118 GO:0004601
4381119	3180	Core	7.93426	7.34204	7.37584	10.1804	9.80949	10.415	Yes	2.58597							IPR018824	Conidiation-specific_protein_6
15125	3181	Core	9.22677	9.20259	9.17535	12.9389	12.0062	13.0105	Yes	3.5188
15979	3194	Core	9.65877	9.78674	9.78059	11.1747	11.3113	11.1479	Yes	1.4708	AA5_1	AA5_1	yes				IPR002889 IPR009880 IPR015202 IPR013994 IPR011043 IPR014756	Carbohydrate-binding_WSC Glyoxal_oxidase,_N-terminal Domain_of_unknown_function_DUF1929 Carbohydrate-binding_WSC,_subgroup Galactose_oxidase/kelch,_beta-propeller Immunoglobulin_E-set	KOG4157	beta-1,6-N-acetylglucosaminyltransferase,_contains_WSC_domain	Carbohydrate_transport_and_metabolism Posttranslational_modification,_protein_turnover,_chaperones	METABOLISM CELLULAR_PROCESSES_AND_SIGNALING
1000946	3196	Core	10.4966	10.3915	10.459	11.7361	11.6082	11.7125	Yes	1.23795							IPR000073 IPR029058	Alpha/beta_hydrolase_fold-1 Alpha/Beta_hydrolase_fold	KOG4178	Soluble_epoxide_hydrolase	Lipid_transport_and_metabolism	METABOLISM
1005528	3204	Core	12.2352	12.2998	12.2925	13.1725	13.6371	13.1343	Yes	1.0574
16160	3215	Core	13.052	13.0794	13.0481	14.8738	14.7268	14.7922	Yes	1.73904							IPR001128 IPR017972	Cytochrome_P450 Cytochrome_P450,_conserved_site	KOG0157	Cytochrome_P450_CYP4/CYP19/CYP26_subfamilies	Lipid_transport_and_metabolism Secondary_metabolites_biosynthesis,_transport_and_catabolism	METABOLISM	1.14.14.1	Unspecific_monooxygenase	Tryptophan_metabolism Fatty_acid_metabolism gamma-Hexachlorocyclohexane_degradation	Amino_Acid_Metabolism Lipid_Metabolism Biodegradation_of_Xenobiotics	METABOLIC	12251 4283 3721 2888 23642	heme_binding electron_transport iron_ion_binding monooxygenase_activity unspecific_monooxygenase_activity	molecular_function biological_process	GO:0020037 GO:0006118 GO:0005506 GO:0004497 GO:0050381
4175923	3215	Core	12.6254	12.5561	12.6157	14.4456	14.1484	14.2953	Yes	1.70232							IPR001128 IPR017972	Cytochrome_P450 Cytochrome_P450,_conserved_site	KOG0157	Cytochrome_P450_CYP4/CYP19/CYP26_subfamilies	Lipid_transport_and_metabolism Secondary_metabolites_biosynthesis,_transport_and_catabolism	METABOLISM	1.14.14.1	Unspecific_monooxygenase	Tryptophan_metabolism Fatty_acid_metabolism gamma-Hexachlorocyclohexane_degradation	Amino_Acid_Metabolism Lipid_Metabolism Biodegradation_of_Xenobiotics	METABOLIC	12251 4283 3721 2888 23642	heme_binding electron_transport iron_ion_binding monooxygenase_activity unspecific_monooxygenase_activity	molecular_function biological_process	GO:0020037 GO:0006118 GO:0005506 GO:0004497 GO:0050381
4097131	3216	Core	10.4281	10.5111	10.5208	11.5493	11.2862	11.858	Yes	1.09646							IPR013149 IPR013154 IPR020843 IPR011032	Alcohol_dehydrogenase,_C-terminal Alcohol_dehydrogenase_GroES-like Polyketide_synthase,_enoylreductase_domain GroES_(chaperonin_10)-like	KOG1198	Zinc-binding_oxidoreductase	Energy_production_and_conversion General_function_prediction_only	METABOLISM POORLY_CHARACTERIZED	1.6.5.5	NADPH:quinone_reductase				2413	NADPH:quinone_reductase_activity	molecular_function	GO:0003960
995174	3218	Core	12.1558	12.2051	12.1744	13.387	13.2068	13.4074	Yes	1.15801							IPR003959 IPR014851 IPR003960 IPR003593 IPR027417	ATPase,_AAA-type,_core BCS1,_N-terminal ATPase,_AAA-type,_conserved_site AAA+_ATPase_domain P-loop_containing_nucleoside_triphosphate_hydrolase	KOG0743	AAA+-type_ATPase	Posttranslational_modification,_protein_turnover,_chaperones	CELLULAR_PROCESSES_AND_SIGNALING						10269 162 3736	nucleoside-triphosphatase_activity nucleotide_binding ATP_binding	molecular_function	GO:0017111 GO:0000166 GO:0005524
4070442	3221	Core	9.68247	9.6891	9.5466	10.9128	10.9803	10.8819	Yes	1.28539
136374	3225	Core	10.5293	10.5374	10.567	12.9949	12.8814	13.035	Yes	2.428
4152535	3248	Core	9.28692	9.08089	9.12376	10.3681	9.83271	10.537	Yes	1.11042							IPR000182 IPR016181	GNAT_domain Acyl-CoA_N-acyltransferase										5830 5765	metabolic_process N-acetyltransferase_activity	biological_process molecular_function	GO:0008152 GO:0008080
4124427	3306	Core	10.17	10.0454	10.0106	11.1636	11.2212	11.2108	Yes	1.1227
4124106	3367	Core	6.87109	6.80796	6.86984	9.79418	9.93878	9.93372	Yes	3.0525			yes
3011561	3367	Core	6.08655	6.1595	6.27892	9.17558	9.06316	9.29311	Yes	3.02108			yes
994440	3393	Core	10.6944	10.6591	10.7389	12.7633	12.9605	12.8088	Yes	2.14978							IPR011701 IPR020846	Major_facilitator_superfamily Major_facilitator_superfamily_domain	KOG2504	Monocarboxylate_transporter	Carbohydrate_transport_and_metabolism	METABOLISM
141375	3398	Core	12.7052	12.7883	12.7041	13.7959	13.967	13.8775	Yes	1.14878							IPR008250 IPR006068 IPR004014 IPR023214 IPR018303 IPR001757 IPR006415	P-type_ATPase,_A__domain Cation-transporting_P-type_ATPase,_C-terminal Cation-transporting_P-type_ATPase,_N-terminal HAD-like_domain P-type_ATPase,_phosphorylation_site P-type_ATPase P-type_ATPase,_subfamily_IIIB	KOG0202	Ca2+_transporting_ATPase	Inorganic_ion_transport_and_metabolism	METABOLISM	3.6.3.2	Magnesium-importing_ATPase				9320 8976 4927 3736 4929 9321 9005 8784 10015	membrane ATPase_activity,_coupled_to_transmembrane_movement_of_ions,_phosphorylative_mechanism transport ATP_binding cation_transport integral_to_membrane magnesium_ion_transport magnesium-importing_ATPase_activity hydrolase_activity,_acting_on_acid_anhydrides,_catalyzing_transmembrane_movement_of_substances	cellular_component molecular_function biological_process	GO:0016020 GO:0015662 GO:0006810 GO:0005524 GO:0006812 GO:0016021 GO:0015693 GO:0015444 GO:0016820
4153416	3531	Core	13.0556	12.982	12.9739	14.5581	14.6806	14.4996	Yes	1.57721							IPR002629	Cobalamin-independent_methionine_synthase_MetE,_C-terminal/archaeal					2.1.1.14	5-methyltetrahydropteroyltriglutamate--homocysteine_S-methyltransferase	Methionine_metabolism	Amino_Acid_Metabolism	METABOLIC	6695 2337	methionine_biosynthetic_process 5-methyltetrahydropteroyltriglutamate-homocysteine_S-methyltransferase_activity	biological_process molecular_function	GO:0009086 GO:0003871
3975397	3556	Core	8.5787	8.2752	8.32214	10.4667	10.4129	10.5721	Yes	2.09127
4115593	3654	Core	9.62654	9.61173	9.61328	11.6446	11.1031	11.5297	Yes	1.82804			yes	Unknown
135938	3671	Core	7.42542	7.47955	7.23864	10.2716	9.84037	10.3257	Yes	2.78269	AA1_1	AA1_1	yes				IPR001117 IPR011706 IPR011707 IPR002355 IPR008972	Multicopper_oxidase,_type_1 Multicopper_oxidase,_type_2 Multicopper_oxidase,_type_3 Multicopper_oxidase,_copper-binding_site Cupredoxin	KOG1263	Multicopper_oxidases	Secondary_metabolites_biosynthesis,_transport_and_catabolism	METABOLISM	1.10.3.3	L-ascorbate_oxidase	Ascorbate_and_aldarate_metabolism	Carbohydrate_Metabolism	METABOLIC	9710 3722 6106	oxidoreductase_activity copper_ion_binding L-ascorbate_oxidase_activity	molecular_function	GO:0016491 GO:0005507 GO:0008447
28999	3673	Core	14.8203	14.7342	14.8106	15.9981	16.2026	15.9695	Yes	1.27173	AA6						IPR005025 IPR008254 IPR029039 IPR010089	NADPH-dependent_FMN_reductase-like Flavodoxin/nitric_oxide_synthase Flavoprotein-like Flavoprotein_WrbA	KOG3135	1,4-benzoquinone_reductase-like;_Trp_repressor_binding_protein-like/protoplast-secreted_protein	General_function_prediction_only	POORLY_CHARACTERIZED	1.6.5.2	Transferred_entry:_1.6.99.2				9710 7744 9701 2408	oxidoreductase_activity FMN_binding negative_regulation_of_transcription NAD(P)H_dehydrogenase_(quinone)_activity	molecular_function biological_process	GO:0016491 GO:0010181 GO:0016481 GO:0003955
2944994	3743	Core	8.5372	8.69614	8.55608	10.2735	10.6258	9.98926	Yes	1.72404							IPR007087 IPR015880	Zinc_finger,_C2H2 Zinc_finger,_C2H2-like	KOG1721	FOG:_Zn-finger	General_function_prediction_only	POORLY_CHARACTERIZED						5939 3827 2175	zinc_ion_binding intracellular nucleic_acid_binding	molecular_function cellular_component	GO:0008270 GO:0005622 GO:0003676
992478	3911	Core	11.6893	11.7135	11.5556	13.0704	13.1122	12.9605	Yes	1.39484							IPR011701 IPR020846	Major_facilitator_superfamily Major_facilitator_superfamily_domain	KOG2533	Permease_of_the_major_facilitator_superfamily	Carbohydrate_transport_and_metabolism	METABOLISM
999284	3918	Core	10.1377	9.94651	10.0821	11.6344	11.4445	11.72	Yes	1.54778
1002446	4001	Core	10.4819	10.3427	10.4319	11.4604	11.0179	11.7984	Yes	1.04082
14532	4065	Core	12.5718	12.5212	12.6038	13.5844	13.5913	13.5859	Yes	1.02148							IPR002938	Monooxygenase,_FAD-binding	KOG2614	Kynurenine_3-monooxygenase_and_related_flavoprotein_monooxygenases	Energy_production_and_conversion General_function_prediction_only	METABOLISM POORLY_CHARACTERIZED	1.14.13.1	Salicylate_1-monooxygenase	Fluorene_degradation Nitorobenzene_degradation	Biodegradation_of_Xenobiotics	METABOLIC	4851 4283 2888 10964	aromatic_compound_metabolic_process electron_transport monooxygenase_activity salicylate_1-monooxygenase_activity	biological_process molecular_function	GO:0006725 GO:0006118 GO:0004497 GO:0018658
4154067	4078	Core	9.96154	9.8704	9.68737	12.3107	11.8398	12.4619	Yes	2.38439							IPR002068 IPR008978	Alpha_crystallin/Hsp20_domain HSP20-like_chaperone	KOG0710	Molecular_chaperone_(small_heat-shock_protein_Hsp26/Hsp42)	Posttranslational_modification,_protein_turnover,_chaperones	CELLULAR_PROCESSES_AND_SIGNALING
992380	4091	Core	11.0893	10.9234	11.0389	12.1074	12.1661	11.832	Yes	1.0243							IPR013149 IPR013154 IPR020843 IPR011032	Alcohol_dehydrogenase,_C-terminal Alcohol_dehydrogenase_GroES-like Polyketide_synthase,_enoylreductase_domain GroES_(chaperonin_10)-like	KOG0023	Alcohol_dehydrogenase,_class_V	Secondary_metabolites_biosynthesis,_transport_and_catabolism	METABOLISM	1.1.1.1	Alcohol_dehydrogenase	Bile_acid_biosynthesis Tyrosine_metabolism Glycerolipid_metabolism Glycolysis_/_Gluconeogenesis Fatty_acid_metabolism	Lipid_Metabolism Amino_Acid_Metabolism Metabolism_of_Complex_Lipids Carbohydrate_Metabolism	METABOLIC	2469 2468 2467 2466	alcohol_dehydrogenase_activity,_iron-dependent alcohol_dehydrogenase_activity,_zinc-dependent alcohol_dehydrogenase_activity,_metal_ion-independent alcohol_dehydrogenase_activity	molecular_function	GO:0004025 GO:0004024 GO:0004023 GO:0004022
992812	4107	Core	11.9879	11.8767	11.9922	13.2531	13.5098	13.1546	Yes	1.36089							IPR001926	Tryptophan_synthase_beta_subunit-like_PLP-dependent_enzyme	KOG1250	Threonine/serine_dehydratases	Amino_acid_transport_and_metabolism	METABOLISM						13063 5830 2290	pyridoxal_phosphate_binding metabolic_process catalytic_activity	molecular_function biological_process	GO:0030170 GO:0008152 GO:0003824
12532	4121	Core	11.8581	11.7598	11.866	12.8091	13.0007	12.742	Yes	1.02646			yes
992734	4136	Core	12.5579	12.6185	12.5988	13.9333	13.9292	13.8676	Yes	1.31852			yes				IPR000782	FAS1_domain
4131764	4142	Core	9.3333	9.29283	9.2733	11.9453	11.8455	12.0506	Yes	2.65133							IPR002198	Short-chain_dehydrogenase/reductase_SDR	KOG1205	Predicted_dehydrogenase	Secondary_metabolites_biosynthesis,_transport_and_catabolism	METABOLISM						9710 5830	oxidoreductase_activity metabolic_process	molecular_function biological_process	GO:0016491 GO:0008152
991830	4174	Core	11.6284	11.6986	11.6786	13.7805	13.5571	13.6474	Yes	1.99603	GH3						IPR001764 IPR002772 IPR011658 IPR026891 IPR019800 IPR017853	Glycoside_hydrolase,_family_3,_N-terminal Glycoside_hydrolase_family_3_C-terminal_domain PA14 Fibronectin_type_III-like_domain Glycoside_hydrolase,_family_3,_active_site Glycoside_hydrolase_superfamily					3.2.1.21	Beta-glucosidase	Starch_and_sucrose_metabolism Cyanoamino_acid_metabolism Flavonoids,_stilbene_and_lignin_biosynthesis	Metabolism_of_Complex_Carbohydrates Metabolism_of_Other_Amino_Acids Biosynthesis_of_Secondary_Metabolites	METABOLIC	4143 2933 6082	carbohydrate_metabolic_process hydrolase_activity,_hydrolyzing_O-glycosyl_compounds beta-glucosidase_activity	biological_process molecular_function	GO:0005975 GO:0004553 GO:0008422
1003147	4235	Core	11.4259	11.2236	11.307	13.1795	13.3435	13.272	Yes	1.94601			yes	Unknown
999330	4259	Core	10.4147	10.6931	10.2714	13.9677	14.5309	13.9981	Yes	3.71974			yes				IPR007269	Isoprenylcysteine_carboxyl_methyltransferase	KOG2628	Farnesyl_cysteine-carboxyl_methyltransferase	Posttranslational_modification,_protein_turnover,_chaperones	CELLULAR_PROCESSES_AND_SIGNALING	2.1.1.100	Protein-S_isoprenylcysteine_O-methyltransferase				9321 4614 3042	integral_to_membrane C-terminal_protein_amino_acid_methylation protein-S-isoprenylcysteine_O-methyltransferase_activity	cellular_component biological_process molecular_function	GO:0016021 GO:0006481 GO:0004671
4105050	4308	Core	9.81604	10.023	9.96589	11.4388	11.2212	11.3903	Yes	1.41593							IPR007087 IPR015880	Zinc_finger,_C2H2 Zinc_finger,_C2H2-like	KOG1721	FOG:_Zn-finger	General_function_prediction_only	POORLY_CHARACTERIZED						5939 3827 2175	zinc_ion_binding intracellular nucleic_acid_binding	molecular_function cellular_component	GO:0008270 GO:0005622 GO:0003676
4078166	4356	Core	9.76726	9.69352	9.7135	12.4415	11.8296	12.6106	Yes	2.60721
2872612	4357	Core	9.83127	9.7137	9.81037	11.8533	11.7913	11.6937	Yes	1.99693
992868	4370	Core	9.95229	10.044	9.99025	11.231	11.5417	10.8899	Yes	1.25019
4093903	4460	Core	8.97766	8.87973	8.77037	10.2277	9.72926	10.2346	Yes	1.20546			yes				IPR017946	PLC-like_phosphodiesterase,_TIM_beta/alpha-barrel_domain
2483654	4545	Core	8.92564	9.1469	8.84831	10.3557	10.1301	10.1727	Yes	1.24419
15942	4564	Core	10.325	10.4147	10.3158	12.8962	12.894	12.585	Yes	2.44719							IPR001138 IPR007219	Zn(2)-C6_fungal-type_DNA-binding_domain Transcription_factor_domain,_fungi										5939 4504 3838 2196 4499 2176	zinc_ion_binding regulation_of_transcription,_DNA-dependent nucleus transcription_factor_activity transcription DNA_binding	molecular_function biological_process cellular_component	GO:0008270 GO:0006355 GO:0005634 GO:0003700 GO:0006350 GO:0003677
4109477	4585	Core	13.4122	13.3354	13.3756	14.6577	14.4818	14.7179	Yes	1.24793							IPR001107	Band_7_protein	KOG2621	Prohibitins_and_stomatins_of_the_PID_superfamily	Energy_production_and_conversion	METABOLISM
999923	4607	Core	11.3316	11.2382	11.265	14.4573	13.9609	14.6762	Yes	3.11644							IPR022234	Protein_of_unknown_function_DUF3759
124073	4622	Core	14.7671	14.5864	14.7068	16.1723	16.1125	16.2917	Yes	1.50541							IPR006689 IPR024156 IPR003579 IPR006687 IPR027417 IPR005225	Small_GTPase_superfamily,_ARF/SAR_type Small_GTPase_superfamily,_ARF_type Small_GTPase_superfamily,_Rab_type Small_GTPase_superfamily,_SAR1-type P-loop_containing_nucleoside_triphosphate_hydrolase Small_GTP-binding_protein_domain	KOG0070	GTP-binding_ADP-ribosylation_factor_Arf1	Intracellular_trafficking,_secretion,_and_vesicular_transport	CELLULAR_PROCESSES_AND_SIGNALING	6.3.2.19	Ubiquitin--protein_ligase				8400 5344 3737 4994 3827 24691 24690 24687 24685 3200	protein_transport small_GTPase_mediated_signal_transduction GTP_binding intracellular_protein_transport intracellular negative_regulation_of_ubiquitin-protein_ligase_activity positive_regulation_of_ubiquitin-protein_ligase_activity regulation_of_ubiquitin-protein_ligase_activity_during_meiotic_cell_cycle regulation_of_ubiquitin-protein_ligase_activity ubiquitin-protein_ligase_activity	biological_process molecular_function cellular_component	GO:0015031 GO:0007264 GO:0005525 GO:0006886 GO:0005622 GO:0051444 GO:0051443 GO:0051440 GO:0051438 GO:0004842
4171519	4623	Core	12.9518	12.9322	12.9029	13.9285	14.0581	13.8698	Yes	1.02532							IPR024084 IPR004790 IPR019818	Isopropylmalate_dehydrogenase-like_domain Isocitrate_dehydrogenase_NADP-dependent Isocitrate/isopropylmalate_dehydrogenase,_conserved_site	KOG1526	NADP-dependent_isocitrate_dehydrogenase	Energy_production_and_conversion	METABOLISM	1.1.1.42	Isocitrate_dehydrogenase_(NADP+)	Citrate_cycle_(TCA_cycle) Reductive_carboxylate_cycle_(CO2_fixation) Glutathione_metabolism	Carbohydrate_Metabolism Energy_Metabolism Metabolism_of_Other_Amino_Acids	METABOLIC	2844 2842	isocitrate_dehydrogenase_(NADP+)_activity isocitrate_dehydrogenase_activity	molecular_function	GO:0004450 GO:0004448
996742	4684	Core	9.70138	9.67753	9.67702	10.8761	10.5959	10.9031	Yes	1.11363
214187	4761	Core	12.512	12.3602	12.4815	13.4211	13.6557	13.4517	Yes	1.06087							IPR006139 IPR006140 IPR029752 IPR029753	D-isomer_specific_2-hydroxyacid_dehydrogenase,_catalytic_domain D-isomer_specific_2-hydroxyacid_dehydrogenase,_NAD-binding_domain D-isomer_specific_2-hydroxyacid_dehydrogenase,_NAD-binding_domain_conserved_site_1 D-isomer_specific_2-hydroxyacid_dehydrogenase,_NAD-binding_domain_conserved_site	KOG0069	Glyoxylate/hydroxypyruvate_reductase_(D-isomer-specific_2-hydroxy_acid_dehydrogenase_superfamily)	Energy_production_and_conversion	METABOLISM	1.2.1.2	Formate_dehydrogenase	Glyoxylate_and_dicarboxylate_metabolism Methane_metabolism	Carbohydrate_Metabolism Energy_Metabolism	METABOLIC	24535 9823 5830 22441 6923 6479	NAD_binding oxidoreductase_activity,_acting_on_the_CH-OH_group_of_donors,_NAD_or_NADP_as_acceptor metabolic_process cofactor_binding formate_dehydrogenase_complex formate_dehydrogenase_activity	molecular_function biological_process cellular_component	GO:0051287 GO:0016616 GO:0008152 GO:0048037 GO:0009326 GO:0008863
15985	4781	Core	9.67574	9.7776	9.74027	12.035	11.9215	11.9216	Yes	2.22954
951535	4784	Core	7.91533	7.76161	8.0065	11.5632	11.3785	11.3667	Yes	3.54907
4076408	4824	Core	8.72502	8.7834	8.90856	9.9575	10.0354	10.2304	Yes	1.27303
4115865	4853	Core	9.88577	9.92334	9.69993	11.4736	11.7142	11.6738	Yes	1.78519							IPR025700	L-lysine_6-monooxygenase/L-ornithine_5-monooxygenase	KOG1399	Flavin-containing_monooxygenase	Secondary_metabolites_biosynthesis,_transport_and_catabolism	METABOLISM	1.13.12.-	With_incorporation_of_one_atom_of_oxygen	Nitrogen_metabolism Ubiquinone_biosynthesis Tyrosine_metabolism	Energy_Metabolism Metabolism_of_Cofactors_and_Vitamins Amino_Acid_Metabolism	METABOLIC
475320	4949	Core	10.2248	10.3183	10.1368	11.5423	11.4653	11.2589	Yes	1.19905							IPR001128 IPR017972	Cytochrome_P450 Cytochrome_P450,_conserved_site	KOG0684	Cytochrome_P450	Secondary_metabolites_biosynthesis,_transport_and_catabolism	METABOLISM						12251 4283 3721 2888 6060	heme_binding electron_transport iron_ion_binding monooxygenase_activity sterol_14-demethylase_activity	molecular_function biological_process	GO:0020037 GO:0006118 GO:0005506 GO:0004497 GO:0008398
994446	4969	Core	11.6231	11.5467	11.6653	12.9489	12.9546	12.7324	Yes	1.27033							IPR006094 IPR004113 IPR016166 IPR016164	FAD_linked_oxidase,_N-terminal FAD-linked_oxidase,_C-terminal FAD-binding,_type_2 FAD-linked_oxidase-like,_C-terminal	KOG1231	Proteins_containing_the_FAD_binding_domain	Energy_production_and_conversion	METABOLISM	1.1.2.4	D-lactate_dehydrogenase_(cytochrome)	Pyruvate_metabolism	Carbohydrate_Metabolism	METABOLIC	23919 2290 9710 2852	FAD_binding catalytic_activity oxidoreductase_activity D-lactate_dehydrogenase_(cytochrome)_activity	molecular_function	GO:0050660 GO:0003824 GO:0016491 GO:0004458
122875	4985	Core	11.6477	11.4515	11.5817	13.5159	13.2627	13.5333	Yes	1.88045							IPR000277 IPR015424	Cys/Met_metabolism,_pyridoxal_phosphate-dependent_enzyme Pyridoxal_phosphate-dependent_transferase	KOG0053	Cystathionine_beta-lyases/cystathionine_gamma-synthases	Amino_acid_transport_and_metabolism	METABOLISM						13063 4650 2415	pyridoxal_phosphate_binding amino_acid_metabolic_process cystathionine_gamma-synthase_activity	molecular_function biological_process	GO:0030170 GO:0006520 GO:0003962
4058114	5017	Core	12.3582	12.2262	12.2644	13.4372	13.504	13.4559	Yes	1.18231			yes	Unknown
4103363	5019	Core	13.2991	13.2294	13.2731	14.687	14.8981	14.7919	Yes	1.52758			yes
4346994	5033	Core	9.58761	9.60611	9.44313	10.7304	10.8661	10.6665	Yes	1.21014							IPR002524	Cation_efflux_protein										9320 5991 4929	membrane cation_transmembrane_transporter_activity cation_transport	cellular_component molecular_function biological_process	GO:0016020 GO:0008324 GO:0006812
4062651	5038	Core	11.2288	11.116	11.2504	12.2485	12.3761	12.2688	Yes	1.10004							IPR009262	Solute_carrier_family_35_member_SLC35F1/F2/F6	KOG2766	Predicted_membrane_protein	Function_unknown	POORLY_CHARACTERIZED
122029	5176	Core	7.88451	7.62376	7.73648	9.4628	9.50348	9.73244	Yes	1.82461							IPR000679 IPR013767 IPR000014	Zinc_finger,_GATA-type PAS_fold PAS_domain	KOG1601	GATA-4/5/6_transcription_factors	Transcription	INFORMATION_STORAGE_AND_PROCESSING						5250 3228 19030 5939 4504 3838 2196	signal_transduction signal_transducer_activity sequence-specific_DNA_binding zinc_ion_binding regulation_of_transcription,_DNA-dependent nucleus transcription_factor_activity	biological_process molecular_function cellular_component	GO:0007165 GO:0004871 GO:0043565 GO:0008270 GO:0006355 GO:0005634 GO:0003700
139835	5204	Core	11.0165	11.0488	10.9751	12.2899	12.1033	12.1772	Yes	1.17868							IPR010482	Peroxin/Dysferlin_domain
837692	5238	Core	10.5048	10.6164	10.5966	12.1206	12.1086	12.0812	Yes	1.53049							IPR008030	NmrA-like_domain										9773 4925 16614	transcription_repressor_activity regulation_of_nitrogen_utilization leucoanthocyanidin_reductase_activity	molecular_function biological_process	GO:0016564 GO:0006808 GO:0033788
1000647	5239	Core	10.2124	10.2829	10.0096	12.2755	11.7093	12.4321	Yes	1.99855
994451	5294	Core	9.09839	8.86725	8.94353	12.0025	11.0291	12.0607	Yes	2.79791
4079908	5316	Core	10.695	10.4179	10.4617	12.1739	12.2543	12.3655	Yes	1.73755							IPR022234	Protein_of_unknown_function_DUF3759
1003306	5393	Core	11.738	11.7185	11.6356	14.2851	14.1847	14.2886	Yes	2.55578	AA6						IPR005025 IPR008254 IPR029039 IPR010089	NADPH-dependent_FMN_reductase-like Flavodoxin/nitric_oxide_synthase Flavoprotein-like Flavoprotein_WrbA	KOG3135	1,4-benzoquinone_reductase-like;_Trp_repressor_binding_protein-like/protoplast-secreted_protein	General_function_prediction_only	POORLY_CHARACTERIZED	1.6.5.2	Transferred_entry:_1.6.99.2				9710 7744 9701 2408	oxidoreductase_activity FMN_binding negative_regulation_of_transcription NAD(P)H_dehydrogenase_(quinone)_activity	molecular_function biological_process	GO:0016491 GO:0010181 GO:0016481 GO:0003955
17975	5399	Core	13.3577	13.3306	13.3496	15.0137	15.0884	15.0608	Yes	1.70874			yes	Unknown
992184	5408	Core	10.7548	10.743	10.7378	13.3892	13.5824	13.3848	Yes	2.71068							IPR028978	Chorismate_pyruvate-lyase/UbiC_transcription_regulator-associated__domain
4095928	5411	Core	11.5363	11.4389	11.5154	12.5196	12.4069	12.6033	Yes	1.01502			yes
901306	5444	Core	6.83931	6.81447	6.66156	9.75433	9.65013	9.61216	Yes	2.90998			yes				IPR001128	Cytochrome_P450	KOG0684	Cytochrome_P450	Secondary_metabolites_biosynthesis,_transport_and_catabolism	METABOLISM						12251 4283 3721 2888	heme_binding electron_transport iron_ion_binding monooxygenase_activity	molecular_function biological_process	GO:0020037 GO:0006118 GO:0005506 GO:0004497
4224589	5493	Core	15.2181	15.0208	15.0666	16.5851	16.0891	16.6864	Yes	1.3719							IPR022234	Protein_of_unknown_function_DUF3759
20140	5495	Core	11.3745	11.6005	11.3794	14.5592	15.0497	14.4488	Yes	3.25525			yes
121657	5507	Core	8.01827	7.70313	7.87176	9.8124	9.95298	9.9363	Yes	2.03832
4153012	5514	Core	12.9492	12.957	12.9035	15.3524	15.4394	15.3118	Yes	2.43223
4125403	5602	Core	6.24049	5.70635	5.73905	7.76202	7.75611	7.46934	Yes	1.77202	EXPN	EXPN	yes	EXPN; Cerato-platanin			IPR010829 IPR009009	Cerato-platanin RlpA-like_double-psi_beta-barrel_domain
954288	5607	Core	9.86915	9.80811	9.88523	11.0887	10.9345	11.0082	Yes	1.15858							IPR004136	2-nitropropane_dioxygenase,_NPD					1.3.1.9	Enoyl-[acyl-carrier_protein]_reductase_(NADH)	Fatty_acid_biosynthesis_(path_1)	Lipid_Metabolism	METABOLIC	9710 4283 9838 2725	oxidoreductase_activity electron_transport enoyl-[acyl-carrier-protein]_reductase_activity enoyl-[acyl-carrier-protein]_reductase_(NADH)_activity	molecular_function biological_process	GO:0016491 GO:0006118 GO:0016631 GO:0004318
3983319	5741	Core	9.79341	9.74983	9.68393	11.5035	11.3609	11.4563	Yes	1.69938			yes				IPR010905 IPR008928	Glycosyl_hydrolase,_family_88 Six-hairpin_glycosidase-like										2290	catalytic_activity	molecular_function	GO:0003824
996031	5784	Core	10.7419	10.7163	10.6956	12.7181	12.1228	12.7313	Yes	1.83304			yes				IPR009571	Actin_cortical_patch_SUR7/pH-response_regulator_PalI
996824	5810	Core	10.4585	10.694	10.4516	14.729	14.9541	14.595	Yes	4.22834
999322	5814	Core	9.72766	9.82515	9.82711	11.9802	12.2595	11.9739	Yes	2.28469			yes				IPR010905 IPR008928	Glycosyl_hydrolase,_family_88 Six-hairpin_glycosidase-like										2290	catalytic_activity	molecular_function	GO:0003824
2345867	5861	Core	8.88341	8.97439	9.04543	10.0786	10.2169	10.038	Yes	1.14586
993183	5927	Core	11.8668	11.8004	11.8632	12.9368	12.6773	12.9071	Yes	1.00145							IPR004864	Late_embryogenesis_abundant_protein,_LEA-14										6873	response_to_desiccation	biological_process	GO:0009269
4132017	5959	Core	8.98495	8.9583	8.70393	11.2795	11.4217	11.2874	Yes	2.44489			yes
220819	5962	Core	11.3738	11.2568	11.3598	13.4875	13.3289	13.4591	Yes	2.09636			yes				IPR011701 IPR020846	Major_facilitator_superfamily Major_facilitator_superfamily_domain
15518	6004	Core	10.6145	10.6028	10.5513	12.5938	12.7422	12.5693	Yes	2.048			yes				IPR007568	RTA-like_protein										9321 5053	integral_to_membrane response_to_stress	cellular_component biological_process	GO:0016021 GO:0006950
1007692	6112	Core	9.877	9.85942	9.88123	11.004	11.2455	10.9935	Yes	1.21434							IPR006094 IPR007173 IPR010031 IPR016166 IPR030654	FAD_linked_oxidase,_N-terminal D-arabinono-1,4-lactone_oxidase L-gulonolactone/D-arabinono-1,4-lactone_oxidase FAD-binding,_type_2 Sugar_1,4-lactone_oxidase	KOG4730	D-arabinono-1,_4-lactone_oxidase	Defense_mechanisms	CELLULAR_PROCESSES_AND_SIGNALING	1.1.3.8	L-gulonolactone_oxidase	Ascorbate_and_aldarate_metabolism	Carbohydrate_Metabolism	METABOLIC	23919 9710 9320 2351 10094 6667 2290 23368	FAD_binding oxidoreductase_activity membrane D-arabinono-1,4-lactone_oxidase_activity oxidoreductase_activity,_acting_on_the_CH-OH_group_of_donors,_oxygen_as_acceptor biosynthetic_process catalytic_activity L-gulonolactone_oxidase_activity	molecular_function cellular_component biological_process	GO:0050660 GO:0016491 GO:0016020 GO:0003885 GO:0016899 GO:0009058 GO:0003824 GO:0050105
4147194	6186	Core	10.1121	10.0536	9.89519	13.1365	13.1924	13.3121	Yes	3.19323			yes	Unknown
1007545	6217	Core	10.7733	10.7272	10.7115	12.3075	12.2209	12.3745	Yes	1.56525							IPR004045 IPR010987 IPR012336	Glutathione_S-transferase,_N-terminal Glutathione_S-transferase,_C-terminal-like Thioredoxin-like_fold
4096550	6244	Core	9.75879	9.70496	9.69537	11.1677	11.0111	11.2288	Yes	1.41967							IPR011511 IPR001452	Variant_SH3_domain SH3_domain	KOG2070	Guanine_nucleotide_exchange_factor	Nucleotide_transport_and_metabolism	METABOLISM
653383	6247	Core	9.71786	10.0694	9.85901	11.5701	11.4217	11.4292	Yes	1.5862							IPR000571	Zinc_finger,_CCCH-type										5939 2175	zinc_ion_binding nucleic_acid_binding	molecular_function	GO:0008270 GO:0003676
124959	6311	Core	12.5845	12.4729	12.5588	13.4877	13.6441	13.5167	Yes	1.01187							IPR009075 IPR006091 IPR013786 IPR009100	Acyl-CoA_dehydrogenase/oxidase_C-terminal Acyl-CoA_oxidase/dehydrogenase,_central_domain Acyl-CoA_dehydrogenase/oxidase,_N-terminal Acyl-CoA_dehydrogenase/oxidase,_N-terminal_and_middle_domain	KOG1469	Predicted_acyl-CoA_dehydrogenase	General_function_prediction_only	POORLY_CHARACTERIZED						4283 2443 9834 5830 23919	electron_transport acyl-CoA_dehydrogenase_activity oxidoreductase_activity,_acting_on_the_CH-CH_group_of_donors metabolic_process FAD_binding	biological_process molecular_function	GO:0006118 GO:0003995 GO:0016627 GO:0008152 GO:0050660
2926982	6392	Core	7.77117	7.40382	7.60672	9.84565	9.86811	10.0966	Yes	2.34739
4093769	6496	Core	10.5564	10.4307	10.5208	13.7871	13.0347	14.1255	Yes	3.21445							IPR001129	Membrane-associated,_eicosanoid/glutathione_metabolism_(MAPEG)_protein					2.5.1.18	Glutathione_transferase	Glutathione_metabolism	Metabolism_of_Other_Amino_Acids	METABOLIC	2770	glutathione_transferase_activity	molecular_function	GO:0004364
996180	6553	Core	9.8058	9.80321	9.67007	11.1565	11.2778	11.1356	Yes	1.43105
141606	328	Disp	10.0061	10.0377	10.017	11.7093	12.1139	11.702	Yes	1.8357							IPR011701 IPR020846	Major_facilitator_superfamily Major_facilitator_superfamily_domain	KOG2533	Permease_of_the_major_facilitator_superfamily	Carbohydrate_transport_and_metabolism	METABOLISM
4187951	530	Disp	10.207	10.2496	10.1984	12.1884	12.5911	12.1908	Yes	2.11857
4187784	530	Disp	12.5382	12.4186	12.4258	13.4913	13.8741	13.6215	Yes	1.20945
4183972	864	Disp	16.3849	16.2496	16.2957	19.9222	19.4831	20.0327	Yes	3.52032							IPR000626 IPR019954 IPR029071	Ubiquitin-like Ubiquitin_conserved_site Ubiquitin-related_domain	KOG0001	Ubiquitin_and_ubiquitin-like_proteins	Posttranslational_modification,_protein_turnover,_chaperones General_function_prediction_only	CELLULAR_PROCESSES_AND_SIGNALING POORLY_CHARACTERIZED						4598	protein_modification_process	biological_process	GO:0006464
4184141	864	Disp	15.5477	15.4226	15.5224	18.9873	18.7595	19.1188	Yes	3.46419							IPR000626 IPR019954 IPR029071	Ubiquitin-like Ubiquitin_conserved_site Ubiquitin-related_domain	KOG0001	Ubiquitin_and_ubiquitin-like_proteins	Posttranslational_modification,_protein_turnover,_chaperones General_function_prediction_only	CELLULAR_PROCESSES_AND_SIGNALING POORLY_CHARACTERIZED						4598	protein_modification_process	biological_process	GO:0006464
3497640	1542	Disp	5.7358	5.49552	5.62876	9.4628	9.74294	9.74129	Yes	4.06295							IPR000791	GPR1/FUN34/yaaH										9320	membrane	cellular_component	GO:0016020
2441095	1542	Disp	4.76262	5.41207	5.57029	8.94486	8.52461	9.13197	Yes	3.63288							IPR000791	GPR1/FUN34/yaaH										9320	membrane	cellular_component	GO:0016020
996918	1603	Disp	12.2913	12.1035	12.1929	13.1813	13.29	13.1917	Yes	1.02422							IPR002198	Short-chain_dehydrogenase/reductase_SDR	KOG1208	Dehydrogenases_with_different_specificities_(related_to_short-chain_alcohol_dehydrogenases)	Secondary_metabolites_biosynthesis,_transport_and_catabolism	METABOLISM						9710 5830	oxidoreductase_activity metabolic_process	molecular_function biological_process	GO:0016491 GO:0008152
1002824	1809	Disp	10.4559	10.405	10.3589	11.9762	11.8206	11.93	Yes	1.50389			yes
4226387	1909	Disp	6.63232	6.98008	6.69843	8.31585	8.23808	8.41453	Yes	1.55157
997549	2786	Disp	10.007	9.8073	9.93146	12.3302	11.2965	12.417	Yes	2.17964
999921	2789	Disp	11.6064	11.5879	11.6418	12.7226	12.4684	12.8126	Yes	1.06304			yes
4146551	3423	Disp	11.0628	11.0255	10.9317	13.3043	13.3849	13.4673	Yes	2.37971
992589	3430	Disp	9.64274	9.72065	9.73362	11.5754	11.4996	11.2235	Yes	1.74247							IPR006073 IPR010730 IPR027417	GTP_binding_domain Heterokaryon_incompatibility P-loop_containing_nucleoside_triphosphate_hydrolase										3737	GTP_binding	molecular_function	GO:0005525
20998	3472	Disp	14.4777	14.3713	14.3763	17.0087	16.9539	17.1036	Yes	2.6142							IPR000626 IPR002906 IPR019954 IPR029071 IPR011332	Ubiquitin-like Ribosomal_protein_S27a Ubiquitin_conserved_site Ubiquitin-related_domain Zinc-binding_ribosomal_protein	KOG0004	Ubiquitin/40S_ribosomal_protein_S27a_fusion	Translation,_ribosomal_structure_and_biogenesis	INFORMATION_STORAGE_AND_PROCESSING						4598 4556 4025 3827 2227	protein_modification_process translation ribosome intracellular structural_constituent_of_ribosome	biological_process cellular_component molecular_function	GO:0006464 GO:0006412 GO:0005840 GO:0005622 GO:0003735
4187454	4935	Disp	10.0141	9.79335	9.79022	10.9788	10.6317	11.2298	Yes	1.09825
4085822	5169	Disp	10.9305	11.0816	10.9666	12.2717	12.0045	12.1625	Yes	1.15615							IPR011600	Peptidase_C14,_caspase_domain	KOG1546	Metacaspase_involved_in_regulation_of_apoptosis	Cell_cycle_control,_cell_division,_chromosome_partitioning Posttranslational_modification,_protein_turnover,_chaperones	METABOLISM CELLULAR_PROCESSES_AND_SIGNALING						13544 4639	caspase_activity proteolysis	molecular_function biological_process	GO:0030693 GO:0006508
4169963	5241	Disp	9.91941	9.69881	9.88323	10.9788	11.1583	10.9304	Yes	1.19063							IPR007568	RTA-like_protein										9321 5053	integral_to_membrane response_to_stress	cellular_component biological_process	GO:0016021 GO:0006950
1002242	5241	Disp	10.5704	10.3811	10.5291	11.5586	11.7037	11.6684	Yes	1.15009							IPR007568	RTA-like_protein										9321 5053	integral_to_membrane response_to_stress	cellular_component biological_process	GO:0016021 GO:0006950
4067986	5291	Disp	11.2223	11.2717	11.1743	12.4436	12.1973	12.3802	Yes	1.1209
4076354	5547	Disp	10.1603	10.2764	10.3364	11.4355	11.4562	11.5533	Yes	1.22347							IPR021765	Protein_of_unknown_function_DUF3328
4126944	5628	Disp	9.51905	9.54377	9.68048	11.7718	11.9839	11.8361	Yes	2.28577
471194	5987	Disp	7.21862	7.24892	7.33545	8.80623	8.20682	9.22744	Yes	1.54276							IPR005630 IPR008949	Terpene_synthase,_metal-binding_domain Isoprenoid_synthase_domain										10024 281	lyase_activity magnesium_ion_binding	molecular_function	GO:0016829 GO:0000287
4395741	6147	Disp	10.5061	10.6289	10.5348	12.8165	12.4876	12.6969	Yes	2.11619							IPR004813	Oligopeptide_transporter,_OPT_superfamily	KOG2262	Sexual_differentiation_process_protein_ISP4	Signal_transduction_mechanisms	CELLULAR_PROCESSES_AND_SIGNALING
605283	6178	Disp	6.98441	7.15964	7.0375	10.1804	10.6035	10.4746	Yes	3.37576
4204927	6587	Disp	10.8163	10.608	10.8279	12.2932	12.4159	12.3669	Yes	1.60648
4145496	6606	Disp	11.2885	11.065	11.2712	13.3265	12.3142	13.3848	Yes	1.87338			yes				IPR018803	Putative_stress-responsive_protein
4161082	6633	Disp	9.13648	9.28112	9.26718	11.422	11.772	11.3667	Yes	2.30379							IPR001106 IPR008948 IPR005922	Aromatic_amino_acid_lyase L-Aspartase-like Phenylalanine_ammonia-lyase	KOG0222	Phenylalanine_and_histidine_ammonia-lyase	Secondary_metabolites_biosynthesis,_transport_and_catabolism	METABOLISM						9495 6667 10036 4689 3930 2290	ammonia_ligase_activity biosynthetic_process ammonia-lyase_activity L-phenylalanine_catabolic_process cytoplasm catalytic_activity	molecular_function biological_process cellular_component	GO:0016211 GO:0009058 GO:0016841 GO:0006559 GO:0005737 GO:0003824
4187106	6633	Disp	6.79028	6.70654	6.57499	8.07832	8.10028	8.23403	Yes	1.45381			yes				IPR001106 IPR008948	Aromatic_amino_acid_lyase L-Aspartase-like	KOG0222	Phenylalanine_and_histidine_ammonia-lyase	Secondary_metabolites_biosynthesis,_transport_and_catabolism	METABOLISM						9495 6667 2290	ammonia_ligase_activity biosynthetic_process catalytic_activity	molecular_function biological_process	GO:0016211 GO:0009058 GO:0003824
4161428	6633	Disp	12.1273	12.077	12.1571	13.2612	13.3934	13.096	Yes	1.1348							IPR001106 IPR008948 IPR005922	Aromatic_amino_acid_lyase L-Aspartase-like Phenylalanine_ammonia-lyase	KOG0222	Phenylalanine_and_histidine_ammonia-lyase	Secondary_metabolites_biosynthesis,_transport_and_catabolism	METABOLISM						9495 6667 10036 4689 3930 2290	ammonia_ligase_activity biosynthetic_process ammonia-lyase_activity L-phenylalanine_catabolic_process cytoplasm catalytic_activity	molecular_function biological_process cellular_component	GO:0016211 GO:0009058 GO:0016841 GO:0006559 GO:0005737 GO:0003824
4187233	6633	Disp	11.2083	11.2394	11.2162	12.1954	12.2317	12.2519	Yes	1.00522							IPR001106 IPR008948 IPR005922	Aromatic_amino_acid_lyase L-Aspartase-like Phenylalanine_ammonia-lyase	KOG0222	Phenylalanine_and_histidine_ammonia-lyase	Secondary_metabolites_biosynthesis,_transport_and_catabolism	METABOLISM						9495 6667 10036 4689 3930 2290	ammonia_ligase_activity biosynthetic_process ammonia-lyase_activity L-phenylalanine_catabolic_process cytoplasm catalytic_activity	molecular_function biological_process cellular_component	GO:0016211 GO:0009058 GO:0016841 GO:0006559 GO:0005737 GO:0003824
4140446	6674	Disp	8.16331	8.06182	8.13981	9.16346	9.18044	9.23581	Yes	1.07456
4115294	6676	Disp	10.7317	10.5748	10.6333	11.9346	11.8238	12.2395	Yes	1.36261
994963	6686	Disp	7.42006	7.4918	7.3237	8.78001	9.49703	8.5946	Yes	1.60423
1005769	6688	Disp	8.91805	8.69967	8.56609	9.9434	9.7726	9.91037	Yes	1.14391			yes	Unknown			IPR016191	Ribonuclease/ribotoxin					3.1.27.-	Endoribonucleases_producing_other_than_5'-phosphomonoesters				2928 2216	ribonuclease_activity RNA_binding	molecular_function	GO:0004540 GO:0003723
4104677	6740	Disp	11.6926	11.6187	11.6757	12.9734	13.1723	12.9858	Yes	1.38452
4180739	6759	Disp	10.1442	10.1418	10.2128	11.3418	11.6632	11.1905	Yes	1.24659							IPR002376 IPR001555	Formyl_transferase,_N-terminal Phosphoribosylglycinamide_formyltransferase,_active_site	KOG3076	5'-phosphoribosylglycinamide_formyltransferase	Carbohydrate_transport_and_metabolism	METABOLISM	2.1.2.2	Phosphoribosylglycinamide_formyltransferase	Purine_metabolism One_carbon_pool_by_folate	Nucleotide_Metabolism Metabolism_of_Cofactors_and_Vitamins	METABOLIC	5846 9942 6667 3018	methyltransferase_activity hydroxymethyl-,_formyl-_and_related_transferase_activity biosynthetic_process phosphoribosylglycinamide_formyltransferase_activity	molecular_function biological_process	GO:0008168 GO:0016742 GO:0009058 GO:0004644
4340478	6765	Disp	9.7417	9.69352	9.6229	10.9391	10.7366	11.0119	Yes	1.21429							IPR004046 IPR010987	Glutathione_S-transferase,_C-terminal Glutathione_S-transferase,_C-terminal-like	KOG0867	Glutathione_S-transferase	Posttranslational_modification,_protein_turnover,_chaperones	CELLULAR_PROCESSES_AND_SIGNALING
998447	6844	Disp	9.89353	9.94354	9.95164	10.9486	10.8736	10.9736	Yes	1.00321							IPR004045 IPR010987 IPR012336	Glutathione_S-transferase,_N-terminal Glutathione_S-transferase,_C-terminal-like Thioredoxin-like_fold					5.2.1.2	Maleylacetoacetate_isomerase	Tyrosine_metabolism Styrene_degradation	Amino_Acid_Metabolism Biodegradation_of_Xenobiotics	METABOLIC	9333	maleylacetoacetate_isomerase_activity	molecular_function	GO:0016034
1002837	6882	Disp	13.275	13.1533	13.2394	14.2662	14.3396	14.3143	Yes	1.08373
757583	6883	Disp	10.366	10.3772	10.2964	11.6946	11.9269	11.8223	Yes	1.47123
18578	6913	Disp	9.92226	9.87897	9.74137	10.618	10.8229	11.1938	Yes	1.04894
4223748	6935	Disp	8.40503	8.5574	8.32214	9.74352	9.64139	9.89724	Yes	1.33385							IPR018108 IPR023395	Mitochondrial_substrate/solute_carrier Mitochondrial_carrier_domain	KOG0749	Mitochondrial_ADP/ATP_carrier_proteins	Energy_production_and_conversion	METABOLISM
1002451	6946	Disp	10.5281	10.4439	10.5744	13.25	13.014	13.5553	Yes	2.77463			yes	Unknown
29741	6947	Disp	8.37486	8.48166	8.44113	10.2431	10.8319	10.6649	Yes	2.17028	EXPN	EXPN	yes	EXPN; Cerato-platanin			IPR010829 IPR009009	Cerato-platanin RlpA-like_double-psi_beta-barrel_domain
774845	6976	Disp	5.75296	6.11797	5.75663	7.15883	8.07454	7.79815	Yes	1.85444			yes
1001333	6994	Disp	9.1973	9.22599	9.12714	13.0972	11.6495	13.074	Yes	3.56347							IPR002068 IPR008978	Alpha_crystallin/Hsp20_domain HSP20-like_chaperone	KOG0710	Molecular_chaperone_(small_heat-shock_protein_Hsp26/Hsp42)	Posttranslational_modification,_protein_turnover,_chaperones	CELLULAR_PROCESSES_AND_SIGNALING
4054594	7044	Disp	9.89063	9.91655	9.88723	12.0059	11.8775	11.8901	Yes	2.02854			yes	Unknown
689145	7052	Disp	12.2279	12.3902	12.3584	13.6878	13.7042	13.5694	Yes	1.32795			yes	Unknown
994873	7086	Disp	11.1468	11.0308	11.1458	12.03	12.2057	12.1002	Yes	1.00564							IPR021740	Velvet_factor
302598	7130	Disp	11.355	11.6496	11.4605	12.4627	13.1276	12.4448	Yes	1.22163
1003164	7142	Disp	11.7538	11.7364	11.6365	15.2471	15.3494	15.411	Yes	3.62788			yes	Unknown
4199463	7195	Disp	8.23224	8.16227	8.0606	10.121	10.0878	10.0641	Yes	1.94127
4199517	7195	Disp	8.40774	8.35556	8.59815	10.0171	10.161	9.54636	Yes	1.47721
3971434	7404	Disp	10.0007	9.82596	9.89321	12.2594	11.9299	12.2452	Yes	2.24566							IPR009799 IPR011008	EthD_domain Dimeric_alpha-beta_barrel
1005173	7449	Disp	9.82723	9.81382	9.7998	12.0256	11.3838	12.1082	Yes	2.06095
4094071	7495	Disp	9.02788	8.94797	9.10328	10.4402	10.8921	10.5353	Yes	1.61061							IPR000182 IPR016181	GNAT_domain Acyl-CoA_N-acyltransferase										5830 5765	metabolic_process N-acetyltransferase_activity	biological_process molecular_function	GO:0008152 GO:0008080
4100817	7523	Disp	16.1828	15.9527	16.0732	17.2904	17.0231	17.4323	Yes	1.18584
1000638	7537	Disp	13.0943	13.0054	13.0251	14.5872	14.3731	14.6203	Yes	1.48897							IPR002198	Short-chain_dehydrogenase/reductase_SDR	KOG1208	Dehydrogenases_with_different_specificities_(related_to_short-chain_alcohol_dehydrogenases)	Secondary_metabolites_biosynthesis,_transport_and_catabolism	METABOLISM	1.3.1.33	Protochlorophyllide_reductase	Porphyrin_and_chlorophyll_metabolism	Metabolism_of_Cofactors_and_Vitamins	METABOLIC	9710 5830 9837	oxidoreductase_activity metabolic_process protochlorophyllide_reductase_activity	molecular_function biological_process	GO:0016491 GO:0008152 GO:0016630
4158997	7602	Disp	8.55932	8.70493	8.52306	9.96683	9.79904	10.1217	Yes	1.37145
999602	7624	Disp	8.88146	8.78672	8.86462	9.7863	10.1872	9.52602	Yes	1.01656			yes
830202	7629	Disp	6.52652	6.58226	6.52455	8.64125	8.16677	9.23581	Yes	2.214							IPR004045 IPR010987 IPR012336	Glutathione_S-transferase,_N-terminal Glutathione_S-transferase,_C-terminal-like Thioredoxin-like_fold	KOG0867	Glutathione_S-transferase	Posttranslational_modification,_protein_turnover,_chaperones	CELLULAR_PROCESSES_AND_SIGNALING	2.5.1.18	Glutathione_transferase	Glutathione_metabolism	Metabolism_of_Other_Amino_Acids	METABOLIC	2770	glutathione_transferase_activity	molecular_function	GO:0004364
2408785	7727	Disp	8.73153	8.84991	8.87271	9.60102	10.3246	9.69041	Yes	1.09201
31651	7758	Disp	11.0161	10.7784	10.8429	12.3289	12.0868	12.3081	Yes	1.36333							IPR025051	Protein_of_unknown_function_DUF3990
991845	7927	Disp	6.83125	7.06993	7.09394	9.8124	9.8706	9.72948	Yes	2.81093			yes
204077	8029	Disp	10.706	10.4776	10.4981	12.0499	11.6364	12.0303	Yes	1.35403
734199	8043	Disp	13.3805	13.2556	13.2692	14.4943	14.3605	14.547	Yes	1.16662
1000471	8142	Disp	7.96404	7.70313	7.6591	9.67971	8.80589	9.3712	Yes	1.55209
1007524	8244	Disp	9.76303	9.67663	9.76002	11.6555	11.8512	11.5758	Yes	1.96689							IPR001765	Carbonic_anhydrase	KOG1578	Predicted_carbonic_anhydrase_involved_in_protection_against_oxidative_damage	Inorganic_ion_transport_and_metabolism	METABOLISM	4.2.1.1	Carbonate_dehydratase	Nitrogen_metabolism	Energy_Metabolism	METABOLIC	9282 5939 2531	carbon_utilization zinc_ion_binding carbonate_dehydratase_activity	biological_process molecular_function	GO:0015976 GO:0008270 GO:0004089
934327	8417	Disp	6.79028	6.69952	6.78668	9.08852	8.63441	8.89875	Yes	2.13756							IPR004313 IPR011051	Acireductone_dioxygenase_ARD_family RmlC-like_cupin_domain	KOG2107	Uncharacterized_conserved_protein,_contains_double-stranded_beta-helix_domain	Function_unknown	POORLY_CHARACTERIZED
1000184	8449	Disp	7.04139	6.87181	6.72548	8.80623	8.40576	8.62042	Yes	1.74323
1001693	8470	Disp	6.51651	6.17983	6.52455	9.88062	9.70709	9.82692	Yes	3.41186			yes	Unknown
998444	8509	Disp	10.3357	10.2888	10.4077	12.035	11.8076	12.0506	Yes	1.62464							IPR004046 IPR004045 IPR010987 IPR012336	Glutathione_S-transferase,_C-terminal Glutathione_S-transferase,_N-terminal Glutathione_S-transferase,_C-terminal-like Thioredoxin-like_fold
1005551	8714	Disp	10.6601	10.6381	10.6773	11.91	11.5795	11.9326	Yes	1.15797							IPR006073 IPR010730 IPR027417	GTP_binding_domain Heterokaryon_incompatibility P-loop_containing_nucleoside_triphosphate_hydrolase										3737	GTP_binding	molecular_function	GO:0005525
150236	8739	Disp	11.9825	11.87	11.8773	13.3485	14.2849	13.5454	Yes	1.87446
4205060	8739	Disp	11.4349	11.3325	11.3311	12.7236	13.0723	12.9002	Yes	1.53912
4075035	9043	Disp	8.80946	8.80809	8.96071	12.2494	11.6045	12.4027	Yes	3.26641
31842	9202	Disp	6.79857	6.72048	6.7781	7.93358	8.34962	7.94837	Yes	1.33346			yes	Unknown
860483	9834	Disp	13.6241	13.5153	13.6134	16.134	16.2699	16.1378	Yes	2.59704			yes				IPR010310	Type_VII_secretion_system_ESAT-6-like
1001338	9964	Disp	13.8443	13.688	13.7423	15.0895	14.8852	15.2815	Yes	1.33483							IPR002925 IPR029058	Dienelactone_hydrolase Alpha/Beta_hydrolase_fold	KOG3043	Predicted_hydrolase_related_to_dienelactone_hydrolase	General_function_prediction_only	POORLY_CHARACTERIZED	3.1.1.45	Carboxymethylenebutenolidase	1,4-Dichlorobenzene_degradation	Biodegradation_of_Xenobiotics	METABOLIC	9985 6425	hydrolase_activity carboxymethylenebutenolidase_activity	molecular_function	GO:0016787 GO:0008806
4183183	10017	Disp	10.8738	10.9781	10.9004	13.3023	13.504	12.9997	Yes	2.36585
4114965	10043	Disp	10.1163	9.99032	10.0565	12.4622	11.8751	12.5417	Yes	2.26791							IPR000612	Proteolipid_membrane_potential_modulator	KOG1773	Stress_responsive_protein	General_function_prediction_only	POORLY_CHARACTERIZED						9321	integral_to_membrane	cellular_component	GO:0016021
4154448	10091	Disp	10.1984	10.0467	10.179	13.1049	13.3702	13.159	Yes	3.07469
4099949	10119	Disp	6.37958	6.51986	6.55502	7.37044	8.22254	7.79815	Yes	1.3616
149645	10147	Disp	7.16193	7.03689	6.79522	8.98673	9.53214	8.82296	Yes	2.14969							IPR002068 IPR008978	Alpha_crystallin/Hsp20_domain HSP20-like_chaperone	KOG0710	Molecular_chaperone_(small_heat-shock_protein_Hsp26/Hsp42)	Posttranslational_modification,_protein_turnover,_chaperones	CELLULAR_PROCESSES_AND_SIGNALING
4182589	10147	Disp	7.16193	7.10755	6.76946	8.52607	9.0544	8.16555	Yes	1.61307							IPR002068 IPR008978	Alpha_crystallin/Hsp20_domain HSP20-like_chaperone	KOG0710	Molecular_chaperone_(small_heat-shock_protein_Hsp26/Hsp42)	Posttranslational_modification,_protein_turnover,_chaperones	CELLULAR_PROCESSES_AND_SIGNALING
4199582	10147	Disp	8.02888	7.8015	7.84734	9.52727	8.61072	9.25242	Yes	1.2867							IPR002068 IPR008978	Alpha_crystallin/Hsp20_domain HSP20-like_chaperone	KOG0710	Molecular_chaperone_(small_heat-shock_protein_Hsp26/Hsp42)	Posttranslational_modification,_protein_turnover,_chaperones	CELLULAR_PROCESSES_AND_SIGNALING
997843	10414	Disp	9.1217	8.94501	9.00369	13.0503	11.9027	13.3579	Yes	3.8697
999833	12748	Disp	7.90385	7.8275	7.9541	8.80103	9.35098	9.21479	Yes	1.24832							IPR000182 IPR016181	GNAT_domain Acyl-CoA_N-acyltransferase										5830 5765	metabolic_process N-acetyltransferase_activity	biological_process molecular_function	GO:0008152 GO:0008080
659699	12873	Disp	11.7742	11.8036	11.8512	13.9275	13.051	13.8464	Yes	1.84895							IPR003103	BAG_domain										5021 3727	apoptosis protein_binding	biological_process molecular_function	GO:0006915 GO:0005515
4422143	12884	Disp	9.48222	9.44961	9.44449	11.4066	11.5299	11.4246	Yes	1.99758							IPR024553	Domain_of_unknown_function_DUF2828
4018504	12902	Disp	8.12098	8.06728	7.97303	11.1534	11.0313	10.9471	Yes	2.996
11905	12903	Disp	10.7409	10.8669	10.8117	11.8564	11.684	11.8842	Yes	1.00351							IPR005532 IPR024775 IPR016187	Sulfatase-modifying_factor_enzyme DinB-like_domain C-type_lectin_fold										3708	binding	molecular_function	GO:0005488
736139	13269	Disp	10.5004	10.502	10.502	11.6911	11.6495	11.6552	Yes	1.1645
4181238	13297	Disp	12.6596	12.6514	12.6203	14.6704	14.3578	14.6565	Yes	1.92489							IPR004046 IPR004045 IPR010987 IPR012336	Glutathione_S-transferase,_C-terminal Glutathione_S-transferase,_N-terminal Glutathione_S-transferase,_C-terminal-like Thioredoxin-like_fold	KOG0867	Glutathione_S-transferase	Posttranslational_modification,_protein_turnover,_chaperones	CELLULAR_PROCESSES_AND_SIGNALING	2.5.1.18	Glutathione_transferase	Glutathione_metabolism	Metabolism_of_Other_Amino_Acids	METABOLIC	2770	glutathione_transferase_activity	molecular_function	GO:0004364
4198359	13297	Disp	13.6909	13.5764	13.6261	15.1576	14.9666	15.2999	Yes	1.51595							IPR004046 IPR004045 IPR010987 IPR012336	Glutathione_S-transferase,_C-terminal Glutathione_S-transferase,_N-terminal Glutathione_S-transferase,_C-terminal-like Thioredoxin-like_fold	KOG0867	Glutathione_S-transferase	Posttranslational_modification,_protein_turnover,_chaperones	CELLULAR_PROCESSES_AND_SIGNALING	2.5.1.18	Glutathione_transferase	Glutathione_metabolism	Metabolism_of_Other_Amino_Acids	METABOLIC	2770	glutathione_transferase_activity	molecular_function	GO:0004364
148780	13325	Disp	5.40768	5.39479	5.33298	8.45493	9.14789	8.2002	Yes	3.31152			yes	Fungal hydrophobin			IPR001338 IPR019778	Hydrophobin Hydrophobin,_conserved_site										3824 3531	cell_wall structural_constituent_of_cell_wall	cellular_component molecular_function	GO:0005618 GO:0005199
4168289	13325	Disp	7.44139	7.49586	7.32959	8.12906	8.45979	8.77205	Yes	1.05613			yes	Fungal hydrophobin			IPR001338 IPR019778	Hydrophobin Hydrophobin,_conserved_site										3824 3531	cell_wall structural_constituent_of_cell_wall	cellular_component molecular_function	GO:0005618 GO:0005199
156762	13345	Disp	10.1303	9.93908	10.036	12.9302	12.3765	13.0775	Yes	2.78894			yes	Unknown
4143299	13345	Disp	10.7165	10.7028	10.6517	12.8762	12.6951	12.9945	Yes	2.1704			yes	Unknown
4353109	13372	Disp	2.75257	3.41064	3.74926	13.0669	13.1284	13.2133	Yes	9.92383			yes	Unknown
4013770	13372	Disp	4.95286	4.69187	5.04882	13.3405	13.503	13.3252	Yes	8.54834			yes	Unknown
4134218	13379	Disp	11.8212	11.7458	11.8089	13.273	13.3025	13.233	Yes	1.47798
1003937	13458	Disp	7.70657	8.04806	7.86366	11.2173	11.2937	11.2193	Yes	3.367
4188522	13458	Disp	6.83931	6.65666	6.7781	9.59802	9.80166	9.57635	Yes	2.91636
998445	16823	Disp	13.6505	13.3957	13.5162	15.0984	14.8013	15.326	Yes	1.56661							IPR004045 IPR010987 IPR012336	Glutathione_S-transferase,_N-terminal Glutathione_S-transferase,_C-terminal-like Thioredoxin-like_fold					5.2.1.2	Maleylacetoacetate_isomerase	Tyrosine_metabolism Styrene_degradation	Amino_Acid_Metabolism Biodegradation_of_Xenobiotics	METABOLIC	9333	maleylacetoacetate_isomerase_activity	molecular_function	GO:0016034
4170147	16878	Disp	10.2401	10.1864	10.0565	11.4858	11.5236	11.7043	Yes	1.41172							IPR004045 IPR012336	Glutathione_S-transferase,_N-terminal Thioredoxin-like_fold	KOG0867	Glutathione_S-transferase	Posttranslational_modification,_protein_turnover,_chaperones	CELLULAR_PROCESSES_AND_SIGNALING
3967597	17840	Disp	9.39609	9.27168	9.2471	10.7669	10.3008	10.5918	Yes	1.26074
24308	17848	Disp	12.0343	11.8519	11.866	13.747	13.3823	13.7375	Yes	1.71246
723660	17875	Disp	7.80447	7.93603	7.83083	9.1796	9.05879	9.25654	Yes	1.31124
25381	17893	Disp	13.8392	13.6279	13.7247	15.8412	15.4952	15.9679	Yes	2.04852							IPR002935 IPR029063	O-methyltransferase,_family_3 S-adenosyl-L-methionine-dependent_methyltransferase	KOG1663	O-methyltransferase	Secondary_metabolites_biosynthesis,_transport_and_catabolism	METABOLISM	2.1.1.104	Caffeoyl-CoA_O-methyltransferase	Flavonoids,_stilbene_and_lignin_biosynthesis	Biosynthesis_of_Secondary_Metabolites	METABOLIC	5849 17926	O-methyltransferase_activity caffeoyl-CoA_O-methyltransferase_activity	molecular_function	GO:0008171 GO:0042409
994821	17967	Disp	10.7033	10.608	10.6511	12.2518	11.9263	12.4253	Yes	1.56157							IPR002068 IPR008978	Alpha_crystallin/Hsp20_domain HSP20-like_chaperone	KOG0710	Molecular_chaperone_(small_heat-shock_protein_Hsp26/Hsp42)	Posttranslational_modification,_protein_turnover,_chaperones	CELLULAR_PROCESSES_AND_SIGNALING
4093249	18062	Disp	9.34608	9.13133	9.25949	10.2885	10.1912	10.3663	Yes	1.03723
1009184	18096	Disp	5.95926	6.13889	6.24193	8.82174	8.99617	8.54155	Yes	2.69873
4184735	18167	Disp	11.6399	11.5767	11.506	13.5572	13.294	13.554	Yes	1.89857			yes
1008598	18225	Disp	8.36652	8.00315	8.11956	12.4507	13.3762	12.6353	Yes	4.71288
4395066	18233	Disp	5.38584	5.92679	5.92164	11.6026	11.9269	11.9486	Yes	6.09018			yes	Fungal hydrophobin			IPR001338	Hydrophobin										3824 3531	cell_wall structural_constituent_of_cell_wall	cellular_component molecular_function	GO:0005618 GO:0005199
120607	18240	Disp	8.5835	8.33305	8.36577	10.1021	10.2071	10.1012	Yes	1.70981	GH152	GH152	yes	GH152; Thaumatin family			IPR001938	Thaumatin
991929	18254	Disp	8.14067	8.24175	8.38286	9.41589	9.45109	9.57635	Yes	1.22687
1000141	18270	Disp	5.95926	5.95064	5.50934	7.39828	7.28836	8.36195	Yes	1.96348			yes	CVNH domain			IPR011058	Cyanovirin-N
1000513	18274	Disp	10.0061	9.76084	9.76872	12.9041	12.2633	13.0804	Yes	2.94137							IPR004045 IPR010987 IPR012336	Glutathione_S-transferase,_N-terminal Glutathione_S-transferase,_C-terminal-like Thioredoxin-like_fold	KOG0867	Glutathione_S-transferase	Posttranslational_modification,_protein_turnover,_chaperones	CELLULAR_PROCESSES_AND_SIGNALING	2.5.1.18	Glutathione_transferase	Glutathione_metabolism	Metabolism_of_Other_Amino_Acids	METABOLIC	2770	glutathione_transferase_activity	molecular_function	GO:0004364
253300	18341	Disp	9.95877	9.97732	10.0645	11.3064	11.5657	11.3074	Yes	1.39866
735275	18351	Disp	12.0452	11.8834	11.8881	12.6327	13.5313	12.877	Yes	1.12457			yes	Unknown
4237084	18383	Disp	10.2567	10.249	10.2247	11.749	10.702	11.7185	Yes	1.22153							IPR002068 IPR008978	Alpha_crystallin/Hsp20_domain HSP20-like_chaperone	KOG0710	Molecular_chaperone_(small_heat-shock_protein_Hsp26/Hsp42)	Posttranslational_modification,_protein_turnover,_chaperones	CELLULAR_PROCESSES_AND_SIGNALING
4121764	18478	Disp	11.0214	10.9946	10.9821	12.8722	12.6372	12.8095	Yes	1.77736							IPR018022 IPR027417	tRNA_dimethylallyltransferase P-loop_containing_nucleoside_triphosphate_hydrolase	KOG1384	tRNA_delta(2)-isopentenylpyrophosphate_transferase	Translation,_ribosomal_structure_and_biogenesis	INFORMATION_STORAGE_AND_PROCESSING
3002945	18490	Disp	9.19102	9.38105	9.16715	10.9603	10.7995	10.8805	Yes	1.63244
2305751	18510	Disp	4.37631	4.92646	4.73064	6.16889	7.16367	7.3815	Yes	2.33851			yes	Unknown
24315	18514	Disp	8.79297	8.84833	8.80036	13.8641	14.2458	13.8097	Yes	5.17542
120149	18553	Disp	5.85185	5.60478	6.27892	7.28352	7.74527	7.91747	Yes	1.75287							IPR022234	Protein_of_unknown_function_DUF3759
166109	18611	Disp	9.25566	9.23695	9.406	10.4618	10.107	10.3139	Yes	1.00148
1001313	18648	Disp	8.96851	8.79168	9.03285	10.6253	9.73749	10.7047	Yes	1.48461							IPR002068 IPR008978	Alpha_crystallin/Hsp20_domain HSP20-like_chaperone	KOG0710	Molecular_chaperone_(small_heat-shock_protein_Hsp26/Hsp42)	Posttranslational_modification,_protein_turnover,_chaperones	CELLULAR_PROCESSES_AND_SIGNALING
30668	2177	Spec	1.1861	1.3341	2.30181	6.35091	5.25596	7.23881	Yes	5.3353
4022229	7206	Spec	4.37631	4.7474	4.96051	6.98609	6.43878	6.62501	Yes	2.02944
2870491	8756	Spec	7.84505	7.94793	7.79723	10.5621	11.1614	10.7507	Yes	2.98684
4019961	8756	Spec	6.53647	6.74797	6.62372	7.92404	8.36386	7.99844	Yes	1.47824
4340599	8790	Spec	7.90769	7.66759	7.71415	8.99131	8.99159	9.40129	Yes	1.37839
148654	13562	Spec	4.18726	3.87683	4.45708	12.2273	12.2292	12.4193	Yes	8.20347			yes	Fungal hydrophobin			IPR001338	Hydrophobin										3824 3531	cell_wall structural_constituent_of_cell_wall	cellular_component molecular_function	GO:0005618 GO:0005199
171326	13562	Spec	4.33132	3.71913	3.67721	11.1235	10.5792	11.2413	Yes	7.17178			yes	Fungal hydrophobin			IPR001338	Hydrophobin										3824 3531	cell_wall structural_constituent_of_cell_wall	cellular_component molecular_function	GO:0005618 GO:0005199
3983026	13562	Spec	3.31145	3.01772	3.14756	9.33175	9.40707	9.41978	Yes	6.401			yes	Fungal hydrophobin			IPR001338	Hydrophobin										3824 3531	cell_wall structural_constituent_of_cell_wall	cellular_component molecular_function	GO:0005618 GO:0005199
1001308	19419	Spec	6.90219	7.12338	6.9637	12.4444	12.5213	12.4267	Yes	5.4715
4221927	19419	Spec	6.16557	6.34191	6.30306	10.9661	11.12	10.844	Yes	4.72512
4430420	19442	Spec	5.12091	5.06402	4.76581	7.52998	7.16367	7.30398	Yes	2.38389							IPR000791	GPR1/FUN34/yaaH										9320	membrane	cellular_component	GO:0016020
212195	19506	Spec	9.17519	8.98742	9.2346	16.5737	15.9672	16.632	Yes	7.28754
991978	19506	Spec	12.1442	12.0055	12.1768	16.8177	16.2675	16.8573	Yes	4.56105
1008462	19525	Spec	5.51216	5.49552	5.64774	8.59387	9.31112	7.91747	Yes	3.1936
994189	19525	Spec	10.789	10.592	10.7894	12.8338	13.5813	12.7179	Yes	2.37195
4185469	19578	Spec	8.49192	8.27047	8.45466	9.68819	9.47096	9.88131	Yes	1.28387
866695	19667	Spec	6.62302	6.79484	6.45083	8.10391	8.04832	7.8965	Yes	1.39616
3526458	19677	Spec	6.80681	6.69246	7.00107	9.47593	9.36521	9.39383	Yes	2.5871							IPR006703 IPR027417	AIG1-type_guanine_nucleotide-binding_(G)_domain P-loop_containing_nucleoside_triphosphate_hydrolase										3737	GTP_binding	molecular_function	GO:0005525
1005844	19677	Spec	9.62304	9.47142	9.6193	11.8419	11.3231	11.8195	Yes	2.10928							IPR006703 IPR027417	AIG1-type_guanine_nucleotide-binding_(G)_domain P-loop_containing_nucleoside_triphosphate_hydrolase										3737	GTP_binding	molecular_function	GO:0005525
4211287	19739	Spec	7.22478	7.33299	7.13486	8.7206	8.15043	8.29139	Yes	1.18008
1001544	38764	Spec	5.92938	5.97411	5.70321	7.80426	8.39192	7.86445	Yes	2.18969
1002570	38787	Spec	8.89312	8.87038	8.91836	10.6958	10.1487	10.7331	Yes	1.65727
1003016	38802	Spec	7.96404	7.89973	7.86772	9.12648	8.86715	9.30907	Yes	1.20383
1003551	38829	Spec	8.09093	8.01734	8.08865	9.17558	8.74735	9.25242	Yes	1.0114							IPR000219	Dbl_homology_(DH)_domain	KOG4305	RhoGEF_GTPase	Signal_transduction_mechanisms	CELLULAR_PROCESSES_AND_SIGNALING						17205 3827 3425	regulation_of_Rho_protein_signal_transduction intracellular Rho_guanyl-nucleotide_exchange_factor_activity	biological_process cellular_component molecular_function	GO:0035023 GO:0005622 GO:0005089
1004184	38856	Spec	7.42006	6.98008	7.087	8.359	8.04832	8.84502	Yes	1.28627
1004700	38869	Spec	11.5107	11.2454	11.3167	13.1481	13.6329	13.4265	Yes	2.05457			yes	Unknown
1004859	38876	Spec	5.36367	4.97378	5.236	8.20197	7.06252	7.79815	Yes	2.59646
1005616	38902	Spec	5.78668	5.39479	5.8415	7.26851	6.89612	7.48347	Yes	1.56957			yes	Unknown
1005631	38903	Spec	5.22296	5.14894	5.55026	7.05769	7.14729	6.69956	Yes	1.69194
1007546	38984	Spec	8.80741	9.10235	8.99815	10.2082	9.95062	9.81579	Yes	1.02764
1008941	39039	Spec	10.0414	9.87196	10.1334	15.4103	15.06	15.4737	Yes	5.30806
1009408	39054	Spec	9.36713	9.53886	9.41433	11.1656	10.284	11.265	Yes	1.52607
127641	39139	Spec	8.03591	7.95384	8.19245	14.1748	13.4846	14.287	Yes	5.96496							IPR004045 IPR010987 IPR012336	Glutathione_S-transferase,_N-terminal Glutathione_S-transferase,_C-terminal-like Thioredoxin-like_fold	KOG0867	Glutathione_S-transferase	Posttranslational_modification,_protein_turnover,_chaperones	CELLULAR_PROCESSES_AND_SIGNALING	2.5.1.18	Glutathione_transferase	Glutathione_metabolism	Metabolism_of_Other_Amino_Acids	METABOLIC	2770	glutathione_transferase_activity	molecular_function	GO:0004364
162641	39311	Spec	7.37644	7.76833	7.48539	8.85226	9.18446	8.42189	Yes	1.30382							IPR006073 IPR027417	GTP_binding_domain P-loop_containing_nucleoside_triphosphate_hydrolase										3737	GTP_binding	molecular_function	GO:0005525
2408779	39564	Spec	7.68438	7.50394	7.72759	8.87721	8.52461	9.4161	Yes	1.34881			yes
2773836	39766	Spec	6.40151	6.20978	6.24193	7.93358	7.92889	7.99844	Yes	1.6809			yes
30503	39926	Spec	5.17284	5.46272	4.80014	7.17502	8.53723	6.98433	Yes	2.60439			yes	Unknown			IPR001338	Hydrophobin										3824 3531	cell_wall structural_constituent_of_cell_wall	cellular_component molecular_function	GO:0005618 GO:0005199
31122	39953	Spec	10.2447	10.1372	9.99025	12.5744	12.5816	12.7063	Yes	2.4951			yes
316510	39983	Spec	8.8499	9.02862	8.94161	10.0808	9.82243	9.97182	Yes	1.02112
326634	40042	Spec	7.41468	7.2822	7.46948	9.86324	8.96381	9.83245	Yes	2.22504
3497331	40122	Spec	4.76262	4.92646	4.6946	7.55494	7.38927	7.66806	Yes	2.78453							IPR000791	GPR1/FUN34/yaaH										9320	membrane	cellular_component	GO:0016020
382840	40197	Spec	13.152	12.7388	12.9141	14.6712	14.4991	15.0988	Yes	1.83414
3930477	40233	Spec	2.88301	2.33814	2.64178	5.42371	6.07327	5.58816	Yes	3.31976				Domain of unknown function (DUF2828)			IPR024553	Domain_of_unknown_function_DUF2828
3968852	40342	Spec	7.09621	7.15452	7.3529	9.99218	9.28516	10.0664	Yes	2.62452
4012814	40536	Spec	6.50643	6.43785	6.65219	7.8453	7.92889	8.00825	Yes	1.40502
4014196	40564	Spec	10.5199	10.4704	10.3739	12.7947	12.8371	12.8259	Yes	2.36393
4020897	40792	Spec	3.21567	3.18793	3.25046	11.5446	11.2541	11.622	Yes	8.42963			yes	Unknown
4101128	40902	Spec	9.02611	9.055	9.20927	11.1442	10.9534	10.8481	Yes	1.89071
4101926	40904	Spec	8.73153	8.75828	8.76168	10.3088	10.4912	10.2325	Yes	1.60026			yes	Unknown
4111182	40919	Spec	9.85729	9.89135	9.80931	11.0972	11.4123	11.4025	Yes	1.45881							IPR002035	von_Willebrand_factor,_type_A
4111244	40920	Spec	6.48604	6.58988	6.43999	7.63904	7.82977	7.49747	Yes	1.16359
4125450	40948	Spec	5.34115	5.14894	5.46723	13.056	13.1961	13.0499	Yes	7.82411
4125539	40949	Spec	4.76262	4.77438	4.41339	13.2154	13.1458	13.1773	Yes	8.56836
4125588	40950	Spec	7.56314	7.25851	7.35867	14.7791	14.6231	14.7735	Yes	7.34002			yes	Unknown
4125629	40951	Spec	5.40768	5.12818	4.76581	12.2997	12.4762	12.2861	Yes	7.27213
4127129	40955	Spec	9.44046	9.37225	9.44449	10.47	10.3373	10.4782	Yes	1.0118
4153742	41003	Spec	13.4466	13.3281	13.442	14.3764	14.5313	14.4559	Yes	1.04946							IPR004993	GH3_auxin-responsive_promoter
4185404	41076	Spec	8.85389	8.86411	8.89274	10.0372	10.5792	9.75592	Yes	1.29733
4202394	41120	Spec	3.78175	3.87683	3.74926	7.10914	6.99093	6.88134	Yes	3.28665							IPR004993	GH3_auxin-responsive_promoter
4229409	41179	Spec	10.0176	10.0584	10.0423	11.1656	11.0546	11.1655	Yes	1.0904
4266563	41209	Spec	4.72833	4.82687	5.30934	7.45241	7.43044	7.00407	Yes	2.37377			yes
432032	41223	Spec	6.92508	7.21977	7.12812	8.12072	8.39886	8.12104	Yes	1.12823
434099	41283	Spec	7.05529	7.01443	6.66156	8.99131	8.61668	8.98572	Yes	1.96113							IPR000719 IPR008271 IPR002290 IPR011009	Protein_kinase_domain Serine/threonine-protein_kinase,_active_site Serine/threonine/dual_specificity_protein_kinase,_catalytic__domain Protein_kinase-like_domain	KOG0192	Tyrosine_kinase_specific_for_activated_(GTP-bound)_p21cdc42Hs	Signal_transduction_mechanisms	CELLULAR_PROCESSES_AND_SIGNALING						4602 3736 3043 3045 3080	protein_amino_acid_phosphorylation ATP_binding protein_kinase_activity protein_serine/threonine_kinase_activity transmembrane_receptor_protein_tyrosine_kinase_activity	biological_process molecular_function	GO:0006468 GO:0005524 GO:0004672 GO:0004674 GO:0004714
4342991	41303	Spec	7.31998	7.2441	7.27571	14.1786	13.9052	14.149	Yes	6.81256			yes
4353110	41357	Spec	5.31828	4.2671	4.11921	12.8478	13.0839	12.8074	Yes	8.3137			yes	Unknown
4356567	41385	Spec	8.3497	8.24417	8.14983	10.7359	9.92444	10.7449	Yes	2.26942
4359376	41408	Spec	6.83125	7.29157	7.18119	8.49417	8.52461	8.92488	Yes	1.55186							IPR004046 IPR004045 IPR010987 IPR012336	Glutathione_S-transferase,_C-terminal Glutathione_S-transferase,_N-terminal Glutathione_S-transferase,_C-terminal-like Thioredoxin-like_fold	KOG0867	Glutathione_S-transferase	Posttranslational_modification,_protein_turnover,_chaperones	CELLULAR_PROCESSES_AND_SIGNALING	2.5.1.18	Glutathione_transferase	Glutathione_metabolism	Metabolism_of_Other_Amino_Acids	METABOLIC	2770	glutathione_transferase_activity	molecular_function	GO:0004364
4395387	41486	Spec	8.35252	8.4837	8.41368	9.62478	9.16832	9.5862	Yes	1.0579
4479327	41531	Spec	0	0	0	10.618	9.1355	10.6177	Yes	13.4582				Unknown
556323	41626	Spec	7.55827	7.61259	7.71415	9.27656	9.152	8.65829	Yes	1.42852
557033	41628	Spec	10.2499	10.4837	10.3195	11.6219	11.3925	11.5782	Yes	1.17988
618147	41658	Spec	6.63232	6.63474	6.50387	8.82174	8.44647	9.10936	Yes	2.23651
649684	41682	Spec	6.25261	6.2961	6.08371	8.13734	8.94025	7.20509	Yes	2.06259			yes	Unknown
7510	41755	Spec	8.07396	8.12345	8.02838	9.97147	9.65013	9.52943	Yes	1.65723
836768	41836	Spec	6.47574	6.41231	6.31498	7.43907	7.62035	7.87521	Yes	1.26203
867018	41850	Spec	6.9698	6.80141	6.75203	14.245	13.8913	14.1306	Yes	7.26561			yes	Unknown
962577	41955	Spec	4.76262	4.97378	5.13203	6.74715	6.46544	6.77044	Yes	1.7359
991221	41973	Spec	5.34115	5.34166	5.13203	9.23083	8.7419	9.02491	Yes	3.77068
991998	41996	Spec	10.6314	10.6717	10.6761	14.4074	14.1734	14.4434	Yes	3.68711
992860	42008	Spec	11.9351	11.7418	11.8438	13.1913	12.4762	13.3488	Yes	1.21016
994562	42030	Spec	13.2401	12.9472	12.9336	15.4045	14.8498	15.9831	Yes	2.43871
996381	42055	Spec	8.79504	8.79168	8.84831	9.53983	10.4282	9.68736	Yes	1.13002			yes	Unknown
996687	42068	Spec	9.81604	9.813	9.79342	15.5343	14.9044	15.5163	Yes	5.54053
996698	42069	Spec	8.43989	8.64772	8.62473	9.72988	10.3228	9.84892	Yes	1.41917
999355	42112	Spec	9.68917	9.61267	9.51852	11.9779	12.2037	12.1805	Yes	2.51708							IPR002198	Short-chain_dehydrogenase/reductase_SDR	KOG1205	Predicted_dehydrogenase	Secondary_metabolites_biosynthesis,_transport_and_catabolism	METABOLISM						9710 5830	oxidoreductase_activity metabolic_process	molecular_function biological_process	GO:0016491 GO:0008152
4143635	13	Core	9.72004	9.78425	9.73584	8.31585	7.75611	7.77535	Yes	-1.77663
50206	18	Core	8.06024	8.30094	8.39975	7.38443	6.81553	7.09893	Yes	-1.14789							IPR027417	P-loop_containing_nucleoside_triphosphate_hydrolase	KOG1802	RNA_helicase_nonsense_mRNA_reducing_factor_(pNORF1)	RNA_processing_and_modification	INFORMATION_STORAGE_AND_PROCESSING	3.6.4.-	Acting_on_acid_anhydrides;_involved_in_cellular_and
4212657	24	Core	10.8411	10.8543	10.8211	9.63067	9.7565	9.62816	Yes	-1.1666
380130	24	Core	10.6004	10.7435	10.7614	9.53983	9.53214	9.39756	Yes	-1.21289							IPR014017 IPR014016 IPR027417	DNA_helicase,_UvrD-like,_C-terminal UvrD-like_Helicase,_ATP-binding_domain P-loop_containing_nucleoside_triphosphate_hydrolase
127237	27	Core	11.2881	11.482	11.4293	10.3716	10.2915	10.389	Yes	-1.05173							IPR008803 IPR027417	RHD3/Sey1 P-loop_containing_nucleoside_triphosphate_hydrolase
3358904	29	Core	11.5684	11.7189	11.6447	9.80722	9.97634	9.8598	Yes	-1.76362							IPR002893 IPR027974	Zinc_finger,_MYND-type Domain_of_unknown_function_DUF4470										5939	zinc_ion_binding	molecular_function	GO:0008270
876628	30	Core	11.3151	11.5574	11.4497	10.4284	10.5343	10.3548	Yes	-1.00355							IPR022099 IPR022105 IPR027417	Protein_of_unknown_function_DUF3638 Protein_of_unknown_function_DUF3645 P-loop_containing_nucleoside_triphosphate_hydrolase
3009383	30	Core	8.29802	8.42105	8.34848	7.02233	7.22736	7.56549	Yes	-1.07489
4459887	30	Core	8.97584	9.27877	9.18187	8.0869	8.36386	7.59182	Yes	-1.10413							IPR022099 IPR022105	Protein_of_unknown_function_DUF3638 Protein_of_unknown_function_DUF3645
4329062	30	Core	9.75454	10.0769	9.94878	8.94486	8.37796	8.85593	Yes	-1.18842							IPR022099 IPR022105 IPR027417	Protein_of_unknown_function_DUF3638 Protein_of_unknown_function_DUF3645 P-loop_containing_nucleoside_triphosphate_hydrolase
4427514	30	Core	12.6216	12.8375	12.7625	11.1837	11.2124	11.1611	Yes	-1.55782							IPR022099 IPR022105 IPR027417	Protein_of_unknown_function_DUF3638 Protein_of_unknown_function_DUF3645 P-loop_containing_nucleoside_triphosphate_hydrolase
3009336	30	Core	7.02029	7.33752	7.20059	5.1888	4.56382	5.16566	Yes	-2.23033
31698	42	Core	10.0844	10.1693	10.1002	8.02573	8.87214	7.76381	Yes	-1.8192							IPR014017 IPR014016 IPR027417	DNA_helicase,_UvrD-like,_C-terminal UvrD-like_Helicase,_ATP-binding_domain P-loop_containing_nucleoside_triphosphate_hydrolase
4205805	42	Core	9.61485	9.6164	9.5729	7.88521	7.63216	7.46934	Yes	-1.93249							IPR014017 IPR027417	DNA_helicase,_UvrD-like,_C-terminal P-loop_containing_nucleoside_triphosphate_hydrolase
515786	42	Core	10.7801	10.8016	10.8679	8.24094	7.88018	8.69519	Yes	-2.51187							IPR014016 IPR014017 IPR027417	UvrD-like_Helicase,_ATP-binding_domain DNA_helicase,_UvrD-like,_C-terminal P-loop_containing_nucleoside_triphosphate_hydrolase
4441382	42	Core	10.7186	10.5729	10.7115	7.82493	7.93843	8.54829	Yes	-2.53543							IPR014016 IPR014017 IPR027417	UvrD-like_Helicase,_ATP-binding_domain DNA_helicase,_UvrD-like,_C-terminal P-loop_containing_nucleoside_triphosphate_hydrolase
144063	46	Core	10.7494	10.6555	10.8638	9.36388	8.54974	9.71158	Yes	-1.4754							IPR011701 IPR020846	Major_facilitator_superfamily Major_facilitator_superfamily_domain	KOG2533	Permease_of_the_major_facilitator_superfamily	Carbohydrate_transport_and_metabolism	METABOLISM
120274	63	Core	11.8143	11.7665	11.8512	10.6731	9.99476	10.3909	Yes	-1.43246							IPR003817 IPR022237	Phosphatidylserine_decarboxylase-related Phophatidylserine_decarboxylase	KOG2419	Phosphatidylserine_decarboxylase	Lipid_transport_and_metabolism	METABOLISM	4.1.1.65	Phosphatidylserine_decarboxylase	Glycine,_serine_and_threonine_metabolism Glycerolipid_metabolism	Amino_Acid_Metabolism Metabolism_of_Complex_Lipids	METABOLIC	6286 2983	phospholipid_biosynthetic_process phosphatidylserine_decarboxylase_activity	biological_process molecular_function	GO:0008654 GO:0004609
85235	63	Core	15.5763	15.6643	15.6322	10.8675	11.2104	10.7609	Yes	-4.66579							IPR003817 IPR022237	Phosphatidylserine_decarboxylase-related Phophatidylserine_decarboxylase	KOG2419	Phosphatidylserine_decarboxylase	Lipid_transport_and_metabolism	METABOLISM	4.1.1.65	Phosphatidylserine_decarboxylase	Glycine,_serine_and_threonine_metabolism Glycerolipid_metabolism	Amino_Acid_Metabolism Metabolism_of_Complex_Lipids	METABOLIC	6286 2983	phospholipid_biosynthetic_process phosphatidylserine_decarboxylase_activity	biological_process molecular_function	GO:0008654 GO:0004609
4234313	67	Core	8.67413	8.67482	8.53839	7.52998	7.52218	7.83168	Yes	-1.00086							IPR027796	OTT_1508-like_deaminase
28657	68	Core	12.3236	12.3783	12.3434	10.9994	11.3304	11.0168	Yes	-1.2251							IPR002937	Amine_oxidase	KOG0029	Amine_oxidase	Secondary_metabolites_biosynthesis,_transport_and_catabolism	METABOLISM	1.4.3.2	L-amino_acid_oxidase	Valine,_leucine_and_isoleucine_degradation Phenylalanine,_tyrosine_and_tryptophan_biosynthesis Alanine_and_aspartate_metabolism Phenylalanine_metabolism Methionine_metabolism Tryptophan_metabolism Tyrosine_metabolism Alkaloid_biosynthesis_I	Amino_Acid_Metabolism Biosynthesis_of_Secondary_Metabolites	METABOLIC	9710 4283 934	oxidoreductase_activity electron_transport L-amino-acid_oxidase_activity	molecular_function biological_process	GO:0016491 GO:0006118 GO:0001716
4183032	68	Core	11.2048	11.2735	11.2214	9.95516	9.7565	9.89195	Yes	-1.36448							IPR002937	Amine_oxidase					1.4.3.2	L-amino_acid_oxidase	Valine,_leucine_and_isoleucine_degradation Phenylalanine,_tyrosine_and_tryptophan_biosynthesis Alanine_and_aspartate_metabolism Phenylalanine_metabolism Methionine_metabolism Tryptophan_metabolism Tyrosine_metabolism Alkaloid_biosynthesis_I	Amino_Acid_Metabolism Biosynthesis_of_Secondary_Metabolites	METABOLIC	9710 4283 934	oxidoreductase_activity electron_transport L-amino-acid_oxidase_activity	molecular_function biological_process	GO:0016491 GO:0006118 GO:0001716
144483	70	Core	10.9455	10.9631	10.8648	8.53237	9.50669	8.78922	Yes	-1.923							IPR004993	GH3_auxin-responsive_promoter
4230252	70	Core	10.1196	10.0314	10.0197	7.81463	8.28374	7.78679	Yes	-2.08037							IPR004993	GH3_auxin-responsive_promoter
138011	71	Core	12.9049	13.0103	12.9426	11.2348	10.8995	10.9458	Yes	-1.9191							IPR000375 IPR003130 IPR020850 IPR030381 IPR001401 IPR027417	Dynamin_central_domain Dynamin_GTPase_effector GTPase_effector_domain,_GED Dynamin-type_guanine_nucleotide-binding_(G)_domain Dynamin,_GTPase_domain P-loop_containing_nucleoside_triphosphate_hydrolase	KOG0446	Vacuolar_sorting_protein_VPS1,_dynamin,_and_related_proteins	General_function_prediction_only Intracellular_trafficking,_secretion,_and_vesicular_transport	POORLY_CHARACTERIZED CELLULAR_PROCESSES_AND_SIGNALING						3737 2378 6200	GTP_binding GTPase_activity dynamin_GTPase_activity	molecular_function	GO:0005525 GO:0003924 GO:0008549
4221651	71	Core	12.1594	12.1302	12.1943	9.84818	10.3427	9.83245	Yes	-2.13426							IPR000375 IPR003130 IPR020850 IPR030381 IPR001401 IPR027417	Dynamin_central_domain Dynamin_GTPase_effector GTPase_effector_domain,_GED Dynamin-type_guanine_nucleotide-binding_(G)_domain Dynamin,_GTPase_domain P-loop_containing_nucleoside_triphosphate_hydrolase	KOG0446	Vacuolar_sorting_protein_VPS1,_dynamin,_and_related_proteins	General_function_prediction_only Intracellular_trafficking,_secretion,_and_vesicular_transport	POORLY_CHARACTERIZED CELLULAR_PROCESSES_AND_SIGNALING						3737 2378 6200	GTP_binding GTPase_activity dynamin_GTPase_activity	molecular_function	GO:0005525 GO:0003924 GO:0008549
121806	88	Core	16.5753	16.4401	16.5645	15.3211	15.3889	15.3925	Yes	-1.1601							IPR013705 IPR025714 IPR030384 IPR029063	Sterol_methyltransferase_C-terminal Methyltransferase_domain SAM-dependent_methyltransferase_SMT-type S-adenosyl-L-methionine-dependent_methyltransferase	KOG1269	SAM-dependent_methyltransferases	Lipid_transport_and_metabolism General_function_prediction_only	METABOLISM POORLY_CHARACTERIZED	2.1.1.41	Delta(24)-sterol_C-methyltransferase				2304	sterol_24-C-methyltransferase_activity	molecular_function	GO:0003838
899402	88	Core	12.6868	12.6516	12.7127	11.3064	11.457	11.4347	Yes	-1.28345							IPR013705 IPR025714 IPR030384 IPR029063	Sterol_methyltransferase_C-terminal Methyltransferase_domain SAM-dependent_methyltransferase_SMT-type S-adenosyl-L-methionine-dependent_methyltransferase	KOG1269	SAM-dependent_methyltransferases	Lipid_transport_and_metabolism General_function_prediction_only	METABOLISM POORLY_CHARACTERIZED	2.1.1.41	Delta(24)-sterol_C-methyltransferase				2304	sterol_24-C-methyltransferase_activity	molecular_function	GO:0003838
899251	88	Core	14.5667	14.4551	14.5836	12.6828	12.9228	12.7855	Yes	-1.73596							IPR013705 IPR025714 IPR030384 IPR029063	Sterol_methyltransferase_C-terminal Methyltransferase_domain SAM-dependent_methyltransferase_SMT-type S-adenosyl-L-methionine-dependent_methyltransferase	KOG1269	SAM-dependent_methyltransferases	Lipid_transport_and_metabolism General_function_prediction_only	METABOLISM POORLY_CHARACTERIZED	2.1.1.41	Delta(24)-sterol_C-methyltransferase				2304	sterol_24-C-methyltransferase_activity	molecular_function	GO:0003838
4101685	133	Core	10.9432	10.9067	10.9014	9.29148	9.24726	9.32485	Yes	-1.63085							IPR006073 IPR027417	GTP_binding_domain P-loop_containing_nucleoside_triphosphate_hydrolase										3737	GTP_binding	molecular_function	GO:0005525
4173063	160	Core	8.77837	8.69791	8.81512	7.60359	7.63216	7.72865	Yes	-1.11293							IPR002523	Mg2+_transporter_protein,_CorA-like/Zinc_transport_protein_ZntB										21296 12906 9320	metal_ion_transmembrane_transporter_activity metal_ion_transport membrane	molecular_function biological_process cellular_component	GO:0046873 GO:0030001 GO:0016020
1008031	167	Core	11.2663	11.2673	11.1235	9.16751	9.48731	9.45965	Yes	-1.84416							IPR000073 IPR029058	Alpha/beta_hydrolase_fold-1 Alpha/Beta_hydrolase_fold
4188374	188	Core	9.50266	9.49188	9.55667	8.23323	7.81948	8.47944	Yes	-1.31923
1003964	188	Core	13.7977	13.6414	13.7299	11.6925	11.4029	11.8174	Yes	-2.07712
30644	222	Core	15.7322	16.0058	15.9518	13.9749	14.0716	13.8544	Yes	-1.9317							IPR000873 IPR009081 IPR001031 IPR020845 IPR020802 IPR029058	AMP-dependent_synthetase/ligase Acyl_carrier_protein-like Thioesterase AMP-binding,_conserved_site Polyketide_synthase,_thioesterase_domain Alpha/Beta_hydrolase_fold	KOG1176	Acyl-CoA_synthetase	Lipid_transport_and_metabolism	METABOLISM	6.2.1.12	4-coumarate--CoA_ligase	Flavonoids,_stilbene_and_lignin_biosynthesis	Biosynthesis_of_Secondary_Metabolites	METABOLIC	5830 2290 9986 6667 9491	metabolic_process catalytic_activity hydrolase_activity,_acting_on_ester_bonds biosynthetic_process 4-coumarate-CoA_ligase_activity	biological_process molecular_function	GO:0008152 GO:0003824 GO:0016788 GO:0009058 GO:0016207
9163	222	Core	16.325	16.5382	16.527	13.2509	13.5963	13.1585	Yes	-3.11896							IPR000873 IPR001031 IPR020845 IPR009081 IPR020802 IPR029058	AMP-dependent_synthetase/ligase Thioesterase AMP-binding,_conserved_site Acyl_carrier_protein-like Polyketide_synthase,_thioesterase_domain Alpha/Beta_hydrolase_fold	KOG1176	Acyl-CoA_synthetase	Lipid_transport_and_metabolism	METABOLISM	6.2.1.12	4-coumarate--CoA_ligase	Flavonoids,_stilbene_and_lignin_biosynthesis	Biosynthesis_of_Secondary_Metabolites	METABOLIC	5830 2290 9986 6667 9491	metabolic_process catalytic_activity hydrolase_activity,_acting_on_ester_bonds biosynthetic_process 4-coumarate-CoA_ligase_activity	biological_process molecular_function	GO:0008152 GO:0003824 GO:0016788 GO:0009058 GO:0016207
4147024	225	Core	12.3083	12.2492	12.3887	10.6958	10.8909	10.6926	Yes	-1.55398
4135656	235	Core	15.1856	15.1486	15.2496	14.1868	14.1689	14.2262	Yes	-1.00109							IPR001128	Cytochrome_P450	KOG0684	Cytochrome_P450	Secondary_metabolites_biosynthesis,_transport_and_catabolism	METABOLISM						12251 4283 3721 2888 16609	heme_binding electron_transport iron_ion_binding monooxygenase_activity 25-hydroxycholesterol_7alpha-hydroxylase_activity	molecular_function biological_process	GO:0020037 GO:0006118 GO:0005506 GO:0004497 GO:0033783
971932	265	Core	13.2385	13.2113	13.2042	12.0155	12.1798	12.1772	Yes	-1.09217							IPR001199 IPR000262 IPR018506 IPR008259 IPR012133	Cytochrome_b5-like_heme/steroid_binding_domain FMN-dependent_dehydrogenase Cytochrome_b5,_heme-binding_site FMN-dependent_alpha-hydroxy_acid_dehydrogenase,_active_site Alpha-hydroxy_acid_dehydrogenase,_FMN-dependent	KOG0538	Glycolate_oxidase	Energy_production_and_conversion	METABOLISM	1.1.2.3	L-lactate_dehydrogenase_(cytochrome)	Pyruvate_metabolism	Carbohydrate_Metabolism	METABOLIC	9710 4283 21336 12251 7744 2854	oxidoreductase_activity electron_transport transition_metal_ion_binding heme_binding FMN_binding L-lactate_dehydrogenase_(cytochrome)_activity	molecular_function biological_process	GO:0016491 GO:0006118 GO:0046914 GO:0020037 GO:0010181 GO:0004460
4166614	265	Core	15.2666	15.2737	15.2204	14.0758	14.0934	14.1533	Yes	-1.146							IPR001199 IPR000262 IPR018506 IPR008259 IPR012133	Cytochrome_b5-like_heme/steroid_binding_domain FMN-dependent_dehydrogenase Cytochrome_b5,_heme-binding_site FMN-dependent_alpha-hydroxy_acid_dehydrogenase,_active_site Alpha-hydroxy_acid_dehydrogenase,_FMN-dependent	KOG0538	Glycolate_oxidase	Energy_production_and_conversion	METABOLISM	1.1.2.3	L-lactate_dehydrogenase_(cytochrome)	Pyruvate_metabolism	Carbohydrate_Metabolism	METABOLIC	9710 4283 21336 12251 7744 2854	oxidoreductase_activity electron_transport transition_metal_ion_binding heme_binding FMN_binding L-lactate_dehydrogenase_(cytochrome)_activity	molecular_function biological_process	GO:0016491 GO:0006118 GO:0046914 GO:0020037 GO:0010181 GO:0004460
4220779	305	Core	14.8241	14.7863	14.7801	13.2191	13.4686	12.9994	Yes	-1.55517			yes				IPR004843 IPR011160 IPR029052	Calcineurin-like_phosphoesterase_domain,_apaH_type Sphingomyelin_phosphodiesterase Metallo-dependent_phosphatase-like	KOG3770	Acid_sphingomyelinase_and_PHM5_phosphate_metabolism_protein	Lipid_transport_and_metabolism	METABOLISM	3.1.4.12	Sphingomyelin_phosphodiesterase	Sphingophospholipid_biosynthesis	Metabolism_of_Complex_Lipids	METABOLIC	9985 4812 3128	hydrolase_activity sphingomyelin_catabolic_process sphingomyelin_phosphodiesterase_activity	molecular_function biological_process	GO:0016787 GO:0006685 GO:0004767
994351	340	Core	14.6963	14.9371	14.8926	13.7849	13.8438	13.5791	Yes	-1.10542							IPR002202 IPR023076 IPR000731 IPR009023 IPR009029 IPR004554	Hydroxymethylglutaryl-CoA_reductase,_class_I/II Hydroxymethylglutaryl-CoA_reductase,_class_I/II,_conserved_site Sterol-sensing_domain Hydroxymethylglutaryl-CoA_reductase,_class_I/II,_NAD/NADP-binding_domain Hydroxymethylglutaryl-CoA_reductase,_class_I/II,_substrate-binding_domain Hydroxymethylglutaryl-CoA_reductase,_eukaryotic/arcaheal_type	KOG2480	3-hydroxy-3-methylglutaryl-CoA_(HMG-CoA)_reductase	Lipid_transport_and_metabolism	METABOLISM	1.1.1.34	Hydroxymethylglutaryl-CoA_reductase_(NADPH)	Sterol_biosynthesis	Lipid_Metabolism	METABOLIC	9321 23921 9242 2818 23920 5967 9823	integral_to_membrane coenzyme_binding coenzyme_A_metabolic_process hydroxymethylglutaryl-CoA_reductase_(NADPH)_activity NADP_binding isoprenoid_biosynthetic_process oxidoreductase_activity,_acting_on_the_CH-OH_group_of_donors,_NAD_or_NADP_as_acceptor	cellular_component molecular_function biological_process	GO:0016021 GO:0050662 GO:0015936 GO:0004420 GO:0050661 GO:0008299 GO:0016616
146568	350	Core	11.6606	11.6141	11.5851	9.99901	10.4534	10.5869	Yes	-1.25373	GH79	GH79	yes				IPR017853	Glycoside_hydrolase_superfamily
963670	372	Core	13.275	13.2915	13.2681	12.2778	12.1379	12.364	Yes	-1.01569							IPR000109 IPR018456 IPR020846	Proton-dependent_oligopeptide_transporter_family PTR2_family_proton/oligopeptide_symporter,_conserved_site Major_facilitator_superfamily_domain	KOG1237	H+/oligopeptide_symporter	Amino_acid_transport_and_metabolism	METABOLISM						9320 4970 3546	membrane oligopeptide_transport transporter_activity	cellular_component biological_process molecular_function	GO:0016020 GO:0006857 GO:0005215
4188292	372	Core	11.9271	11.9215	11.9296	10.92	10.8497	10.7839	Yes	-1.07379							IPR000109 IPR018456 IPR020846	Proton-dependent_oligopeptide_transporter_family PTR2_family_proton/oligopeptide_symporter,_conserved_site Major_facilitator_superfamily_domain	KOG1237	H+/oligopeptide_symporter	Amino_acid_transport_and_metabolism	METABOLISM						9320 4970 3546	membrane oligopeptide_transport transporter_activity	cellular_component biological_process molecular_function	GO:0016020 GO:0006857 GO:0005215
166032	403	Core	9.74813	9.61733	9.70333	8.65286	7.94792	8.47237	Yes	-1.3059							IPR011701 IPR020846	Major_facilitator_superfamily Major_facilitator_superfamily_domain	KOG2615	Permease_of_the_major_facilitator_superfamily	General_function_prediction_only	POORLY_CHARACTERIZED
4127241	403	Core	12.5697	12.5604	12.5032	10.8206	10.605	11.0622	Yes	-1.70438							IPR011701 IPR020846	Major_facilitator_superfamily Major_facilitator_superfamily_domain	KOG2615	Permease_of_the_major_facilitator_superfamily	General_function_prediction_only	POORLY_CHARACTERIZED
4150838	468	Core	12.5576	12.6763	12.6361	11.4117	11.6882	11.329	Yes	-1.13959
129926	488	Core	14.9687	15.1369	14.9887	12.6499	13.2944	12.6313	Yes	-2.1406							IPR000560 IPR029033	Histidine_phosphatase_superfamily,_clade-2 Histidine_phosphatase_superfamily	KOG3720	Lysosomal_&_prostatic_acid_phosphatases	Lipid_transport_and_metabolism	METABOLISM	3.1.3.2	Acid_phosphatase	gamma-Hexachlorocyclohexane_degradation Riboflavin_metabolism	Biodegradation_of_Xenobiotics Metabolism_of_Cofactors_and_Vitamins	METABOLIC	2441	acid_phosphatase_activity	molecular_function	GO:0003993
22242	528	Core	10.6872	10.6896	10.6876	9.51778	9.31479	9.1048	Yes	-1.36619							IPR011701 IPR020846	Major_facilitator_superfamily Major_facilitator_superfamily_domain	KOG2615	Permease_of_the_major_facilitator_superfamily	General_function_prediction_only	POORLY_CHARACTERIZED
995139	565	Core	10.9163	10.8794	10.9171	8.24094	8.19093	7.91747	Yes	-2.78328							IPR013069 IPR000210 IPR011333	BTB/POZ BTB/POZ-like BTB/POZ_fold										3727	protein_binding	molecular_function	GO:0005515
2370232	574	Core	12.1398	12.0994	11.9908	10.6703	10.3991	10.9044	Yes	-1.40644
4142414	677	Core	10.7355	10.6564	10.7149	9.63652	9.72651	9.65962	Yes	-1.02849							IPR008509 IPR020846	Molybdate-anion_transporter_MOT2 Major_facilitator_superfamily_domain	KOG4332	Predicted_sugar_transporter	Carbohydrate_transport_and_metabolism	METABOLISM
4139831	700	Core	16.3049	16.3988	16.3188	14.0577	14.3491	14.0298	Yes	-2.18858			yes				IPR006045 IPR011051 IPR017774	Cupin_1 RmlC-like_cupin_domain Bicupin,_oxalate_decarboxylase/oxidase										20187	nutrient_reservoir_activity	molecular_function	GO:0045735
4200127	713	Core	10.3236	10.392	10.3225	9.02296	9.40018	9.30111	Yes	-1.09802							IPR000560 IPR029033	Histidine_phosphatase_superfamily,_clade-2 Histidine_phosphatase_superfamily					3.1.3.2	Acid_phosphatase	gamma-Hexachlorocyclohexane_degradation Riboflavin_metabolism	Biodegradation_of_Xenobiotics Metabolism_of_Cofactors_and_Vitamins	METABOLIC	2441	acid_phosphatase_activity	molecular_function	GO:0003993
4177686	722	Core	11.3714	11.3974	11.4013	10.2641	10.0749	10.2512	Yes	-1.19181							IPR011545 IPR001650 IPR007502 IPR011709 IPR002464 IPR014001 IPR003593 IPR027417	DEAD/DEAH_box_helicase_domain Helicase,_C-terminal Helicase-associated_domain Domain_of_unknown_function_DUF1605 DNA/RNA_helicase,_ATP-dependent,_DEAH-box_type,_conserved_site Helicase_superfamily_1/2,_ATP-binding_domain AAA+_ATPase_domain P-loop_containing_nucleoside_triphosphate_hydrolase	KOG0925	mRNA_splicing_factor_ATP-dependent_RNA_helicase	RNA_processing_and_modification	INFORMATION_STORAGE_AND_PROCESSING						3736 2792 2175 5716 10269 162	ATP_binding helicase_activity nucleic_acid_binding ATP-dependent_helicase_activity nucleoside-triphosphatase_activity nucleotide_binding	molecular_function	GO:0005524 GO:0004386 GO:0003676 GO:0008026 GO:0017111 GO:0000166
4205632	775	Core	12.6399	12.7158	12.7727	11.2339	11.6647	11.265	Yes	-1.30905							IPR011701 IPR020846	Major_facilitator_superfamily Major_facilitator_superfamily_domain
4206822	775	Core	13.6291	13.6754	13.7386	12.1526	12.6522	12.1292	Yes	-1.34964							IPR011701 IPR020846	Major_facilitator_superfamily Major_facilitator_superfamily_domain
21343	796	Core	12.4674	12.5844	12.6064	11.1767	11.7149	11.1732	Yes	-1.17593
4190120	956	Core	11.0076	10.9781	11.1086	9.73535	10.2576	9.79611	Yes	-1.08377							IPR010699	Protein_of_unknown_function_DUF1275
4189337	956	Core	12.5496	12.5598	12.5942	11.2193	11.3785	11.0385	Yes	-1.34919							IPR010699	Protein_of_unknown_function_DUF1275
740442	956	Core	10.7489	10.8093	10.7278	9.00496	9.71544	8.95054	Yes	-1.49568							IPR010699	Protein_of_unknown_function_DUF1275
129215	1010	Core	16.7601	16.8135	16.7568	14.2365	14.6024	14.3681	Yes	-2.36672							IPR018523 IPR015813	Isocitrate_lyase/phosphorylmutase,_conserved_site Pyruvate/Phosphoenolpyruvate_kinase-like_domain	KOG1260	Isocitrate_lyase	Energy_production_and_conversion	METABOLISM	4.1.3.30	Methylisocitrate_lyase	Propanoate_metabolism	Carbohydrate_Metabolism	METABOLIC	2290 20858	catalytic_activity methylisocitrate_lyase_activity	molecular_function	GO:0003824 GO:0046421
4053092	1165	Core	14.6459	14.7643	14.6696	13.5895	13.9002	13.5361	Yes	-1.00983							IPR001841 IPR017907	Zinc_finger,_RING-type Zinc_finger,_RING-type,_conserved_site										5939 3727	zinc_ion_binding protein_binding	molecular_function	GO:0008270 GO:0005515
17316	1191	Core	7.79622	7.19502	7.74091	4.22782	1.38842	5.42198	Yes	-3.25088							IPR020904	Short-chain_dehydrogenase/reductase,_conserved_site	KOG0725	Reductases_with_broad_range_of_substrate_specificities	General_function_prediction_only	POORLY_CHARACTERIZED						14950	sorbose_reductase_activity	molecular_function	GO:0032115
4219962	1217	Core	11.633	11.6273	11.6884	10.0416	10.4129	10.1374	Yes	-1.44435
4236809	1217	Core	12.3365	12.3565	12.4391	9.98989	10.3264	10.0211	Yes	-2.25806
4193523	1229	Core	12.1946	12.2791	12.2317	10.7548	11.1147	10.8052	Yes	-1.33529							IPR006076	FAD_dependent_oxidoreductase										9710	oxidoreductase_activity	molecular_function	GO:0016491
22580	1361	Core	14.7898	15.1335	14.9229	13.4648	14.0942	13.3144	Yes	-1.29021							IPR009071	High_mobility_group_box_domain	KOG0527	HMG-box_transcription_factor	Transcription	INFORMATION_STORAGE_AND_PROCESSING
995591	1384	Core	13.0288	13.396	13.1737	12.2355	12.2538	12.0817	Yes	-1.01525							IPR000219	Dbl_homology_(DH)_domain	KOG3519	Invasion-inducing_protein_TIAM1/CDC24_and_related_RhoGEF_GTPases	Signal_transduction_mechanisms	CELLULAR_PROCESSES_AND_SIGNALING						17205 3827 3425	regulation_of_Rho_protein_signal_transduction intracellular Rho_guanyl-nucleotide_exchange_factor_activity	biological_process cellular_component molecular_function	GO:0035023 GO:0005622 GO:0005089
1000198	1442	Core	10.0344	9.86256	10.0803	8.26382	8.75817	8.5946	Yes	-1.4446			yes
4138400	1632	Core	15.0237	15.5218	15.2635	13.8413	14.158	13.4872	Yes	-1.42945
4095374	1688	Core	12.7028	12.6731	12.6874	11.2056	11.442	11.3619	Yes	-1.34839			yes				IPR006094 IPR016166	FAD_linked_oxidase,_N-terminal FAD-binding,_type_2	KOG1231	Proteins_containing_the_FAD_binding_domain	Energy_production_and_conversion	METABOLISM						23919 9710 2290	FAD_binding oxidoreductase_activity catalytic_activity	molecular_function	GO:0050660 GO:0016491 GO:0003824
1004890	1719	Core	13.7104	13.5439	13.6973	12.0428	12.106	12.1336	Yes	-1.55808							IPR013154 IPR020843 IPR011032	Alcohol_dehydrogenase_GroES-like Polyketide_synthase,_enoylreductase_domain GroES_(chaperonin_10)-like	KOG1198	Zinc-binding_oxidoreductase	Energy_production_and_conversion General_function_prediction_only	METABOLISM POORLY_CHARACTERIZED
908552	1765	Core	12.1503	12.1716	12.0982	10.8737	10.6258	11.1379	Yes	-1.24699									KOG0101	Molecular_chaperones_HSP70/HSC70,_HSP70_superfamily	Posttranslational_modification,_protein_turnover,_chaperones	CELLULAR_PROCESSES_AND_SIGNALING
1007684	1777	Core	13.4108	13.1187	13.3629	11.896	11.6194	12.1487	Yes	-1.39923							IPR004046 IPR004045 IPR010987 IPR012336	Glutathione_S-transferase,_C-terminal Glutathione_S-transferase,_N-terminal Glutathione_S-transferase,_C-terminal-like Thioredoxin-like_fold	KOG0867	Glutathione_S-transferase	Posttranslational_modification,_protein_turnover,_chaperones	CELLULAR_PROCESSES_AND_SIGNALING	2.5.1.18	Glutathione_transferase	Glutathione_metabolism	Metabolism_of_Other_Amino_Acids	METABOLIC	2770	glutathione_transferase_activity	molecular_function	GO:0004364
4166453	1785	Core	14.6748	14.4907	14.5313	12.8656	13.1341	13.0626	Yes	-1.54275			yes	Unknown
4070372	1857	Core	12.5729	12.5183	12.6177	11.6541	11.3908	11.5583	Yes	-1.03197							IPR001594	Zinc_finger,_DHHC-type,_palmitoyltransferase	KOG1313	DHHC-type_Zn-finger_proteins	General_function_prediction_only	POORLY_CHARACTERIZED						5939	zinc_ion_binding	molecular_function	GO:0008270
4178182	1895	Core	18.3118	18.5393	18.4282	17.251	17.5678	17.188	Yes	-1.08404			yes		M36; Fungalysin metallopeptidase (M36); Fungalysin/Thermolysin Propeptide Motif		IPR001842 IPR011096	Peptidase_M36,_fungalysin FTP_domain					3.4.24.-	Metalloendopeptidases				5939 2658 13282 5987 5813 2679	zinc_ion_binding metalloendopeptidase_activity matrilysin-2_activity prenyl_protein_specific_endopeptidase_activity collagenase_activity stromelysin_3_activity	molecular_function	GO:0008270 GO:0004222 GO:0030402 GO:0008319 GO:0008133 GO:0004249
36214	2126	Core	14.9841	15.0153	15.052	13.1532	13.1468	13.0646	Yes	-1.8953							IPR004839 IPR015424	Aminotransferase,_class_I/classII Pyridoxal_phosphate-dependent_transferase	KOG0634	Aromatic_amino_acid_aminotransferase_and_related_proteins	Amino_acid_transport_and_metabolism	METABOLISM						13063 9967 6667	pyridoxal_phosphate_binding transferase_activity,_transferring_nitrogenous_groups biosynthetic_process	molecular_function biological_process	GO:0030170 GO:0016769 GO:0009058
997737	2233	Core	12.4579	12.5251	12.5541	10.3342	10.7837	10.7122	Yes	-1.89066
4086978	2256	Core	13.5104	13.5547	13.6157	12.4436	12.4716	12.241	Yes	-1.17184							IPR001128 IPR017972	Cytochrome_P450 Cytochrome_P450,_conserved_site	KOG0157	Cytochrome_P450_CYP4/CYP19/CYP26_subfamilies	Lipid_transport_and_metabolism Secondary_metabolites_biosynthesis,_transport_and_catabolism	METABOLISM	1.14.14.-	With_reduced_flavin_or_flavoprotein_as_one_donor,_and				12251 4283 3721 2888 10985	heme_binding electron_transport iron_ion_binding monooxygenase_activity dibenzothiophene-5,5-dioxide_monooxygenase_activity	molecular_function biological_process	GO:0020037 GO:0006118 GO:0005506 GO:0004497 GO:0018679
4094615	2258	Core	14.8034	14.8056	14.8309	13.3337	13.2115	13.3156	Yes	-1.52554							IPR002791	Domain_of_unknown_function_DUF89	KOG3870	Uncharacterized_conserved_protein	Function_unknown	POORLY_CHARACTERIZED
4147276	2306	Core	10.4786	10.5379	10.5707	7.98957	7.37528	8.12104	Yes	-2.67316							IPR029063	S-adenosyl-L-methionine-dependent_methyltransferase
152180	2401	Core	10.8234	10.8456	10.9147	9.91957	9.84799	9.77328	Yes	-1.01376							IPR000719 IPR008271 IPR002290 IPR011009	Protein_kinase_domain Serine/threonine-protein_kinase,_active_site Serine/threonine/dual_specificity_protein_kinase,_catalytic__domain Protein_kinase-like_domain	KOG1164	Casein_kinase_(serine/threonine/tyrosine_protein_kinase)	Signal_transduction_mechanisms	CELLULAR_PROCESSES_AND_SIGNALING						4602 3736 3043 3045 3052	protein_amino_acid_phosphorylation ATP_binding protein_kinase_activity protein_serine/threonine_kinase_activity protein_kinase_CK2_activity	biological_process molecular_function	GO:0006468 GO:0005524 GO:0004672 GO:0004674 GO:0004682
140293	2433	Core	15.431	15.3733	15.4597	14.2736	14.5681	14.3129	Yes	-1.03089							IPR001236 IPR022383 IPR001557 IPR001252 IPR015955 IPR010097	Lactate/malate_dehydrogenase,_N-terminal Lactate/malate_dehydrogenase,_C-terminal L-lactate/malate_dehydrogenase Malate_dehydrogenase,_active_site Lactate_dehydrogenase/glycoside_hydrolase,_family_4,_C-terminal Malate_dehydrogenase,_type_1	KOG1494	NAD-dependent_malate_dehydrogenase	Energy_production_and_conversion	METABOLISM	1.1.1.37	Malate_dehydrogenase	Citrate_cycle_(TCA_cycle) Reductive_carboxylate_cycle_(CO2_fixation) Carbon_fixation Glyoxylate_and_dicarboxylate_metabolism Pyruvate_metabolism	Carbohydrate_Metabolism Energy_Metabolism	METABOLIC	9710 4265 9822 4273 19400 9823 4261 12957 4143 2290	oxidoreductase_activity tricarboxylic_acid_cycle_intermediate_metabolic_process malate_dehydrogenase_activity malate_metabolic_process cellular_carbohydrate_metabolic_process oxidoreductase_activity,_acting_on_the_CH-OH_group_of_donors,_NAD_or_NADP_as_acceptor glycolysis L-malate_dehydrogenase_activity carbohydrate_metabolic_process catalytic_activity	molecular_function biological_process	GO:0016491 GO:0006100 GO:0016615 GO:0006108 GO:0044262 GO:0016616 GO:0006096 GO:0030060 GO:0005975 GO:0003824
4063991	2450	Core	14.6778	14.8297	14.7533	13.5054	14.0075	13.5401	Yes	-1.05184							IPR001138	Zn(2)-C6_fungal-type_DNA-binding_domain										5939 4504 3838 2196	zinc_ion_binding regulation_of_transcription,_DNA-dependent nucleus transcription_factor_activity	molecular_function biological_process cellular_component	GO:0008270 GO:0006355 GO:0005634 GO:0003700
995665	2665	Core	12.2721	12.2621	12.3337	10.4318	10.7704	10.6987	Yes	-1.64961
808166	2841	Core	13.2867	13.2134	13.3236	12.2316	12.2175	12.0893	Yes	-1.09429
4220190	2993	Core	11.2033	11.1883	11.3533	9.97147	10.0442	10.3529	Yes	-1.11897							IPR012337	Ribonuclease_H-like_domain										2175	nucleic_acid_binding	molecular_function	GO:0003676
1007930	3017	Core	9.26615	9.17881	9.38636	7.98957	7.71226	7.64309	Yes	-1.49266
4056983	3117	Core	10.8086	11.0957	10.848	8.99587	10.0129	8.90926	Yes	-1.52575
4069098	3259	Core	14.1845	13.952	14.0961	12.8261	12.4933	13.1228	Yes	-1.2441
4172384	3297	Core	10.4167	10.4601	10.5272	9.32814	9.63846	9.20629	Yes	-1.06642							IPR004827	Basic-leucine_zipper_domain										21401 19030 4504 3838 2196	protein_dimerization_activity sequence-specific_DNA_binding regulation_of_transcription,_DNA-dependent nucleus transcription_factor_activity	molecular_function biological_process cellular_component	GO:0046983 GO:0043565 GO:0006355 GO:0005634 GO:0003700
163606	3299	Core	16.1001	16.0408	16.1442	14.9137	15.1261	14.9171	Yes	-1.10655							IPR006218 IPR006219	DAHP_synthetase_I/KDSA DHAP_synthase,_class_1										6667 6682 2315	biosynthetic_process aromatic_amino_acid_family_biosynthetic_process 3-deoxy-7-phosphoheptulonate_synthase_activity	biological_process molecular_function	GO:0009058 GO:0009073 GO:0003849
4165945	3322	Core	11.0973	10.9346	11.0559	9.1594	9.72099	9.6843	Yes	-1.48911							IPR013069 IPR000210 IPR011333	BTB/POZ BTB/POZ-like BTB/POZ_fold										3727	protein_binding	molecular_function	GO:0005515
126587	3333	Core	14.9855	15.0708	15.0603	13.6616	14.2605	13.413	Yes	-1.21588
995749	3373	Core	14.5481	14.4674	14.4652	11.6512	11.9805	11.9907	Yes	-2.61208			yes	Unknown
4119763	3502	Core	10.0353	9.73102	9.80615	8.86229	8.47954	8.95054	Yes	-1.08741
571198	3625	Core	12.7505	12.5197	12.6538	11.4245	11.8366	11.51	Yes	-1.04298
154868	3908	Core	8.98313	8.83877	8.98702	8.05226	7.19586	7.92784	Yes	-1.17037			yes				IPR002921 IPR029058	Fungal_lipase-like_domain Alpha/Beta_hydrolase_fold	KOG4569	Predicted_lipase	Lipid_transport_and_metabolism	METABOLISM	3.1.1.3	Triacylglycerol_lipase	Glycerolipid_metabolism	Metabolism_of_Complex_Lipids	METABOLIC	4758 3166	lipid_metabolic_process triacylglycerol_lipase_activity	biological_process molecular_function	GO:0006629 GO:0004806
4110315	3949	Core	10.166	9.97949	9.99582	8.58784	8.61072	8.70125	Yes	-1.41805							IPR007667	Hypoxia_induced_protein,_domain
4074642	4099	Core	11.5724	11.3805	11.4825	10.1784	10.3817	10.437	Yes	-1.14482							IPR020683 IPR002110	Ankyrin_repeat-containing_domain Ankyrin_repeat	KOG0817	Acyl-CoA-binding_protein	Lipid_transport_and_metabolism	METABOLISM
4224891	4399	Core	16.2723	16.1233	16.3308	15.1302	15.3474	15.1777	Yes	-1.02325							IPR023214 IPR006439	HAD-like_domain HAD_hydrolase,_subfamily_IA	KOG2914	Predicted_haloacid-halidohydrolase_and_related_hydrolases	General_function_prediction_only	POORLY_CHARACTERIZED	3.1.3.21	Glycerol-1-phosphatase	Glycerolipid_metabolism	Metabolism_of_Complex_Lipids	METABOLIC	6579 5830 125	phosphoglycolate_phosphatase_activity metabolic_process glycerol-1-phosphatase_activity	molecular_function biological_process	GO:0008967 GO:0008152 GO:0000121
4065376	4533	Core	11.9192	11.8579	11.8995	10.8129	10.5073	11.0349	Yes	-1.0922			yes
187904	4552	Core	12.4358	12.4982	12.4962	11.2569	11.352	11.2193	Yes	-1.20003							IPR005828 IPR005829 IPR020846 IPR003663	General_substrate_transporter Sugar_transporter,_conserved_site Major_facilitator_superfamily_domain Sugar/inositol_transporter	KOG0254	Predicted_transporter_(major_facilitator_superfamily)	General_function_prediction_only	POORLY_CHARACTERIZED						9320 6276 3642 9321 4927 3546	membrane carbohydrate_transport sugar:hydrogen_symporter_activity integral_to_membrane transport transporter_activity	cellular_component biological_process molecular_function	GO:0016020 GO:0008643 GO:0005351 GO:0016021 GO:0006810 GO:0005215
4058368	4571	Core	13.5664	13.7098	13.5484	11.3192	11.5924	11.2506	Yes	-2.21516							IPR001356 IPR017970 IPR009057	Homeobox_domain Homeobox,_conserved_site Homeodomain-like	KOG0490	Transcription_factor,_contains_HOX_domain	General_function_prediction_only	POORLY_CHARACTERIZED						19030 4504 3838 2196	sequence-specific_DNA_binding regulation_of_transcription,_DNA-dependent nucleus transcription_factor_activity	molecular_function biological_process cellular_component	GO:0043565 GO:0006355 GO:0005634 GO:0003700
4137786	4699	Core	10.9106	10.9398	10.9239	9.74623	10.1175	9.87864	Yes	-1.00308
3958083	4939	Core	10.5619	10.9335	10.7744	9.73535	9.89041	9.60894	Yes	-1.01581							IPR007087 IPR015880	Zinc_finger,_C2H2 Zinc_finger,_C2H2-like	KOG1721	FOG:_Zn-finger	General_function_prediction_only	POORLY_CHARACTERIZED						5939 3827 2175	zinc_ion_binding intracellular nucleic_acid_binding	molecular_function cellular_component	GO:0008270 GO:0005622 GO:0003676
4109061	5006	Core	13.8443	13.8816	13.8453	12.7468	12.7486	12.7504	Yes	-1.10871							IPR021740	Velvet_factor
4098463	5042	Core	10.3778	10.3314	10.3689	8.93539	9.52582	9.22744	Yes	-1.11109							IPR001356 IPR009057	Homeobox_domain Homeodomain-like										19030 4504 3838 2196	sequence-specific_DNA_binding regulation_of_transcription,_DNA-dependent nucleus transcription_factor_activity	molecular_function biological_process cellular_component	GO:0043565 GO:0006355 GO:0005634 GO:0003700
1004565	5263	Core	14.2207	14.4354	14.3797	13.0777	13.4068	12.9914	Yes	-1.17816							IPR011498	Kelch_repeat_type_2	KOG0379	Kelch_repeat-containing_proteins	General_function_prediction_only	POORLY_CHARACTERIZED
121350	5285	Core	11.879	11.9462	11.903	10.2903	10.7062	10.3701	Yes	-1.44305							IPR013212	Mad3/BUB1_homology_region_1	KOG1166	Mitotic_checkpoint_serine/threonine_protein_kinase	Cell_cycle_control,_cell_division,_chromosome_partitioning	METABOLISM						3052	protein_kinase_CK2_activity	molecular_function	GO:0004682
27717	5492	Core	15.5333	15.4401	15.4895	14.0404	14.0556	13.9745	Yes	-1.46417							IPR020822 IPR008238	Chorismate_mutase,_type_II Chorismate_mutase,_AroQ_class,_eukaryotic_type	KOG0795	Chorismate_mutase	Amino_acid_transport_and_metabolism	METABOLISM	5.4.99.5	Chorismate_mutase	Phenylalanine,_tyrosine_and_tryptophan_biosynthesis	Amino_Acid_Metabolism	METABOLIC	6682 2545	aromatic_amino_acid_family_biosynthetic_process chorismate_mutase_activity	biological_process molecular_function	GO:0009073 GO:0004106
139403	5544	Core	14.4408	14.475	14.4654	13.2851	13.7827	13.1973	Yes	-1.01496							IPR012301 IPR012302 IPR001891 IPR015884	Malic_enzyme,_N-terminal_domain Malic_enzyme,_NAD-binding Malic_oxidoreductase Malic_enzyme,_conserved_site	KOG1257	NADP+-dependent_malic_enzyme	Energy_production_and_conversion	METABOLISM	1.1.1.40	Malate_dehydrogenase_(oxaloacetate_decarboxylating)_(NADP+)	Pyruvate_metabolism Carbon_fixation	Carbohydrate_Metabolism Energy_Metabolism	METABOLIC	4273 2863 9823 24535 2865	malate_metabolic_process malic_enzyme_activity oxidoreductase_activity,_acting_on_the_CH-OH_group_of_donors,_NAD_or_NADP_as_acceptor NAD_binding malate_dehydrogenase_(oxaloacetate-decarboxylating)_(NADP+)_activity	biological_process molecular_function	GO:0006108 GO:0004470 GO:0016616 GO:0051287 GO:0004473
4091870	5595	Core	14.4832	14.2342	14.4716	13.2919	13.3154	13.5498	Yes	-1.01046							IPR000086 IPR011876 IPR015797	NUDIX_hydrolase_domain Isopentenyl-diphosphate_delta-isomerase,_type_1 NUDIX_hydrolase_domain-like	KOG0142	Isopentenyl_pyrophosphate:dimethylallyl_pyrophosphate_isomerase	Secondary_metabolites_biosynthesis,_transport_and_catabolism	METABOLISM	5.3.3.2	Isopentenyl-diphosphate_delta-isomerase	Sterol_biosynthesis Terpenoid_biosynthesis	Lipid_Metabolism Biosynthesis_of_Secondary_Metabolites	METABOLIC	9985 5967 2846	hydrolase_activity isoprenoid_biosynthetic_process isopentenyl-diphosphate_delta-isomerase_activity	molecular_function biological_process	GO:0016787 GO:0008299 GO:0004452
1007394	5778	Core	12.4682	12.3915	12.4631	11.0464	10.7917	10.8344	Yes	-1.54635	AA9	AA9	yes				IPR005103	Glycoside_hydrolase,_family_61					3.2.1.4	Cellulase	Starch_and_sucrose_metabolism	Metabolism_of_Complex_Carbohydrates	METABOLIC	6429	cellulase_activity	molecular_function	GO:0008810
4177211	5782	Core	14.8186	14.9166	14.9321	12.5005	12.9684	12.5019	Yes	-2.21578							IPR006043	Xanthine/uracil/vitamin_C_permease										9320 4927 3546	membrane transport transporter_activity	cellular_component biological_process molecular_function	GO:0016020 GO:0006810 GO:0005215
4171290	5808	Core	13.65	13.5964	13.6381	12.1439	12.7007	12.4466	Yes	-1.18032			yes	CFEM domain			IPR008427 IPR014005	Extracellular_membrane_protein,_CFEM_domain Extracellular_membrane_protein,_CFEM_domain,_fungi
4096257	6023	Core	10.8285	10.7289	10.7389	9.37794	9.74838	9.32485	Yes	-1.27027							IPR002893	Zinc_finger,_MYND-type	KOG2084	Predicted_histone_tail_methylase_containing_SET_domain	Chromatin_structure_and_dynamics	INFORMATION_STORAGE_AND_PROCESSING						5939	zinc_ion_binding	molecular_function	GO:0008270
4096075	6342	Core	16.115	16.3766	16.1799	14.9785	15.6203	14.9705	Yes	-1.00491							IPR011598	Myc-type,_basic_helix-loop-helix_(bHLH)_domain										19908 13391 3838	regulation_of_transcription transcription_regulator_activity nucleus	biological_process molecular_function cellular_component	GO:0045449 GO:0030528 GO:0005634
4094801	6435	Core	13.6907	13.6814	13.6683	12.549	12.8126	12.4138	Yes	-1.07874	GH5_9	GH5_9	yes				IPR001547 IPR017853	Glycoside_hydrolase,_family_5 Glycoside_hydrolase_superfamily					3.2.1.58	Glucan_1,3-beta-glucosidase	Starch_and_sucrose_metabolism	Metabolism_of_Complex_Carbohydrates	METABOLIC	4143 2933 2744	carbohydrate_metabolic_process hydrolase_activity,_hydrolyzing_O-glycosyl_compounds glucan_1,3-beta-glucosidase_activity	biological_process molecular_function	GO:0005975 GO:0004553 GO:0004338
4261540	486	Disp	7.98234	7.98016	7.87579	6.10273	5.25596	5.95568	Yes	-2.15255							IPR002198	Short-chain_dehydrogenase/reductase_SDR	KOG1208	Dehydrogenases_with_different_specificities_(related_to_short-chain_alcohol_dehydrogenases)	Secondary_metabolites_biosynthesis,_transport_and_catabolism	METABOLISM	1.3.1.33	Protochlorophyllide_reductase	Porphyrin_and_chlorophyll_metabolism	Metabolism_of_Cofactors_and_Vitamins	METABOLIC	9710 5830 9837	oxidoreductase_activity metabolic_process protochlorophyllide_reductase_activity	molecular_function biological_process	GO:0016491 GO:0008152 GO:0016630
2352498	860	Disp	12.0545	12.0395	12.0719	11.2368	10.8761	10.9886	Yes	-1.01377			yes		A01A; Eukaryotic aspartyl protease; Xylanase inhibitor N-terminal		IPR001461 IPR001969 IPR021109	Aspartic_peptidase Aspartic_peptidase,_active_site Aspartic_peptidase_domain	KOG1339	Aspartyl_protease	Posttranslational_modification,_protein_turnover,_chaperones	CELLULAR_PROCESSES_AND_SIGNALING	3.4.23.34	Cathepsin_E				4639 2632 2628 2631	proteolysis pepsin_A_activity aspartic-type_endopeptidase_activity cathepsin_E_activity	biological_process molecular_function	GO:0006508 GO:0004194 GO:0004190 GO:0004193
2965928	919	Disp	8.69648	8.25857	8.51791	7.60359	6.708	7.11718	Yes	-1.31765
925051	1337	Disp	13.3409	13.3509	13.3152	11.7389	12.1144	11.982	Yes	-1.38265
7116	1746	Disp	13.5993	13.557	13.6478	11.8151	12.0766	11.8076	Yes	-1.69669
4170188	2147	Disp	11.1488	11.3871	11.3406	10.1021	10.4928	9.77615	Yes	-1.14258
2343190	2147	Disp	10.4533	10.6793	10.5285	9.30626	8.95913	9.04411	Yes	-1.4475
1004999	2154	Disp	9.22062	9.17375	9.21406	7.66219	7.24285	6.65029	Yes	-1.96419							IPR027796	OTT_1508-like_deaminase
4012343	2359	Disp	10.7338	10.7604	10.7272	9.64526	9.6267	9.83521	Yes	-1.03686			yes	Unknown
4216619	3412	Disp	12.3312	12.3237	12.3731	10.1622	10.5639	10.3198	Yes	-1.98536							IPR007568	RTA-like_protein										9321 5053	integral_to_membrane response_to_stress	cellular_component biological_process	GO:0016021 GO:0006950
994593	3415	Disp	12.1225	12.1388	12.0986	11.1245	10.8761	11.1312	Yes	-1.072
4106311	5773	Disp	13.2637	13.2227	13.2549	11.7884	11.7978	12.0182	Yes	-1.37558							IPR000571	Zinc_finger,_CCCH-type										5939 2175	zinc_ion_binding nucleic_acid_binding	molecular_function	GO:0008270 GO:0003676
141119	6157	Disp	13.5592	13.4927	13.5919	11.9985	12.2581	11.8674	Yes	-1.49796			yes
991657	6551	Disp	9.814	9.81382	9.89519	7.98039	7.76686	8.3153	Yes	-1.80872
4152016	6589	Disp	11.8171	11.7302	11.8136	10.5467	10.7243	10.3758	Yes	-1.23158							IPR004136	2-nitropropane_dioxygenase,_NPD					1.3.1.9	Enoyl-[acyl-carrier_protein]_reductase_(NADH)	Fatty_acid_biosynthesis_(path_1)	Lipid_Metabolism	METABOLIC	9710 4283 9838 2725	oxidoreductase_activity electron_transport enoyl-[acyl-carrier-protein]_reductase_activity enoyl-[acyl-carrier-protein]_reductase_(NADH)_activity	molecular_function biological_process	GO:0016491 GO:0006118 GO:0016631 GO:0004318
1004407	6595	Disp	12.7377	12.4854	12.7389	10.1438	10.2933	10.304	Yes	-2.41101			yes	Unknown
14479	6892	Disp	13.5442	13.5287	13.5145	12.3956	12.3091	12.5136	Yes	-1.12097			yes				IPR001128 IPR017972	Cytochrome_P450 Cytochrome_P450,_conserved_site	KOG0156	Cytochrome_P450_CYP2_subfamily	Secondary_metabolites_biosynthesis,_transport_and_catabolism	METABOLISM	1.14.13.-	With_NADH_or_NADPH_as_one_donor,_and_incorporation_of_one_atom	Methane_metabolism Phenylalanine_metabolism Ubiquinone_biosynthesis Alkaloid_biosynthesis_I Styrene_degradation Tryptophan_metabolism Androgen_and_estrogen_metabolism Sterol_biosynthesis 1,4-Dichlorobenzene_degradation Tyrosine_metabolism Bile_acid_biosynthesis Flavonoids,_stilbene_and_lignin_biosynthesis Histidine_metabolism gamma-Hexachlorocyclohexane_degradation	Energy_Metabolism Amino_Acid_Metabolism Metabolism_of_Cofactors_and_Vitamins Biosynthesis_of_Secondary_Metabolites Biodegradation_of_Xenobiotics Lipid_Metabolism	METABOLIC	12251 4283 3721 2888 19196 19184 11397 10963 10962 10961 10960 10959 10958 10957 10956 10955 10954 10953 10952 10950 10949 10948 10947 10946 10945 10944 10943 10942 10941 10940 10939 10938 10937 10936 10781 6319	heme_binding electron_transport iron_ion_binding monooxygenase_activity 6-hydroxynicotinate_3-monooxygenase_activity 2-octaprenyl-3-methyl-6-methoxy-1,4-benzoquinol_hydroxylase limonene_monooxygenase_activity toluene_3-monooxygenase_activity phenanthrene_3,4-monooxygenase_activity 2-oxo-delta3-4,5,5-trimethylcyclopentenylacetyl-CoA_1,2-monooxygenase_activity 2-hydroxy-phenylacetate_hydroxylase_ac…	molecular_function biological_process	GO:0020037 GO:0006118 GO:0005506 GO:0004497 GO:0043731 GO:0043719 GO:0019113 GO:0018657 GO:0018656 GO:0018655 GO:0018654 GO:0018653 GO:0018652 GO:0018651 GO:0018650 GO:0018649 GO:0018648 GO:0018647 GO:0018646 GO:0018644 GO:0018643 GO:0018642 GO:0018641 GO:0018640 GO:0018639 GO:0018638 GO:0018637 GO:0018636 GO:0018635 GO:0018634 GO:0018633 GO:0018632 GO:0018631 GO:0018630 GO:0018471 GO:0008688
4216552	6912	Disp	13.573	13.5262	13.6426	11.8826	12.1978	11.8822	Yes	-1.58612							IPR007568	RTA-like_protein										9321 5053	integral_to_membrane response_to_stress	cellular_component biological_process	GO:0016021 GO:0006950
995017	6973	Disp	15.5402	15.4834	15.5521	14.3607	14.4178	14.3574	Yes	-1.14666			yes	Fungal hydrophobin			IPR001338 IPR019778	Hydrophobin Hydrophobin,_conserved_site										3824 3531	cell_wall structural_constituent_of_cell_wall	cellular_component molecular_function	GO:0005618 GO:0005199
994862	7088	Disp	14.939	14.8624	14.9797	13.6372	13.7992	13.6759	Yes	-1.22211							IPR000560 IPR029033	Histidine_phosphatase_superfamily,_clade-2 Histidine_phosphatase_superfamily	KOG3720	Lysosomal_&_prostatic_acid_phosphatases	Lipid_transport_and_metabolism	METABOLISM	3.1.3.2	Acid_phosphatase	gamma-Hexachlorocyclohexane_degradation Riboflavin_metabolism	Biodegradation_of_Xenobiotics Metabolism_of_Cofactors_and_Vitamins	METABOLIC	2441	acid_phosphatase_activity	molecular_function	GO:0003993
1004667	7322	Disp	12.3563	12.1984	12.3356	11.0671	10.9628	11.0492	Yes	-1.27164
995166	7401	Disp	10.4793	10.3974	10.5013	9.56154	9.37227	9.23163	Yes	-1.06527							IPR001841	Zinc_finger,_RING-type	KOG2177	Predicted_E3_ubiquitin_ligase	Posttranslational_modification,_protein_turnover,_chaperones	CELLULAR_PROCESSES_AND_SIGNALING						5939 3727	zinc_ion_binding protein_binding	molecular_function	GO:0008270 GO:0005515
139706	7463	Disp	11.5384	11.4696	11.4375	10.3106	10.1006	10.2429	Yes	-1.26257
4096466	7500	Disp	14.0925	14.0691	14.0329	12.7112	12.8658	12.7965	Yes	-1.27264
4330827	7529	Disp	11.3042	11.3427	11.3522	10.1063	10.3904	10.1194	Yes	-1.1221							IPR007219 IPR001138 IPR017896	Transcription_factor_domain,_fungi Zn(2)-C6_fungal-type_DNA-binding_domain 4Fe-4S_ferredoxin-type,_iron-sulphur_binding_domain										5939 4504 3838 2196 4499 2176	zinc_ion_binding regulation_of_transcription,_DNA-dependent nucleus transcription_factor_activity transcription DNA_binding	molecular_function biological_process cellular_component	GO:0008270 GO:0006355 GO:0005634 GO:0003700 GO:0006350 GO:0003677
995189	7859	Disp	8.0943	8.11819	8.19568	6.26277	6.41162	5.82858	Yes	-1.95972							IPR000182 IPR016181	GNAT_domain Acyl-CoA_N-acyltransferase										5830 5765	metabolic_process N-acetyltransferase_activity	biological_process molecular_function	GO:0008152 GO:0008080
4099675	8589	Disp	8.9066	8.99604	8.75295	7.91443	7.71226	7.09893	Yes	-1.27634			yes	Ser-Thr-rich glycosyl-phosphatidyl-inositol-anchored membrane family			IPR018466	Ser-Thr-rich_glycosyl-phosphatidyl-inositol-anchored_membrane_family
4149831	8647	Disp	12.665	12.3776	12.4894	9.7968	9.92444	10.3946	Yes	-2.45515			yes	Unknown
8377	8720	Disp	8.07396	8.22718	8.06766	7.15883	7.2117	6.98433	Yes	-1.0081							IPR009003	Trypsin-like_cysteine/serine_peptidase_domain										2290	catalytic_activity	molecular_function	GO:0003824
1002668	8733	Disp	8.72719	8.49591	8.2741	7.41201	7.02717	7.09893	Yes	-1.32701
4116516	8824	Disp	14.3631	14.2408	14.3108	13.071	13.4171	13.1987	Yes	-1.06978
4070714	8875	Disp	12.5328	12.4272	12.5341	11.4662	11.3609	11.3281	Yes	-1.11259
4223060	10122	Disp	10.7936	10.7076	10.8132	8.96362	9.43768	9.21902	Yes	-1.55403							IPR006073 IPR027417	GTP_binding_domain P-loop_containing_nucleoside_triphosphate_hydrolase										3737	GTP_binding	molecular_function	GO:0005525
4181167	13323	Disp	14.5502	14.5247	14.625	12.2195	12.1793	12.2121	Yes	-2.36377			yes	Ser-Thr-rich glycosyl-phosphatidyl-inositol-anchored membrane family			IPR018466	Ser-Thr-rich_glycosyl-phosphatidyl-inositol-anchored_membrane_family
4198255	13323	Disp	15.0055	14.9818	15.0647	12.4655	12.4138	12.5581	Yes	-2.53773			yes	Ser-Thr-rich glycosyl-phosphatidyl-inositol-anchored membrane family
35192	13346	Disp	13.4193	13.2475	13.3024	11.3507	11.7674	11.5322	Yes	-1.76493
4084537	13352	Disp	10.2477	10.0117	9.99397	8.93539	8.89193	9.30907	Yes	-1.03355							IPR027417	P-loop_containing_nucleoside_triphosphate_hydrolase
30537	13385	Disp	9.69029	9.74387	9.75018	8.62366	9.00529	8.02767	Yes	-1.12274
494997	13492	Disp	10.4819	10.2622	10.3817	8.5511	8.5435	8.28334	Yes	-1.91489
1000039	16838	Disp	10.9436	10.9975	10.9466	9.7408	9.20042	10.0235	Yes	-1.27058
815679	17832	Disp	10.3257	10.4678	10.3732	6.56259	7.30321	7.27176	Yes	-3.31798
995396	17908	Disp	15.197	15.1027	15.242	12.4811	12.4468	12.6678	Yes	-2.6469			yes	Unknown
4067614	18014	Disp	13.0554	12.9361	13.0803	11.8789	11.9251	11.8974	Yes	-1.12479			yes
4128038	18052	Disp	16.5778	16.7375	16.7608	14.3178	14.8009	14.2558	Yes	-2.21489			yes
725179	18099	Disp	10.8806	10.9361	11.0226	9.34612	8.86215	9.23163	Yes	-1.78868
815673	18192	Disp	11.0486	11.1788	11.1425	8.68147	8.51187	8.46526	Yes	-2.57085
4225222	18206	Disp	11.9729	12.0343	11.9627	10.9497	10.4197	10.7854	Yes	-1.25602							IPR000571	Zinc_finger,_CCCH-type										5939 2175	zinc_ion_binding nucleic_acid_binding	molecular_function	GO:0008270 GO:0003676
1004418	18261	Disp	12.2557	11.9322	12.183	9.38839	9.23569	9.62497	Yes	-2.7073			yes	Unknown
1002514	18265	Disp	10.5613	10.505	10.4856	9.73535	9.09765	9.45248	Yes	-1.06691
4364023	18291	Disp	8.86379	8.56128	8.6414	7.23801	7.49656	6.72357	Yes	-1.51104							IPR001806 IPR020849 IPR003578 IPR003579 IPR002041 IPR027417 IPR005225	Small_GTPase_superfamily Small_GTPase_superfamily,_Ras_type Small_GTPase_superfamily,_Rho_type Small_GTPase_superfamily,_Rab_type Ran_GTPase P-loop_containing_nucleoside_triphosphate_hydrolase Small_GTP-binding_protein_domain	KOG0078	GTP-binding_protein_SEC4,_small_G_protein_superfamily,_and_related_Ras_family_GTP-binding_proteins	Signal_transduction_mechanisms Intracellular_trafficking,_secretion,_and_vesicular_transport	CELLULAR_PROCESSES_AND_SIGNALING						5344 3737 5250 5019 4994 3727 2378 3827 8400	small_GTPase_mediated_signal_transduction GTP_binding signal_transduction nucleocytoplasmic_transport intracellular_protein_transport protein_binding GTPase_activity intracellular protein_transport	biological_process molecular_function cellular_component	GO:0007264 GO:0005525 GO:0007165 GO:0006913 GO:0006886 GO:0005515 GO:0003924 GO:0005622 GO:0015031
4129130	18322	Disp	12.6341	12.49	12.6482	9.86324	9.50348	9.69041	Yes	-2.90072
1007633	18335	Disp	10.1163	10.0836	10.0985	7.85538	8.50547	7.33549	Yes	-2.12411
292036	18337	Disp	11.5593	11.5293	11.5659	10.1397	10.2051	10.1103	Yes	-1.39971							IPR007087	Zinc_finger,_C2H2	KOG1721	FOG:_Zn-finger	General_function_prediction_only	POORLY_CHARACTERIZED						5939 3827 2175	zinc_ion_binding intracellular nucleic_acid_binding	molecular_function cellular_component	GO:0008270 GO:0005622 GO:0003676
1007480	18399	Disp	10.804	10.7739	10.891	9.76507	9.80166	9.85709	Yes	-1.01625
994575	18400	Disp	10.6607	10.4843	10.7064	9.37794	9.41735	9.47742	Yes	-1.1965
996501	18454	Disp	8.90468	8.74981	8.83181	7.52998	5.67681	6.65029	Yes	-2.03008
995715	18482	Disp	8.2535	7.98016	8.06414	6.13619	6.89612	6.92342	Yes	-1.41896
320410	18495	Disp	11.3373	11.154	11.1495	9.24623	8.86715	9.36739	Yes	-2.04342
1000247	18552	Disp	9.47448	9.48373	9.48726	8.01677	8.68065	8.54829	Yes	-1.04198							IPR002562 IPR012337	3'-5'_exonuclease_domain Ribonuclease_H-like_domain	KOG4373	Predicted_3'-5'_exonuclease	General_function_prediction_only	POORLY_CHARACTERIZED						6068 4301 3827 2175	3'-5'_exonuclease_activity nucleobase,_nucleoside,_nucleotide_and_nucleic_acid_metabolic_process intracellular nucleic_acid_binding	molecular_function biological_process cellular_component	GO:0008408 GO:0006139 GO:0005622 GO:0003676
998902	18561	Disp	8.81151	8.79991	8.81092	7.54251	7.76686	7.82059	Yes	-1.09718			yes
10848	18610	Disp	13.3091	13.1519	13.2871	11.5431	11.8128	11.57	Yes	-1.60399
13974	18665	Disp	12.5287	12.4759	12.5045	11.2786	11.3168	11.1423	Yes	-1.25533							IPR002925 IPR029058	Dienelactone_hydrolase Alpha/Beta_hydrolase_fold	KOG3043	Predicted_hydrolase_related_to_dienelactone_hydrolase	General_function_prediction_only	POORLY_CHARACTERIZED	3.1.1.45	Carboxymethylenebutenolidase	1,4-Dichlorobenzene_degradation	Biodegradation_of_Xenobiotics	METABOLIC	9985 6425	hydrolase_activity carboxymethylenebutenolidase_activity	molecular_function	GO:0016787 GO:0008806
4237546	8751	Spec	12.0356	12.1429	12.1134	11.0085	11.3349	10.5787	Yes	-1.09135
4226433	8783	Spec	10.8411	10.958	10.8749	9.7863	9.98788	9.375	Yes	-1.15406
149516	8783	Spec	8.95003	8.94797	8.98329	7.50459	7.48358	7.11718	Yes	-1.58489
996843	10165	Spec	7.93801	8.03697	7.98427	6.96763	6.46544	6.31308	Yes	-1.38407
1000395	13500	Spec	11.741	11.5236	11.706	10.5698	10.6723	10.7316	Yes	-1.00095				Unknown
1000431	19404	Spec	10.7664	10.7362	10.8185	9.07133	9.32574	9.15423	Yes	-1.58772
4112860	19404	Spec	8.99219	8.83717	9.02924	6.65782	7.52218	6.65029	Yes	-1.95706
4182563	19409	Spec	10.3889	10.2442	10.2176	9.29889	8.87214	9.45607	Yes	-1.05804							IPR006073 IPR027417	GTP_binding_domain P-loop_containing_nucleoside_triphosphate_hydrolase										3737	GTP_binding	molecular_function	GO:0005525
10002	19420	Spec	9.94204	9.80566	9.82503	7.68498	5.7653	8.15676	Yes	-2.35987
4359547	19420	Spec	9.72004	9.58911	9.64668	6.8107	7.24285	7.52506	Yes	-2.4415
4190086	19490	Spec	9.89547	9.84994	9.85187	8.68712	7.94792	8.9352	Yes	-1.28841
1007976	19656	Spec	9.1217	9.43278	9.31841	8.12906	7.55978	7.74046	Yes	-1.47079
337098	19693	Spec	8.65143	8.9802	8.99445	7.90475	7.59643	7.52506	Yes	-1.20206
1003079	38807	Spec	11.4159	11.146	11.4172	9.77572	9.30375	9.91037	Yes	-1.6476			yes	Unknown
1003265	38820	Spec	10.1507	9.986	10.0742	8.89687	8.62261	8.94545	Yes	-1.24564
1006901	38959	Spec	16.3092	16.0655	16.2011	13.952	13.9883	14.2324	Yes	-2.1324			yes
152146	39258	Spec	9.36154	9.41895	9.49252	7.90475	8.59873	7.52506	Yes	-1.34776
20496	39441	Spec	7.9896	7.97435	7.9541	6.65782	6.54259	7.04277	Yes	-1.21913
2584946	39670	Spec	9.84033	9.8657	9.76763	8.46155	8.1422	8.67686	Yes	-1.38588
26665	39725	Spec	9.44575	9.39089	9.45799	8.06968	7.48358	7.95852	Yes	-1.57767
2823056	39791	Spec	7.82084	7.74806	7.70058	6.37913	6.51733	6.57309	Yes	-1.27556			yes
28901	39828	Spec	11.1431	11.0667	11.1299	9.77837	10.2032	9.66583	Yes	-1.21236			yes
296126	39874	Spec	8.9407	8.94203	8.88676	7.90475	7.9667	7.84269	Yes	-1.02043
336107	40076	Spec	8.88535	9.06049	8.98329	7.43907	7.98524	6.79331	Yes	-1.49545
336153	40077	Spec	7.2909	7.76497	7.71864	5.71696	5.96534	4.06196	Yes	-2.17052
336488	40078	Spec	9.42716	9.57959	9.50037	8.05226	8.15863	7.72865	Yes	-1.51476
34682	40110	Spec	8.34688	8.46105	8.42472	6.61099	7.44391	7.22205	Yes	-1.28527
380425	40194	Spec	9.60189	9.51106	9.68048	8.48771	8.52461	7.64309	Yes	-1.32888			yes	Unknown
380587	40195	Spec	8.54215	8.37992	8.546	7.1259	6.49162	7.20509	Yes	-1.52597
3970225	40349	Spec	7.82895	7.54369	7.39843	5.57777	4.65928	5.36204	Yes	-2.3836							IPR010829 IPR009009	Cerato-platanin RlpA-like_double-psi_beta-barrel_domain
4098530	40894	Spec	13.3206	13.1524	13.2246	10.1376	10.0683	10.2799	Yes	-3.07121			yes
4138420	40972	Spec	14.8492	15.2181	15.0293	13.6341	13.9346	13.5044	Yes	-1.33763
4175111	41046	Spec	11.2929	11.1649	11.2731	10.1356	10.284	10.0308	Yes	-1.09081							IPR000866 IPR019479 IPR024706 IPR012336	Alkyl_hydroperoxide_reductase_subunit_C/_Thiol_specific_antioxidant Peroxiredoxin,_C-terminal Peroxiredoxin,_AhpC-type Thioredoxin-like_fold	KOG0852	Alkyl_hydroperoxide_reductase,_thiol_specific_antioxidant_and_related_enzymes	Posttranslational_modification,_protein_turnover,_chaperones	CELLULAR_PROCESSES_AND_SIGNALING						9710 9493 25163	oxidoreductase_activity antioxidant_activity peroxiredoxin_activity	molecular_function	GO:0016491 GO:0016209 GO:0051920
4236832	41196	Spec	10.2724	10.2297	10.3625	8.30853	8.80589	8.44374	Yes	-1.75643
4240381	41200	Spec	9.19887	9.00319	9.0238	8.27888	7.67848	8.01799	Yes	-1.06821							IPR000560 IPR029033	Histidine_phosphatase_superfamily,_clade-2 Histidine_phosphatase_superfamily										2441	acid_phosphatase_activity	molecular_function	GO:0003993
4516455	41541	Spec	9.39882	9.33422	9.38495	8.24861	8.53093	8.21721	Yes	-1.03492							IPR025602	BCP1_family	KOG3034	Isoamyl_acetate-hydrolyzing_esterase_and_related_enzymes	General_function_prediction_only	POORLY_CHARACTERIZED
64319	41675	Spec	9.06957	9.02862	9.06144	8.12072	8.15043	7.86445	Yes	-1.00367							IPR010730	Heterokaryon_incompatibility
725033	41715	Spec	10.0536	10.0578	10.1609	8.88707	9.07619	9.04411	Yes	-1.08845
725231	41716	Spec	9.86224	9.98456	9.81247	8.28635	7.27335	8.3153	Yes	-1.86086
805640	41803	Spec	11.5566	11.4294	11.5047	9.90266	9.96937	9.99913	Yes	-1.54126
815428	41814	Spec	9.62654	9.88826	9.82607	8.47469	8.50547	8.26709	Yes	-1.36694
991240	41975	Spec	8.82578	8.96564	8.955	7.20686	7.68982	7.33549	Yes	-1.49637
991627	41987	Spec	8.97584	8.91652	8.94928	8.15377	7.54736	7.84269	Yes	-1.08119
992208	41999	Spec	10.3639	10.2303	10.4229	8.3519	7.36115	8.20873	Yes	-2.31097
994197	42020	Spec	10.0309	9.92334	10.0069	7.77269	7.41685	7.71673	Yes	-2.3504
998733	42100	Spec	8.74231	8.73615	8.77037	7.57947	7.16367	7.3815	Yes	-1.36996
2284464	1	Core	10.6732	10.7709	10.7002	10.3324	10.2306	10.1103		-0.488094							IPR010730	Heterokaryon_incompatibility
615279	1	Core	9.30449	9.36893	9.29	9.17558	9.05879	9.31303		-0.138675							IPR010730	Heterokaryon_incompatibility
767794	1	Core	9.91941	10.0836	9.97718	10.0171	9.88795	9.80739		-0.0892596							IPR010730	Heterokaryon_incompatibility
970264	1	Core	9.82114	9.68821	9.83748	9.41929	8.66923	9.20202		-0.685427							IPR010730	Heterokaryon_incompatibility
2276204	1	Core	9.51779	9.5948	9.47137	8.91143	8.84194	9.39383		-0.478922							IPR010730	Heterokaryon_incompatibility
2277408	1	Core	11.6534	11.6559	11.6083	11.3614	11.1926	11.3922		-0.323825							IPR010730	Heterokaryon_incompatibility
2280592	1	Core	10.4314	10.4328	10.3202	10.327	10.3319	10.2241		-0.100484							IPR010730	Heterokaryon_incompatibility
2280651	1	Core	11.4858	11.5951	11.5128	11.2329	11.0817	11.197		-0.360715							IPR010730	Heterokaryon_incompatibility
2283714	1	Core	10.8147	10.8987	10.7565	10.8373	10.9104	11.1534		0.143753							IPR010730	Heterokaryon_incompatibility
2285008	1	Core	10.3854	10.4307	10.3902	10.7736	10.3246	10.6304		0.174099							IPR010730	Heterokaryon_incompatibility
2558977	1	Core	11.0598	11.0405	10.9816	10.926	11.0655	10.7449		-0.115191							IPR010730	Heterokaryon_incompatibility
2559118	1	Core	9.30739	9.48475	9.52495	8.94957	9.03228	8.3997		-0.64518							IPR010730	Heterokaryon_incompatibility
2560894	1	Core	9.99889	10.0011	9.84982	9.79941	10.5201	9.98926		0.15299							IPR010730	Heterokaryon_incompatibility
3461320	1	Core	10.4812	10.6455	10.4298	10.6031	10.3694	10.3909		-0.0643733							IPR010730	Heterokaryon_incompatibility
3530332	1	Core	8.87363	8.95683	9.04543	9.47919	8.02163	8.95054		-0.141512							IPR010730	Heterokaryon_incompatibility
4161153	1	Core	11.1468	11.1873	11.1706	10.92	11.0055	10.9873		-0.197309							IPR010730	Heterokaryon_incompatibility
4161204	1	Core	11.5856	11.6571	11.5857	11.5226	11.7539	11.7488		0.0656645							IPR010730	Heterokaryon_incompatibility
4186489	1	Core	9.03316	8.87038	8.9626	9.05393	7.63216	8.88284		-0.432401							IPR010730	Heterokaryon_incompatibility
4186914	1	Core	10.2612	10.4259	10.3173	10.0526	10.2784	10.0499		-0.20786							IPR010730	Heterokaryon_incompatibility
4186942	1	Core	10.5873	10.6028	10.469	10.3324	10.3939	10.4388		-0.164654							IPR010730	Heterokaryon_incompatibility
4186992	1	Core	8.63301	8.64224	8.60787	8.93063	8.28374	8.88284		0.0713635							IPR010730	Heterokaryon_incompatibility
4187040	1	Core	8.61904	8.68907	8.47074	8.4146	8.49903	8.38472		-0.160167							IPR010730	Heterokaryon_incompatibility
4200189	1	Core	7.68438	7.55929	7.54733	8.24861	7.25818	8.38472		0.366836							IPR010730	Heterokaryon_incompatibility
4355328	1	Core	6.85529	7.01443	6.64277	7.52998	7.63216	7.53867		0.729443							IPR010730	Heterokaryon_incompatibility
4360350	1	Core	11.0671	11.092	11.0062	10.9615	10.8294	11.0033		-0.123727							IPR010730	Heterokaryon_incompatibility
4431512	2	Disp	2.27086	2.33814	2.48179	4.90806	3.42055	5.09377		2.11053
781756	3	Core	10.6861	10.8065	10.7958	10.2584	9.8606	10.0356		-0.711269							IPR010730 IPR019734	Heterokaryon_incompatibility Tetratricopeptide_repeat
228027	3	Core	9.40018	9.41895	9.37074	9.79941	10.1711	9.72354		0.501399							IPR010730 IPR019734	Heterokaryon_incompatibility Tetratricopeptide_repeat
294971	3	Core	8.52726	8.65136	8.68108	8.20197	8.49256	8.26709		-0.299362							IPR010730	Heterokaryon_incompatibility
426885	3	Core	10.3506	10.5511	10.5214	10.8142	11.1021	10.7419		0.411678							IPR010730	Heterokaryon_incompatibility
518616	3	Core	9.66671	9.78922	9.56793	8.47469	9.43094	8.70729		-0.80365							IPR019734	Tetratricopeptide_repeat
991648	3	Core	11.9588	12.2091	12.0725	12.0652	12.1953	11.8361		-0.0479762							IPR010730 IPR019734	Heterokaryon_incompatibility Tetratricopeptide_repeat
996760	3	Core	10.9869	11.1366	11.0974	10.7345	10.7877	10.6603		-0.346134							IPR010730 IPR019734	Heterokaryon_incompatibility Tetratricopeptide_repeat
996781	3	Core	10.1385	10.2478	10.1684	10.327	10.215	10.3139		0.100404							IPR010730 IPR019734	Heterokaryon_incompatibility Tetratricopeptide_repeat
996851	3	Core	9.15274	9.31941	9.39059	9.50823	9.77793	9.17179		0.198404							IPR010730 IPR019734	Heterokaryon_incompatibility Tetratricopeptide_repeat
997593	3	Core	11.389	11.526	11.5151	11.6011	11.656	11.3753		0.0674204							IPR010730	Heterokaryon_incompatibility
998187	3	Core	8.80946	8.86254	8.81092	9.38143	9.24726	9.24414		0.4633							IPR010730	Heterokaryon_incompatibility
1007122	3	Core	11.6275	11.8244	11.7298	11.6439	11.8424	11.4917		-0.0679025							IPR010730	Heterokaryon_incompatibility
2435625	3	Core	8.03591	8.44014	8.15315	8.66437	8.51187	8.07511		0.207387							IPR010730	Heterokaryon_incompatibility
2463925	3	Core	10.9352	11.0384	10.891	10.8103	10.5716	10.7739		-0.236262							IPR010730	Heterokaryon_incompatibility
2466642	3	Core	9.98534	9.96712	10.0396	9.54606	9.98097	9.68736		-0.259216							IPR010730 IPR019734	Heterokaryon_incompatibility Tetratricopeptide_repeat
4072294	3	Core	9.70138	9.83239	9.63603	9.7408	9.36521	9.47034		-0.197817							IPR010730	Heterokaryon_incompatibility
4072494	3	Core	9.28839	9.48883	9.38212	9.22306	9.0456	9.55308		-0.112534							IPR010730	Heterokaryon_incompatibility
4072771	3	Core	10.3737	10.5618	10.515	10.266	10.465	10.222		-0.165814							IPR010730	Heterokaryon_incompatibility
4073328	3	Core	9.37546	9.8372	9.70899	9.68254	9.52265	9.23581		-0.160214							IPR010730	Heterokaryon_incompatibility
4073521	3	Core	10.0061	9.97368	9.98093	10.0613	10.3045	10.1749		0.193328							IPR010730	Heterokaryon_incompatibility
4073929	3	Core	7.49337	7.84987	7.78013	8.52607	8.28374	7.95852		0.548319							IPR010730	Heterokaryon_incompatibility
4073971	3	Core	4.33132	4.2671	3.67721	4.98353	0	2.64017		-1.55064							IPR010730	Heterokaryon_incompatibility
4073988	3	Core	6.35731	5.49552	5.48844	6.10273	4.46159	5.47952		-0.432474							IPR010730	Heterokaryon_incompatibility
4236074	3	Core	9.6599	9.94205	9.87721	9.10129	9.43431	9.26065		-0.560976							IPR010730	Heterokaryon_incompatibility
4347943	3	Core	6.04536	6.24879	6.09757	6.89129	6.49162	6.34439		0.445196							IPR010730	Heterokaryon_incompatibility
4363131	3	Core	3.56568	4.2286	3.60136	4.45694	0	2.64017		-1.43284							IPR010730	Heterokaryon_incompatibility
4517132	3	Core	10.9787	11.2655	11.1487	11.0186	11.3395	10.9175		-0.0391212							IPR010730 IPR019734	Heterokaryon_incompatibility Tetratricopeptide_repeat
2189167	4	Disp	9.46149	9.48475	9.48726	10.3288	10.2821	10.2859		0.821126							IPR010730	Heterokaryon_incompatibility
4050283	4	Disp	13.5503	13.6851	13.5653	12.9451	12.9264	12.6538		-0.758443							IPR010730 IPR019734 IPR013026 IPR001680 IPR011047	Heterokaryon_incompatibility Tetratricopeptide_repeat Tetratricopeptide_repeat-containing_domain WD40_repeat Quinonprotein_alcohol_dehydrogenase-like_superfamily
148345	4	Disp	8.11436	8.00884	8.02112	8.32313	7.52218	8.14791		-0.0503643							IPR010730	Heterokaryon_incompatibility
158205	4	Disp	7.75848	7.83393	7.71415	7.94307	8.31339	7.91747		0.289124							IPR010730	Heterokaryon_incompatibility
716225	4	Disp	10.0639	10.2729	10.3009	10.5404	10.4928	10.2899		0.228487							IPR010730	Heterokaryon_incompatibility
738779	4	Disp	8.56904	8.61451	8.47074	8.93539	9.4105	9.45965		0.717085							IPR010730	Heterokaryon_incompatibility
770108	4	Disp	7.00604	7.29623	7.44799	7.78329	8.01262	7.17057		0.405406							IPR010730	Heterokaryon_incompatibility
2189124	4	Disp	6.54635	6.61248	7.03029	6.91076	7.5721	6.46327		0.252337
2383267	4	Disp	9.67911	9.77259	9.70673	9.47593	9.40707	9.48094		-0.26483							IPR010730	Heterokaryon_incompatibility
2424347	4	Disp	3.71326	4.2671	3.74926	4.55915	2.90143	4.2053		-0.0212472							IPR010730 IPR013026	Heterokaryon_incompatibility Tetratricopeptide_repeat-containing_domain
2618118	4	Disp	10.9	10.9105	10.9543	10.7934	11.0925	10.7242		-0.0515816							IPR010730 IPR019734 IPR013026 IPR017986 IPR001680	Heterokaryon_incompatibility Tetratricopeptide_repeat Tetratricopeptide_repeat-containing_domain WD40-repeat-containing_domain WD40_repeat	KOG0305	Anaphase_promoting_complex,_Cdc20,_Cdh1,_and_Ama1_subunits	Cell_cycle_control,_cell_division,_chromosome_partitioning Posttranslational_modification,_protein_turnover,_chaperones	METABOLISM CELLULAR_PROCESSES_AND_SIGNALING
2631360	4	Disp	6.94014	6.82741	6.9408	6.8107	7.50943	6.79331		0.135029							IPR010730 IPR013026	Heterokaryon_incompatibility Tetratricopeptide_repeat-containing_domain
3129903	4	Disp	10.4374	10.4412	10.4597	10.2847	10.695	10.4424		0.0279577							IPR001680 IPR010730 IPR019734 IPR013026 IPR017986	WD40_repeat Heterokaryon_incompatibility Tetratricopeptide_repeat Tetratricopeptide_repeat-containing_domain WD40-repeat-containing_domain	KOG0286	G-protein_beta_subunit	General_function_prediction_only	POORLY_CHARACTERIZED
3966222	4	Disp	10.5212	10.6014	10.5104	10.4535	10.1872	10.3777		-0.204873							IPR010730 IPR013026	Heterokaryon_incompatibility Tetratricopeptide_repeat-containing_domain	KOG0548	Molecular_co-chaperone_STI1	Posttranslational_modification,_protein_turnover,_chaperones	CELLULAR_PROCESSES_AND_SIGNALING
4050448	4	Disp	11.8	11.9235	11.8746	11.6897	11.7674	11.5039		-0.212367							IPR001680 IPR010730 IPR013026 IPR017986 IPR019734	WD40_repeat Heterokaryon_incompatibility Tetratricopeptide_repeat-containing_domain WD40-repeat-containing_domain Tetratricopeptide_repeat	KOG4155	FOG:_WD40_repeat	General_function_prediction_only	POORLY_CHARACTERIZED
4051032	4	Disp	11.8238	11.9616	11.9383	11.6056	11.5307	11.3753		-0.404058							IPR001680 IPR010730 IPR013026 IPR019734 IPR017986	WD40_repeat Heterokaryon_incompatibility Tetratricopeptide_repeat-containing_domain Tetratricopeptide_repeat WD40-repeat-containing_domain	KOG0548	Molecular_co-chaperone_STI1	Posttranslational_modification,_protein_turnover,_chaperones	CELLULAR_PROCESSES_AND_SIGNALING
4051266	4	Disp	13.8106	13.8696	13.8527	13.6961	13.7259	13.6581		-0.150913							IPR001680 IPR010730 IPR019734 IPR013026 IPR011047	WD40_repeat Heterokaryon_incompatibility Tetratricopeptide_repeat Tetratricopeptide_repeat-containing_domain Quinonprotein_alcohol_dehydrogenase-like_superfamily	KOG0548	Molecular_co-chaperone_STI1	Posttranslational_modification,_protein_turnover,_chaperones	CELLULAR_PROCESSES_AND_SIGNALING
4124984	4	Disp	10.931	11.0478	10.9384	10.914	10.9687	10.4975		-0.179029							IPR010730 IPR019734 IPR001680 IPR017986	Heterokaryon_incompatibility Tetratricopeptide_repeat WD40_repeat WD40-repeat-containing_domain	KOG0266	WD40_repeat-containing_protein	General_function_prediction_only	POORLY_CHARACTERIZED
4161823	4	Disp	12.7196	12.8609	12.7786	12.7478	13.0777	12.6218		0.0293854							IPR001680 IPR010730 IPR013026 IPR017986 IPR019734	WD40_repeat Heterokaryon_incompatibility Tetratricopeptide_repeat-containing_domain WD40-repeat-containing_domain Tetratricopeptide_repeat	KOG0266	WD40_repeat-containing_protein	General_function_prediction_only	POORLY_CHARACTERIZED
4167931	4	Disp	12.1682	12.3107	12.2079	12.0042	12.1249	11.7178		-0.279982							IPR001680 IPR001440 IPR010730 IPR013026 IPR017986 IPR019734	WD40_repeat Tetratricopeptide_TPR1 Heterokaryon_incompatibility Tetratricopeptide_repeat-containing_domain WD40-repeat-containing_domain Tetratricopeptide_repeat	KOG4155	FOG:_WD40_repeat	General_function_prediction_only	POORLY_CHARACTERIZED
4167990	4	Disp	11.6237	11.6623	11.7131	11.2786	11.6342	11.3369		-0.249822							IPR001680 IPR001440 IPR010730 IPR019734 IPR013026 IPR017986	WD40_repeat Tetratricopeptide_TPR1 Heterokaryon_incompatibility Tetratricopeptide_repeat Tetratricopeptide_repeat-containing_domain WD40-repeat-containing_domain	KOG4155	FOG:_WD40_repeat	General_function_prediction_only	POORLY_CHARACTERIZED
4168036	4	Disp	11.2005	11.108	11.1849	11.0908	11.0156	11.3533		-0.011237							IPR010730 IPR013026 IPR019734 IPR001680 IPR017986	Heterokaryon_incompatibility Tetratricopeptide_repeat-containing_domain Tetratricopeptide_repeat WD40_repeat WD40-repeat-containing_domain	KOG0266	WD40_repeat-containing_protein	General_function_prediction_only	POORLY_CHARACTERIZED
4168114	4	Disp	9.51654	9.65502	9.48066	9.26147	9.90509	9.69041		0.0682524							IPR001680 IPR010730 IPR017986 IPR011047	WD40_repeat Heterokaryon_incompatibility WD40-repeat-containing_domain Quinonprotein_alcohol_dehydrogenase-like_superfamily	KOG0266	WD40_repeat-containing_protein	General_function_prediction_only	POORLY_CHARACTERIZED
4175597	4	Disp	9.07981	9.11296	9.03466	9.00496	9.18846	9.24828		0.0714298							IPR001680 IPR010730 IPR017986	WD40_repeat Heterokaryon_incompatibility WD40-repeat-containing_domain	KOG0266	WD40_repeat-containing_protein	General_function_prediction_only	POORLY_CHARACTERIZED
4175679	4	Disp	10.8913	10.909	10.9595	10.988	10.8847	10.7017		-0.0617772							IPR010730 IPR001680 IPR017986	Heterokaryon_incompatibility WD40_repeat WD40-repeat-containing_domain
4175783	4	Disp	9.57681	9.64409	9.58033	9.60401	9.46436	9.44167		-0.0970624							IPR010730 IPR013026	Heterokaryon_incompatibility Tetratricopeptide_repeat-containing_domain	KOG0548	Molecular_co-chaperone_STI1	Posttranslational_modification,_protein_turnover,_chaperones	CELLULAR_PROCESSES_AND_SIGNALING
4176094	4	Disp	12.3993	12.4216	12.4055	12.4536	12.5854	12.4516		0.0880108							IPR001680 IPR010730 IPR013105 IPR019734 IPR013026 IPR011047	WD40_repeat Heterokaryon_incompatibility Tetratricopeptide_TPR2 Tetratricopeptide_repeat Tetratricopeptide_repeat-containing_domain Quinonprotein_alcohol_dehydrogenase-like_superfamily	KOG4155	FOG:_WD40_repeat	General_function_prediction_only	POORLY_CHARACTERIZED
4178031	4	Disp	11.3305	11.3901	11.3609	10.8811	11.5299	10.3644		-0.43538			yes
4187705	4	Disp	10.2462	10.4174	10.3746	10.5896	10.1404	10.1749		-0.044427							IPR001680 IPR010730 IPR013026 IPR019734 IPR011047	WD40_repeat Heterokaryon_incompatibility Tetratricopeptide_repeat-containing_domain Tetratricopeptide_repeat Quinonprotein_alcohol_dehydrogenase-like_superfamily	KOG0266	WD40_repeat-containing_protein	General_function_prediction_only	POORLY_CHARACTERIZED
4187913	4	Disp	11.2456	11.3939	11.3522	11.6805	11.8398	11.5013		0.343316							IPR001680 IPR010730 IPR019734 IPR013026 IPR017986	WD40_repeat Heterokaryon_incompatibility Tetratricopeptide_repeat Tetratricopeptide_repeat-containing_domain WD40-repeat-containing_domain	KOG0266	WD40_repeat-containing_protein	General_function_prediction_only	POORLY_CHARACTERIZED
4235734	4	Disp	7.89228	7.87502	7.98054	7.50459	7.72335	7.68038		-0.27984							IPR010730 IPR017986 IPR001680	Heterokaryon_incompatibility WD40-repeat-containing_domain WD40_repeat	KOG0266	WD40_repeat-containing_protein	General_function_prediction_only	POORLY_CHARACTERIZED
4335576	4	Disp	7.23703	6.90271	7.10084	7.28352	7.71226	6.94401		0.233071							IPR010730 IPR013026	Heterokaryon_incompatibility Tetratricopeptide_repeat-containing_domain	KOG0548	Molecular_co-chaperone_STI1	Posttranslational_modification,_protein_turnover,_chaperones	CELLULAR_PROCESSES_AND_SIGNALING
4345875	4	Disp	10.8595	11.0255	10.9557	11.1391	11.1614	10.7404		0.0667282							IPR001680 IPR010730 IPR019734 IPR013026 IPR017986	WD40_repeat Heterokaryon_incompatibility Tetratricopeptide_repeat Tetratricopeptide_repeat-containing_domain WD40-repeat-containing_domain	KOG0266	WD40_repeat-containing_protein	General_function_prediction_only	POORLY_CHARACTERIZED
4359629	4	Disp	6.21595	6.2961	6.41805	5.71696	2.54936	3.51955		-2.38141							IPR001680 IPR017986	WD40_repeat WD40-repeat-containing_domain	KOG0318	WD40_repeat_stress_protein/actin_interacting_protein	Cytoskeleton	CELLULAR_PROCESSES_AND_SIGNALING
4366292	4	Disp	9.91275	10.0694	9.98746	9.65106	10.4282	9.9942		0.0346238							IPR001680 IPR010730 IPR013105 IPR019734 IPR013026 IPR017986 IPR011047	WD40_repeat Heterokaryon_incompatibility Tetratricopeptide_TPR2 Tetratricopeptide_repeat Tetratricopeptide_repeat-containing_domain WD40-repeat-containing_domain Quinonprotein_alcohol_dehydrogenase-like_superfamily	KOG0266	WD40_repeat-containing_protein	General_function_prediction_only	POORLY_CHARACTERIZED
4394211	4	Disp	10.1921	10.312	10.2881	10.3125	10.4434	10.1419		0.0351598							IPR010730	Heterokaryon_incompatibility
4400092	4	Disp	11.0262	11.0907	11.0709	11.1847	11.0763	10.8792		-0.0158362							IPR010730 IPR013026 IPR019734	Heterokaryon_incompatibility Tetratricopeptide_repeat-containing_domain Tetratricopeptide_repeat	KOG0548	Molecular_co-chaperone_STI1	Posttranslational_modification,_protein_turnover,_chaperones	CELLULAR_PROCESSES_AND_SIGNALING
4408027	4	Disp	8.67413	8.62195	8.7682	8.96827	7.68982	8.95054		-0.151881							IPR001680 IPR019734 IPR013026 IPR011047	WD40_repeat Tetratricopeptide_repeat Tetratricopeptide_repeat-containing_domain Quinonprotein_alcohol_dehydrogenase-like_superfamily	KOG0266	WD40_repeat-containing_protein	General_function_prediction_only	POORLY_CHARACTERIZED
4515629	4	Disp	10.1779	10.1769	10.1393	10.0036	10.0197	10.0427		-0.142725							IPR001680 IPR010730 IPR017986	WD40_repeat Heterokaryon_incompatibility WD40-repeat-containing_domain	KOG0266	WD40_repeat-containing_protein	General_function_prediction_only	POORLY_CHARACTERIZED
4515649	4	Disp	12.6112	12.6809	12.631	12.6165	12.6233	12.4516		-0.0772452							IPR010730 IPR013026 IPR017986 IPR019734 IPR001680	Heterokaryon_incompatibility Tetratricopeptide_repeat-containing_domain WD40-repeat-containing_domain Tetratricopeptide_repeat WD40_repeat	KOG0266	WD40_repeat-containing_protein	General_function_prediction_only	POORLY_CHARACTERIZED
4515736	4	Disp	11.7356	11.7008	11.6777	11.5171	11.145	11.503		-0.31634							IPR001680 IPR010730 IPR013026 IPR017986 IPR019734 IPR011047	WD40_repeat Heterokaryon_incompatibility Tetratricopeptide_repeat-containing_domain WD40-repeat-containing_domain Tetratricopeptide_repeat Quinonprotein_alcohol_dehydrogenase-like_superfamily	KOG0266	WD40_repeat-containing_protein	General_function_prediction_only	POORLY_CHARACTERIZED
4098608	5	Core	11.6603	11.6292	11.5979	12.4799	12.2614	12.457		0.770292							IPR001128	Cytochrome_P450	KOG0157	Cytochrome_P450_CYP4/CYP19/CYP26_subfamilies	Lipid_transport_and_metabolism Secondary_metabolites_biosynthesis,_transport_and_catabolism	METABOLISM	1.14.14.1	Unspecific_monooxygenase	Tryptophan_metabolism Fatty_acid_metabolism gamma-Hexachlorocyclohexane_degradation	Amino_Acid_Metabolism Lipid_Metabolism Biodegradation_of_Xenobiotics	METABOLIC	12251 4283 3721 2888 23642	heme_binding electron_transport iron_ion_binding monooxygenase_activity unspecific_monooxygenase_activity	molecular_function biological_process	GO:0020037 GO:0006118 GO:0005506 GO:0004497 GO:0050381
971648	5	Core	14.5258	14.4785	14.433	14.3164	14.354	14.2696		-0.165757							IPR001128	Cytochrome_P450	KOG0157	Cytochrome_P450_CYP4/CYP19/CYP26_subfamilies	Lipid_transport_and_metabolism Secondary_metabolites_biosynthesis,_transport_and_catabolism	METABOLISM	1.14.14.1	Unspecific_monooxygenase	Tryptophan_metabolism Fatty_acid_metabolism gamma-Hexachlorocyclohexane_degradation	Amino_Acid_Metabolism Lipid_Metabolism Biodegradation_of_Xenobiotics	METABOLIC	12251 4283 3721 2888 23642	heme_binding electron_transport iron_ion_binding monooxygenase_activity unspecific_monooxygenase_activity	molecular_function biological_process	GO:0020037 GO:0006118 GO:0005506 GO:0004497 GO:0050381
998494	5	Core	9.31608	9.25861	9.40878	9.97379	9.19246	9.75592		0.312899							IPR001128	Cytochrome_P450	KOG0157	Cytochrome_P450_CYP4/CYP19/CYP26_subfamilies	Lipid_transport_and_metabolism Secondary_metabolites_biosynthesis,_transport_and_catabolism	METABOLISM	1.14.14.1	Unspecific_monooxygenase	Tryptophan_metabolism Fatty_acid_metabolism gamma-Hexachlorocyclohexane_degradation	Amino_Acid_Metabolism Lipid_Metabolism Biodegradation_of_Xenobiotics	METABOLIC	12251 4283 3721 2888 23642	heme_binding electron_transport iron_ion_binding monooxygenase_activity unspecific_monooxygenase_activity	molecular_function biological_process	GO:0020037 GO:0006118 GO:0005506 GO:0004497 GO:0050381
1008629	5	Core	8.90468	8.93308	9.06321	9.53042	9.16426	9.60248		0.465399							IPR001128	Cytochrome_P450	KOG0157	Cytochrome_P450_CYP4/CYP19/CYP26_subfamilies	Lipid_transport_and_metabolism Secondary_metabolites_biosynthesis,_transport_and_catabolism	METABOLISM	1.14.14.1	Unspecific_monooxygenase	Tryptophan_metabolism Fatty_acid_metabolism gamma-Hexachlorocyclohexane_degradation	Amino_Acid_Metabolism Lipid_Metabolism Biodegradation_of_Xenobiotics	METABOLIC	12251 4283 3721 2888 23642	heme_binding electron_transport iron_ion_binding monooxygenase_activity unspecific_monooxygenase_activity	molecular_function biological_process	GO:0020037 GO:0006118 GO:0005506 GO:0004497 GO:0050381
3970083	5	Core	7.05529	7.04245	7.1681	7.31308	6.95375	7.45507		0.152016							IPR001128	Cytochrome_P450	KOG0157	Cytochrome_P450_CYP4/CYP19/CYP26_subfamilies	Lipid_transport_and_metabolism Secondary_metabolites_biosynthesis,_transport_and_catabolism	METABOLISM	1.14.14.1	Unspecific_monooxygenase	Tryptophan_metabolism Fatty_acid_metabolism gamma-Hexachlorocyclohexane_degradation	Amino_Acid_Metabolism Lipid_Metabolism Biodegradation_of_Xenobiotics	METABOLIC	12251 4283 3721 2888 23642	heme_binding electron_transport iron_ion_binding monooxygenase_activity unspecific_monooxygenase_activity	molecular_function biological_process	GO:0020037 GO:0006118 GO:0005506 GO:0004497 GO:0050381
4098472	5	Core	11.4182	11.3977	11.444	11.5989	11.2684	11.4099		0.00575681							IPR001128	Cytochrome_P450	KOG0157	Cytochrome_P450_CYP4/CYP19/CYP26_subfamilies	Lipid_transport_and_metabolism Secondary_metabolites_biosynthesis,_transport_and_catabolism	METABOLISM	1.14.14.1	Unspecific_monooxygenase	Tryptophan_metabolism Fatty_acid_metabolism gamma-Hexachlorocyclohexane_degradation	Amino_Acid_Metabolism Lipid_Metabolism Biodegradation_of_Xenobiotics	METABOLIC	12251 4283 3721 2888 23642	heme_binding electron_transport iron_ion_binding monooxygenase_activity unspecific_monooxygenase_activity	molecular_function biological_process	GO:0020037 GO:0006118 GO:0005506 GO:0004497 GO:0050381
4098483	5	Core	12.9807	12.8688	12.9381	12.9725	13.0397	13.0793		0.10131							IPR001128	Cytochrome_P450	KOG0157	Cytochrome_P450_CYP4/CYP19/CYP26_subfamilies	Lipid_transport_and_metabolism Secondary_metabolites_biosynthesis,_transport_and_catabolism	METABOLISM	1.14.14.1	Unspecific_monooxygenase	Tryptophan_metabolism Fatty_acid_metabolism gamma-Hexachlorocyclohexane_degradation	Amino_Acid_Metabolism Lipid_Metabolism Biodegradation_of_Xenobiotics	METABOLIC	12251 4283 3721 2888 23642	heme_binding electron_transport iron_ion_binding monooxygenase_activity unspecific_monooxygenase_activity	molecular_function biological_process	GO:0020037 GO:0006118 GO:0005506 GO:0004497 GO:0050381
4098588	5	Core	9.83732	9.76757	9.8488	9.60998	8.81109	9.95163		-0.360328							IPR001128	Cytochrome_P450	KOG0157	Cytochrome_P450_CYP4/CYP19/CYP26_subfamilies	Lipid_transport_and_metabolism Secondary_metabolites_biosynthesis,_transport_and_catabolism	METABOLISM	1.14.14.1	Unspecific_monooxygenase	Tryptophan_metabolism Fatty_acid_metabolism gamma-Hexachlorocyclohexane_degradation	Amino_Acid_Metabolism Lipid_Metabolism Biodegradation_of_Xenobiotics	METABOLIC	12251 4283 3721 2888 23642	heme_binding electron_transport iron_ion_binding monooxygenase_activity unspecific_monooxygenase_activity	molecular_function biological_process	GO:0020037 GO:0006118 GO:0005506 GO:0004497 GO:0050381
4146070	5	Core	9.58042	9.63676	9.74578	10.1126	9.91238	10.389		0.483686							IPR001128	Cytochrome_P450	KOG0157	Cytochrome_P450_CYP4/CYP19/CYP26_subfamilies	Lipid_transport_and_metabolism Secondary_metabolites_biosynthesis,_transport_and_catabolism	METABOLISM	1.14.14.1	Unspecific_monooxygenase	Tryptophan_metabolism Fatty_acid_metabolism gamma-Hexachlorocyclohexane_degradation	Amino_Acid_Metabolism Lipid_Metabolism Biodegradation_of_Xenobiotics	METABOLIC	12251 4283 3721 2888 23642	heme_binding electron_transport iron_ion_binding monooxygenase_activity unspecific_monooxygenase_activity	molecular_function biological_process	GO:0020037 GO:0006118 GO:0005506 GO:0004497 GO:0050381
737970	6	Core	10.9029	11.3128	11.1416	11.1977	11.6804	11.0468		0.189187							IPR010730	Heterokaryon_incompatibility
742944	6	Core	11.1958	11.318	11.1946	10.9972	11.2589	10.9394		-0.170997							IPR010730	Heterokaryon_incompatibility
2570895	6	Core	8.73801	8.84515	8.81302	9.02742	8.80589	8.84502		0.0940528							IPR010730	Heterokaryon_incompatibility
2571070	6	Core	7.77956	7.94496	7.77583	8.17002	8.10876	8.51428		0.4309							IPR010730	Heterokaryon_incompatibility
4189183	6	Core	9.35313	9.69175	9.51336	9.72439	10.213	9.27697		0.218716							IPR010730	Heterokaryon_incompatibility
4189828	6	Core	8.46874	8.47961	8.28626	8.7261	6.9348	8.19161		-0.460701							IPR010730	Heterokaryon_incompatibility
4360484	6	Core	7.98234	8.26572	8.17947	8.75331	8.54974	7.6926		0.189371							IPR010730	Heterokaryon_incompatibility
4009271	7	Core	3.48581	3.71913	3.60136	3.79698	0	4.2053		-0.934673
997617	8	Core	10.335	10.2811	10.3084	11.1245	11.2541	10.8275		0.760543							IPR002938 IPR012336	Monooxygenase,_FAD-binding Thioredoxin-like_fold	KOG3855	Monooxygenase_involved_in_coenzyme_Q_(ubiquinone)_biosynthesis	Energy_production_and_conversion Coenzyme_transport_and_metabolism	METABOLISM	1.14.13.7	Phenol_2-monooxygenase	gamma-Hexachlorocyclohexane_degradation Toluene_and_xylene_degradation Nitorobenzene_degradation	Biodegradation_of_Xenobiotics	METABOLIC	4851 4283 2888 10968	aromatic_compound_metabolic_process electron_transport monooxygenase_activity phenol_2-monooxygenase_activity	biological_process molecular_function	GO:0006725 GO:0006118 GO:0004497 GO:0018662
23200	8	Core	8.8278	8.80319	8.78544	9.00042	8.09175	9.12747		-0.0655937							IPR002938	Monooxygenase,_FAD-binding	KOG3855	Monooxygenase_involved_in_coenzyme_Q_(ubiquinone)_biosynthesis	Energy_production_and_conversion Coenzyme_transport_and_metabolism	METABOLISM	1.14.13.7	Phenol_2-monooxygenase	gamma-Hexachlorocyclohexane_degradation Toluene_and_xylene_degradation Nitorobenzene_degradation	Biodegradation_of_Xenobiotics	METABOLIC	4851 4283 2888 10968	aromatic_compound_metabolic_process electron_transport monooxygenase_activity phenol_2-monooxygenase_activity	biological_process molecular_function	GO:0006725 GO:0006118 GO:0004497 GO:0018662
4071804	8	Core	13.0768	13.0846	13.1307	13.0307	13.1005	12.8816		-0.0931088							IPR002938	Monooxygenase,_FAD-binding	KOG3855	Monooxygenase_involved_in_coenzyme_Q_(ubiquinone)_biosynthesis	Energy_production_and_conversion Coenzyme_transport_and_metabolism	METABOLISM	1.14.13.7	Phenol_2-monooxygenase	gamma-Hexachlorocyclohexane_degradation Toluene_and_xylene_degradation Nitorobenzene_degradation	Biodegradation_of_Xenobiotics	METABOLIC	4851 4283 2888 10968	aromatic_compound_metabolic_process electron_transport monooxygenase_activity phenol_2-monooxygenase_activity	biological_process molecular_function	GO:0006725 GO:0006118 GO:0004497 GO:0018662
4071837	8	Core	10.5777	10.5418	10.5519	10.9019	10.0152	10.7594		0.00170662			yes				IPR002938 IPR012336	Monooxygenase,_FAD-binding Thioredoxin-like_fold	KOG3855	Monooxygenase_involved_in_coenzyme_Q_(ubiquinone)_biosynthesis	Energy_production_and_conversion Coenzyme_transport_and_metabolism	METABOLISM	1.14.13.7	Phenol_2-monooxygenase	gamma-Hexachlorocyclohexane_degradation Toluene_and_xylene_degradation Nitorobenzene_degradation	Biodegradation_of_Xenobiotics	METABOLIC	4851 4283 2888 10968	aromatic_compound_metabolic_process electron_transport monooxygenase_activity phenol_2-monooxygenase_activity	biological_process molecular_function	GO:0006725 GO:0006118 GO:0004497 GO:0018662
192862	9	Core	7.86096	8.31709	8.04637	8.44829	7.37528	7.85361		-0.182415							IPR019734	Tetratricopeptide_repeat
832581	9	Core	9.74062	9.71457	9.63722	9.82272	9.36167	9.35207		-0.185319							IPR001440 IPR010730	Tetratricopeptide_TPR1 Heterokaryon_incompatibility
994786	9	Core	9.54268	9.56421	9.44042	9.29148	9.34022	9.09562		-0.273325
2617655	9	Core	11.3711	11.5317	11.4176	11.2251	11.5172	10.9004		-0.225868							IPR010730 IPR019734	Heterokaryon_incompatibility Tetratricopeptide_repeat
296299	12	Core	9.61485	9.65593	9.70673	10.2773	10.4944	10.294		0.696046							IPR010730	Heterokaryon_incompatibility
2437951	12	Core	9.82317	9.82192	9.75784	9.04515	9.14377	9.29711		-0.638967							IPR010730	Heterokaryon_incompatibility
296239	12	Core	10.3436	10.4632	10.461	9.43618	9.69869	9.76463		-0.789404							IPR010730	Heterokaryon_incompatibility
506381	12	Core	9.33615	9.31137	9.28395	9.77306	9.34382	9.88398		0.356463							IPR010730	Heterokaryon_incompatibility
771581	12	Core	8.62836	8.75659	8.67647	9.12231	9.10615	8.92488		0.36397							IPR010730	Heterokaryon_incompatibility
1004107	12	Core	11.4185	11.4827	11.4228	11.5578	11.2134	11.539		-0.00461422							IPR010730	Heterokaryon_incompatibility
2443037	12	Core	7.12286	7.16475	7.21339	7.20686	7.77754	7.06173		0.181712							IPR010730	Heterokaryon_incompatibility
2567419	12	Core	7.90769	8.09162	7.9617	7.65066	7.976	7.65563		-0.226241							IPR010730	Heterokaryon_incompatibility
3008423	12	Core	6.97713	6.90881	7.16151	7.19103	6.63942	6.72357		-0.164478							IPR010730	Heterokaryon_incompatibility
4144259	12	Core	11.2334	11.2747	11.2635	11.272	11.1273	11.3281		-0.0147256							IPR010730	Heterokaryon_incompatibility
4186119	12	Core	10.5491	10.7058	10.6304	10.8872	11.2368	10.8899		0.3762							IPR010730	Heterokaryon_incompatibility
4317477	12	Core	5.17284	5.24852	5.28531	5.05525	0	6.28107		-1.45678							IPR010730	Heterokaryon_incompatibility
4143652	13	Core	11.0512	11.0287	11.1366	10.6802	10.5989	10.7257		-0.403852
2438942	13	Core	10.508	10.6159	10.6333	10.1418	9.96237	9.78474		-0.622804
25185	13	Core	7.54355	7.45475	7.53209	7.89501	7.52218	7.61768		0.168164
33862	13	Core	8.86774	8.87973	8.83181	9.08852	8.86215	8.69519		0.0221953
999652	13	Core	9.05234	9.13133	8.99445	9.10551	8.96848	9.24828		0.0480497
1007201	13	Core	10.4735	10.53	10.5713	10.5152	9.7726	10.5869		-0.23336
2439516	13	Core	8.97218	8.79827	8.82766	9.57989	9.20042	9.85165		0.677953
3984035	13	Core	8.83789	8.71541	8.87473	8.99131	8.41946	9.06305		0.0152622
4014906	13	Core	8.76575	8.95388	9.02743	9.30993	8.77957	9.34047		0.227635
4017638	13	Core	8.43192	8.47345	8.49452	8.74791	8.1989	8.47944		0.00878705
4143701	13	Core	8.89698	8.90436	8.6414	8.96827	8.08317	8.90401		-0.162428
4185170	13	Core	7.46241	7.04799	7.26346	7.80426	8.31339	7.57872		0.640836
4185358	13	Core	9.17678	9.26694	9.17371	8.63541	8.68065	8.99068		-0.436897
27321	15	Core	9.8848	9.92485	9.82399	10.408	10.0835	10.6288		0.495563							IPR001128 IPR017972	Cytochrome_P450 Cytochrome_P450,_conserved_site	KOG0157	Cytochrome_P450_CYP4/CYP19/CYP26_subfamilies	Lipid_transport_and_metabolism Secondary_metabolites_biosynthesis,_transport_and_catabolism	METABOLISM	1.14.14.1	Unspecific_monooxygenase	Tryptophan_metabolism Fatty_acid_metabolism gamma-Hexachlorocyclohexane_degradation	Amino_Acid_Metabolism Lipid_Metabolism Biodegradation_of_Xenobiotics	METABOLIC	12251 4283 3721 2888 23642	heme_binding electron_transport iron_ion_binding monooxygenase_activity unspecific_monooxygenase_activity	molecular_function biological_process	GO:0020037 GO:0006118 GO:0005506 GO:0004497 GO:0050381
4101031	15	Core	11.9879	11.9858	11.9796	12.3075	11.9155	12.1559		0.141829							IPR001128 IPR017972	Cytochrome_P450 Cytochrome_P450,_conserved_site	KOG0157	Cytochrome_P450_CYP4/CYP19/CYP26_subfamilies	Lipid_transport_and_metabolism Secondary_metabolites_biosynthesis,_transport_and_catabolism	METABOLISM	1.14.14.1	Unspecific_monooxygenase	Tryptophan_metabolism Fatty_acid_metabolism gamma-Hexachlorocyclohexane_degradation	Amino_Acid_Metabolism Lipid_Metabolism Biodegradation_of_Xenobiotics	METABOLIC	12251 4283 3721 2888 23642	heme_binding electron_transport iron_ion_binding monooxygenase_activity unspecific_monooxygenase_activity	molecular_function biological_process	GO:0020037 GO:0006118 GO:0005506 GO:0004497 GO:0050381
4101062	15	Core	13.0083	13.009	13.0173	13.4545	13.074	13.4295		0.307759							IPR001128 IPR017972	Cytochrome_P450 Cytochrome_P450,_conserved_site	KOG0157	Cytochrome_P450_CYP4/CYP19/CYP26_subfamilies	Lipid_transport_and_metabolism Secondary_metabolites_biosynthesis,_transport_and_catabolism	METABOLISM	1.14.14.1	Unspecific_monooxygenase	Tryptophan_metabolism Fatty_acid_metabolism gamma-Hexachlorocyclohexane_degradation	Amino_Acid_Metabolism Lipid_Metabolism Biodegradation_of_Xenobiotics	METABOLIC	12251 4283 3721 2888 23642	heme_binding electron_transport iron_ion_binding monooxygenase_activity unspecific_monooxygenase_activity	molecular_function biological_process	GO:0020037 GO:0006118 GO:0005506 GO:0004497 GO:0050381
4101100	15	Core	11.8276	11.73	11.8149	12.0155	11.9131	12.05		0.202048							IPR001128 IPR017972	Cytochrome_P450 Cytochrome_P450,_conserved_site	KOG0157	Cytochrome_P450_CYP4/CYP19/CYP26_subfamilies	Lipid_transport_and_metabolism Secondary_metabolites_biosynthesis,_transport_and_catabolism	METABOLISM	1.14.14.1	Unspecific_monooxygenase	Tryptophan_metabolism Fatty_acid_metabolism gamma-Hexachlorocyclohexane_degradation	Amino_Acid_Metabolism Lipid_Metabolism Biodegradation_of_Xenobiotics	METABOLIC	12251 4283 3721 2888 23642	heme_binding electron_transport iron_ion_binding monooxygenase_activity unspecific_monooxygenase_activity	molecular_function biological_process	GO:0020037 GO:0006118 GO:0005506 GO:0004497 GO:0050381
4101140	15	Core	12.81	12.7761	12.8058	12.5287	12.2481	12.4932		-0.373968							IPR001128 IPR017972	Cytochrome_P450 Cytochrome_P450,_conserved_site	KOG0157	Cytochrome_P450_CYP4/CYP19/CYP26_subfamilies	Lipid_transport_and_metabolism Secondary_metabolites_biosynthesis,_transport_and_catabolism	METABOLISM	1.14.14.1	Unspecific_monooxygenase	Tryptophan_metabolism Fatty_acid_metabolism gamma-Hexachlorocyclohexane_degradation	Amino_Acid_Metabolism Lipid_Metabolism Biodegradation_of_Xenobiotics	METABOLIC	12251 4283 3721 2888 23642	heme_binding electron_transport iron_ion_binding monooxygenase_activity unspecific_monooxygenase_activity	molecular_function biological_process	GO:0020037 GO:0006118 GO:0005506 GO:0004497 GO:0050381
4440931	17	Core	2.60916	2.18569	2.48179	5.42371	0	5.2995		1.14886
4075047	18	Core	8.57146	8.53982	8.66952	9.43282	9.18846	9.64082		0.827103							IPR027417	P-loop_containing_nucleoside_triphosphate_hydrolase					3.6.4.-	Acting_on_acid_anhydrides;_involved_in_cellular_and
41557	18	Core	8.75301	8.88901	8.80248	9.08424	9.34382	8.43649		0.140017							IPR027417	P-loop_containing_nucleoside_triphosphate_hydrolase
43303	18	Core	8.84191	8.80646	8.67416	9.09279	8.56831	8.60757		-0.0179528							IPR027417	P-loop_containing_nucleoside_triphosphate_hydrolase	KOG1802	RNA_helicase_nonsense_mRNA_reducing_factor_(pNORF1)	RNA_processing_and_modification	INFORMATION_STORAGE_AND_PROCESSING	3.6.4.-	Acting_on_acid_anhydrides;_involved_in_cellular_and
70347	18	Core	5.40768	5.30512	5.13203	4.6546	5.53299	5.09377		-0.187822							IPR027417	P-loop_containing_nucleoside_triphosphate_hydrolase
76492	18	Core	8.32696	8.39304	8.25257	7.29837	4.56382	6.49151		-2.20629							IPR027417	P-loop_containing_nucleoside_triphosphate_hydrolase
101700	18	Core	7.90385	7.72404	7.77151	7.32763	6.00222	6.65029		-1.13975							IPR027417	P-loop_containing_nucleoside_triphosphate_hydrolase
934641	18	Core	7.857	7.63852	7.79723	7.35631	7.28836	7.09893		-0.516385							IPR027417	P-loop_containing_nucleoside_triphosphate_hydrolase	KOG1802	RNA_helicase_nonsense_mRNA_reducing_factor_(pNORF1)	RNA_processing_and_modification	INFORMATION_STORAGE_AND_PROCESSING	3.6.4.-	Acting_on_acid_anhydrides;_involved_in_cellular_and
2481054	18	Core	7.71097	7.67477	7.91548	8.11234	8.75817	7.09893		0.222742							IPR027417	P-loop_containing_nucleoside_triphosphate_hydrolase	KOG1802	RNA_helicase_nonsense_mRNA_reducing_factor_(pNORF1)	RNA_processing_and_modification	INFORMATION_STORAGE_AND_PROCESSING	3.6.4.-	Acting_on_acid_anhydrides;_involved_in_cellular_and
3953223	18	Core	6.28836	5.85277	6.11131	6.74715	6.73016	6.85983		0.6949							IPR027417	P-loop_containing_nucleoside_triphosphate_hydrolase	KOG1801	tRNA-splicing_endonuclease_positive_effector_(SEN1)	RNA_processing_and_modification	INFORMATION_STORAGE_AND_PROCESSING	3.6.4.-	Acting_on_acid_anhydrides;_involved_in_cellular_and
3967123	18	Core	8.40231	8.50601	8.45197	8.93063	7.92889	8.63948		0.046235							IPR027417	P-loop_containing_nucleoside_triphosphate_hydrolase	KOG1802	RNA_helicase_nonsense_mRNA_reducing_factor_(pNORF1)	RNA_processing_and_modification	INFORMATION_STORAGE_AND_PROCESSING	3.6.4.-	Acting_on_acid_anhydrides;_involved_in_cellular_and
4010789	18	Core	10.2031	10.2835	10.2986	10.0613	9.36167	9.89987		-0.487465							IPR027417	P-loop_containing_nucleoside_triphosphate_hydrolase	KOG1802	RNA_helicase_nonsense_mRNA_reducing_factor_(pNORF1)	RNA_processing_and_modification	INFORMATION_STORAGE_AND_PROCESSING	3.6.4.-	Acting_on_acid_anhydrides;_involved_in_cellular_and
538742	19	Core	10.9277	10.9587	11.0447	10.8103	10.2896	10.9083		-0.30762							IPR001128 IPR017972	Cytochrome_P450 Cytochrome_P450,_conserved_site	KOG0157	Cytochrome_P450_CYP4/CYP19/CYP26_subfamilies	Lipid_transport_and_metabolism Secondary_metabolites_biosynthesis,_transport_and_catabolism	METABOLISM	1.14.14.1	Unspecific_monooxygenase	Tryptophan_metabolism Fatty_acid_metabolism gamma-Hexachlorocyclohexane_degradation	Amino_Acid_Metabolism Lipid_Metabolism Biodegradation_of_Xenobiotics	METABOLIC	12251 4283 3721 2888 23642	heme_binding electron_transport iron_ion_binding monooxygenase_activity unspecific_monooxygenase_activity	molecular_function biological_process	GO:0020037 GO:0006118 GO:0005506 GO:0004497 GO:0050381
1000268	19	Core	12.9305	12.847	12.8921	12.4852	12.6431	12.4096		-0.377254							IPR001128 IPR017972	Cytochrome_P450 Cytochrome_P450,_conserved_site	KOG0157	Cytochrome_P450_CYP4/CYP19/CYP26_subfamilies	Lipid_transport_and_metabolism Secondary_metabolites_biosynthesis,_transport_and_catabolism	METABOLISM	1.14.14.1	Unspecific_monooxygenase	Tryptophan_metabolism Fatty_acid_metabolism gamma-Hexachlorocyclohexane_degradation	Amino_Acid_Metabolism Lipid_Metabolism Biodegradation_of_Xenobiotics	METABOLIC	12251 4283 3721 2888 23642	heme_binding electron_transport iron_ion_binding monooxygenase_activity unspecific_monooxygenase_activity	molecular_function biological_process	GO:0020037 GO:0006118 GO:0005506 GO:0004497 GO:0050381
4179732	20	Core	4.08255	4.63412	4.76581	4.74413	4.65928	3.28146		-0.265868							IPR000719 IPR011009	Protein_kinase_domain Protein_kinase-like_domain										4602 3736 3043	protein_amino_acid_phosphorylation ATP_binding protein_kinase_activity	biological_process molecular_function	GO:0006468 GO:0005524 GO:0004672
4179781	20	Core	9.08997	9.13133	9.04722	9.28404	8.41262	9.04411		-0.175919							IPR000719 IPR011009	Protein_kinase_domain Protein_kinase-like_domain										4602 3736 3043	protein_amino_acid_phosphorylation ATP_binding protein_kinase_activity	biological_process molecular_function	GO:0006468 GO:0005524 GO:0004672
4213921	20	Core	6.40151	6.19987	6.71652	5.76052	6.41162	6.81583		-0.109974							IPR000719 IPR011009	Protein_kinase_domain Protein_kinase-like_domain										4602 3736 3043	protein_amino_acid_phosphorylation ATP_binding protein_kinase_activity	biological_process molecular_function	GO:0006468 GO:0005524 GO:0004672
4213973	20	Core	9.41373	9.33988	9.21724	8.80623	8.87712	8.89875		-0.462915							IPR000719 IPR011009	Protein_kinase_domain Protein_kinase-like_domain										4602 3736 3043	protein_amino_acid_phosphorylation ATP_binding protein_kinase_activity	biological_process molecular_function	GO:0006468 GO:0005524 GO:0004672
4012323	22	Disp	0	0	1.20805	0	5.63045	0		1.47413
4349614	24	Core	12.5441	12.7926	12.6133	11.6988	11.73	11.5339		-0.99575							IPR014016 IPR014017 IPR027417	UvrD-like_Helicase,_ATP-binding_domain DNA_helicase,_UvrD-like,_C-terminal P-loop_containing_nucleoside_triphosphate_hydrolase
380086	24	Core	12.0421	12.222	12.1333	11.5139	11.0291	11.7282		-0.708759							IPR014016 IPR014017 IPR027417	UvrD-like_Helicase,_ATP-binding_domain DNA_helicase,_UvrD-like,_C-terminal P-loop_containing_nucleoside_triphosphate_hydrolase
4111610	25	Core	3.71326	3.77363	3.43655	1.38541	4.65928	2.64017		-0.746195							IPR001128 IPR017972	Cytochrome_P450 Cytochrome_P450,_conserved_site	KOG0158	Cytochrome_P450_CYP3/CYP5/CYP6/CYP9_subfamilies	Secondary_metabolites_biosynthesis,_transport_and_catabolism	METABOLISM	1.14.13.-	With_NADH_or_NADPH_as_one_donor,_and_incorporation_of_one_atom	Methane_metabolism Phenylalanine_metabolism Ubiquinone_biosynthesis Alkaloid_biosynthesis_I Styrene_degradation Tryptophan_metabolism Androgen_and_estrogen_metabolism Sterol_biosynthesis 1,4-Dichlorobenzene_degradation Tyrosine_metabolism Bile_acid_biosynthesis Flavonoids,_stilbene_and_lignin_biosynthesis Histidine_metabolism gamma-Hexachlorocyclohexane_degradation	Energy_Metabolism Amino_Acid_Metabolism Metabolism_of_Cofactors_and_Vitamins Biosynthesis_of_Secondary_Metabolites Biodegradation_of_Xenobiotics Lipid_Metabolism	METABOLIC	12251 4283 3721 2888 19196 19184 11397 10963 10962 10961 10960 10959 10958 10957 10956 10955 10954 10953 10952 10950 10949 10948 10947 10946 10945 10944 10943 10942 10941 10940 10939 10938 10937 10936 10781 6319	heme_binding electron_transport iron_ion_binding monooxygenase_activity 6-hydroxynicotinate_3-monooxygenase_activity 2-octaprenyl-3-methyl-6-methoxy-1,4-benzoquinol_hydroxylase limonene_monooxygenase_activity toluene_3-monooxygenase_activity phenanthrene_3,4-monooxygenase_activity 2-oxo-delta3-4,5,5-trimethylcyclopentenylacetyl-CoA_1,2-monooxygenase_activity 2-hydroxy-phenylacetate_hydroxylase_ac…	molecular_function biological_process	GO:0020037 GO:0006118 GO:0005506 GO:0004497 GO:0043731 GO:0043719 GO:0019113 GO:0018657 GO:0018656 GO:0018655 GO:0018654 GO:0018653 GO:0018652 GO:0018651 GO:0018650 GO:0018649 GO:0018648 GO:0018647 GO:0018646 GO:0018644 GO:0018643 GO:0018642 GO:0018641 GO:0018640 GO:0018639 GO:0018638 GO:0018637 GO:0018636 GO:0018635 GO:0018634 GO:0018633 GO:0018632 GO:0018631 GO:0018630 GO:0018471 GO:0008688
4181550	27	Core	11.7275	11.9534	11.9223	11.2898	11.485	11.1938		-0.544893
829181	27	Core	11.7223	11.9977	11.9187	11.0726	11.3574	10.8427		-0.788696
4361628	27	Core	13.3438	13.5225	13.4644	12.6703	12.6192	12.4967		-0.848158							IPR008803 IPR002035 IPR027417	RHD3/Sey1 von_Willebrand_factor,_type_A P-loop_containing_nucleoside_triphosphate_hydrolase
830806	27	Core	10.513	10.582	10.473	10.0635	10.5343	9.75592		-0.404776							IPR008803	RHD3/Sey1
2416446	27	Core	10.5497	10.8138	10.7755	10.3143	10.2189	10.1771		-0.476244							IPR008803 IPR002035 IPR027417	RHD3/Sey1 von_Willebrand_factor,_type_A P-loop_containing_nucleoside_triphosphate_hydrolase
2622194	27	Core	10.1038	10.2975	10.2136	10.0372	10.2537	9.59599		-0.242677							IPR008803 IPR002035 IPR027417	RHD3/Sey1 von_Willebrand_factor,_type_A P-loop_containing_nucleoside_triphosphate_hydrolase
3983845	27	Core	10.2055	10.3767	10.2979	9.71612	10.0398	9.60572		-0.506123							IPR008803 IPR002035 IPR027417	RHD3/Sey1 von_Willebrand_factor,_type_A P-loop_containing_nucleoside_triphosphate_hydrolase
3985939	27	Core	11.8692	12.1289	12.0077	11.616	11.0213	11.3658		-0.66759							IPR008803 IPR002035 IPR027417	RHD3/Sey1 von_Willebrand_factor,_type_A P-loop_containing_nucleoside_triphosphate_hydrolase
4325642	27	Core	10.2477	10.4611	10.4448	10.2641	10.4112	10.5521		0.0245936							IPR008803 IPR002035 IPR027417	RHD3/Sey1 von_Willebrand_factor,_type_A P-loop_containing_nucleoside_triphosphate_hydrolase
4428976	27	Core	10.7722	10.8452	10.8284	10.5926	10.6273	10.7032		-0.174261							IPR008803	RHD3/Sey1
3977726	29	Core	10.8899	11.0171	10.8653	10.2277	10.1466	10.1749		-0.741018							IPR002893 IPR027974	Zinc_finger,_MYND-type Domain_of_unknown_function_DUF4470	KOG1710	MYND_Zn-finger_and_ankyrin_repeat_protein	General_function_prediction_only	POORLY_CHARACTERIZED						5939	zinc_ion_binding	molecular_function	GO:0008270
907924	29	Core	11.2048	11.3969	11.3673	10.4651	10.6449	10.494		-0.788384							IPR002893 IPR027974	Zinc_finger,_MYND-type Domain_of_unknown_function_DUF4470										5939	zinc_ion_binding	molecular_function	GO:0008270
21336	29	Core	8.28923	8.51803	8.46272	7.88521	7.38927	7.22205		-0.924486							IPR002893 IPR027974	Zinc_finger,_MYND-type Domain_of_unknown_function_DUF4470										5939	zinc_ion_binding	molecular_function	GO:0008270
129435	29	Core	9.26765	9.54964	9.47934	9.02296	9.52582	8.67686		-0.356995							IPR002893 IPR027974	Zinc_finger,_MYND-type Domain_of_unknown_function_DUF4470										5939	zinc_ion_binding	molecular_function	GO:0008270
995635	29	Core	11.1801	11.2864	11.2134	10.8385	10.8035	10.9823		-0.351863							IPR002893 IPR027974	Zinc_finger,_MYND-type Domain_of_unknown_function_DUF4470										5939	zinc_ion_binding	molecular_function	GO:0008270
3009337	30	Core	7.25521	7.72058	7.62599	6.06848	7.07988	6.46327		-0.99672							IPR022099 IPR027417	Protein_of_unknown_function_DUF3638 P-loop_containing_nucleoside_triphosphate_hydrolase
3342608	30	Core	9.86126	10.207	10.0197	9.50823	9.68174	9.21054		-0.562461							IPR022099 IPR022105 IPR027417	Protein_of_unknown_function_DUF3638 Protein_of_unknown_function_DUF3645 P-loop_containing_nucleoside_triphosphate_hydrolase
4230067	30	Core	7.79622	8.04806	7.9541	7.47874	7.11398	7.15299		-0.684226							IPR022105	Protein_of_unknown_function_DUF3645
4368016	30	Core	6.75664	6.89043	6.86984	6.16889	7.75611	6.90254		0.103541
4493645	30	Core	9.15274	9.54083	9.28092	8.91143	9.56332	9.07243		-0.142429							IPR022099 IPR022105 IPR027417	Protein_of_unknown_function_DUF3638 Protein_of_unknown_function_DUF3645 P-loop_containing_nucleoside_triphosphate_hydrolase
4330682	31	Core	10.1914	10.5335	10.4056	10.8675	10.9605	10.8792		0.525566
4424397	31	Core	2.44991	2.82472	1.56822	4.34692	0	0		-0.831972
4454174	31	Core	6.45492	6.80141	6.72548	6.43397	6.00222	6.31308		-0.410847
4486738	31	Core	6.77356	7.11284	6.8779	7.56726	5.1283	7.22205		-0.282231
4185851	34	Core	6.04536	6.32376	6.09757	6.43397	7.49656	5.82858		0.430806	GT2						IPR029044	Nucleotide-diphospho-sugar_transferases	KOG2571	Chitin_synthase/hyaluronan_synthase_(glycosyltransferases)	Cell_wall/membrane/envelope_biogenesis	CELLULAR_PROCESSES_AND_SIGNALING	2.4.1.16	Chitin_synthase	Aminosugars_metabolism	Metabolism_of_Complex_Carbohydrates	METABOLIC	2540	chitin_synthase_activity	molecular_function	GO:0004100
4376823	34	Core	5.94439	6.08602	5.73905	6.46063	6.63942	6.21484		0.515139	GT2						IPR029044	Nucleotide-diphospho-sugar_transferases	KOG2571	Chitin_synthase/hyaluronan_synthase_(glycosyltransferases)	Cell_wall/membrane/envelope_biogenesis	CELLULAR_PROCESSES_AND_SIGNALING	2.4.1.16	Chitin_synthase	Aminosugars_metabolism	Metabolism_of_Complex_Carbohydrates	METABOLIC	2540	chitin_synthase_activity	molecular_function	GO:0004100
4425771	34	Core	0	0	0	5.05525	1.38842	4.76396		3.73587	GT2						IPR029044	Nucleotide-diphospho-sugar_transferases	KOG2571	Chitin_synthase/hyaluronan_synthase_(glycosyltransferases)	Cell_wall/membrane/envelope_biogenesis	CELLULAR_PROCESSES_AND_SIGNALING	2.4.1.16	Chitin_synthase	Aminosugars_metabolism	Metabolism_of_Complex_Carbohydrates	METABOLIC	2540	chitin_synthase_activity	molecular_function	GO:0004100
4429697	34	Core	13.3864	13.8042	13.595	13.6427	13.9425	13.301		0.0335028	Myosin_motor-GT2						IPR001609 IPR001199 IPR014876 IPR027417 IPR029044	Myosin_head,_motor_domain Cytochrome_b5-like_heme/steroid_binding_domain DEK,_C-terminal P-loop_containing_nucleoside_triphosphate_hydrolase Nucleotide-diphospho-sugar_transferases	KOG2571	Chitin_synthase/hyaluronan_synthase_(glycosyltransferases)	Cell_wall/membrane/envelope_biogenesis	CELLULAR_PROCESSES_AND_SIGNALING	2.4.1.16	Chitin_synthase	Aminosugars_metabolism	Metabolism_of_Complex_Carbohydrates	METABOLIC	21336 12251 9681 3736 2241 2540	transition_metal_ion_binding heme_binding myosin_complex ATP_binding motor_activity chitin_synthase_activity	molecular_function cellular_component	GO:0046914 GO:0020037 GO:0016459 GO:0005524 GO:0003774 GO:0004100
4159773	35	Core	11.9073	11.9275	11.9342	11.4571	11.4285	11.4518		-0.47718							IPR006073 IPR027417	GTP_binding_domain P-loop_containing_nucleoside_triphosphate_hydrolase										3737	GTP_binding	molecular_function	GO:0005525
1008441	35	Core	10.8772	10.7863	10.7963	10.3733	10.0552	10.3		-0.577108							IPR013684 IPR027417	Mitochondrial_Rho-like P-loop_containing_nucleoside_triphosphate_hydrolase										5344 3827 3737	small_GTPase_mediated_signal_transduction intracellular GTP_binding	biological_process cellular_component molecular_function	GO:0007264 GO:0005622 GO:0005525
994175	35	Core	12.3789	12.3539	12.4094	11.6748	11.6575	11.7699		-0.680009							IPR006073 IPR027417	GTP_binding_domain P-loop_containing_nucleoside_triphosphate_hydrolase										3737	GTP_binding	molecular_function	GO:0005525
4113192	35	Core	10.5831	10.5858	10.4174	9.82015	9.52582	9.70857		-0.843925							IPR006073 IPR027417	GTP_binding_domain P-loop_containing_nucleoside_triphosphate_hydrolase										3737	GTP_binding	molecular_function	GO:0005525
4113147	35	Core	11.3655	11.3961	11.2727	10.4216	10.3301	10.4114		-0.957067							IPR006073 IPR027417	GTP_binding_domain P-loop_containing_nucleoside_triphosphate_hydrolase										3737	GTP_binding	molecular_function	GO:0005525
750493	35	Core	12.5825	12.5415	12.5781	12.7918	12.8758	12.7067		0.224068							IPR006073 IPR027417	GTP_binding_domain P-loop_containing_nucleoside_triphosphate_hydrolase										3737	GTP_binding	molecular_function	GO:0005525
994155	35	Core	12.8608	12.7829	12.8279	12.9542	12.725	12.9589		0.0554973							IPR006073 IPR027417	GTP_binding_domain P-loop_containing_nucleoside_triphosphate_hydrolase										3737	GTP_binding	molecular_function	GO:0005525
1000494	35	Core	9.31029	9.25022	9.30203	8.94013	7.67848	8.94545		-0.766164							IPR006073 IPR027417	GTP_binding_domain P-loop_containing_nucleoside_triphosphate_hydrolase										3737	GTP_binding	molecular_function	GO:0005525
4013083	35	Core	7.83702	7.90585	7.94262	7.37044	6.63942	8.04684		-0.542933
4159805	35	Core	11.8276	11.8038	11.8624	11.4346	11.4562	11.5978		-0.33505							IPR006073 IPR027417	GTP_binding_domain P-loop_containing_nucleoside_triphosphate_hydrolase										3737	GTP_binding	molecular_function	GO:0005525
4352083	35	Core	7.80858	7.79822	7.8225	6.68068	0	6.14542		-3.5344							IPR006073 IPR027417	GTP_binding_domain P-loop_containing_nucleoside_triphosphate_hydrolase										3737	GTP_binding	molecular_function	GO:0005525
4514950	35	Core	8.88535	8.61637	8.56609	8.12072	8.66923	8.52798		-0.249963							IPR006073 IPR027417	GTP_binding_domain P-loop_containing_nucleoside_triphosphate_hydrolase										3737	GTP_binding	molecular_function	GO:0005525
14250	37	Core	8.65143	8.48982	8.5859	8.86728	8.07454	9.10022		0.104963									KOG1399	Flavin-containing_monooxygenase	Secondary_metabolites_biosynthesis,_transport_and_catabolism	METABOLISM
129757	37	Core	8.07054	8.02297	7.95791	8.48771	9.39325	9.26474		1.03143									KOG1399	Flavin-containing_monooxygenase	Secondary_metabolites_biosynthesis,_transport_and_catabolism	METABOLISM
129947	37	Core	13.06	13.0867	13.0832	13.1306	13.3343	13.062		0.0989895									KOG1399	Flavin-containing_monooxygenase	Secondary_metabolites_biosynthesis,_transport_and_catabolism	METABOLISM
4250756	38	Core	10.9267	10.9196	10.889	11.5075	11.23	11.56		0.520762
4250738	38	Core	10.711	10.6802	10.6871	9.97841	10.2287	10.0897		-0.593833
143647	38	Core	10.592	10.5511	10.6136	10.9994	11.3511	10.8872		0.493679
1005759	38	Core	10.8456	10.8077	10.7548	11.0475	10.7864	11.1278		0.184527			yes
4125575	38	Core	10.729	10.7809	10.7749	10.7069	10.7475	10.7331		-0.0324297
4125611	38	Core	9.708	9.67485	9.73584	9.03631	9.46106	8.95562		-0.555231
4125654	38	Core	9.01726	9.04118	9.13725	8.97753	9.00529	8.58152		-0.210449
4180486	38	Core	11.8043	11.8592	11.8843	11.6548	11.7211	11.6284		-0.181222
4180925	38	Core	10.8259	10.7917	10.89	10.6887	10.4666	10.6368		-0.238487
4235258	38	Core	8.74231	8.62381	8.74416	7.82493	8.70323	8.03729		-0.514946
4080745	39	Core	12.1953	12.1429	12.1991	12.6771	12.492	12.6385		0.423414							IPR011701 IPR020846	Major_facilitator_superfamily Major_facilitator_superfamily_domain	KOG2615	Permease_of_the_major_facilitator_superfamily	General_function_prediction_only	POORLY_CHARACTERIZED
145175	39	Core	10.1515	10.1274	10.1642	10.1314	10.2403	10.1814		0.0366609							IPR011701 IPR020846	Major_facilitator_superfamily Major_facilitator_superfamily_domain	KOG2615	Permease_of_the_major_facilitator_superfamily	General_function_prediction_only	POORLY_CHARACTERIZED
147268	39	Core	9.10675	9.01172	9.15228	9.68254	9.39325	9.54973		0.45159							IPR011701 IPR020846	Major_facilitator_superfamily Major_facilitator_superfamily_domain	KOG2615	Permease_of_the_major_facilitator_superfamily	General_function_prediction_only	POORLY_CHARACTERIZED
991402	39	Core	13.27	13.1762	13.2258	13.5865	13.4487	13.6169		0.326711							IPR011701 IPR020846	Major_facilitator_superfamily Major_facilitator_superfamily_domain	KOG2615	Permease_of_the_major_facilitator_superfamily	General_function_prediction_only	POORLY_CHARACTERIZED
4187158	39	Core	10.3895	10.3286	10.3909	10.3521	10.3481	10.5182		0.0364685							IPR011701 IPR020846	Major_facilitator_superfamily Major_facilitator_superfamily_domain	KOG2615	Permease_of_the_major_facilitator_superfamily	General_function_prediction_only	POORLY_CHARACTERIZED
1004487	40	Core	10.1221	9.98744	10.0864	9.96451	9.86561	10.3198		-0.0153304							IPR005123 IPR026992	Oxoglutarate/iron-dependent_dioxygenase Non-haem_dioxygenase_N-terminal_domain	KOG0143	Iron/ascorbate_family_oxidoreductases	Secondary_metabolites_biosynthesis,_transport_and_catabolism General_function_prediction_only	METABOLISM POORLY_CHARACTERIZED						19893	flavonol_synthase_activity	molecular_function	GO:0045431
4172587	40	Core	9.54514	9.31827	9.45665	9.42607	9.42755	9.39383		-0.0242021							IPR005123 IPR026992	Oxoglutarate/iron-dependent_dioxygenase Non-haem_dioxygenase_N-terminal_domain	KOG0143	Iron/ascorbate_family_oxidoreductases	Secondary_metabolites_biosynthesis,_transport_and_catabolism General_function_prediction_only	METABOLISM POORLY_CHARACTERIZED	1.14.11.15	Gibberellin_3-beta-dioxygenase				9908	gibberellin_3-beta-dioxygenase_activity	molecular_function	GO:0016707
4172616	40	Core	13.1796	13.0672	13.1519	13.504	13.2825	13.5842		0.324024							IPR005123 IPR026992	Oxoglutarate/iron-dependent_dioxygenase Non-haem_dioxygenase_N-terminal_domain	KOG0143	Iron/ascorbate_family_oxidoreductases	Secondary_metabolites_biosynthesis,_transport_and_catabolism General_function_prediction_only	METABOLISM POORLY_CHARACTERIZED						7387	1-aminocyclopropane-1-carboxylate_oxidase_activity	molecular_function	GO:0009815
4172685	40	Core	7.00604	6.82741	6.6893	7.66219	5.1283	7.11718		-0.205029							IPR005123 IPR026992	Oxoglutarate/iron-dependent_dioxygenase Non-haem_dioxygenase_N-terminal_domain	KOG0143	Iron/ascorbate_family_oxidoreductases	Secondary_metabolites_biosynthesis,_transport_and_catabolism General_function_prediction_only	METABOLISM POORLY_CHARACTERIZED						7387	1-aminocyclopropane-1-carboxylate_oxidase_activity	molecular_function	GO:0009815
4173373	40	Core	11.473	11.452	11.4141	11.8514	11.7176	11.74		0.323329							IPR005123 IPR026992	Oxoglutarate/iron-dependent_dioxygenase Non-haem_dioxygenase_N-terminal_domain	KOG0143	Iron/ascorbate_family_oxidoreductases	Secondary_metabolites_biosynthesis,_transport_and_catabolism General_function_prediction_only	METABOLISM POORLY_CHARACTERIZED	1.14.11.15	Gibberellin_3-beta-dioxygenase				9908	gibberellin_3-beta-dioxygenase_activity	molecular_function	GO:0016707
4211364	40	Core	9.98806	9.8704	9.94973	10.327	10.0331	10.1814		0.24446							IPR026992	Non-haem_dioxygenase_N-terminal_domain	KOG0143	Iron/ascorbate_family_oxidoreductases	Secondary_metabolites_biosynthesis,_transport_and_catabolism General_function_prediction_only	METABOLISM POORLY_CHARACTERIZED	1.14.11.15	Gibberellin_3-beta-dioxygenase				9908	gibberellin_3-beta-dioxygenase_activity	molecular_function	GO:0016707
27761	41	Core	7.59204	7.35996	7.41514	7.29837	7.43044	6.98433		-0.217995							IPR008775	Phytanoyl-CoA_dioxygenase					1.14.11.18	Phytanoyl-CoA_dioxygenase				22608	phytanoyl-CoA_dioxygenase_activity	molecular_function	GO:0048244
993430	41	Core	7.95665	8.02859	8.032	8.20197	8.29121	8.44374		0.30656							IPR008775	Phytanoyl-CoA_dioxygenase					1.14.11.18	Phytanoyl-CoA_dioxygenase				22608	phytanoyl-CoA_dioxygenase_activity	molecular_function	GO:0048244
1004985	41	Core	8.99038	9.06049	9.19966	10.1884	9.33661	10.1194		0.79795							IPR008775	Phytanoyl-CoA_dioxygenase
2800547	41	Core	11.4865	11.4671	11.5426	10.9272	10.6361	11.2077		-0.575067							IPR008775	Phytanoyl-CoA_dioxygenase					1.14.11.18	Phytanoyl-CoA_dioxygenase				22608	phytanoyl-CoA_dioxygenase_activity	molecular_function	GO:0048244
4069537	41	Core	10.6889	10.7921	10.7979	11.6497	11.0111	11.8132		0.731705							IPR008775	Phytanoyl-CoA_dioxygenase
516049	42	Core	3.48581	4.44556	4.45708	4.098	0	5.53486		-0.91853							IPR027417	P-loop_containing_nucleoside_triphosphate_hydrolase
516055	42	Core	6.16557	6.35984	6.37315	5.84389	7.25818	6.34439		0.182635
2640811	42	Core	9.20978	9.28933	9.20127	8.7206	7.86023	8.30737		-0.937394							IPR014017 IPR014016 IPR027417	DNA_helicase,_UvrD-like,_C-terminal UvrD-like_Helicase,_ATP-binding_domain P-loop_containing_nucleoside_triphosphate_hydrolase
2641273	42	Core	8.37486	8.21492	8.3073	7.87533	6.23695	8.12104		-0.887921							IPR014017 IPR014016 IPR027417	DNA_helicase,_UvrD-like,_C-terminal UvrD-like_Helicase,_ATP-binding_domain P-loop_containing_nucleoside_triphosphate_hydrolase
4362564	42	Core	7.1096	7.13903	7.31185	7.15883	6.51733	7.02355		-0.286924							IPR027417	P-loop_containing_nucleoside_triphosphate_hydrolase
4448336	42	Core	9.81502	9.86413	9.91197	9.85322	9.47424	9.92857		-0.111699							IPR014017 IPR014016 IPR027417	DNA_helicase,_UvrD-like,_C-terminal UvrD-like_Helicase,_ATP-binding_domain P-loop_containing_nucleoside_triphosphate_hydrolase
997690	43	Core	12.4288	12.4519	12.4403	12.4713	12.5162	12.3593		0.00857431							IPR001138 IPR007219 IPR017896	Zn(2)-C6_fungal-type_DNA-binding_domain Transcription_factor_domain,_fungi 4Fe-4S_ferredoxin-type,_iron-sulphur_binding_domain										5939 4504 3838 2196 4499 2176	zinc_ion_binding regulation_of_transcription,_DNA-dependent nucleus transcription_factor_activity transcription DNA_binding	molecular_function biological_process cellular_component	GO:0008270 GO:0006355 GO:0005634 GO:0003700 GO:0006350 GO:0003677
997743	43	Core	10.5181	10.6368	10.6051	11.2473	10.8358	10.6399		0.321022							IPR001138 IPR007219 IPR017896	Zn(2)-C6_fungal-type_DNA-binding_domain Transcription_factor_domain,_fungi 4Fe-4S_ferredoxin-type,_iron-sulphur_binding_domain										5939 4504 3838 2196 4499 2176	zinc_ion_binding regulation_of_transcription,_DNA-dependent nucleus transcription_factor_activity transcription DNA_binding	molecular_function biological_process cellular_component	GO:0008270 GO:0006355 GO:0005634 GO:0003700 GO:0006350 GO:0003677
4465224	43	Core	10.5795	10.6559	10.6033	10.8245	10.8995	10.5836		0.156294							IPR001138 IPR007219 IPR017896	Zn(2)-C6_fungal-type_DNA-binding_domain Transcription_factor_domain,_fungi 4Fe-4S_ferredoxin-type,_iron-sulphur_binding_domain										5939 4504 3838 2196 4499 2176	zinc_ion_binding regulation_of_transcription,_DNA-dependent nucleus transcription_factor_activity transcription DNA_binding	molecular_function biological_process cellular_component	GO:0008270 GO:0006355 GO:0005634 GO:0003700 GO:0006350 GO:0003677
970812	46	Core	10.6816	10.6609	10.6732	10.1397	9.82758	10.1965		-0.617323							IPR011701 IPR020846	Major_facilitator_superfamily Major_facilitator_superfamily_domain	KOG2533	Permease_of_the_major_facilitator_superfamily	Carbohydrate_transport_and_metabolism	METABOLISM
118343	46	Core	10.1969	10.197	10.2537	9.8304	10.2364	9.82415		-0.252186							IPR011701 IPR020846	Major_facilitator_superfamily Major_facilitator_superfamily_domain	KOG2533	Permease_of_the_major_facilitator_superfamily	Carbohydrate_transport_and_metabolism	METABOLISM
993240	46	Core	13.4411	13.2477	13.4188	13.3144	13.3426	13.2189		-0.077231							IPR011701 IPR020846	Major_facilitator_superfamily Major_facilitator_superfamily_domain	KOG2533	Permease_of_the_major_facilitator_superfamily	Carbohydrate_transport_and_metabolism	METABOLISM
32202	47	Core	7.21862	7.39515	7.3529	7.39828	5.48168	7.68038		-0.468777							IPR004993	GH3_auxin-responsive_promoter
32207	47	Core	8.18244	8.17498	8.09557	6.56259	4.83312	7.8965		-1.72026							IPR004993	GH3_auxin-responsive_promoter
1007430	47	Core	9.3489	9.41788	9.47004	9.48569	8.9066	9.39756		-0.148987							IPR004993	GH3_auxin-responsive_promoter
2320463	47	Core	8.52477	8.7549	8.69711	8.26382	8.03948	8.42921		-0.414755							IPR004993	GH3_auxin-responsive_promoter
2781181	47	Core	8.25651	8.33984	8.52049	7.9987	8.53723	7.61768		-0.321078							IPR004993	GH3_auxin-responsive_promoter
4195815	47	Core	1.82812	3.60352	3.3465	6.40681	4.83312	6.0346		2.83213							IPR004993	GH3_auxin-responsive_promoter
4207288	47	Core	7.87279	7.97144	8.10247	7.7185	7.07988	7.95852		-0.396597							IPR004993	GH3_auxin-responsive_promoter
4331786	47	Core	7.11624	7.14937	7.29389	6.53777	6.10753	6.77044		-0.714591							IPR004993	GH3_auxin-responsive_promoter
4147647	48	Core	11.8675	11.878	11.8469	11.489	11.2114	11.3819		-0.503337							IPR006073 IPR027417	GTP_binding_domain P-loop_containing_nucleoside_triphosphate_hydrolase										3737	GTP_binding	molecular_function	GO:0005525
1007706	48	Core	12.8997	12.7636	12.8198	12.3874	12.2742	12.6293		-0.397401							IPR006073 IPR027417	GTP_binding_domain P-loop_containing_nucleoside_triphosphate_hydrolase										3737	GTP_binding	molecular_function	GO:0005525
142460	50	Core	8.13086	7.98016	7.9617	8.061	7.98524	8.26709		0.080203							IPR011701 IPR020846	Major_facilitator_superfamily Major_facilitator_superfamily_domain	KOG2504	Monocarboxylate_transporter	Carbohydrate_transport_and_metabolism	METABOLISM
949521	50	Core	10.478	10.3772	10.4777	10.3521	9.83015	10.2717		-0.292947							IPR011701 IPR020846	Major_facilitator_superfamily Major_facilitator_superfamily_domain	KOG2504	Monocarboxylate_transporter	Carbohydrate_transport_and_metabolism	METABOLISM
1000725	50	Core	9.02788	9.03422	9.2502	8.88215	7.66704	8.86675		-0.632118							IPR011701 IPR020846	Major_facilitator_superfamily Major_facilitator_superfamily_domain	KOG2504	Monocarboxylate_transporter	Carbohydrate_transport_and_metabolism	METABOLISM
4180470	50	Core	10.224	9.96053	10.1896	9.68819	8.96381	9.4161		-0.768668							IPR011701 IPR020846	Major_facilitator_superfamily Major_facilitator_superfamily_domain	KOG2504	Monocarboxylate_transporter	Carbohydrate_transport_and_metabolism	METABOLISM
4180515	50	Core	15.8062	15.8	15.8586	15.6316	15.4702	15.6145		-0.249487							IPR011701 IPR020846	Major_facilitator_superfamily Major_facilitator_superfamily_domain	KOG2504	Monocarboxylate_transporter	Carbohydrate_transport_and_metabolism	METABOLISM
143156	52	Core	16.1686	16.0946	16.1187	16.4306	16.7935	16.4708		0.437661							IPR015590 IPR016160 IPR029510 IPR016161	Aldehyde_dehydrogenase_domain Aldehyde_dehydrogenase,_cysteine_active_site Aldehyde_dehydrogenase,_glutamic_acid_active_site Aldehyde/histidinol_dehydrogenase	KOG2450	Aldehyde_dehydrogenase	Energy_production_and_conversion	METABOLISM	1.2.1.3	Aldehyde_dehydrogenase_(NAD+)	1,2-Dichloroethane_degradation Tryptophan_metabolism Glycerolipid_metabolism Valine,_leucine_and_isoleucine_degradation Glycolysis_/_Gluconeogenesis Propanoate_metabolism Fatty_acid_metabolism Bile_acid_biosynthesis Arginine_and_proline_metabolism Butanoate_metabolism beta-Alanine_metabolism Pyruvate_metabolism Histidine_metabolism Lysine_degradation Ascorbate_and_aldarate_metabolism	Biodegradation_of_Xenobiotics Amino_Acid_Metabolism Metabolism_of_Complex_Lipids Carbohydrate_Metabolism Lipid_Metabolism Metabolism_of_Other_Amino_Acids	METABOLIC	9710 5830 2473	oxidoreductase_activity metabolic_process aldehyde_dehydrogenase_(NAD)_activity	molecular_function biological_process	GO:0016491 GO:0008152 GO:0004029
4111263	52	Core	10.5986	10.5962	10.6628	11.4015	10.3355	11.3359		0.405077							IPR015590 IPR016160 IPR029510 IPR016161	Aldehyde_dehydrogenase_domain Aldehyde_dehydrogenase,_cysteine_active_site Aldehyde_dehydrogenase,_glutamic_acid_active_site Aldehyde/histidinol_dehydrogenase	KOG2450	Aldehyde_dehydrogenase	Energy_production_and_conversion	METABOLISM	1.2.1.3	Aldehyde_dehydrogenase_(NAD+)	1,2-Dichloroethane_degradation Tryptophan_metabolism Glycerolipid_metabolism Valine,_leucine_and_isoleucine_degradation Glycolysis_/_Gluconeogenesis Propanoate_metabolism Fatty_acid_metabolism Bile_acid_biosynthesis Arginine_and_proline_metabolism Butanoate_metabolism beta-Alanine_metabolism Pyruvate_metabolism Histidine_metabolism Lysine_degradation Ascorbate_and_aldarate_metabolism	Biodegradation_of_Xenobiotics Amino_Acid_Metabolism Metabolism_of_Complex_Lipids Carbohydrate_Metabolism Lipid_Metabolism Metabolism_of_Other_Amino_Acids	METABOLIC	9710 5830 2473	oxidoreductase_activity metabolic_process aldehyde_dehydrogenase_(NAD)_activity	molecular_function biological_process	GO:0016491 GO:0008152 GO:0004029
4158012	52	Core	9.99168	10.0543	10.1452	10.396	10.3765	10.5182		0.366481							IPR015590 IPR016160 IPR029510 IPR016161	Aldehyde_dehydrogenase_domain Aldehyde_dehydrogenase,_cysteine_active_site Aldehyde_dehydrogenase,_glutamic_acid_active_site Aldehyde/histidinol_dehydrogenase	KOG2450	Aldehyde_dehydrogenase	Energy_production_and_conversion	METABOLISM	1.2.1.3	Aldehyde_dehydrogenase_(NAD+)	1,2-Dichloroethane_degradation Tryptophan_metabolism Glycerolipid_metabolism Valine,_leucine_and_isoleucine_degradation Glycolysis_/_Gluconeogenesis Propanoate_metabolism Fatty_acid_metabolism Bile_acid_biosynthesis Arginine_and_proline_metabolism Butanoate_metabolism beta-Alanine_metabolism Pyruvate_metabolism Histidine_metabolism Lysine_degradation Ascorbate_and_aldarate_metabolism	Biodegradation_of_Xenobiotics Amino_Acid_Metabolism Metabolism_of_Complex_Lipids Carbohydrate_Metabolism Lipid_Metabolism Metabolism_of_Other_Amino_Acids	METABOLIC	9710 5830 2473	oxidoreductase_activity metabolic_process aldehyde_dehydrogenase_(NAD)_activity	molecular_function biological_process	GO:0016491 GO:0008152 GO:0004029
1001904	56	Core	15.0816	15.3085	15.1311	16.1419	16.1854	16.0201		0.942093							IPR003439 IPR011527 IPR017871 IPR003593 IPR027417	ABC_transporter-like ABC_transporter_type_1,_transmembrane_domain ABC_transporter,_conserved_site AAA+_ATPase_domain P-loop_containing_nucleoside_triphosphate_hydrolase	KOG0055	Multidrug/pheromone_exporter,_ABC_superfamily	Secondary_metabolites_biosynthesis,_transport_and_catabolism	METABOLISM	3.6.3.44	Xenobiotic-transporting_ATPase				10082 3736 10269 162 18135 9321 4927 6209	ATPase_activity ATP_binding nucleoside-triphosphatase_activity nucleotide_binding ATPase_activity,_coupled_to_transmembrane_movement_of_substances integral_to_membrane transport xenobiotic-transporting_ATPase_activity	molecular_function cellular_component biological_process	GO:0016887 GO:0005524 GO:0017111 GO:0000166 GO:0042626 GO:0016021 GO:0006810 GO:0008559
165979	56	Core	11.9104	12.0855	11.9361	13.0156	12.9001	12.7483		0.910634							IPR003439 IPR011527 IPR017871 IPR003593 IPR027417	ABC_transporter-like ABC_transporter_type_1,_transmembrane_domain ABC_transporter,_conserved_site AAA+_ATPase_domain P-loop_containing_nucleoside_triphosphate_hydrolase	KOG0055	Multidrug/pheromone_exporter,_ABC_superfamily	Secondary_metabolites_biosynthesis,_transport_and_catabolism	METABOLISM	3.6.3.44	Xenobiotic-transporting_ATPase				10082 3736 10269 162 18135 9321 4927 6209	ATPase_activity ATP_binding nucleoside-triphosphatase_activity nucleotide_binding ATPase_activity,_coupled_to_transmembrane_movement_of_substances integral_to_membrane transport xenobiotic-transporting_ATPase_activity	molecular_function cellular_component biological_process	GO:0016887 GO:0005524 GO:0017111 GO:0000166 GO:0042626 GO:0016021 GO:0006810 GO:0008559
4100336	56	Core	13.4533	13.5944	13.5112	13.8869	13.9441	13.8157		0.362616							IPR003439 IPR011527 IPR017871 IPR003593 IPR027417	ABC_transporter-like ABC_transporter_type_1,_transmembrane_domain ABC_transporter,_conserved_site AAA+_ATPase_domain P-loop_containing_nucleoside_triphosphate_hydrolase	KOG0055	Multidrug/pheromone_exporter,_ABC_superfamily	Secondary_metabolites_biosynthesis,_transport_and_catabolism	METABOLISM	3.6.3.44	Xenobiotic-transporting_ATPase				10082 3736 10269 162 18135 9321 4927 6209	ATPase_activity ATP_binding nucleoside-triphosphatase_activity nucleotide_binding ATPase_activity,_coupled_to_transmembrane_movement_of_substances integral_to_membrane transport xenobiotic-transporting_ATPase_activity	molecular_function cellular_component biological_process	GO:0016887 GO:0005524 GO:0017111 GO:0000166 GO:0042626 GO:0016021 GO:0006810 GO:0008559
1001902	56	Core	11.0533	11.0782	11.1391	11.8002	11.402	11.6268		0.519438							IPR003439 IPR011527 IPR017871 IPR003593 IPR027417	ABC_transporter-like ABC_transporter_type_1,_transmembrane_domain ABC_transporter,_conserved_site AAA+_ATPase_domain P-loop_containing_nucleoside_triphosphate_hydrolase	KOG0055	Multidrug/pheromone_exporter,_ABC_superfamily	Secondary_metabolites_biosynthesis,_transport_and_catabolism	METABOLISM	3.6.3.44	Xenobiotic-transporting_ATPase				10082 3736 10269 162 18135 9321 4927 6209	ATPase_activity ATP_binding nucleoside-triphosphatase_activity nucleotide_binding ATPase_activity,_coupled_to_transmembrane_movement_of_substances integral_to_membrane transport xenobiotic-transporting_ATPase_activity	molecular_function cellular_component biological_process	GO:0016887 GO:0005524 GO:0017111 GO:0000166 GO:0042626 GO:0016021 GO:0006810 GO:0008559
4358854	58	Core	12.5653	12.6443	12.5739	12.0025	12.0057	12.0695		-0.568625	AA1_1	AA1_1	yes				IPR001117 IPR011706 IPR011707 IPR002355 IPR008972	Multicopper_oxidase,_type_1 Multicopper_oxidase,_type_2 Multicopper_oxidase,_type_3 Multicopper_oxidase,_copper-binding_site Cupredoxin	KOG1263	Multicopper_oxidases	Secondary_metabolites_biosynthesis,_transport_and_catabolism	METABOLISM	1.10.3.3	L-ascorbate_oxidase	Ascorbate_and_aldarate_metabolism	Carbohydrate_Metabolism	METABOLIC	9710 3722 6106	oxidoreductase_activity copper_ion_binding L-ascorbate_oxidase_activity	molecular_function	GO:0016491 GO:0005507 GO:0008447
4177555	58	Core	10.1531	10.2119	10.0601	9.99218	10.1112	9.62816		-0.231183	AA1_1	AA1_1	yes				IPR001117 IPR011706 IPR011707 IPR002355 IPR008972	Multicopper_oxidase,_type_1 Multicopper_oxidase,_type_2 Multicopper_oxidase,_type_3 Multicopper_oxidase,_copper-binding_site Cupredoxin	KOG1263	Multicopper_oxidases	Secondary_metabolites_biosynthesis,_transport_and_catabolism	METABOLISM	1.10.3.3	L-ascorbate_oxidase	Ascorbate_and_aldarate_metabolism	Carbohydrate_Metabolism	METABOLIC	9710 3722 6106	oxidoreductase_activity copper_ion_binding L-ascorbate_oxidase_activity	molecular_function	GO:0016491 GO:0005507 GO:0008447
4331044	58	Core	9.32471	9.51005	9.406	9.51778	8.94025	9.43077		-0.117323	AA1_1						IPR001117 IPR011706 IPR011707 IPR002355 IPR008972	Multicopper_oxidase,_type_1 Multicopper_oxidase,_type_2 Multicopper_oxidase,_type_3 Multicopper_oxidase,_copper-binding_site Cupredoxin	KOG1263	Multicopper_oxidases	Secondary_metabolites_biosynthesis,_transport_and_catabolism	METABOLISM	1.10.3.3	L-ascorbate_oxidase	Ascorbate_and_aldarate_metabolism	Carbohydrate_Metabolism	METABOLIC	9710 3722 6106	oxidoreductase_activity copper_ion_binding L-ascorbate_oxidase_activity	molecular_function	GO:0016491 GO:0005507 GO:0008447
4427396	58	Core	9.76091	9.80566	9.8323	9.76239	9.69588	9.54973		-0.130296	AA1_1	AA1_1	yes				IPR001117 IPR011706 IPR011707 IPR008972	Multicopper_oxidase,_type_1 Multicopper_oxidase,_type_2 Multicopper_oxidase,_type_3 Cupredoxin	KOG1263	Multicopper_oxidases	Secondary_metabolites_biosynthesis,_transport_and_catabolism	METABOLISM	1.10.3.3	L-ascorbate_oxidase	Ascorbate_and_aldarate_metabolism	Carbohydrate_Metabolism	METABOLIC	9710 3722 6106	oxidoreductase_activity copper_ion_binding L-ascorbate_oxidase_activity	molecular_function	GO:0016491 GO:0005507 GO:0008447
29596	59	Disp	2.60916	4.01898	4.36834	4.45694	0	0		-2.17985
4176066	61	Core	12.1483	12.1788	12.1801	12.9844	12.8891	12.9504		0.772185			yes
4164825	61	Core	11.0795	10.9675	11.0226	10.7749	10.5731	10.6587		-0.354292			yes
4168480	61	Core	11.1023	11.0467	11.0389	11.3631	11.4106	11.3153		0.30037			yes
4175242	61	Core	9.51277	9.46832	9.32137	9.58596	9.71544	9.54299		0.180648			yes
4074156	62	Core	10.9067	10.9828	11.0366	10.3288	10.1027	10.298		-0.732212							IPR001128 IPR017972	Cytochrome_P450 Cytochrome_P450,_conserved_site	KOG0156	Cytochrome_P450_CYP2_subfamily	Secondary_metabolites_biosynthesis,_transport_and_catabolism	METABOLISM						12251 4283 3721 2888	heme_binding electron_transport iron_ion_binding monooxygenase_activity	molecular_function biological_process	GO:0020037 GO:0006118 GO:0005506 GO:0004497
132756	62	Core	11.8665	11.763	11.8368	12.1027	11.6067	12.0899		0.111001							IPR001128 IPR017972	Cytochrome_P450 Cytochrome_P450,_conserved_site	KOG0156	Cytochrome_P450_CYP2_subfamily	Secondary_metabolites_biosynthesis,_transport_and_catabolism	METABOLISM						12251 4283 3721 2888	heme_binding electron_transport iron_ion_binding monooxygenase_activity	molecular_function biological_process	GO:0020037 GO:0006118 GO:0005506 GO:0004497
996747	62	Core	10.8208	10.8571	10.8465	10.6545	10.6463	10.9445		-0.0930127							IPR001128 IPR017972	Cytochrome_P450 Cytochrome_P450,_conserved_site	KOG0156	Cytochrome_P450_CYP2_subfamily	Secondary_metabolites_biosynthesis,_transport_and_catabolism	METABOLISM						12251 4283 3721 2888	heme_binding electron_transport iron_ion_binding monooxygenase_activity	molecular_function biological_process	GO:0020037 GO:0006118 GO:0005506 GO:0004497
2470798	62	Core	10.3882	10.4569	10.4332	10.2042	10.1992	9.70254		-0.390797							IPR001128 IPR017972	Cytochrome_P450 Cytochrome_P450,_conserved_site	KOG0156	Cytochrome_P450_CYP2_subfamily	Secondary_metabolites_biosynthesis,_transport_and_catabolism	METABOLISM						12251 4283 3721 2888	heme_binding electron_transport iron_ion_binding monooxygenase_activity	molecular_function biological_process	GO:0020037 GO:0006118 GO:0005506 GO:0004497
17411	63	Core	7.91913	7.81131	7.8225	6.8107	7.9667	7.56549		-0.403352							IPR003817 IPR022237	Phosphatidylserine_decarboxylase-related Phophatidylserine_decarboxylase	KOG2419	Phosphatidylserine_decarboxylase	Lipid_transport_and_metabolism	METABOLISM	4.1.1.65	Phosphatidylserine_decarboxylase	Glycine,_serine_and_threonine_metabolism Glycerolipid_metabolism	Amino_Acid_Metabolism Metabolism_of_Complex_Lipids	METABOLIC	6286 2983	phospholipid_biosynthetic_process phosphatidylserine_decarboxylase_activity	biological_process molecular_function	GO:0008654 GO:0004609
119599	63	Core	12.3272	12.3685	12.3492	12.328	13.062	12.4484		0.264471							IPR003817 IPR022237	Phosphatidylserine_decarboxylase-related Phophatidylserine_decarboxylase	KOG2419	Phosphatidylserine_decarboxylase	Lipid_transport_and_metabolism	METABOLISM	4.1.1.65	Phosphatidylserine_decarboxylase	Glycine,_serine_and_threonine_metabolism Glycerolipid_metabolism	Amino_Acid_Metabolism Metabolism_of_Complex_Lipids	METABOLIC	6286 2983	phospholipid_biosynthetic_process phosphatidylserine_decarboxylase_activity	biological_process molecular_function	GO:0008654 GO:0004609
176119	63	Core	13.733	13.7538	13.7708	13.0259	13.4466	13.1132		-0.557265							IPR003817 IPR022237	Phosphatidylserine_decarboxylase-related Phophatidylserine_decarboxylase	KOG2419	Phosphatidylserine_decarboxylase	Lipid_transport_and_metabolism	METABOLISM	4.1.1.65	Phosphatidylserine_decarboxylase	Glycine,_serine_and_threonine_metabolism Glycerolipid_metabolism	Amino_Acid_Metabolism Metabolism_of_Complex_Lipids	METABOLIC	6286 2983	phospholipid_biosynthetic_process phosphatidylserine_decarboxylase_activity	biological_process molecular_function	GO:0008654 GO:0004609
4160460	63	Core	1.82812	1.3341	2.64178	3.95533	3.18421	3.28146		1.539							IPR003817 IPR022237	Phosphatidylserine_decarboxylase-related Phophatidylserine_decarboxylase	KOG2419	Phosphatidylserine_decarboxylase	Lipid_transport_and_metabolism	METABOLISM	4.1.1.65	Phosphatidylserine_decarboxylase	Glycine,_serine_and_threonine_metabolism Glycerolipid_metabolism	Amino_Acid_Metabolism Metabolism_of_Complex_Lipids	METABOLIC	6286 2983	phospholipid_biosynthetic_process phosphatidylserine_decarboxylase_activity	biological_process molecular_function	GO:0008654 GO:0004609
35304	65	Disp	3.31145	2.82472	3.03675	3.41613	0	0		-1.91893
4313506	65	Disp	4.41994	4.51119	4.41339	5.42371	0	5.47952		-0.813763
4154875	66	Core	12.0944	12.2662	12.1358	12.1085	12.4206	12.1718		0.068142							IPR013922 IPR013763	Cyclin_PHO80-like Cyclin-like	KOG1674	Cyclin	General_function_prediction_only	POORLY_CHARACTERIZED
4234462	66	Core	13.6592	13.9367	13.8079	13.3844	13.6731	13.193		-0.384417							IPR013922 IPR013763	Cyclin_PHO80-like Cyclin-like	KOG1674	Cyclin	General_function_prediction_only	POORLY_CHARACTERIZED
2189057	67	Core	6.39059	6.4037	6.42906	6.13619	6.20567	5.01811		-0.621124							IPR027796	OTT_1508-like_deaminase
4234318	67	Core	9.37823	9.36561	9.36645	8.359	9.13964	7.74046		-0.957061							IPR027796 IPR002893	OTT_1508-like_deaminase Zinc_finger,_MYND-type										5939	zinc_ion_binding	molecular_function	GO:0008270
4356100	67	Core	6.54635	6.56691	6.33853	6.46063	6.43878	6.5464		-0.00199092							IPR027796	OTT_1508-like_deaminase
28642	68	Core	11.0935	11.0605	11.1197	10.9892	10.9605	11.0798		-0.0814209							IPR002937	Amine_oxidase					1.4.3.2	L-amino_acid_oxidase	Valine,_leucine_and_isoleucine_degradation Phenylalanine,_tyrosine_and_tryptophan_biosynthesis Alanine_and_aspartate_metabolism Phenylalanine_metabolism Methionine_metabolism Tryptophan_metabolism Tyrosine_metabolism Alkaloid_biosynthesis_I	Amino_Acid_Metabolism Biosynthesis_of_Secondary_Metabolites	METABOLIC	9710 4283 934	oxidoreductase_activity electron_transport L-amino-acid_oxidase_activity	molecular_function biological_process	GO:0016491 GO:0006118 GO:0001716
36374	68	Core	9.35594	9.52105	9.34772	9.69663	9.65882	9.5123		0.214349							IPR002937	Amine_oxidase					1.4.3.2	L-amino_acid_oxidase	Valine,_leucine_and_isoleucine_degradation Phenylalanine,_tyrosine_and_tryptophan_biosynthesis Alanine_and_aspartate_metabolism Phenylalanine_metabolism Methionine_metabolism Tryptophan_metabolism Tyrosine_metabolism Alkaloid_biosynthesis_I	Amino_Acid_Metabolism Biosynthesis_of_Secondary_Metabolites	METABOLIC	9710 4283 934	oxidoreductase_activity electron_transport L-amino-acid_oxidase_activity	molecular_function biological_process	GO:0016491 GO:0006118 GO:0001716
149616	68	Core	9.36852	9.46004	9.44585	9.66832	9.43431	9.15864		-0.00437616							IPR002937	Amine_oxidase	KOG0029	Amine_oxidase	Secondary_metabolites_biosynthesis,_transport_and_catabolism	METABOLISM	1.4.3.2	L-amino_acid_oxidase	Valine,_leucine_and_isoleucine_degradation Phenylalanine,_tyrosine_and_tryptophan_biosynthesis Alanine_and_aspartate_metabolism Phenylalanine_metabolism Methionine_metabolism Tryptophan_metabolism Tyrosine_metabolism Alkaloid_biosynthesis_I	Amino_Acid_Metabolism Biosynthesis_of_Secondary_Metabolites	METABOLIC	9710 4283 934	oxidoreductase_activity electron_transport L-amino-acid_oxidase_activity	molecular_function biological_process	GO:0016491 GO:0006118 GO:0001716
961792	68	Core	9.58162	9.6164	9.55416	9.58596	9.62374	9.74716		0.0682274							IPR002937	Amine_oxidase	KOG0029	Amine_oxidase	Secondary_metabolites_biosynthesis,_transport_and_catabolism	METABOLISM	1.4.3.2	L-amino_acid_oxidase	Valine,_leucine_and_isoleucine_degradation Phenylalanine,_tyrosine_and_tryptophan_biosynthesis Alanine_and_aspartate_metabolism Phenylalanine_metabolism Methionine_metabolism Tryptophan_metabolism Tyrosine_metabolism Alkaloid_biosynthesis_I	Amino_Acid_Metabolism Biosynthesis_of_Secondary_Metabolites	METABOLIC	9710 4283 934	oxidoreductase_activity electron_transport L-amino-acid_oxidase_activity	molecular_function biological_process	GO:0016491 GO:0006118 GO:0001716
2424013	68	Core	7.83702	8.00029	7.98427	8.03463	7.17985	8.09366		-0.17115							IPR002937	Amine_oxidase										9710 4283	oxidoreductase_activity electron_transport	molecular_function biological_process	GO:0016491 GO:0006118
13574	69	Core	13.3815	13.3452	13.3062	13.9926	13.887	14.0362		0.627657							IPR002938 IPR012941 IPR012336	Monooxygenase,_FAD-binding Phenol_hydroxylase,_C-terminal_dimerisation_domain Thioredoxin-like_fold	KOG3855	Monooxygenase_involved_in_coenzyme_Q_(ubiquinone)_biosynthesis	Energy_production_and_conversion Coenzyme_transport_and_metabolism	METABOLISM	1.14.13.7	Phenol_2-monooxygenase	gamma-Hexachlorocyclohexane_degradation Toluene_and_xylene_degradation Nitorobenzene_degradation	Biodegradation_of_Xenobiotics	METABOLIC	4851 4283 2888 10968	aromatic_compound_metabolic_process electron_transport monooxygenase_activity phenol_2-monooxygenase_activity	biological_process molecular_function	GO:0006725 GO:0006118 GO:0004497 GO:0018662
137441	69	Core	10.9855	10.9737	11.0612	10.9579	10.1363	10.9083		-0.339286							IPR002938 IPR012941 IPR012336	Monooxygenase,_FAD-binding Phenol_hydroxylase,_C-terminal_dimerisation_domain Thioredoxin-like_fold	KOG3855	Monooxygenase_involved_in_coenzyme_Q_(ubiquinone)_biosynthesis	Energy_production_and_conversion Coenzyme_transport_and_metabolism	METABOLISM	1.14.13.7	Phenol_2-monooxygenase	gamma-Hexachlorocyclohexane_degradation Toluene_and_xylene_degradation Nitorobenzene_degradation	Biodegradation_of_Xenobiotics	METABOLIC	4851 4283 2888 10968	aromatic_compound_metabolic_process electron_transport monooxygenase_activity phenol_2-monooxygenase_activity	biological_process molecular_function	GO:0006725 GO:0006118 GO:0004497 GO:0018662
167448	69	Core	8.81764	8.60702	8.58344	9.17558	8.81628	9.16742		0.383724							IPR002938 IPR012941 IPR012336	Monooxygenase,_FAD-binding Phenol_hydroxylase,_C-terminal_dimerisation_domain Thioredoxin-like_fold	KOG3855	Monooxygenase_involved_in_coenzyme_Q_(ubiquinone)_biosynthesis	Energy_production_and_conversion Coenzyme_transport_and_metabolism	METABOLISM	1.14.13.7	Phenol_2-monooxygenase	gamma-Hexachlorocyclohexane_degradation Toluene_and_xylene_degradation Nitorobenzene_degradation	Biodegradation_of_Xenobiotics	METABOLIC	4851 4283 2888 10968	aromatic_compound_metabolic_process electron_transport monooxygenase_activity phenol_2-monooxygenase_activity	biological_process molecular_function	GO:0006725 GO:0006118 GO:0004497 GO:0018662
865513	69	Core	8.36094	8.29397	8.28323	8.44161	8.34962	8.45812		0.10374							IPR002938 IPR012941 IPR012336	Monooxygenase,_FAD-binding Phenol_hydroxylase,_C-terminal_dimerisation_domain Thioredoxin-like_fold	KOG3855	Monooxygenase_involved_in_coenzyme_Q_(ubiquinone)_biosynthesis	Energy_production_and_conversion Coenzyme_transport_and_metabolism	METABOLISM	1.14.13.7	Phenol_2-monooxygenase	gamma-Hexachlorocyclohexane_degradation Toluene_and_xylene_degradation Nitorobenzene_degradation	Biodegradation_of_Xenobiotics	METABOLIC	4851 4283 2888 10968	aromatic_compound_metabolic_process electron_transport monooxygenase_activity phenol_2-monooxygenase_activity	biological_process molecular_function	GO:0006725 GO:0006118 GO:0004497 GO:0018662
4202143	69	Core	10.3695	10.3257	10.351	10.7562	10.0552	10.8577		0.207639							IPR002938 IPR012941 IPR012336	Monooxygenase,_FAD-binding Phenol_hydroxylase,_C-terminal_dimerisation_domain Thioredoxin-like_fold	KOG3855	Monooxygenase_involved_in_coenzyme_Q_(ubiquinone)_biosynthesis	Energy_production_and_conversion Coenzyme_transport_and_metabolism	METABOLISM	1.14.13.7	Phenol_2-monooxygenase	gamma-Hexachlorocyclohexane_degradation Toluene_and_xylene_degradation Nitorobenzene_degradation	Biodegradation_of_Xenobiotics	METABOLIC	4851 4283 2888 10968	aromatic_compound_metabolic_process electron_transport monooxygenase_activity phenol_2-monooxygenase_activity	biological_process molecular_function	GO:0006725 GO:0006118 GO:0004497 GO:0018662
4205762	69	Core	7.39841	7.51598	7.3529	8.11234	7.58432	8.20873		0.546031							IPR002938 IPR012941 IPR012336	Monooxygenase,_FAD-binding Phenol_hydroxylase,_C-terminal_dimerisation_domain Thioredoxin-like_fold	KOG3855	Monooxygenase_involved_in_coenzyme_Q_(ubiquinone)_biosynthesis	Energy_production_and_conversion Coenzyme_transport_and_metabolism	METABOLISM	1.14.13.7	Phenol_2-monooxygenase	gamma-Hexachlorocyclohexane_degradation Toluene_and_xylene_degradation Nitorobenzene_degradation	Biodegradation_of_Xenobiotics	METABOLIC	4851 4283 2888 10968	aromatic_compound_metabolic_process electron_transport monooxygenase_activity phenol_2-monooxygenase_activity	biological_process molecular_function	GO:0006725 GO:0006118 GO:0004497 GO:0018662
4205961	69	Core	9.94204	9.95317	9.87218	9.47266	9.42755	9.78759		-0.359862							IPR002938 IPR012941 IPR012336	Monooxygenase,_FAD-binding Phenol_hydroxylase,_C-terminal_dimerisation_domain Thioredoxin-like_fold	KOG3855	Monooxygenase_involved_in_coenzyme_Q_(ubiquinone)_biosynthesis	Energy_production_and_conversion Coenzyme_transport_and_metabolism	METABOLISM	1.14.13.7	Phenol_2-monooxygenase	gamma-Hexachlorocyclohexane_degradation Toluene_and_xylene_degradation Nitorobenzene_degradation	Biodegradation_of_Xenobiotics	METABOLIC	4851 4283 2888 10968	aromatic_compound_metabolic_process electron_transport monooxygenase_activity phenol_2-monooxygenase_activity	biological_process molecular_function	GO:0006725 GO:0006118 GO:0004497 GO:0018662
4207117	69	Core	9.56835	9.52005	9.33606	9.39876	9.37579	9.59924		-0.0168919							IPR002938 IPR012941 IPR012336	Monooxygenase,_FAD-binding Phenol_hydroxylase,_C-terminal_dimerisation_domain Thioredoxin-like_fold	KOG3855	Monooxygenase_involved_in_coenzyme_Q_(ubiquinone)_biosynthesis	Energy_production_and_conversion Coenzyme_transport_and_metabolism	METABOLISM	1.14.13.7	Phenol_2-monooxygenase	gamma-Hexachlorocyclohexane_degradation Toluene_and_xylene_degradation Nitorobenzene_degradation	Biodegradation_of_Xenobiotics	METABOLIC	4851 4283 2888 10968	aromatic_compound_metabolic_process electron_transport monooxygenase_activity phenol_2-monooxygenase_activity	biological_process molecular_function	GO:0006725 GO:0006118 GO:0004497 GO:0018662
4124266	70	Core	10.6459	10.686	10.5033	9.77306	9.14789	9.89724		-1.00565							IPR004993	GH3_auxin-responsive_promoter
144341	70	Core	7.47281	7.43797	7.56241	6.85156	7.5721	7.39652		-0.217669							IPR004993	GH3_auxin-responsive_promoter
770036	70	Core	9.99709	9.98672	9.93918	10.7562	10.2671	10.6129		0.571037							IPR004993	GH3_auxin-responsive_promoter
1000827	70	Core	9.79549	9.85863	9.80086	9.44622	8.07454	9.09562		-0.946197							IPR004993	GH3_auxin-responsive_promoter
3974893	70	Core	8.48166	8.60702	8.55105	8.74249	8.87214	8.70125		0.225382							IPR004993	GH3_auxin-responsive_promoter
4124283	70	Core	11.0058	10.9817	10.8577	10.5637	10.3765	10.5918		-0.437761							IPR004993	GH3_auxin-responsive_promoter
4125519	70	Core	10.8748	10.8829	10.8934	10.9591	10.6507	11.061		0.00658912							IPR004993	GH3_auxin-responsive_promoter
4230278	70	Core	3.11307	3.34015	3.74926	4.22782	0	3.90279		-0.690622							IPR004993	GH3_auxin-responsive_promoter
138357	71	Core	8.90851	9.00176	9.01104	8.22548	8.06585	8.78352		-0.615487							IPR000375 IPR003130 IPR020850 IPR030381 IPR001401 IPR027417	Dynamin_central_domain Dynamin_GTPase_effector GTPase_effector_domain,_GED Dynamin-type_guanine_nucleotide-binding_(G)_domain Dynamin,_GTPase_domain P-loop_containing_nucleoside_triphosphate_hydrolase	KOG0446	Vacuolar_sorting_protein_VPS1,_dynamin,_and_related_proteins	General_function_prediction_only Intracellular_trafficking,_secretion,_and_vesicular_transport	POORLY_CHARACTERIZED CELLULAR_PROCESSES_AND_SIGNALING						3737 2378 6200	GTP_binding GTPase_activity dynamin_GTPase_activity	molecular_function	GO:0005525 GO:0003924 GO:0008549
144816	73	Core	10.3286	10.4034	10.3839	10.6774	10.5484	10.7868		0.298912							IPR004993	GH3_auxin-responsive_promoter
104388	76	Core	6.33469	6.62736	6.59468	7.04012	8.68065	7.45507		1.20637							IPR013069 IPR000210 IPR011333	BTB/POZ BTB/POZ-like BTB/POZ_fold										3727	protein_binding	molecular_function	GO:0005515
161565	76	Core	6.00295	5.93877	5.92164	6.83127	5.7653	6.46327		0.398827							IPR013069 IPR000210 IPR011333	BTB/POZ BTB/POZ-like BTB/POZ_fold										3727	protein_binding	molecular_function	GO:0005515
920335	76	Core	7.81676	7.87502	7.6591	7.63904	7.07988	8.21721		-0.138251							IPR013069 IPR000210 IPR011333	BTB/POZ BTB/POZ-like BTB/POZ_fold										3727	protein_binding	molecular_function	GO:0005515
920350	76	Core	7.77117	7.94793	7.89577	7.82493	8.74735	7.49747		0.151626							IPR013069 IPR000210 IPR011333	BTB/POZ BTB/POZ-like BTB/POZ_fold										3727	protein_binding	molecular_function	GO:0005515
920403	76	Core	5.17284	5.44603	5.60953	4.82842	5.80759	6.98433		0.46398							IPR013069 IPR000210 IPR011333	BTB/POZ BTB/POZ-like BTB/POZ_fold										3727	protein_binding	molecular_function	GO:0005515
920659	76	Core	7.11624	6.59745	6.82052	6.8107	7.11398	7.27176		0.220741							IPR013069 IPR000210 IPR011333	BTB/POZ BTB/POZ-like BTB/POZ_fold										3727	protein_binding	molecular_function	GO:0005515
920860	76	Core	7.46762	7.56702	7.63553	7.29837	8.52461	6.51922		-0.109323							IPR013069 IPR000210 IPR011333	BTB/POZ BTB/POZ-like BTB/POZ_fold										3727	protein_binding	molecular_function	GO:0005515
1006344	76	Core	8.59544	8.53588	8.5785	8.44161	7.79866	8.53478		-0.311591							IPR013069 IPR000210 IPR011333	BTB/POZ BTB/POZ-like BTB/POZ_fold										3727	protein_binding	molecular_function	GO:0005515
151060	79	Core	10.0405	10.0755	10.1292	10.214	10.1932	10.3909		0.184291	GT90		yes				IPR006598	Lipopolysaccharide-modifying_protein	KOG2458	Endoplasmic_reticulum_protein_EP58,_contains_filamin_rod_domain_and_KDEL_motif	General_function_prediction_only	POORLY_CHARACTERIZED	2.4.2.-	Pentosyltransferases				19331 10467 10461 10420 111	7-cyano-7-deazaguanine_tRNA-ribosyltransferase_activity NAD(P)-serine_ADP-ribosyltransferase_activity NAD(P)-asparagine_ADP-ribosyltransferase_activity NAD(P)-cysteine_ADP-ribosyltransferase_activity imidazoleglycerol-phosphate_synthase_activity	molecular_function	GO:0043867 GO:0018127 GO:0018121 GO:0018071 GO:0000107
167484	79	Core	7.64355	7.73438	7.52698	7.65066	7.53483	8.07511		0.11856	GT90						IPR006598	Lipopolysaccharide-modifying_protein	KOG2458	Endoplasmic_reticulum_protein_EP58,_contains_filamin_rod_domain_and_KDEL_motif	General_function_prediction_only	POORLY_CHARACTERIZED	2.4.2.-	Pentosyltransferases				19331 10467 10461 10420 111	7-cyano-7-deazaguanine_tRNA-ribosyltransferase_activity NAD(P)-serine_ADP-ribosyltransferase_activity NAD(P)-asparagine_ADP-ribosyltransferase_activity NAD(P)-cysteine_ADP-ribosyltransferase_activity imidazoleglycerol-phosphate_synthase_activity	molecular_function	GO:0043867 GO:0018127 GO:0018121 GO:0018071 GO:0000107
1003329	79	Core	12.9168	12.9219	12.9708	12.6678	12.4534	12.6057		-0.360805	GT90		yes				IPR006598	Lipopolysaccharide-modifying_protein	KOG2458	Endoplasmic_reticulum_protein_EP58,_contains_filamin_rod_domain_and_KDEL_motif	General_function_prediction_only	POORLY_CHARACTERIZED	2.4.2.-	Pentosyltransferases				19331 10467 10461 10420 111	7-cyano-7-deazaguanine_tRNA-ribosyltransferase_activity NAD(P)-serine_ADP-ribosyltransferase_activity NAD(P)-asparagine_ADP-ribosyltransferase_activity NAD(P)-cysteine_ADP-ribosyltransferase_activity imidazoleglycerol-phosphate_synthase_activity	molecular_function	GO:0043867 GO:0018127 GO:0018121 GO:0018071 GO:0000107
2656203	79	Core	7.55338	7.44638	7.70512	7.82493	8.34244	7.96861		0.477032	GT90						IPR006598	Lipopolysaccharide-modifying_protein	KOG2458	Endoplasmic_reticulum_protein_EP58,_contains_filamin_rod_domain_and_KDEL_motif	General_function_prediction_only	POORLY_CHARACTERIZED	2.4.2.-	Pentosyltransferases				19331 10467 10461 10420 111	7-cyano-7-deazaguanine_tRNA-ribosyltransferase_activity NAD(P)-serine_ADP-ribosyltransferase_activity NAD(P)-asparagine_ADP-ribosyltransferase_activity NAD(P)-cysteine_ADP-ribosyltransferase_activity imidazoleglycerol-phosphate_synthase_activity	molecular_function	GO:0043867 GO:0018127 GO:0018121 GO:0018071 GO:0000107
4205793	79	Core	8.92375	8.79498	8.84009	9.42607	9.30375	9.60248		0.591166	GT90						IPR006598	Lipopolysaccharide-modifying_protein	KOG2458	Endoplasmic_reticulum_protein_EP58,_contains_filamin_rod_domain_and_KDEL_motif	General_function_prediction_only	POORLY_CHARACTERIZED	2.4.2.-	Pentosyltransferases				19331 10467 10461 10420 111	7-cyano-7-deazaguanine_tRNA-ribosyltransferase_activity NAD(P)-serine_ADP-ribosyltransferase_activity NAD(P)-asparagine_ADP-ribosyltransferase_activity NAD(P)-cysteine_ADP-ribosyltransferase_activity imidazoleglycerol-phosphate_synthase_activity	molecular_function	GO:0043867 GO:0018127 GO:0018121 GO:0018071 GO:0000107
4206941	79	Core	10.4991	10.5171	10.4042	10.9356	9.94353	10.7594		0.0726993	GT90						IPR006598	Lipopolysaccharide-modifying_protein	KOG2458	Endoplasmic_reticulum_protein_EP58,_contains_filamin_rod_domain_and_KDEL_motif	General_function_prediction_only	POORLY_CHARACTERIZED	2.4.2.-	Pentosyltransferases				19331 10467 10461 10420 111	7-cyano-7-deazaguanine_tRNA-ribosyltransferase_activity NAD(P)-serine_ADP-ribosyltransferase_activity NAD(P)-asparagine_ADP-ribosyltransferase_activity NAD(P)-cysteine_ADP-ribosyltransferase_activity imidazoleglycerol-phosphate_synthase_activity	molecular_function	GO:0043867 GO:0018127 GO:0018121 GO:0018071 GO:0000107
23203	80	Core	10.6407	10.7263	10.8075	11.1867	11.1252	11.2475		0.461694			yes
16667	80	Core	12.1084	12.1291	12.1627	11.5914	11.7266	11.5228		-0.519796
4199845	84	Core	10.5442	10.4259	10.5078	10.9438	10.6035	10.8644		0.311277							IPR011701 IPR020846	Major_facilitator_superfamily Major_facilitator_superfamily_domain	KOG2533	Permease_of_the_major_facilitator_superfamily	Carbohydrate_transport_and_metabolism	METABOLISM
4191730	85	Core	13.522	13.5701	13.5236	14.1388	14.7718	14.0869		0.79391			yes				IPR013126 IPR018181 IPR029047 IPR029048	Heat_shock_protein_70_family Heat_shock_protein_70,_conserved_site Heat_shock_protein_70kD,_peptide-binding_domain Heat_shock_protein_70kD,_C-terminal_domain	KOG0100	Molecular_chaperones_GRP78/BiP/KAR2,_HSP70_superfamily	Posttranslational_modification,_protein_turnover,_chaperones	CELLULAR_PROCESSES_AND_SIGNALING	4.2.1.24	Porphobilinogen_synthase	Porphyrin_and_chlorophyll_metabolism	Metabolism_of_Cofactors_and_Vitamins	METABOLIC	3028	porphobilinogen_synthase_activity	molecular_function	GO:0004655
483417	85	Core	16.0641	16.1868	16.1105	16.2482	16.901	16.1374		0.308425							IPR013126 IPR018181 IPR029047 IPR029048	Heat_shock_protein_70_family Heat_shock_protein_70,_conserved_site Heat_shock_protein_70kD,_peptide-binding_domain Heat_shock_protein_70kD,_C-terminal_domain	KOG0101	Molecular_chaperones_HSP70/HSC70,_HSP70_superfamily	Posttranslational_modification,_protein_turnover,_chaperones	CELLULAR_PROCESSES_AND_SIGNALING	4.2.1.24	Porphobilinogen_synthase	Porphyrin_and_chlorophyll_metabolism	Metabolism_of_Cofactors_and_Vitamins	METABOLIC	3028	porphobilinogen_synthase_activity	molecular_function	GO:0004655
992969	85	Core	15.0722	15.0478	15.0568	15.1186	15.5816	15.153		0.225514							IPR013126 IPR018181 IPR029047	Heat_shock_protein_70_family Heat_shock_protein_70,_conserved_site Heat_shock_protein_70kD,_peptide-binding_domain	KOG0101	Molecular_chaperones_HSP70/HSC70,_HSP70_superfamily	Posttranslational_modification,_protein_turnover,_chaperones	CELLULAR_PROCESSES_AND_SIGNALING	4.2.1.24	Porphobilinogen_synthase	Porphyrin_and_chlorophyll_metabolism	Metabolism_of_Cofactors_and_Vitamins	METABOLIC	3028	porphobilinogen_synthase_activity	molecular_function	GO:0004655
4148797	85	Core	12.5201	12.5697	12.4834	12.9946	13.5176	12.9507		0.629928			yes				IPR013126 IPR018181 IPR029047 IPR029048	Heat_shock_protein_70_family Heat_shock_protein_70,_conserved_site Heat_shock_protein_70kD,_peptide-binding_domain Heat_shock_protein_70kD,_C-terminal_domain	KOG0100	Molecular_chaperones_GRP78/BiP/KAR2,_HSP70_superfamily	Posttranslational_modification,_protein_turnover,_chaperones	CELLULAR_PROCESSES_AND_SIGNALING	4.2.1.24	Porphobilinogen_synthase	Porphyrin_and_chlorophyll_metabolism	Metabolism_of_Cofactors_and_Vitamins	METABOLIC	3028	porphobilinogen_synthase_activity	molecular_function	GO:0004655
4466402	86	Core	7.59204	7.81131	7.91938	8.53237	8.55596	8.73118		0.832259			yes				IPR002938	Monooxygenase,_FAD-binding					1.14.13.7	Phenol_2-monooxygenase	gamma-Hexachlorocyclohexane_degradation Toluene_and_xylene_degradation Nitorobenzene_degradation	Biodegradation_of_Xenobiotics	METABOLIC	4851 4283 2888 10968	aromatic_compound_metabolic_process electron_transport monooxygenase_activity phenol_2-monooxygenase_activity	biological_process molecular_function	GO:0006725 GO:0006118 GO:0004497 GO:0018662
867834	86	Core	11.3735	11.4037	11.4096	12.3343	12.0873	12.2121		0.815661			yes				IPR002938	Monooxygenase,_FAD-binding					1.14.13.7	Phenol_2-monooxygenase	gamma-Hexachlorocyclohexane_degradation Toluene_and_xylene_degradation Nitorobenzene_degradation	Biodegradation_of_Xenobiotics	METABOLIC	4851 4283 2888 10968	aromatic_compound_metabolic_process electron_transport monooxygenase_activity phenol_2-monooxygenase_activity	biological_process molecular_function	GO:0006725 GO:0006118 GO:0004497 GO:0018662
999807	86	Core	12.4416	12.4287	12.4325	12.4381	12.7486	12.4827		0.122225			yes				IPR002938	Monooxygenase,_FAD-binding					1.14.13.7	Phenol_2-monooxygenase	gamma-Hexachlorocyclohexane_degradation Toluene_and_xylene_degradation Nitorobenzene_degradation	Biodegradation_of_Xenobiotics	METABOLIC	4851 4283 2888 10968	aromatic_compound_metabolic_process electron_transport monooxygenase_activity phenol_2-monooxygenase_activity	biological_process molecular_function	GO:0006725 GO:0006118 GO:0004497 GO:0018662
996932	90	Core	13.3038	13.3367	13.3053	13.3242	13.6318	13.2566		0.0889411							IPR007123 IPR006895 IPR006896 IPR006900 IPR012990 IPR002035	Gelsolin-like_domain Zinc_finger,_Sec23/Sec24-type Sec23/Sec24,_trunk_domain Sec23/Sec24,_helical_domain Sec23/Sec24_beta-sandwich von_Willebrand_factor,_type_A	KOG1986	Vesicle_coat_complex_COPII,_subunit_SEC23	Intracellular_trafficking,_secretion,_and_vesicular_transport	CELLULAR_PROCESSES_AND_SIGNALING						13021 5939 4996 4994 3727	COPII_vesicle_coat zinc_ion_binding ER_to_Golgi_vesicle-mediated_transport intracellular_protein_transport protein_binding	cellular_component molecular_function biological_process	GO:0030127 GO:0008270 GO:0006888 GO:0006886 GO:0005515
4084100	91	Core	12.8764	12.9226	12.8735	12.3116	12.5926	12.2612		-0.502376							IPR011701 IPR020846	Major_facilitator_superfamily Major_facilitator_superfamily_domain
4084108	91	Core	12.1497	12.0419	12.1251	12.1607	12.269	12.1031		0.0720453							IPR011701 IPR020846	Major_facilitator_superfamily Major_facilitator_superfamily_domain
4113709	97	Core	12.9391	12.9596	12.6867	13.8461	13.7642	13.9246		0.983141			yes				IPR001128 IPR017972	Cytochrome_P450 Cytochrome_P450,_conserved_site	KOG0156	Cytochrome_P450_CYP2_subfamily	Secondary_metabolites_biosynthesis,_transport_and_catabolism	METABOLISM	1.14.13.-	With_NADH_or_NADPH_as_one_donor,_and_incorporation_of_one_atom	Methane_metabolism Phenylalanine_metabolism Ubiquinone_biosynthesis Alkaloid_biosynthesis_I Styrene_degradation Tryptophan_metabolism Androgen_and_estrogen_metabolism Sterol_biosynthesis 1,4-Dichlorobenzene_degradation Tyrosine_metabolism Bile_acid_biosynthesis Flavonoids,_stilbene_and_lignin_biosynthesis Histidine_metabolism gamma-Hexachlorocyclohexane_degradation	Energy_Metabolism Amino_Acid_Metabolism Metabolism_of_Cofactors_and_Vitamins Biosynthesis_of_Secondary_Metabolites Biodegradation_of_Xenobiotics Lipid_Metabolism	METABOLIC	12251 4283 3721 2888 19196 19184 11397 10963 10962 10961 10960 10959 10958 10957 10956 10955 10954 10953 10952 10950 10949 10948 10947 10946 10945 10944 10943 10942 10941 10940 10939 10938 10937 10936 10781 6319	heme_binding electron_transport iron_ion_binding monooxygenase_activity 6-hydroxynicotinate_3-monooxygenase_activity 2-octaprenyl-3-methyl-6-methoxy-1,4-benzoquinol_hydroxylase limonene_monooxygenase_activity toluene_3-monooxygenase_activity phenanthrene_3,4-monooxygenase_activity 2-oxo-delta3-4,5,5-trimethylcyclopentenylacetyl-CoA_1,2-monooxygenase_activity 2-hydroxy-phenylacetate_hydroxylase_ac…	molecular_function biological_process	GO:0020037 GO:0006118 GO:0005506 GO:0004497 GO:0043731 GO:0043719 GO:0019113 GO:0018657 GO:0018656 GO:0018655 GO:0018654 GO:0018653 GO:0018652 GO:0018651 GO:0018650 GO:0018649 GO:0018648 GO:0018647 GO:0018646 GO:0018644 GO:0018643 GO:0018642 GO:0018641 GO:0018640 GO:0018639 GO:0018638 GO:0018637 GO:0018636 GO:0018635 GO:0018634 GO:0018633 GO:0018632 GO:0018631 GO:0018630 GO:0018471 GO:0008688
4113675	97	Core	9.4706	9.26218	9.36645	8.04347	8.39886	8.683		-0.991303			yes				IPR001128 IPR017972	Cytochrome_P450 Cytochrome_P450,_conserved_site	KOG0156	Cytochrome_P450_CYP2_subfamily	Secondary_metabolites_biosynthesis,_transport_and_catabolism	METABOLISM	1.14.13.-	With_NADH_or_NADPH_as_one_donor,_and_incorporation_of_one_atom	Methane_metabolism Phenylalanine_metabolism Ubiquinone_biosynthesis Alkaloid_biosynthesis_I Styrene_degradation Tryptophan_metabolism Androgen_and_estrogen_metabolism Sterol_biosynthesis 1,4-Dichlorobenzene_degradation Tyrosine_metabolism Bile_acid_biosynthesis Flavonoids,_stilbene_and_lignin_biosynthesis Histidine_metabolism gamma-Hexachlorocyclohexane_degradation	Energy_Metabolism Amino_Acid_Metabolism Metabolism_of_Cofactors_and_Vitamins Biosynthesis_of_Secondary_Metabolites Biodegradation_of_Xenobiotics Lipid_Metabolism	METABOLIC	12251 4283 3721 2888 19196 19184 11397 10963 10962 10961 10960 10959 10958 10957 10956 10955 10954 10953 10952 10950 10949 10948 10947 10946 10945 10944 10943 10942 10941 10940 10939 10938 10937 10936 10781 6319	heme_binding electron_transport iron_ion_binding monooxygenase_activity 6-hydroxynicotinate_3-monooxygenase_activity 2-octaprenyl-3-methyl-6-methoxy-1,4-benzoquinol_hydroxylase limonene_monooxygenase_activity toluene_3-monooxygenase_activity phenanthrene_3,4-monooxygenase_activity 2-oxo-delta3-4,5,5-trimethylcyclopentenylacetyl-CoA_1,2-monooxygenase_activity 2-hydroxy-phenylacetate_hydroxylase_ac…	molecular_function biological_process	GO:0020037 GO:0006118 GO:0005506 GO:0004497 GO:0043731 GO:0043719 GO:0019113 GO:0018657 GO:0018656 GO:0018655 GO:0018654 GO:0018653 GO:0018652 GO:0018651 GO:0018650 GO:0018649 GO:0018648 GO:0018647 GO:0018646 GO:0018644 GO:0018643 GO:0018642 GO:0018641 GO:0018640 GO:0018639 GO:0018638 GO:0018637 GO:0018636 GO:0018635 GO:0018634 GO:0018633 GO:0018632 GO:0018631 GO:0018630 GO:0018471 GO:0008688
3037417	97	Core	8.36931	7.98305	8.27715	8.53864	8.01262	8.73118		0.217641			yes				IPR001128 IPR017972	Cytochrome_P450 Cytochrome_P450,_conserved_site	KOG0158	Cytochrome_P450_CYP3/CYP5/CYP6/CYP9_subfamilies	Secondary_metabolites_biosynthesis,_transport_and_catabolism	METABOLISM	1.14.13.-	With_NADH_or_NADPH_as_one_donor,_and_incorporation_of_one_atom	Methane_metabolism Phenylalanine_metabolism Ubiquinone_biosynthesis Alkaloid_biosynthesis_I Styrene_degradation Tryptophan_metabolism Androgen_and_estrogen_metabolism Sterol_biosynthesis 1,4-Dichlorobenzene_degradation Tyrosine_metabolism Bile_acid_biosynthesis Flavonoids,_stilbene_and_lignin_biosynthesis Histidine_metabolism gamma-Hexachlorocyclohexane_degradation	Energy_Metabolism Amino_Acid_Metabolism Metabolism_of_Cofactors_and_Vitamins Biosynthesis_of_Secondary_Metabolites Biodegradation_of_Xenobiotics Lipid_Metabolism	METABOLIC	12251 4283 3721 2888 19196 19184 11397 10963 10962 10961 10960 10959 10958 10957 10956 10955 10954 10953 10952 10950 10949 10948 10947 10946 10945 10944 10943 10942 10941 10940 10939 10938 10937 10936 10781 6319	heme_binding electron_transport iron_ion_binding monooxygenase_activity 6-hydroxynicotinate_3-monooxygenase_activity 2-octaprenyl-3-methyl-6-methoxy-1,4-benzoquinol_hydroxylase limonene_monooxygenase_activity toluene_3-monooxygenase_activity phenanthrene_3,4-monooxygenase_activity 2-oxo-delta3-4,5,5-trimethylcyclopentenylacetyl-CoA_1,2-monooxygenase_activity 2-hydroxy-phenylacetate_hydroxylase_ac…	molecular_function biological_process	GO:0020037 GO:0006118 GO:0005506 GO:0004497 GO:0043731 GO:0043719 GO:0019113 GO:0018657 GO:0018656 GO:0018655 GO:0018654 GO:0018653 GO:0018652 GO:0018651 GO:0018650 GO:0018649 GO:0018648 GO:0018647 GO:0018646 GO:0018644 GO:0018643 GO:0018642 GO:0018641 GO:0018640 GO:0018639 GO:0018638 GO:0018637 GO:0018636 GO:0018635 GO:0018634 GO:0018633 GO:0018632 GO:0018631 GO:0018630 GO:0018471 GO:0008688
16745	99	Core	9.33472	9.49695	9.42812	9.78893	9.84545	9.94398		0.439523							IPR020796	Origin_recognition_complex,_subunit_5	KOG2543	Origin_recognition_complex,_subunit_5	Replication,_recombination_and_repair	INFORMATION_STORAGE_AND_PROCESSING
1002093	99	Core	6.55616	6.62736	6.51425	7.41201	5.05997	5.91455		-0.437078							IPR004813 IPR004648	Oligopeptide_transporter,_OPT_superfamily Tetrapeptide_transporter,_OPT1/isp4	KOG2262	Sexual_differentiation_process_protein_ISP4	Signal_transduction_mechanisms	CELLULAR_PROCESSES_AND_SIGNALING
1005942	99	Core	9.50012	9.50905	9.51981	9.47593	9.13964	9.51574		-0.132556							IPR004813 IPR004648	Oligopeptide_transporter,_OPT_superfamily Tetrapeptide_transporter,_OPT1/isp4	KOG2262	Sexual_differentiation_process_protein_ISP4	Signal_transduction_mechanisms	CELLULAR_PROCESSES_AND_SIGNALING
1007814	99	Core	11.233	11.2747	11.232	11.4023	11.3934	11.3696		0.141858							IPR004813 IPR004648	Oligopeptide_transporter,_OPT_superfamily Tetrapeptide_transporter,_OPT1/isp4	KOG2262	Sexual_differentiation_process_protein_ISP4	Signal_transduction_mechanisms	CELLULAR_PROCESSES_AND_SIGNALING
4155594	99	Core	9.69251	9.56227	9.75018	10.1	9.83015	10.0966		0.340587							IPR020796	Origin_recognition_complex,_subunit_5	KOG2543	Origin_recognition_complex,_subunit_5	Replication,_recombination_and_repair	INFORMATION_STORAGE_AND_PROCESSING
4155953	99	Core	9.90221	9.91579	9.84572	10.0305	10.1812	10.0114		0.186454							IPR004813	Oligopeptide_transporter,_OPT_superfamily	KOG2262	Sexual_differentiation_process_protein_ISP4	Signal_transduction_mechanisms	CELLULAR_PROCESSES_AND_SIGNALING
4330326	99	Core	10.3597	10.3822	10.2911	10.3628	10.1425	10.5386		0.00363492							IPR004813 IPR020796	Oligopeptide_transporter,_OPT_superfamily Origin_recognition_complex,_subunit_5	KOG2262	Sexual_differentiation_process_protein_ISP4	Signal_transduction_mechanisms	CELLULAR_PROCESSES_AND_SIGNALING
4261358	100	Core	9.10341	8.96856	8.94353	9.93866	9.66458	9.88131		0.823017							IPR002293 IPR004840	Amino_acid/polyamine_transporter_I Amino_acid_permease,_conserved_site	KOG1289	Amino_acid_transporters	Amino_acid_transport_and_metabolism	METABOLISM						9320 8535 4977 9321	membrane amino_acid_transmembrane_transporter_activity amino_acid_transport integral_to_membrane	cellular_component molecular_function biological_process	GO:0016020 GO:0015171 GO:0006865 GO:0016021
4109135	100	Core	12.0329	11.85	12.0005	11.791	11.6239	11.7942		-0.2248							IPR002293 IPR004840	Amino_acid/polyamine_transporter_I Amino_acid_permease,_conserved_site	KOG1289	Amino_acid_transporters	Amino_acid_transport_and_metabolism	METABOLISM						9320 8535 4977 9321	membrane amino_acid_transmembrane_transporter_activity amino_acid_transport integral_to_membrane	cellular_component molecular_function biological_process	GO:0016020 GO:0015171 GO:0006865 GO:0016021
4109164	100	Core	10.7648	10.7859	10.8279	10.5104	9.78324	10.5285		-0.51884							IPR002293 IPR004840	Amino_acid/polyamine_transporter_I Amino_acid_permease,_conserved_site	KOG1289	Amino_acid_transporters	Amino_acid_transport_and_metabolism	METABOLISM						9320 8535 4977 9321	membrane amino_acid_transmembrane_transporter_activity amino_acid_transport integral_to_membrane	cellular_component molecular_function biological_process	GO:0016020 GO:0015171 GO:0006865 GO:0016021
4162712	100	Core	11.0116	10.9646	11.002	11.5329	11.2349	11.7252		0.50492							IPR002293 IPR004840	Amino_acid/polyamine_transporter_I Amino_acid_permease,_conserved_site	KOG1289	Amino_acid_transporters	Amino_acid_transport_and_metabolism	METABOLISM						9320 8535 4977 9321	membrane amino_acid_transmembrane_transporter_activity amino_acid_transport integral_to_membrane	cellular_component molecular_function biological_process	GO:0016020 GO:0015171 GO:0006865 GO:0016021
4163540	100	Core	12.226	12.1743	12.2508	12.1969	11.9537	12.2509		-0.0832416							IPR002293 IPR004840	Amino_acid/polyamine_transporter_I Amino_acid_permease,_conserved_site	KOG1289	Amino_acid_transporters	Amino_acid_transport_and_metabolism	METABOLISM						9320 8535 4977 9321	membrane amino_acid_transmembrane_transporter_activity amino_acid_transport integral_to_membrane	cellular_component molecular_function biological_process	GO:0016020 GO:0015171 GO:0006865 GO:0016021
4170063	101	Core	12.0819	12.0383	12.0575	11.9328	12.0755	11.8069		-0.120849							IPR007244	NatC_N(alpha)-terminal_acetyltransferase,_Mak10_subunit	KOG2343	Glucose-repressible_protein_and_related_proteins	General_function_prediction_only	POORLY_CHARACTERIZED
4071748	102	Core	12.0323	12.0046	11.952	12.6125	12.7449	12.461		0.609801							IPR004993	GH3_auxin-responsive_promoter
4139260	102	Core	13.5103	13.5388	13.5211	12.9132	12.9736	12.9005		-0.594279							IPR004993	GH3_auxin-responsive_promoter
3981586	102	Core	9.13812	8.97584	9.03466	8.84722	9.10191	8.45095		-0.249514							IPR004993	GH3_auxin-responsive_promoter
995789	103	Core	11.3704	11.3615	11.3847	12.2131	12.3315	12.3046		0.910881							IPR002938	Monooxygenase,_FAD-binding	KOG2614	Kynurenine_3-monooxygenase_and_related_flavoprotein_monooxygenases	Energy_production_and_conversion General_function_prediction_only	METABOLISM POORLY_CHARACTERIZED	1.14.13.1	Salicylate_1-monooxygenase	Fluorene_degradation Nitorobenzene_degradation	Biodegradation_of_Xenobiotics	METABOLIC	4851 4283 2888 10964	aromatic_compound_metabolic_process electron_transport monooxygenase_activity salicylate_1-monooxygenase_activity	biological_process molecular_function	GO:0006725 GO:0006118 GO:0004497 GO:0018658
21497	103	Core	11.0018	10.9979	10.9821	10.52	10.6666	10.6336		-0.387197							IPR002938	Monooxygenase,_FAD-binding	KOG2614	Kynurenine_3-monooxygenase_and_related_flavoprotein_monooxygenases	Energy_production_and_conversion General_function_prediction_only	METABOLISM POORLY_CHARACTERIZED	1.14.13.1	Salicylate_1-monooxygenase	Fluorene_degradation Nitorobenzene_degradation	Biodegradation_of_Xenobiotics	METABOLIC	4851 4283 2888 10964	aromatic_compound_metabolic_process electron_transport monooxygenase_activity salicylate_1-monooxygenase_activity	biological_process molecular_function	GO:0006725 GO:0006118 GO:0004497 GO:0018658
297739	105	Core	8.27147	8.29397	8.35427	9.38143	9.20833	9.02973		0.899927
165022	105	Core	6.71346	6.58988	6.72548	7.43907	6.29756	7.33549		0.347766
763143	105	Core	10.2872	10.1693	10.2629	10.0591	9.64431	10.0688		-0.315772
4111808	105	Core	5.81963	5.42915	5.42386	7.04012	4.91277	6.5464		0.608883
753798	106	Core	10.3365	10.6094	10.5393	10.6487	10.4146	10.6926		0.0902415							IPR000219	Dbl_homology_(DH)_domain	KOG4305	RhoGEF_GTPase	Signal_transduction_mechanisms	CELLULAR_PROCESSES_AND_SIGNALING						17205 3827 3425	regulation_of_Rho_protein_signal_transduction intracellular Rho_guanyl-nucleotide_exchange_factor_activity	biological_process cellular_component molecular_function	GO:0035023 GO:0005622 GO:0005089
4179951	106	Core	8.53968	8.99317	8.67878	8.96827	8.61668	8.94033		0.104552							IPR000219 IPR001331 IPR001849	Dbl_homology_(DH)_domain Guanine-nucleotide_dissociation_stimulator,_CDC24,_conserved_site Pleckstrin_homology_domain	KOG4305	RhoGEF_GTPase	Signal_transduction_mechanisms	CELLULAR_PROCESSES_AND_SIGNALING						17205 3827 3425 5323 3421	regulation_of_Rho_protein_signal_transduction intracellular Rho_guanyl-nucleotide_exchange_factor_activity intracellular_signaling_cascade guanyl-nucleotide_exchange_factor_activity	biological_process cellular_component molecular_function	GO:0035023 GO:0005622 GO:0005089 GO:0007242 GO:0005085
4215095	106	Core	9.20199	9.38543	9.17043	9.52412	8.94499	9.31698		0.00941036							IPR000219 IPR001331	Dbl_homology_(DH)_domain Guanine-nucleotide_dissociation_stimulator,_CDC24,_conserved_site	KOG4305	RhoGEF_GTPase	Signal_transduction_mechanisms	CELLULAR_PROCESSES_AND_SIGNALING						17205 3827 3425 5323 3421	regulation_of_Rho_protein_signal_transduction intracellular Rho_guanyl-nucleotide_exchange_factor_activity intracellular_signaling_cascade guanyl-nucleotide_exchange_factor_activity	biological_process cellular_component molecular_function	GO:0035023 GO:0005622 GO:0005089 GO:0007242 GO:0005085
4215490	106	Core	9.70249	10.1169	9.97812	10.1105	10.4163	10.004		0.244442							IPR000219 IPR001331 IPR001849	Dbl_homology_(DH)_domain Guanine-nucleotide_dissociation_stimulator,_CDC24,_conserved_site Pleckstrin_homology_domain	KOG4305	RhoGEF_GTPase	Signal_transduction_mechanisms	CELLULAR_PROCESSES_AND_SIGNALING						17205 3827 3425 5323 3421	regulation_of_Rho_protein_signal_transduction intracellular Rho_guanyl-nucleotide_exchange_factor_activity intracellular_signaling_cascade guanyl-nucleotide_exchange_factor_activity	biological_process cellular_component molecular_function	GO:0035023 GO:0005622 GO:0005089 GO:0007242 GO:0005085
1006193	107	Core	11.062	11.1	10.9171	11.7791	12.0299	11.8525		0.860804			yes				IPR002937	Amine_oxidase	KOG0029	Amine_oxidase	Secondary_metabolites_biosynthesis,_transport_and_catabolism	METABOLISM						9710 4283	oxidoreductase_activity electron_transport	molecular_function biological_process	GO:0016491 GO:0006118
897843	107	Core	4.95286	5.1896	5.04882	5.67204	3.62356	6.0346		0.0463073			yes				IPR002937	Amine_oxidase	KOG0029	Amine_oxidase	Secondary_metabolites_biosynthesis,_transport_and_catabolism	METABOLISM						9710 4283	oxidoreductase_activity electron_transport	molecular_function biological_process	GO:0016491 GO:0006118
1008573	107	Core	10.2924	10.1782	10.3675	9.88062	9.27766	9.6565		-0.674433			yes				IPR002937	Amine_oxidase	KOG0029	Amine_oxidase	Secondary_metabolites_biosynthesis,_transport_and_catabolism	METABOLISM						9710 4283	oxidoreductase_activity electron_transport	molecular_function biological_process	GO:0016491 GO:0006118
1008577	107	Core	10.1146	10.0802	10.1659	10.4267	10.8946	10.5853		0.515271			yes				IPR002937	Amine_oxidase	KOG0029	Amine_oxidase	Secondary_metabolites_biosynthesis,_transport_and_catabolism	METABOLISM						9710 4283	oxidoreductase_activity electron_transport	molecular_function biological_process	GO:0016491 GO:0006118
4162829	107	Core	7.97139	7.97726	7.90368	7.55494	7.53483	7.02355		-0.57967			yes				IPR002937	Amine_oxidase	KOG0029	Amine_oxidase	Secondary_metabolites_biosynthesis,_transport_and_catabolism	METABOLISM						9710 4283	oxidoreductase_activity electron_transport	molecular_function biological_process	GO:0016491 GO:0006118
4163624	107	Core	8.19505	8.24658	8.39133	8.86229	8.45979	8.5946		0.361241			yes				IPR002937	Amine_oxidase	KOG0029	Amine_oxidase	Secondary_metabolites_biosynthesis,_transport_and_catabolism	METABOLISM						9710 4283	oxidoreductase_activity electron_transport	molecular_function biological_process	GO:0016491 GO:0006118
4261478	107	Core	8.77628	8.69438	8.87069	7.51734	8.10028	7.31982		-1.13464			yes				IPR002937	Amine_oxidase	KOG0029	Amine_oxidase	Secondary_metabolites_biosynthesis,_transport_and_catabolism	METABOLISM						9710 4283	oxidoreductase_activity electron_transport	molecular_function biological_process	GO:0016491 GO:0006118
145278	108	Core	13.239	13.1424	13.243	13.7016	13.872	13.6276		0.525622							IPR005828 IPR020846 IPR003663	General_substrate_transporter Major_facilitator_superfamily_domain Sugar/inositol_transporter	KOG0254	Predicted_transporter_(major_facilitator_superfamily)	General_function_prediction_only	POORLY_CHARACTERIZED						9320 6276 3642 9321 4927 3546	membrane carbohydrate_transport sugar:hydrogen_symporter_activity integral_to_membrane transport transporter_activity	cellular_component biological_process molecular_function	GO:0016020 GO:0008643 GO:0005351 GO:0016021 GO:0006810 GO:0005215
4254782	108	Core	11.2528	11.0944	11.2066	10.3733	10.4383	10.5934		-0.716219							IPR005828 IPR020846 IPR003663	General_substrate_transporter Major_facilitator_superfamily_domain Sugar/inositol_transporter	KOG0254	Predicted_transporter_(major_facilitator_superfamily)	General_function_prediction_only	POORLY_CHARACTERIZED						9320 6276 3642 9321 4927 3546	membrane carbohydrate_transport sugar:hydrogen_symporter_activity integral_to_membrane transport transporter_activity	cellular_component biological_process molecular_function	GO:0016020 GO:0008643 GO:0005351 GO:0016021 GO:0006810 GO:0005215
4279797	108	Core	9.16721	9.19388	9.12376	7.92404	8.51826	8.09366		-0.982966							IPR005828 IPR020846	General_substrate_transporter Major_facilitator_superfamily_domain	KOG0254	Predicted_transporter_(major_facilitator_superfamily)	General_function_prediction_only	POORLY_CHARACTERIZED						9321 4927 3546	integral_to_membrane transport transporter_activity	cellular_component biological_process molecular_function	GO:0016021 GO:0006810 GO:0005215
26914	108	Core	10.3895	10.405	10.4743	10.1663	10.4928	10.153		-0.152292							IPR005828 IPR020846 IPR003663	General_substrate_transporter Major_facilitator_superfamily_domain Sugar/inositol_transporter	KOG0254	Predicted_transporter_(major_facilitator_superfamily)	General_function_prediction_only	POORLY_CHARACTERIZED						9320 6276 3642 9321 4927 3546	membrane carbohydrate_transport sugar:hydrogen_symporter_activity integral_to_membrane transport transporter_activity	cellular_component biological_process molecular_function	GO:0016020 GO:0008643 GO:0005351 GO:0016021 GO:0006810 GO:0005215
4187299	108	Core	12.5508	12.4616	12.5655	12.8496	12.9312	12.7284		0.310436							IPR005828 IPR020846 IPR003663	General_substrate_transporter Major_facilitator_superfamily_domain Sugar/inositol_transporter	KOG0254	Predicted_transporter_(major_facilitator_superfamily)	General_function_prediction_only	POORLY_CHARACTERIZED						9320 6276 3642 9321 4927 3546	membrane carbohydrate_transport sugar:hydrogen_symporter_activity integral_to_membrane transport transporter_activity	cellular_component biological_process molecular_function	GO:0016020 GO:0008643 GO:0005351 GO:0016021 GO:0006810 GO:0005215
4187479	108	Core	9.84234	9.83159	9.76546	9.99901	9.90509	9.71158		0.0587664							IPR005828 IPR020846 IPR003663	General_substrate_transporter Major_facilitator_superfamily_domain Sugar/inositol_transporter	KOG0254	Predicted_transporter_(major_facilitator_superfamily)	General_function_prediction_only	POORLY_CHARACTERIZED						9320 6276 3642 9321 4927 3546	membrane carbohydrate_transport sugar:hydrogen_symporter_activity integral_to_membrane transport transporter_activity	cellular_component biological_process molecular_function	GO:0016020 GO:0008643 GO:0005351 GO:0016021 GO:0006810 GO:0005215
141276	109	Core	15.5254	15.4571	15.5332	15.7617	15.9856	15.6676		0.299717							IPR001585 IPR018225 IPR004730	Transaldolase Transaldolase,_active_site Transaldolase_type_1	KOG2772	Transaldolase	Carbohydrate_transport_and_metabolism	METABOLISM	2.2.1.2	Transaldolase	Pentose_phosphate_pathway	Carbohydrate_Metabolism	METABOLIC	4143 4263 3930 3161	carbohydrate_metabolic_process pentose-phosphate_shunt cytoplasm transaldolase_activity	biological_process cellular_component molecular_function	GO:0005975 GO:0006098 GO:0005737 GO:0004801
1000271	109	Core	9.38099	9.19886	9.40461	9.26903	9.95298	9.13197		0.123174							IPR001585 IPR018225 IPR004730	Transaldolase Transaldolase,_active_site Transaldolase_type_1	KOG2772	Transaldolase	Carbohydrate_transport_and_metabolism	METABOLISM	2.2.1.2	Transaldolase	Pentose_phosphate_pathway	Carbohydrate_Metabolism	METABOLIC	4143 4263 3930 3161	carbohydrate_metabolic_process pentose-phosphate_shunt cytoplasm transaldolase_activity	biological_process cellular_component molecular_function	GO:0005975 GO:0006098 GO:0005737 GO:0004801
4154485	112	Core	7.05529	7.31013	6.97876	7.87533	7.06252	7.92784		0.507171							IPR024253 IPR012336	Phosducin,_thioredoxin-like_domain Thioredoxin-like_fold	KOG3170	Conserved_phosducin-like_protein	Signal_transduction_mechanisms	CELLULAR_PROCESSES_AND_SIGNALING
4234161	112	Core	5.40768	5.39479	5.59004	3.95533	5.88862	5.36204		-0.395508
132828	119	Core	9.54883	9.51906	9.4472	8.67579	8.45315	8.80619		-0.859987
155380	119	Core	7.92293	8.03418	7.81413	7.41201	7.99443	8.43649		0.0238963
1004697	119	Core	8.62604	8.71367	8.7833	9.25768	8.65192	9.43077		0.405786
4074572	119	Core	8.80741	8.84356	8.82349	7.45241	8.40576	7.6926		-0.974565
15653	120	Core	12.8216	13.0106	12.8336	12.7091	12.4426	12.514		-0.333405							IPR022155 IPR003594	Protein_of_unknown_function_DUF3684 Histidine_kinase-like_ATPase,_C-terminal_domain										3736	ATP_binding	molecular_function	GO:0005524
4013016	120	Core	3.11307	3.47784	3.43655	3.41613	6.03819	3.72386		1.05024							IPR022155	Protein_of_unknown_function_DUF3684
4340026	120	Core	10.3709	10.4575	10.3937	10.2316	10.0552	10.1684		-0.255645							IPR022155 IPR003594	Protein_of_unknown_function_DUF3684 Histidine_kinase-like_ATPase,_C-terminal_domain										3736	ATP_binding	molecular_function	GO:0005524
30193	121	Core	7.05529	6.74797	6.95611	5.76052	1.38842	6.51922		-2.36374							IPR005123 IPR026992	Oxoglutarate/iron-dependent_dioxygenase Non-haem_dioxygenase_N-terminal_domain	KOG0143	Iron/ascorbate_family_oxidoreductases	Secondary_metabolites_biosynthesis,_transport_and_catabolism General_function_prediction_only	METABOLISM POORLY_CHARACTERIZED	1.14.11.15	Gibberellin_3-beta-dioxygenase				9908	gibberellin_3-beta-dioxygenase_activity	molecular_function	GO:0016707
154554	121	Core	3.21567	3.41064	3.60136	4.6546	4.46159	1.45664		0.115055							IPR005123 IPR026992	Oxoglutarate/iron-dependent_dioxygenase Non-haem_dioxygenase_N-terminal_domain	KOG0143	Iron/ascorbate_family_oxidoreductases	Secondary_metabolites_biosynthesis,_transport_and_catabolism General_function_prediction_only	METABOLISM POORLY_CHARACTERIZED	1.14.11.15	Gibberellin_3-beta-dioxygenase				9908	gibberellin_3-beta-dioxygenase_activity	molecular_function	GO:0016707
779875	121	Core	12.7348	12.6383	12.7147	12.2918	12.2413	12.5187		-0.345305							IPR005123 IPR026992	Oxoglutarate/iron-dependent_dioxygenase Non-haem_dioxygenase_N-terminal_domain	KOG0143	Iron/ascorbate_family_oxidoreductases	Secondary_metabolites_biosynthesis,_transport_and_catabolism General_function_prediction_only	METABOLISM POORLY_CHARACTERIZED						7387	1-aminocyclopropane-1-carboxylate_oxidase_activity	molecular_function	GO:0009815
4172544	121	Core	7.40928	7.01443	7.14825	7.04012	7.11398	7.52506		0.0357344							IPR005123 IPR026992	Oxoglutarate/iron-dependent_dioxygenase Non-haem_dioxygenase_N-terminal_domain	KOG0143	Iron/ascorbate_family_oxidoreductases	Secondary_metabolites_biosynthesis,_transport_and_catabolism General_function_prediction_only	METABOLISM POORLY_CHARACTERIZED	1.14.11.15	Gibberellin_3-beta-dioxygenase				9908	gibberellin_3-beta-dioxygenase_activity	molecular_function	GO:0016707
4210903	121	Core	9.21289	9.01313	9.25175	9.68819	9.74294	9.9156		0.622987							IPR005123 IPR026992	Oxoglutarate/iron-dependent_dioxygenase Non-haem_dioxygenase_N-terminal_domain	KOG0143	Iron/ascorbate_family_oxidoreductases	Secondary_metabolites_biosynthesis,_transport_and_catabolism General_function_prediction_only	METABOLISM POORLY_CHARACTERIZED	1.14.11.15	Gibberellin_3-beta-dioxygenase				9908	gibberellin_3-beta-dioxygenase_activity	molecular_function	GO:0016707
25818	122	Disp	9.14138	9.20631	9.25175	9.44288	9.6617	9.49147		0.332204							IPR000719 IPR008266 IPR011009	Protein_kinase_domain Tyrosine-protein_kinase,_active_site Protein_kinase-like_domain										4602 3736 3043 3079	protein_amino_acid_phosphorylation ATP_binding protein_kinase_activity protein-tyrosine_kinase_activity	biological_process molecular_function	GO:0006468 GO:0005524 GO:0004672 GO:0004713
164211	122	Disp	10.8198	10.8515	10.8542	10.693	10.6978	10.4497		-0.228363							IPR002575 IPR008266 IPR011009	Aminoglycoside_phosphotransferase Tyrosine-protein_kinase,_active_site Protein_kinase-like_domain										4602 3736 3079	protein_amino_acid_phosphorylation ATP_binding protein-tyrosine_kinase_activity	biological_process molecular_function	GO:0006468 GO:0005524 GO:0004713
4082674	122	Disp	9.85829	9.81868	9.81981	9.68819	9.65303	10.0356		-0.0399967							IPR000719 IPR008266 IPR011009	Protein_kinase_domain Tyrosine-protein_kinase,_active_site Protein_kinase-like_domain										4602 3736 3043 3079	protein_amino_acid_phosphorylation ATP_binding protein_kinase_activity protein-tyrosine_kinase_activity	biological_process molecular_function	GO:0006468 GO:0005524 GO:0004672 GO:0004713
4082987	122	Disp	8.95745	8.91349	8.96827	8.76405	9.12299	9.30509		0.117639							IPR000719 IPR008266 IPR011009	Protein_kinase_domain Tyrosine-protein_kinase,_active_site Protein_kinase-like_domain										4602 3736 3043 3079	protein_amino_acid_phosphorylation ATP_binding protein_kinase_activity protein-tyrosine_kinase_activity	biological_process molecular_function	GO:0006468 GO:0005524 GO:0004672 GO:0004713
2641933	127	Disp	7.55338	7.70313	7.6591	6.83127	4.74882	7.22205		-1.37116
2642790	127	Disp	9.6914	9.78508	9.72583	9.80202	9.44105	9.61858		-0.113555
2655150	127	Disp	6.47574	6.79484	6.6893	5.25121	4.35156	6.72357		-1.21118
2874700	127	Disp	8.74016	8.92106	8.67878	8.7958	9.41393	8.42921		0.099648
140602	129	Core	8.75939	8.70493	8.61512	8.89198	8.41262	8.71928		-0.0185229							IPR000445 IPR003265 IPR004036 IPR011257	Helix-hairpin-helix_motif HhH-GPD_domain Endonuclease_III-like,_conserved_site-2 DNA_glycosylase	KOG1921	Endonuclease_III	Replication,_recombination_and_repair	INFORMATION_STORAGE_AND_PROCESSING	4.2.99.18	DNA-(apurinic_or_apyrimidinic_site)_lyase				3827 2176 4443 4440 2910 2290 2362	intracellular DNA_binding base-excision_repair DNA_repair endonuclease_activity catalytic_activity DNA-(apurinic_or_apyrimidinic_site)_lyase_activity	cellular_component molecular_function biological_process	GO:0005622 GO:0003677 GO:0006284 GO:0006281 GO:0004519 GO:0003824 GO:0003906
999775	129	Core	9.80888	9.76589	9.79449	9.76774	9.13964	10.2409		-0.0736702							IPR000445 IPR003265 IPR004036 IPR011257	Helix-hairpin-helix_motif HhH-GPD_domain Endonuclease_III-like,_conserved_site-2 DNA_glycosylase	KOG1921	Endonuclease_III	Replication,_recombination_and_repair	INFORMATION_STORAGE_AND_PROCESSING	4.2.99.18	DNA-(apurinic_or_apyrimidinic_site)_lyase				3827 2176 4443 4440 2910 2290 2362	intracellular DNA_binding base-excision_repair DNA_repair endonuclease_activity catalytic_activity DNA-(apurinic_or_apyrimidinic_site)_lyase_activity	cellular_component molecular_function biological_process	GO:0005622 GO:0003677 GO:0006284 GO:0006281 GO:0004519 GO:0003824 GO:0003906
4178659	129	Core	9.34608	9.2823	9.28547	9.27656	9.95533	9.61538		0.311143							IPR000445 IPR003265 IPR004036 IPR011257	Helix-hairpin-helix_motif HhH-GPD_domain Endonuclease_III-like,_conserved_site-2 DNA_glycosylase	KOG1921	Endonuclease_III	Replication,_recombination_and_repair	INFORMATION_STORAGE_AND_PROCESSING	4.2.99.18	DNA-(apurinic_or_apyrimidinic_site)_lyase				3827 2176 4443 4440 2910 2290 2362	intracellular DNA_binding base-excision_repair DNA_repair endonuclease_activity catalytic_activity DNA-(apurinic_or_apyrimidinic_site)_lyase_activity	cellular_component molecular_function biological_process	GO:0005622 GO:0003677 GO:0006284 GO:0006281 GO:0004519 GO:0003824 GO:0003906
4178819	129	Core	8.28923	8.17245	8.31919	7.94307	8.02163	8.65205		-0.0547084							IPR000445 IPR003265 IPR004036 IPR011257	Helix-hairpin-helix_motif HhH-GPD_domain Endonuclease_III-like,_conserved_site-2 DNA_glycosylase	KOG1921	Endonuclease_III	Replication,_recombination_and_repair	INFORMATION_STORAGE_AND_PROCESSING	4.2.99.18	DNA-(apurinic_or_apyrimidinic_site)_lyase				3827 2176 4443 4440 2910 2290 2362	intracellular DNA_binding base-excision_repair DNA_repair endonuclease_activity catalytic_activity DNA-(apurinic_or_apyrimidinic_site)_lyase_activity	cellular_component molecular_function biological_process	GO:0005622 GO:0003677 GO:0006284 GO:0006281 GO:0004519 GO:0003824 GO:0003906
4213231	129	Core	9.22677	9.02862	8.98142	9.09704	8.68633	8.69519		-0.252752							IPR000445 IPR003265 IPR004036 IPR011257	Helix-hairpin-helix_motif HhH-GPD_domain Endonuclease_III-like,_conserved_site-2 DNA_glycosylase	KOG1921	Endonuclease_III	Replication,_recombination_and_repair	INFORMATION_STORAGE_AND_PROCESSING	4.2.99.18	DNA-(apurinic_or_apyrimidinic_site)_lyase				3827 2176 4443 4440 2910 2290 2362	intracellular DNA_binding base-excision_repair DNA_repair endonuclease_activity catalytic_activity DNA-(apurinic_or_apyrimidinic_site)_lyase_activity	cellular_component molecular_function biological_process	GO:0005622 GO:0003677 GO:0006284 GO:0006281 GO:0004519 GO:0003824 GO:0003906
1007150	132	Core	10.7246	10.6336	10.8169	10.1723	9.90266	10.1965		-0.634539							IPR007855	RNA-dependent_RNA_polymerase,_eukaryotic-type	KOG0988	RNA-directed_RNA_polymerase_QDE-1_required_for_posttranscriptional_gene_silencing_and_RNA_interference	RNA_processing_and_modification	INFORMATION_STORAGE_AND_PROCESSING	2.7.7.48	RNA-directed_RNA_polymerase	Purine_metabolism	Nucleotide_Metabolism	METABOLIC	2420	RNA-directed_RNA_polymerase_activity	molecular_function	GO:0003968
4510954	132	Core	11.8097	11.8733	11.8128	11.0265	10.986	10.9736		-0.836608							IPR007855	RNA-dependent_RNA_polymerase,_eukaryotic-type	KOG0988	RNA-directed_RNA_polymerase_QDE-1_required_for_posttranscriptional_gene_silencing_and_RNA_interference	RNA_processing_and_modification	INFORMATION_STORAGE_AND_PROCESSING	2.7.7.48	RNA-directed_RNA_polymerase	Purine_metabolism	Nucleotide_Metabolism	METABOLIC	2420	RNA-directed_RNA_polymerase_activity	molecular_function	GO:0003968
4184970	132	Core	8.08077	7.92704	7.94262	7.78329	7.58432	7.98857		-0.198087							IPR007855	RNA-dependent_RNA_polymerase,_eukaryotic-type	KOG0988	RNA-directed_RNA_polymerase_QDE-1_required_for_posttranscriptional_gene_silencing_and_RNA_interference	RNA_processing_and_modification	INFORMATION_STORAGE_AND_PROCESSING	2.7.7.48	RNA-directed_RNA_polymerase	Purine_metabolism	Nucleotide_Metabolism	METABOLIC	2420	RNA-directed_RNA_polymerase_activity	molecular_function	GO:0003968
4070573	133	Core	12.2475	12.1855	12.2246	11.7183	11.4234	11.6891		-0.608934							IPR006073 IPR027417	GTP_binding_domain P-loop_containing_nucleoside_triphosphate_hydrolase										3737	GTP_binding	molecular_function	GO:0005525
4070590	133	Core	11.6237	11.6206	11.5671	11.3436	11.2655	11.4491		-0.251072							IPR006073 IPR027417	GTP_binding_domain P-loop_containing_nucleoside_triphosphate_hydrolase										3737	GTP_binding	molecular_function	GO:0005525
4100307	134	Core	10.1676	10.2532	10.3016	9.58899	9.31845	9.0771		-0.912632			yes				IPR001128	Cytochrome_P450	KOG0684	Cytochrome_P450	Secondary_metabolites_biosynthesis,_transport_and_catabolism	METABOLISM						12251 4283 3721 2888 16609	heme_binding electron_transport iron_ion_binding monooxygenase_activity 25-hydroxycholesterol_7alpha-hydroxylase_activity	molecular_function biological_process	GO:0020037 GO:0006118 GO:0005506 GO:0004497 GO:0033783
4100353	135	Core	10.7257	10.9458	10.8274	11.1204	10.7201	11.0409		0.127499			yes				IPR001128	Cytochrome_P450	KOG0684	Cytochrome_P450	Secondary_metabolites_biosynthesis,_transport_and_catabolism	METABOLISM						12251 4283 3721 2888 16609	heme_binding electron_transport iron_ion_binding monooxygenase_activity 25-hydroxycholesterol_7alpha-hydroxylase_activity	molecular_function biological_process	GO:0020037 GO:0006118 GO:0005506 GO:0004497 GO:0033783
4085140	137	Core	12.4525	12.6759	12.53	13.118	13.3134	12.9269		0.566671							IPR007557	PSP1,_C-terminal	KOG4679	Uncharacterized_protein_PSP1_(suppressor_of_DNA_polymerase_alpha_mutations_in_yeast)	General_function_prediction_only	POORLY_CHARACTERIZED
142227	139	Core	9.94577	9.96419	9.89718	10.8562	10.7339	10.6161		0.799676			yes				IPR007312	Phosphoesterase					3.1.3.2	Acid_phosphatase	gamma-Hexachlorocyclohexane_degradation Riboflavin_metabolism	Biodegradation_of_Xenobiotics Metabolism_of_Cofactors_and_Vitamins	METABOLIC	9986 2441	hydrolase_activity,_acting_on_ester_bonds acid_phosphatase_activity	molecular_function	GO:0016788 GO:0003993
1000250	139	Core	11.7875	11.7535	11.7451	10.3733	11.1614	10.7152		-1.01204			yes				IPR007312	Phosphoesterase					3.1.3.2	Acid_phosphatase	gamma-Hexachlorocyclohexane_degradation Riboflavin_metabolism	Biodegradation_of_Xenobiotics Metabolism_of_Cofactors_and_Vitamins	METABOLIC	9986 2441	hydrolase_activity,_acting_on_ester_bonds acid_phosphatase_activity	molecular_function	GO:0016788 GO:0003993
1001160	140	Core	9.23748	9.23209	9.36215	9.89535	10.321	10.164		0.849526							IPR000873 IPR013120 IPR020845 IPR009081 IPR020806	AMP-dependent_synthetase/ligase Male_sterility,_NAD-binding AMP-binding,_conserved_site Acyl_carrier_protein-like Polyketide_synthase,_phosphopantetheine-binding_domain	KOG1178	Non-ribosomal_peptide_synthetase/alpha-aminoadipate_reductase_and_related_enzymes	Secondary_metabolites_biosynthesis,_transport_and_catabolism	METABOLISM	1.2.1.31	Aminoadipate-semialdehyde_dehydrogenase	Lysine_biosynthesis Lysine_degradation	Amino_Acid_Metabolism	METABOLIC	5830 2290 4120 2485	metabolic_process catalytic_activity aminoadipate-semialdehyde_dehydrogenase_complex L-aminoadipate-semialdehyde_dehydrogenase_activity	biological_process molecular_function cellular_component	GO:0008152 GO:0003824 GO:0005949 GO:0004043
4160963	140	Core	6.75664	6.94488	6.75203	7.0922	6.29756	6.49151		-0.190761							IPR000873 IPR013120 IPR020845 IPR009081 IPR020806	AMP-dependent_synthetase/ligase Male_sterility,_NAD-binding AMP-binding,_conserved_site Acyl_carrier_protein-like Polyketide_synthase,_phosphopantetheine-binding_domain	KOG1178	Non-ribosomal_peptide_synthetase/alpha-aminoadipate_reductase_and_related_enzymes	Secondary_metabolites_biosynthesis,_transport_and_catabolism	METABOLISM	1.2.1.31	Aminoadipate-semialdehyde_dehydrogenase	Lysine_biosynthesis Lysine_degradation	Amino_Acid_Metabolism	METABOLIC	5830 2290 4120 2485	metabolic_process catalytic_activity aminoadipate-semialdehyde_dehydrogenase_complex L-aminoadipate-semialdehyde_dehydrogenase_activity	biological_process molecular_function cellular_component	GO:0008152 GO:0003824 GO:0005949 GO:0004043
4166923	142	Core	11.4781	11.4481	11.5324	11.8751	12.2667	11.967		0.550046							IPR003891 IPR003890 IPR016024	Initiation_factor_eIF-4_gamma,_MA3 MIF4G-like,_type_3 Armadillo-type_fold	KOG0401	Translation_initiation_factor_4F,_ribosome/mRNA-bridging_subunit_(eIF-4G)	Translation,_ribosomal_structure_and_biogenesis	INFORMATION_STORAGE_AND_PROCESSING						9366 3727 3708	RNA_metabolic_process protein_binding binding	biological_process molecular_function	GO:0016070 GO:0005515 GO:0005488
913145	142	Core	12.0877	12.3444	12.0784	12.1027	11.9034	11.8901		-0.204768							IPR003891 IPR003890 IPR022745 IPR016024	Initiation_factor_eIF-4_gamma,_MA3 MIF4G-like,_type_3 Eukaryotic_translation_initiation_factor_4G1,_eIF4E-binding_domain Armadillo-type_fold	KOG0401	Translation_initiation_factor_4F,_ribosome/mRNA-bridging_subunit_(eIF-4G)	Translation,_ribosomal_structure_and_biogenesis	INFORMATION_STORAGE_AND_PROCESSING						9366 3727 3708	RNA_metabolic_process protein_binding binding	biological_process molecular_function	GO:0016070 GO:0005515 GO:0005488
2316417	142	Core	12.2856	12.7621	12.4629	12.3752	12.5979	12.1201		-0.139164
4166776	142	Core	14.0174	14.3434	14.1896	14.0697	14.3613	13.9564		-0.0543044							IPR003891 IPR003890 IPR016024	Initiation_factor_eIF-4_gamma,_MA3 MIF4G-like,_type_3 Armadillo-type_fold	KOG0401	Translation_initiation_factor_4F,_ribosome/mRNA-bridging_subunit_(eIF-4G)	Translation,_ribosomal_structure_and_biogenesis	INFORMATION_STORAGE_AND_PROCESSING						9366 3727 3708	RNA_metabolic_process protein_binding binding	biological_process molecular_function	GO:0016070 GO:0005515 GO:0005488
1008563	144	Core	6.1527	5.76133	5.70321	4.098	4.83312	5.73716		-0.982986							IPR002791	Domain_of_unknown_function_DUF89	KOG3870	Uncharacterized_conserved_protein	Function_unknown	POORLY_CHARACTERIZED
4148891	144	Core	7.97505	8.13651	8.1059	7.90475	8.06585	8.12104		-0.0419386							IPR002791	Domain_of_unknown_function_DUF89	KOG3870	Uncharacterized_conserved_protein	Function_unknown	POORLY_CHARACTERIZED
4191646	144	Core	10.3293	10.2544	10.3546	10.5279	10.4879	10.5182		0.198556							IPR002791	Domain_of_unknown_function_DUF89	KOG3870	Uncharacterized_conserved_protein	Function_unknown	POORLY_CHARACTERIZED
3144704	145	Disp	11.114	11.0994	11.1636	10.8474	10.6419	11.061		-0.275526			yes				IPR000330 IPR001650 IPR014001 IPR027417	SNF2-related Helicase,_C-terminal Helicase_superfamily_1/2,_ATP-binding_domain P-loop_containing_nucleoside_triphosphate_hydrolase	KOG1001	Helicase-like_transcription_factor_HLTF/DNA_helicase_RAD5,_DEAD-box_superfamily	Transcription Replication,_recombination_and_repair	INFORMATION_STORAGE_AND_PROCESSING	3.6.4.-	Acting_on_acid_anhydrides;_involved_in_cellular_and				3736 2176 2792 2175	ATP_binding DNA_binding helicase_activity nucleic_acid_binding	molecular_function	GO:0005524 GO:0003677 GO:0004386 GO:0003676
3980655	145	Disp	6.96245	6.82095	7.01575	7.35631	7.5721	7.18793		0.439063							IPR000330 IPR001650 IPR014001 IPR027417	SNF2-related Helicase,_C-terminal Helicase_superfamily_1/2,_ATP-binding_domain P-loop_containing_nucleoside_triphosphate_hydrolase	KOG1001	Helicase-like_transcription_factor_HLTF/DNA_helicase_RAD5,_DEAD-box_superfamily	Transcription Replication,_recombination_and_repair	INFORMATION_STORAGE_AND_PROCESSING	3.6.4.-	Acting_on_acid_anhydrides;_involved_in_cellular_and				3736 2176 2792 2175	ATP_binding DNA_binding helicase_activity nucleic_acid_binding	molecular_function	GO:0005524 GO:0003677 GO:0004386 GO:0003676
122395	146	Core	14.7592	14.7667	14.8109	15.4787	15.9983	15.5569		0.89899							IPR000194 IPR000793 IPR004100 IPR020003 IPR003593 IPR027417 IPR005722	ATPase,_F1/V1/A1_complex,_alpha/beta_subunit,_nucleotide-binding_domain ATPase,_F1/V1/A1_complex,_alpha/beta_subunit,_C-terminal ATPase,_F1_complex_alpha/beta_subunit,_N-terminal_domain ATPase,_alpha/beta_subunit,_nucleotide-binding_domain,_active_site AAA+_ATPase_domain P-loop_containing_nucleoside_triphosphate_hydrolase ATPase,_F1_complex,_beta_subunit	KOG1350	F0F1-type_ATP_synthase,_beta_subunit	Energy_production_and_conversion	METABOLISM	3.6.3.14	H(+)-transporting_two-sector_ATPase	ATP_synthesis Flagellar_assembly Type_III_secretion_system	Energy_Metabolism SORTING_AND_DEGRADATION	METABOLIC REGULATORY	9691 8445 10269 162 21380 21355 9292 9321 6204 4877 19729 2390	proton-transporting_two-sector_ATPase_complex hydrogen_ion_transmembrane_transporter_activity nucleoside-triphosphatase_activity nucleotide_binding hydrogen_ion_transporting_ATPase_activity,_rotational_mechanism hydrogen_ion_transporting_ATP_synthase_activity,_rotational_mechanism ATP_synthesis_coupled_proton_transport integral_to_membrane hydrogen-exporting_ATPase_activity,_phosphorylative_mecha…	cellular_component molecular_function biological_process	GO:0016469 GO:0015078 GO:0017111 GO:0000166 GO:0046961 GO:0046933 GO:0015986 GO:0016021 GO:0008553 GO:0006754 GO:0045259 GO:0003936
4184949	148	Core	11.0791	11.3171	11.1286	12.1934	12.2576	11.9581		0.961454	GT20		yes				IPR001830 IPR003337 IPR023214	Glycosyl_transferase,_family_20 Trehalose-phosphatase HAD-like_domain	KOG1050	Trehalose-6-phosphate_synthase_component_TPS1_and_related_subunits	Carbohydrate_transport_and_metabolism	METABOLISM						4160 2290	trehalose_biosynthetic_process catalytic_activity	biological_process molecular_function	GO:0005992 GO:0003824
999898	151	Core	10.1088	10.089	10.2152	9.95047	10.4716	10.3701		0.126386							IPR006073 IPR025662 IPR027417	GTP_binding_domain Sigma-54_interaction_domain,_ATP-binding_site_1 P-loop_containing_nucleoside_triphosphate_hydrolase										3737	GTP_binding	molecular_function	GO:0005525
2980672	151	Core	10.4513	10.412	10.4563	10.4301	10.6213	10.7404		0.157432							IPR006073 IPR025662 IPR027417	GTP_binding_domain Sigma-54_interaction_domain,_ATP-binding_site_1 P-loop_containing_nucleoside_triphosphate_hydrolase										3737	GTP_binding	molecular_function	GO:0005525
4224332	151	Core	9.38787	9.35112	9.36071	9.22695	9.69869	9.09102		-0.0276843							IPR006073 IPR025662 IPR027417	GTP_binding_domain Sigma-54_interaction_domain,_ATP-binding_site_1 P-loop_containing_nucleoside_triphosphate_hydrolase										3737	GTP_binding	molecular_function	GO:0005525
991309	152	Core	10.5143	10.5536	10.6039	10.5513	10.1342	10.6272		-0.119653							IPR002198	Short-chain_dehydrogenase/reductase_SDR	KOG1208	Dehydrogenases_with_different_specificities_(related_to_short-chain_alcohol_dehydrogenases)	Secondary_metabolites_biosynthesis,_transport_and_catabolism	METABOLISM						9710 5830	oxidoreductase_activity metabolic_process	molecular_function biological_process	GO:0016491 GO:0008152
144595	153	Core	10.4927	10.3612	10.5368	10.6731	11.3067	10.8164		0.4685									KOG0725	Reductases_with_broad_range_of_substrate_specificities	General_function_prediction_only	POORLY_CHARACTERIZED						14950	sorbose_reductase_activity	molecular_function	GO:0032115
144802	153	Core	9.20355	9.13133	9.17207	9.42945	8.8266	9.77902		0.176037							IPR020904	Short-chain_dehydrogenase/reductase,_conserved_site	KOG0725	Reductases_with_broad_range_of_substrate_specificities	General_function_prediction_only	POORLY_CHARACTERIZED						14950	sorbose_reductase_activity	molecular_function	GO:0032115
1001039	153	Core	9.54637	9.54768	9.55165	10.0327	9.7592	10.2717		0.472649							IPR020904	Short-chain_dehydrogenase/reductase,_conserved_site	KOG0725	Reductases_with_broad_range_of_substrate_specificities	General_function_prediction_only	POORLY_CHARACTERIZED						14950	sorbose_reductase_activity	molecular_function	GO:0032115
4173712	153	Core	11.5736	11.3433	11.4534	11.4899	11.5518	11.4554		0.0422725							IPR020904	Short-chain_dehydrogenase/reductase,_conserved_site	KOG0725	Reductases_with_broad_range_of_substrate_specificities	General_function_prediction_only	POORLY_CHARACTERIZED						14950	sorbose_reductase_activity	molecular_function	GO:0032115
1001800	154	Core	11.4704	11.5642	11.5906	12.5041	12.4325	12.3312		0.880866	GH37	GH37	yes				IPR001661 IPR018232 IPR008928	Glycoside_hydrolase,_family_37 Glycoside_hydrolase,_family_37,_conserved_site Six-hairpin_glycosidase-like	KOG0602	Neutral_trehalase	Carbohydrate_transport_and_metabolism	METABOLISM	3.2.1.28	Alpha,alpha-trehalase	Starch_and_sucrose_metabolism	Metabolism_of_Complex_Carbohydrates	METABOLIC	4159 2934 2290	trehalose_metabolic_process alpha,alpha-trehalase_activity catalytic_activity	biological_process molecular_function	GO:0005991 GO:0004555 GO:0003824
1006754	154	Core	10.2132	10.3427	10.3401	10.8168	11.23	10.7478		0.632858	GH37	GH37	yes				IPR001661 IPR018232 IPR008928	Glycoside_hydrolase,_family_37 Glycoside_hydrolase,_family_37,_conserved_site Six-hairpin_glycosidase-like	KOG0602	Neutral_trehalase	Carbohydrate_transport_and_metabolism	METABOLISM	3.2.1.28	Alpha,alpha-trehalase	Starch_and_sucrose_metabolism	Metabolism_of_Complex_Carbohydrates	METABOLIC	4159 2934 2290	trehalose_metabolic_process alpha,alpha-trehalase_activity catalytic_activity	biological_process molecular_function	GO:0005991 GO:0004555 GO:0003824
119536	155	Core	11.8409	11.7718	11.7737	11.7065	11.8206	11.9092		0.0166563	AA3_2						IPR000172 IPR007867 IPR012132	Glucose-methanol-choline_oxidoreductase,_N-terminal Glucose-methanol-choline_oxidoreductase,_C-terminal Glucose-methanol-choline_oxidoreductase	KOG1238	Glucose_dehydrogenase/choline_dehydrogenase/mandelonitrile_lyase_(GMC_oxidoreductase_family)	General_function_prediction_only	POORLY_CHARACTERIZED	1.1.99.1	Choline_dehydrogenase	Glycine,_serine_and_threonine_metabolism	Amino_Acid_Metabolism	METABOLIC	23919 9821 4234 6431	FAD_binding oxidoreductase_activity,_acting_on_CH-OH_group_of_donors alcohol_metabolic_process choline_dehydrogenase_activity	molecular_function biological_process	GO:0050660 GO:0016614 GO:0006066 GO:0008812
4075889	155	Core	12.5557	12.551	12.5465	12.1511	12.366	12.1767		-0.319842	AA3_2						IPR000172 IPR007867 IPR012132	Glucose-methanol-choline_oxidoreductase,_N-terminal Glucose-methanol-choline_oxidoreductase,_C-terminal Glucose-methanol-choline_oxidoreductase	KOG1238	Glucose_dehydrogenase/choline_dehydrogenase/mandelonitrile_lyase_(GMC_oxidoreductase_family)	General_function_prediction_only	POORLY_CHARACTERIZED	1.1.99.1	Choline_dehydrogenase	Glycine,_serine_and_threonine_metabolism	Amino_Acid_Metabolism	METABOLIC	23919 9821 4234 6431	FAD_binding oxidoreductase_activity,_acting_on_CH-OH_group_of_donors alcohol_metabolic_process choline_dehydrogenase_activity	molecular_function biological_process	GO:0050660 GO:0016614 GO:0006066 GO:0008812
4098375	156	Core	13.4786	13.377	13.5471	13.1727	13.4489	13.1329		-0.216022
4070063	158	Core	11.4316	11.412	11.4601	11.5883	11.5425	11.4554		0.0941582
3965439	160	Core	13.65	13.6125	13.6305	13.0769	12.8574	12.95		-0.669548							IPR002523	Mg2+_transporter_protein,_CorA-like/Zinc_transport_protein_ZntB										21296 12906 9320	metal_ion_transmembrane_transporter_activity metal_ion_transport membrane	molecular_function biological_process cellular_component	GO:0046873 GO:0030001 GO:0016020
4068976	160	Core	11.9568	11.8937	11.9655	11.7279	11.6711	11.7125		-0.234782							IPR002523	Mg2+_transporter_protein,_CorA-like/Zinc_transport_protein_ZntB										21296 12906 9320	metal_ion_transmembrane_transporter_activity metal_ion_transport membrane	molecular_function biological_process cellular_component	GO:0046873 GO:0030001 GO:0016020
992035	161	Core	11.0731	11.1163	11.0362	11.8047	11.651	11.6676		0.632558							IPR002933 IPR011650 IPR017141 IPR001261	Peptidase_M20 Peptidase_M20,_dimerisation_domain Peptidase_M20,_carboxypeptidase_S ArgE/DapE/ACY1/CPG2/YscS,_conserved_site	KOG2275	Aminoacylase_ACY1_and_related_metalloexopeptidases	Amino_acid_transport_and_metabolism	METABOLISM	3.4.17.4	Gly-X_carboxypeptidase				5909 4639 21401 9985 2659	metallopeptidase_activity proteolysis protein_dimerization_activity hydrolase_activity Gly-X_carboxypeptidase_activity	molecular_function biological_process	GO:0008237 GO:0006508 GO:0046983 GO:0016787 GO:0004226
997809	161	Core	12.1784	12.1583	12.165	11.8343	11.7155	11.8961		-0.351901							IPR002933 IPR011650 IPR017141 IPR001261	Peptidase_M20 Peptidase_M20,_dimerisation_domain Peptidase_M20,_carboxypeptidase_S ArgE/DapE/ACY1/CPG2/YscS,_conserved_site	KOG2275	Aminoacylase_ACY1_and_related_metalloexopeptidases	Amino_acid_transport_and_metabolism	METABOLISM	3.4.17.4	Gly-X_carboxypeptidase				5909 4639 21401 9985 2659	metallopeptidase_activity proteolysis protein_dimerization_activity hydrolase_activity Gly-X_carboxypeptidase_activity	molecular_function biological_process	GO:0008237 GO:0006508 GO:0046983 GO:0016787 GO:0004226
4133971	161	Core	11.6611	11.5435	11.6477	11.286	11.1866	11.2894		-0.363449							IPR002933 IPR011650 IPR017141 IPR001261	Peptidase_M20 Peptidase_M20,_dimerisation_domain Peptidase_M20,_carboxypeptidase_S ArgE/DapE/ACY1/CPG2/YscS,_conserved_site	KOG2275	Aminoacylase_ACY1_and_related_metalloexopeptidases	Amino_acid_transport_and_metabolism	METABOLISM	3.4.17.4	Gly-X_carboxypeptidase				5909 4639 21401 9985 2659	metallopeptidase_activity proteolysis protein_dimerization_activity hydrolase_activity Gly-X_carboxypeptidase_activity	molecular_function biological_process	GO:0008237 GO:0006508 GO:0046983 GO:0016787 GO:0004226
4099354	162	Core	13.0624	13.0714	13.1058	13.9252	13.8462	13.8744		0.802077							IPR018712 IPR029058	Domain_of_unknown_function_DUF2235 Alpha/Beta_hydrolase_fold
1006214	162	Core	10.9719	10.8809	10.9239	10.2977	10.0376	10.4852		-0.652056							IPR018712	Domain_of_unknown_function_DUF2235
4099287	162	Core	9.956	10.0543	10.017	10.2082	10.3319	10.1727		0.228493							IPR018712 IPR029058	Domain_of_unknown_function_DUF2235 Alpha/Beta_hydrolase_fold
1006120	165	Core	12.1266	12.026	12.0437	11.5747	11.447	11.5151		-0.553185							IPR020946	Flavin_monooxygenase-like	KOG1399	Flavin-containing_monooxygenase	Secondary_metabolites_biosynthesis,_transport_and_catabolism	METABOLISM	1.14.13.8	Dimethylaniline_monooxygenase_(N-oxide_forming)				2890	flavin-containing_monooxygenase_activity	molecular_function	GO:0004499
166011	165	Core	12.3272	12.3381	12.374	12.6364	12.4543	12.7112		0.254192			yes				IPR020946	Flavin_monooxygenase-like	KOG1399	Flavin-containing_monooxygenase	Secondary_metabolites_biosynthesis,_transport_and_catabolism	METABOLISM	1.14.13.8	Dimethylaniline_monooxygenase_(N-oxide_forming)				2890	flavin-containing_monooxygenase_activity	molecular_function	GO:0004499
1006115	165	Core	11.7294	11.773	11.7742	11.567	11.5557	11.6513		-0.16755							IPR020946	Flavin_monooxygenase-like	KOG1399	Flavin-containing_monooxygenase	Secondary_metabolites_biosynthesis,_transport_and_catabolism	METABOLISM	1.14.13.8	Dimethylaniline_monooxygenase_(N-oxide_forming)				2890	flavin-containing_monooxygenase_activity	molecular_function	GO:0004499
1006123	165	Core	11.6252	11.6521	11.6492	11.3255	11.6067	11.2803		-0.237947							IPR020946	Flavin_monooxygenase-like	KOG1399	Flavin-containing_monooxygenase	Secondary_metabolites_biosynthesis,_transport_and_catabolism	METABOLISM	1.14.13.8	Dimethylaniline_monooxygenase_(N-oxide_forming)				2890	flavin-containing_monooxygenase_activity	molecular_function	GO:0004499
3976986	165	Core	6.86321	6.83384	6.76077	8.52607	7.65551	7.59182		1.1052							IPR020946	Flavin_monooxygenase-like	KOG1399	Flavin-containing_monooxygenase	Secondary_metabolites_biosynthesis,_transport_and_catabolism	METABOLISM	1.14.13.8	Dimethylaniline_monooxygenase_(N-oxide_forming)				2890	flavin-containing_monooxygenase_activity	molecular_function	GO:0004499
4127461	165	Core	10.7414	10.844	10.8011	11.3174	11.1158	11.121		0.389232			yes				IPR020946	Flavin_monooxygenase-like	KOG1399	Flavin-containing_monooxygenase	Secondary_metabolites_biosynthesis,_transport_and_catabolism	METABOLISM	1.14.13.8	Dimethylaniline_monooxygenase_(N-oxide_forming)				2890	flavin-containing_monooxygenase_activity	molecular_function	GO:0004499
4127491	165	Core	12.4538	12.4947	12.4764	12.8459	12.4261	12.8248		0.223976			yes				IPR020946	Flavin_monooxygenase-like	KOG1399	Flavin-containing_monooxygenase	Secondary_metabolites_biosynthesis,_transport_and_catabolism	METABOLISM	1.14.13.8	Dimethylaniline_monooxygenase_(N-oxide_forming)				2890	flavin-containing_monooxygenase_activity	molecular_function	GO:0004499
4353296	165	Core	9.07981	9.32968	9.15394	9.65684	9.52898	9.89987		0.507423							IPR020946	Flavin_monooxygenase-like	KOG1399	Flavin-containing_monooxygenase	Secondary_metabolites_biosynthesis,_transport_and_catabolism	METABOLISM	1.14.13.8	Dimethylaniline_monooxygenase_(N-oxide_forming)				2890	flavin-containing_monooxygenase_activity	molecular_function	GO:0004499
1006716	166	Core	11.8258	11.9235	11.8461	11.9015	11.8493	11.6559		-0.062865							IPR013026 IPR020683 IPR019734	Tetratricopeptide_repeat-containing_domain Ankyrin_repeat-containing_domain Tetratricopeptide_repeat
4100375	166	Core	12.4149	12.4839	12.4975	12.4965	12.8677	12.5784		0.182094							IPR020683	Ankyrin_repeat-containing_domain
867768	167	Core	7.8249	7.68547	7.99913	8.19405	7.58432	7.96861		0.0791566							IPR000073 IPR029058	Alpha/beta_hydrolase_fold-1 Alpha/Beta_hydrolase_fold
994791	167	Core	10.8055	10.8836	10.7115	11.0442	11.0111	11.048		0.234222							IPR000073 IPR029058	Alpha/beta_hydrolase_fold-1 Alpha/Beta_hydrolase_fold
1002105	167	Core	11.4286	11.4645	11.4791	11.4413	11.6007	11.2434		-0.0289143							IPR000073 IPR029058	Alpha/beta_hydrolase_fold-1 Alpha/Beta_hydrolase_fold
1008322	167	Core	10.4513	10.5943	10.4367	10.4814	10.3659	10.3178		-0.105715							IPR000073 IPR029058	Alpha/beta_hydrolase_fold-1 Alpha/Beta_hydrolase_fold
4182520	167	Core	2.44991	3.18793	2.09614	2.89721	0	0		-1.61225							IPR000073 IPR029058	Alpha/beta_hydrolase_fold-1 Alpha/Beta_hydrolase_fold
4197881	167	Core	9.16721	9.17881	9.3302	9.55228	9.8706	9.67201		0.472889							IPR000073 IPR029058	Alpha/beta_hydrolase_fold-1 Alpha/Beta_hydrolase_fold
4199562	167	Core	7.68884	7.44638	7.68229	7.6155	8.26109	8.51428		0.524449							IPR000073 IPR029058	Alpha/beta_hydrolase_fold-1 Alpha/Beta_hydrolase_fold
4332634	167	Core	5.7358	6.17983	5.55026	6.13619	6.73016	5.91455		0.438337
4340960	171	Spec	5.55193	5.67805	5.48844	4.82842	4.35156	5.42198		-0.705487			yes	Unknown
4359659	172	Disp	7.6933	7.45475	6.86984	6.96763	7.27335	7.02355		-0.251122
4143241	173	Core	11.2666	11.2782	11.3263	11.3045	11.2085	11.61		0.0839469							IPR025337	Domain_of_unknown_function_DUF4243
141062	174	Core	10.0742	10.3811	10.1174	9.8304	9.83015	9.65025		-0.420615							IPR000719 IPR017441 IPR008271 IPR002290 IPR011009	Protein_kinase_domain Protein_kinase,_ATP_binding_site Serine/threonine-protein_kinase,_active_site Serine/threonine/dual_specificity_protein_kinase,_catalytic__domain Protein_kinase-like_domain	KOG0586	Serine/threonine_protein_kinase	General_function_prediction_only	POORLY_CHARACTERIZED						4602 3736 3043 3045 3052	protein_amino_acid_phosphorylation ATP_binding protein_kinase_activity protein_serine/threonine_kinase_activity protein_kinase_CK2_activity	biological_process molecular_function	GO:0006468 GO:0005524 GO:0004672 GO:0004674 GO:0004682
524050	174	Core	11.4077	11.6951	11.5615	11.2046	11.2134	10.8399		-0.468808
999966	174	Core	12.8423	13.4473	13.0426	13.1339	13.2315	12.9793		0.00413686							IPR011704 IPR025662 IPR002035 IPR003593 IPR027417	ATPase,_dynein-related,_AAA_domain Sigma-54_interaction_domain,_ATP-binding_site_1 von_Willebrand_factor,_type_A AAA+_ATPase_domain P-loop_containing_nucleoside_triphosphate_hydrolase	KOG1808	AAA_ATPase_containing_von_Willebrand_factor_type_A_(vWA)_domain	General_function_prediction_only	POORLY_CHARACTERIZED						10269 162 10082 3736	nucleoside-triphosphatase_activity nucleotide_binding ATPase_activity ATP_binding	molecular_function	GO:0017111 GO:0000166 GO:0016887 GO:0005524
4234694	175	Core	9.60307	9.80321	9.61087	10.4029	10.6005	10.3178		0.767995							IPR013253 IPR028972	Spc7_kinetochore_protein_domain Kinetochore_protein_Spc7,_C-terminal_domain
4155111	175	Core	8.32409	8.4837	8.31919	8.26382	8.92112	8.69519		0.25105							IPR013253	Spc7_kinetochore_protein_domain
4195783	175	Core	9.43515	9.6944	9.5466	9.78102	9.64722	9.61216		0.121416							IPR013253 IPR028972	Spc7_kinetochore_protein_domain Kinetochore_protein_Spc7,_C-terminal_domain
29367	176	Core	11.1448	11.0867	11.1776	11.1777	10.8723	11.3753		0.00545024							IPR000277 IPR015424 IPR006235	Cys/Met_metabolism,_pyridoxal_phosphate-dependent_enzyme Pyridoxal_phosphate-dependent_transferase O-acetylhomoserine/O-acetylserine_sulfhydrylase	KOG0053	Cystathionine_beta-lyases/cystathionine_gamma-synthases	Amino_acid_transport_and_metabolism	METABOLISM						13063 4650 9964	pyridoxal_phosphate_binding amino_acid_metabolic_process transferase_activity,_transferring_alkyl_or_aryl_(other_than_methyl)_groups	molecular_function biological_process	GO:0030170 GO:0006520 GO:0016765
4176919	176	Core	13.6185	13.557	13.6492	13.2421	13.4266	13.2411		-0.304947							IPR000277 IPR015424 IPR006235	Cys/Met_metabolism,_pyridoxal_phosphate-dependent_enzyme Pyridoxal_phosphate-dependent_transferase O-acetylhomoserine/O-acetylserine_sulfhydrylase	KOG0053	Cystathionine_beta-lyases/cystathionine_gamma-synthases	Amino_acid_transport_and_metabolism	METABOLISM						13063 4650 9964	pyridoxal_phosphate_binding amino_acid_metabolic_process transferase_activity,_transferring_alkyl_or_aryl_(other_than_methyl)_groups	molecular_function biological_process	GO:0030170 GO:0006520 GO:0016765
996800	177	Core	11.2009	11.1848	11.1763	10.8921	10.8761	10.9923		-0.267208			yes				IPR001128 IPR017972	Cytochrome_P450 Cytochrome_P450,_conserved_site	KOG0156	Cytochrome_P450_CYP2_subfamily	Secondary_metabolites_biosynthesis,_transport_and_catabolism	METABOLISM						12251 4283 3721 2888	heme_binding electron_transport iron_ion_binding monooxygenase_activity	molecular_function biological_process	GO:0020037 GO:0006118 GO:0005506 GO:0004497
4073847	177	Core	11.3763	11.3712	11.3318	11.1907	10.9285	11.1512		-0.269602			yes				IPR001128 IPR017972	Cytochrome_P450 Cytochrome_P450,_conserved_site	KOG0156	Cytochrome_P450_CYP2_subfamily	Secondary_metabolites_biosynthesis,_transport_and_catabolism	METABOLISM						12251 4283 3721 2888	heme_binding electron_transport iron_ion_binding monooxygenase_activity	molecular_function biological_process	GO:0020037 GO:0006118 GO:0005506 GO:0004497
189674	179	Core	10.2843	10.1813	10.2767	10.1602	10.3445	10.3079		0.0234166			yes				IPR001128 IPR017972	Cytochrome_P450 Cytochrome_P450,_conserved_site	KOG0156	Cytochrome_P450_CYP2_subfamily	Secondary_metabolites_biosynthesis,_transport_and_catabolism	METABOLISM						12251 4283 3721 2888	heme_binding electron_transport iron_ion_binding monooxygenase_activity	molecular_function biological_process	GO:0020037 GO:0006118 GO:0005506 GO:0004497
994607	179	Core	10.2492	10.2442	10.2645	9.96915	9.92924	10.1103		-0.249719			yes				IPR001128 IPR017972	Cytochrome_P450 Cytochrome_P450,_conserved_site	KOG0156	Cytochrome_P450_CYP2_subfamily	Secondary_metabolites_biosynthesis,_transport_and_catabolism	METABOLISM						12251 4283 3721 2888	heme_binding electron_transport iron_ion_binding monooxygenase_activity	molecular_function biological_process	GO:0020037 GO:0006118 GO:0005506 GO:0004497
4078827	179	Core	11.9018	11.8209	11.8741	11.4801	11.2665	11.7415		-0.369564							IPR001128 IPR017972	Cytochrome_P450 Cytochrome_P450,_conserved_site	KOG0156	Cytochrome_P450_CYP2_subfamily	Secondary_metabolites_biosynthesis,_transport_and_catabolism	METABOLISM						12251 4283 3721 2888	heme_binding electron_transport iron_ion_binding monooxygenase_activity	molecular_function biological_process	GO:0020037 GO:0006118 GO:0005506 GO:0004497
4078856	179	Core	10.6081	10.6591	10.664	10.6817	10.0016	10.6834		-0.188139			yes				IPR001128 IPR017972	Cytochrome_P450 Cytochrome_P450,_conserved_site	KOG0156	Cytochrome_P450_CYP2_subfamily	Secondary_metabolites_biosynthesis,_transport_and_catabolism	METABOLISM						12251 4283 3721 2888	heme_binding electron_transport iron_ion_binding monooxygenase_activity	molecular_function biological_process	GO:0020037 GO:0006118 GO:0005506 GO:0004497
4373043	179	Core	9.85233	9.66587	9.75018	9.67971	9.01885	9.49496		-0.358283							IPR001128	Cytochrome_P450	KOG0156	Cytochrome_P450_CYP2_subfamily	Secondary_metabolites_biosynthesis,_transport_and_catabolism	METABOLISM						12251 4283 3721 2888	heme_binding electron_transport iron_ion_binding monooxygenase_activity	molecular_function biological_process	GO:0020037 GO:0006118 GO:0005506 GO:0004497
141844	180	Core	8.85984	8.99604	9.13389	9.07565	8.81628	8.67686		-0.140328			yes				IPR001128 IPR017972	Cytochrome_P450 Cytochrome_P450,_conserved_site	KOG0156	Cytochrome_P450_CYP2_subfamily	Secondary_metabolites_biosynthesis,_transport_and_catabolism	METABOLISM						12251 4283 3721 2888	heme_binding electron_transport iron_ion_binding monooxygenase_activity	molecular_function biological_process	GO:0020037 GO:0006118 GO:0005506 GO:0004497
1000158	180	Core	10.5086	10.5815	10.5837	10.7454	11.1886	10.7967		0.352293			yes				IPR001128 IPR017972	Cytochrome_P450 Cytochrome_P450,_conserved_site	KOG0156	Cytochrome_P450_CYP2_subfamily	Secondary_metabolites_biosynthesis,_transport_and_catabolism	METABOLISM						12251 4283 3721 2888	heme_binding electron_transport iron_ion_binding monooxygenase_activity	molecular_function biological_process	GO:0020037 GO:0006118 GO:0005506 GO:0004497
3984730	180	Core	10.4274	10.5863	10.4954	10.3504	9.53214	9.80176		-0.608302							IPR001128	Cytochrome_P450	KOG0156	Cytochrome_P450_CYP2_subfamily	Secondary_metabolites_biosynthesis,_transport_and_catabolism	METABOLISM						12251 4283 3721 2888	heme_binding electron_transport iron_ion_binding monooxygenase_activity	molecular_function biological_process	GO:0020037 GO:0006118 GO:0005506 GO:0004497
1001556	185	Core	11.896	12.0528	11.977	11.9411	12.0371	11.8484		-0.0330677							IPR018849 IPR016024	Nucleolar_27S_pre-rRNA_processing,_Urb2/Npa2,_C-terminal Armadillo-type_fold										3708	binding	molecular_function	GO:0005488
1003788	185	Core	10.7473	10.9002	10.8362	10.4318	10.7624	10.4711		-0.272794							IPR018849 IPR016024	Nucleolar_27S_pre-rRNA_processing,_Urb2/Npa2,_C-terminal Armadillo-type_fold										3708	binding	molecular_function	GO:0005488
4155359	185	Core	10.1992	10.3495	10.2568	9.93866	10.4501	10.0259		-0.130256							IPR018849 IPR016024	Nucleolar_27S_pre-rRNA_processing,_Urb2/Npa2,_C-terminal Armadillo-type_fold										3708	binding	molecular_function	GO:0005488
4111950	186	Core	8.86379	9.03142	9.049	8.86229	8.50547	8.85049		-0.24199							IPR011701 IPR020846	Major_facilitator_superfamily Major_facilitator_superfamily_domain	KOG2533	Permease_of_the_major_facilitator_superfamily	Carbohydrate_transport_and_metabolism	METABOLISM
4158774	186	Core	10.037	9.91276	9.96115	10.0327	9.87806	9.90513		-0.0316789							IPR011701 IPR020846	Major_facilitator_superfamily Major_facilitator_superfamily_domain	KOG2533	Permease_of_the_major_facilitator_superfamily	Carbohydrate_transport_and_metabolism	METABOLISM
4338062	190	Disp	6.35731	6.25837	6.63328	6.29275	5.48168	6.69956		-0.258326
4168424	191	Core	10.0397	9.99606	10.1402	10.531	10.8061	10.4224		0.52787			yes				IPR006094 IPR012951 IPR016166	FAD_linked_oxidase,_N-terminal Berberine/berberine-like FAD-binding,_type_2										23919 9710 2290	FAD_binding oxidoreductase_activity catalytic_activity	molecular_function	GO:0050660 GO:0016491 GO:0003824
4175263	191	Core	4.23689	4.34116	4.86644	5.84389	6.43878	4.93827		1.25882			yes				IPR006094 IPR016166	FAD_linked_oxidase,_N-terminal FAD-binding,_type_2										23919 9710 2290	FAD_binding oxidoreductase_activity catalytic_activity	molecular_function	GO:0050660 GO:0016491 GO:0003824
4175292	191	Core	6.20352	6.21963	6.02686	7.10914	6.14099	7.22205		0.674058			yes				IPR006094 IPR012951 IPR016166	FAD_linked_oxidase,_N-terminal Berberine/berberine-like FAD-binding,_type_2										23919 9710 2290	FAD_binding oxidoreductase_activity catalytic_activity	molecular_function	GO:0050660 GO:0016491 GO:0003824
4136714	192	Core	11.8148	11.981	11.7882	12.6477	12.5426	12.3214		0.642566							IPR000873 IPR025110 IPR020845	AMP-dependent_synthetase/ligase AMP-binding_enzyme_C-terminal_domain AMP-binding,_conserved_site	KOG1176	Acyl-CoA_synthetase	Lipid_transport_and_metabolism	METABOLISM	6.2.1.12	4-coumarate--CoA_ligase	Flavonoids,_stilbene_and_lignin_biosynthesis	Biosynthesis_of_Secondary_Metabolites	METABOLIC	5830 2290 9491	metabolic_process catalytic_activity 4-coumarate-CoA_ligase_activity	biological_process molecular_function	GO:0008152 GO:0003824 GO:0016207
160146	192	Core	8.34405	8.2752	8.37434	8.46155	8.02163	8.2002		-0.103407							IPR000873 IPR025110 IPR020845	AMP-dependent_synthetase/ligase AMP-binding_enzyme_C-terminal_domain AMP-binding,_conserved_site	KOG1176	Acyl-CoA_synthetase	Lipid_transport_and_metabolism	METABOLISM	6.2.1.12	4-coumarate--CoA_ligase	Flavonoids,_stilbene_and_lignin_biosynthesis	Biosynthesis_of_Secondary_Metabolites	METABOLIC	5830 2290 9491	metabolic_process catalytic_activity 4-coumarate-CoA_ligase_activity	biological_process molecular_function	GO:0008152 GO:0003824 GO:0016207
4206554	192	Core	8.27742	8.26334	8.04637	8.32313	7.99443	8.47944		0.069956							IPR000873 IPR025110 IPR020845	AMP-dependent_synthetase/ligase AMP-binding_enzyme_C-terminal_domain AMP-binding,_conserved_site	KOG1176	Acyl-CoA_synthetase	Lipid_transport_and_metabolism	METABOLISM	6.2.1.12	4-coumarate--CoA_ligase	Flavonoids,_stilbene_and_lignin_biosynthesis	Biosynthesis_of_Secondary_Metabolites	METABOLIC	5830 2290 9491	metabolic_process catalytic_activity 4-coumarate-CoA_ligase_activity	biological_process molecular_function	GO:0008152 GO:0003824 GO:0016207
4207530	192	Core	9.83631	9.92259	9.97812	10.0765	10.165	9.70254		0.0690062							IPR000873 IPR025110 IPR020845	AMP-dependent_synthetase/ligase AMP-binding_enzyme_C-terminal_domain AMP-binding,_conserved_site	KOG1176	Acyl-CoA_synthetase	Lipid_transport_and_metabolism	METABOLISM	6.2.1.12	4-coumarate--CoA_ligase	Flavonoids,_stilbene_and_lignin_biosynthesis	Biosynthesis_of_Secondary_Metabolites	METABOLIC	5830 2290 9491	metabolic_process catalytic_activity 4-coumarate-CoA_ligase_activity	biological_process molecular_function	GO:0008152 GO:0003824 GO:0016207
4184090	193	Core	10.6709	10.6519	10.6298	11.6056	11.3768	11.2773		0.769042							IPR002123	Phospholipid/glycerol_acyltransferase										6075 5830	acyltransferase_activity metabolic_process	molecular_function biological_process	GO:0008415 GO:0008152
570535	193	Core	12.3952	12.4378	12.3708	12.7633	12.8958	12.8826		0.445967							IPR002123	Phospholipid/glycerol_acyltransferase										6075 5830	acyltransferase_activity metabolic_process	molecular_function biological_process	GO:0008415 GO:0008152
156772	193	Core	9.77673	9.74643	9.74578	10.2773	10.2556	9.9208		0.394925							IPR002123	Phospholipid/glycerol_acyltransferase										6075 5830	acyltransferase_activity metabolic_process	molecular_function biological_process	GO:0008415 GO:0008152
4184511	193	Core	9.30303	9.37556	9.36645	9.57989	8.80589	9.40872		-0.0835136			yes				IPR002123	Phospholipid/glycerol_acyltransferase										6075 5830	acyltransferase_activity metabolic_process	molecular_function biological_process	GO:0008415 GO:0008152
147598	194	Core	8.25651	8.35333	8.32509	8.87721	8.08317	8.75468		0.260042	CE4	CE4	yes				IPR002509 IPR011330	Polysaccharide_deacetylase Glycoside_hydrolase/deacetylase,_beta/alpha-barrel										10005 4143 2290	hydrolase_activity,_acting_on_carbon-nitrogen_(but_not_peptide)_bonds carbohydrate_metabolic_process catalytic_activity	molecular_function biological_process	GO:0016810 GO:0005975 GO:0003824
4168230	194	Core	14.2561	14.2804	14.2735	13.8696	14.2028	13.7569		-0.326906	CE4		yes				IPR002509 IPR011330	Polysaccharide_deacetylase Glycoside_hydrolase/deacetylase,_beta/alpha-barrel					3.5.1.41	Chitin_deacetylase	Aminosugars_metabolism	Metabolism_of_Complex_Carbohydrates	METABOLIC	10005 4143 2290 2539	hydrolase_activity,_acting_on_carbon-nitrogen_(but_not_peptide)_bonds carbohydrate_metabolic_process catalytic_activity chitin_deacetylase_activity	molecular_function biological_process	GO:0016810 GO:0005975 GO:0003824 GO:0004099
4175138	194	Core	8.65827	8.63305	8.60545	8.70952	7.09703	7.91747		-0.72425	CE4	CE4	yes				IPR002509 IPR011330	Polysaccharide_deacetylase Glycoside_hydrolase/deacetylase,_beta/alpha-barrel					3.5.1.41	Chitin_deacetylase	Aminosugars_metabolism	Metabolism_of_Complex_Carbohydrates	METABOLIC	10005 4143 2290 2539	hydrolase_activity,_acting_on_carbon-nitrogen_(but_not_peptide)_bonds carbohydrate_metabolic_process catalytic_activity chitin_deacetylase_activity	molecular_function biological_process	GO:0016810 GO:0005975 GO:0003824 GO:0004099
4175496	194	Core	13.8269	13.8596	13.8465	13.5764	13.7206	13.5857		-0.216798	CE4		yes				IPR002509 IPR011330	Polysaccharide_deacetylase Glycoside_hydrolase/deacetylase,_beta/alpha-barrel					3.5.1.41	Chitin_deacetylase	Aminosugars_metabolism	Metabolism_of_Complex_Carbohydrates	METABOLIC	10005 4143 2290 2539	hydrolase_activity,_acting_on_carbon-nitrogen_(but_not_peptide)_bonds carbohydrate_metabolic_process catalytic_activity chitin_deacetylase_activity	molecular_function biological_process	GO:0016810 GO:0005975 GO:0003824 GO:0004099
4511521	194	Core	8.29217	8.12082	8.43841	8.62955	8.54974	8.99068		0.439523	CE4	CE4	yes				IPR002509 IPR011330	Polysaccharide_deacetylase Glycoside_hydrolase/deacetylase,_beta/alpha-barrel										10005 4143 2290	hydrolase_activity,_acting_on_carbon-nitrogen_(but_not_peptide)_bonds carbohydrate_metabolic_process catalytic_activity	molecular_function biological_process	GO:0016810 GO:0005975 GO:0003824
970675	195	Core	7.91913	7.92403	8.07469	8.55729	9.42416	8.98075		1.01478							IPR003817 IPR022237	Phosphatidylserine_decarboxylase-related Phophatidylserine_decarboxylase	KOG2419	Phosphatidylserine_decarboxylase	Lipid_transport_and_metabolism	METABOLISM	4.1.1.65	Phosphatidylserine_decarboxylase	Glycine,_serine_and_threonine_metabolism Glycerolipid_metabolism	Amino_Acid_Metabolism Metabolism_of_Complex_Lipids	METABOLIC	6286 2983	phospholipid_biosynthetic_process phosphatidylserine_decarboxylase_activity	biological_process molecular_function	GO:0008654 GO:0004609
3970273	195	Core	8.74231	8.57093	8.56858	9.0583	8.75817	9.18914		0.374596							IPR003817 IPR022237	Phosphatidylserine_decarboxylase-related Phophatidylserine_decarboxylase	KOG2419	Phosphatidylserine_decarboxylase	Lipid_transport_and_metabolism	METABOLISM	4.1.1.65	Phosphatidylserine_decarboxylase	Glycine,_serine_and_threonine_metabolism Glycerolipid_metabolism	Amino_Acid_Metabolism Metabolism_of_Complex_Lipids	METABOLIC	6286 2983	phospholipid_biosynthetic_process phosphatidylserine_decarboxylase_activity	biological_process molecular_function	GO:0008654 GO:0004609
765544	197	Core	9.55006	9.46211	9.57414	9.2728	9.42076	9.09562		-0.265711							IPR007484	Peptidase_M28	KOG2195	Transferrin_receptor_and_related_proteins_containing_the_protease-associated_(PA)_domain	Posttranslational_modification,_protein_turnover,_chaperones Inorganic_ion_transport_and_metabolism General_function_prediction_only	CELLULAR_PROCESSES_AND_SIGNALING METABOLISM POORLY_CHARACTERIZED	3.4.11.10	Bacterial_leucyl_aminopeptidase				5905 4639	peptidase_activity proteolysis	molecular_function biological_process	GO:0008233 GO:0006508
1003931	197	Core	10.8345	10.8476	10.8336	10.5482	10.2746	10.3413		-0.450515							IPR007484	Peptidase_M28	KOG2195	Transferrin_receptor_and_related_proteins_containing_the_protease-associated_(PA)_domain	Posttranslational_modification,_protein_turnover,_chaperones Inorganic_ion_transport_and_metabolism General_function_prediction_only	CELLULAR_PROCESSES_AND_SIGNALING METABOLISM POORLY_CHARACTERIZED	3.4.11.10	Bacterial_leucyl_aminopeptidase				5905 4639	peptidase_activity proteolysis	molecular_function biological_process	GO:0008233 GO:0006508
4188546	197	Core	9.20667	9.34888	9.37644	8.76405	9.16832	9.10936		-0.296754			yes		M28F; Peptidase family M20/M25/M40; Peptidase family M28		IPR007484	Peptidase_M28	KOG2195	Transferrin_receptor_and_related_proteins_containing_the_protease-associated_(PA)_domain	Posttranslational_modification,_protein_turnover,_chaperones Inorganic_ion_transport_and_metabolism General_function_prediction_only	CELLULAR_PROCESSES_AND_SIGNALING METABOLISM POORLY_CHARACTERIZED	3.4.11.10	Bacterial_leucyl_aminopeptidase				5905 4639	peptidase_activity proteolysis	molecular_function biological_process	GO:0008233 GO:0006508
711839	198	Disp	8.92942	8.96271	9.05967	8.61182	9.25492	8.23403		-0.283675							IPR010730	Heterokaryon_incompatibility
1006529	200	Disp	11.1411	11.0409	11.0674	10.4585	10.5185	10.6987		-0.524566							IPR027417	P-loop_containing_nucleoside_triphosphate_hydrolase
[truncated: 10,788 more rows]
