# Supplementary material for: Speciation Underpinned by Unexpected Molecular Diversity in the Mycorrhizal Fungal Genus Pisolithus
Source: Mol Biol Evol. 2023 Feb 22;40(3):msad045. doi: 10.1093/molbev/msad045 (PMC10066745; doi:10.1093/molbev/msad045)
Supplement: msad045_Supplementary_Data [file msad045_supplementary_data.zip › Table_S7.xlsx]

## Sheet: Table S7
Table S7: Differentially Expressed Genes in Pisolithus marmoratus when in symbiosis with Eucalyptus grandis
Protein ID	Cluster ID	Section	Counts FLM Replicate 1	Counts FLM Replicate 1	Counts FLM Replicate 1	Counts ECM Replicate 1	Counts ECM Replicate 1	Counts ECM Replicate 1	Significantly Regulated	ECMvsFLM.log2Change	CAZyme.total	CAZyme	Signal Peptide	SSP	Protease	Lipase	IPR ID	IPR Description	KOG ID	KOG Definition	KOG Class	KOG Group	EC Number	KEGG Definition	KEGG Pathway	KEGG Pathway Class	KEGG Pathway Type	GO Term ID	GO Name	GO Term Type	GO Accession
3089767	5	Core	10.8335	11.013	10.797	12.9314	12.6652	12.7013	Yes	1.88644							IPR001128	Cytochrome_P450	KOG0157	Cytochrome_P450_CYP4/CYP19/CYP26_subfamilies	Lipid_transport_and_metabolism Secondary_metabolites_biosynthesis,_transport_and_catabolism	METABOLISM	1.14.14.1	Unspecific_monooxygenase	Tryptophan_metabolism Fatty_acid_metabolism gamma-Hexachlorocyclohexane_degradation	Amino_Acid_Metabolism Lipid_Metabolism Biodegradation_of_Xenobiotics	METABOLIC	12251 4283 3721 2888 23642	heme_binding electron_transport iron_ion_binding monooxygenase_activity unspecific_monooxygenase_activity	molecular_function biological_process	GO:0020037 GO:0006118 GO:0005506 GO:0004497 GO:0050381
2943553	5	Core	8.78093	8.60018	8.29052	9.79631	9.85016	9.76057	Yes	1.23308							IPR001128	Cytochrome_P450	KOG0157	Cytochrome_P450_CYP4/CYP19/CYP26_subfamilies	Lipid_transport_and_metabolism Secondary_metabolites_biosynthesis,_transport_and_catabolism	METABOLISM	1.14.14.1	Unspecific_monooxygenase	Tryptophan_metabolism Fatty_acid_metabolism gamma-Hexachlorocyclohexane_degradation	Amino_Acid_Metabolism Lipid_Metabolism Biodegradation_of_Xenobiotics	METABOLIC	12251 4283 3721 2888 23642	heme_binding electron_transport iron_ion_binding monooxygenase_activity unspecific_monooxygenase_activity	molecular_function biological_process	GO:0020037 GO:0006118 GO:0005506 GO:0004497 GO:0050381
2867650	5	Core	12.1527	12.06	11.9241	13.4544	13.1594	13.1999	Yes	1.22868							IPR001128	Cytochrome_P450	KOG0157	Cytochrome_P450_CYP4/CYP19/CYP26_subfamilies	Lipid_transport_and_metabolism Secondary_metabolites_biosynthesis,_transport_and_catabolism	METABOLISM	1.14.14.1	Unspecific_monooxygenase	Tryptophan_metabolism Fatty_acid_metabolism gamma-Hexachlorocyclohexane_degradation	Amino_Acid_Metabolism Lipid_Metabolism Biodegradation_of_Xenobiotics	METABOLIC	12251 4283 3721 2888 23642	heme_binding electron_transport iron_ion_binding monooxygenase_activity unspecific_monooxygenase_activity	molecular_function biological_process	GO:0020037 GO:0006118 GO:0005506 GO:0004497 GO:0050381
1022101	8	Core	5.93675	5.66661	5.82193	7.46036	7.29979	7.30061	Yes	1.56545							IPR002938 IPR012336	Monooxygenase,_FAD-binding Thioredoxin-like_fold	KOG3855	Monooxygenase_involved_in_coenzyme_Q_(ubiquinone)_biosynthesis	Energy_production_and_conversion Coenzyme_transport_and_metabolism	METABOLISM	1.14.13.7	Phenol_2-monooxygenase	gamma-Hexachlorocyclohexane_degradation Toluene_and_xylene_degradation Nitorobenzene_degradation	Biodegradation_of_Xenobiotics	METABOLIC	4851 4283 2888 10968	aromatic_compound_metabolic_process electron_transport monooxygenase_activity phenol_2-monooxygenase_activity	biological_process molecular_function	GO:0006725 GO:0006118 GO:0004497 GO:0018662
2869810	8	Core	5.34235	5.25475	4.84721	6.49899	6.81165	6.74203	Yes	1.54928							IPR002938	Monooxygenase,_FAD-binding	KOG3855	Monooxygenase_involved_in_coenzyme_Q_(ubiquinone)_biosynthesis	Energy_production_and_conversion Coenzyme_transport_and_metabolism	METABOLISM	1.14.13.7	Phenol_2-monooxygenase	gamma-Hexachlorocyclohexane_degradation Toluene_and_xylene_degradation Nitorobenzene_degradation	Biodegradation_of_Xenobiotics	METABOLIC	4851 4283 2888 10968	aromatic_compound_metabolic_process electron_transport monooxygenase_activity phenol_2-monooxygenase_activity	biological_process molecular_function	GO:0006725 GO:0006118 GO:0004497 GO:0018662
1091366	8	Core	8.9739	8.99126	9.0719	10.1689	10.2716	10.2375	Yes	1.21596							IPR002938 IPR012336	Monooxygenase,_FAD-binding Thioredoxin-like_fold	KOG3855	Monooxygenase_involved_in_coenzyme_Q_(ubiquinone)_biosynthesis	Energy_production_and_conversion Coenzyme_transport_and_metabolism	METABOLISM	1.14.13.7	Phenol_2-monooxygenase	gamma-Hexachlorocyclohexane_degradation Toluene_and_xylene_degradation Nitorobenzene_degradation	Biodegradation_of_Xenobiotics	METABOLIC	4851 4283 2888 10968	aromatic_compound_metabolic_process electron_transport monooxygenase_activity phenol_2-monooxygenase_activity	biological_process molecular_function	GO:0006725 GO:0006118 GO:0004497 GO:0018662
3146961	8	Core	5.91541	6.19709	5.82193	7.2615	7.05755	7.22127	Yes	1.19895							IPR002938	Monooxygenase,_FAD-binding	KOG3855	Monooxygenase_involved_in_coenzyme_Q_(ubiquinone)_biosynthesis	Energy_production_and_conversion Coenzyme_transport_and_metabolism	METABOLISM	1.14.13.7	Phenol_2-monooxygenase	gamma-Hexachlorocyclohexane_degradation Toluene_and_xylene_degradation Nitorobenzene_degradation	Biodegradation_of_Xenobiotics	METABOLIC	4851 4283 2888 10968	aromatic_compound_metabolic_process electron_transport monooxygenase_activity phenol_2-monooxygenase_activity	biological_process molecular_function	GO:0006725 GO:0006118 GO:0004497 GO:0018662
2992640	15	Core	9.57332	9.58716	9.3241	11.5192	11.3209	11.3518	Yes	1.90029							IPR001128 IPR017972	Cytochrome_P450 Cytochrome_P450,_conserved_site	KOG0157	Cytochrome_P450_CYP4/CYP19/CYP26_subfamilies	Lipid_transport_and_metabolism Secondary_metabolites_biosynthesis,_transport_and_catabolism	METABOLISM	1.14.14.1	Unspecific_monooxygenase	Tryptophan_metabolism Fatty_acid_metabolism gamma-Hexachlorocyclohexane_degradation	Amino_Acid_Metabolism Lipid_Metabolism Biodegradation_of_Xenobiotics	METABOLIC	12251 4283 3721 2888 23642	heme_binding electron_transport iron_ion_binding monooxygenase_activity unspecific_monooxygenase_activity	molecular_function biological_process	GO:0020037 GO:0006118 GO:0005506 GO:0004497 GO:0050381
1415674	19	Core	10.6069	10.4715	10.2436	12.249	12.1507	12.1455	Yes	1.7346							IPR001128 IPR017972	Cytochrome_P450 Cytochrome_P450,_conserved_site	KOG0157	Cytochrome_P450_CYP4/CYP19/CYP26_subfamilies	Lipid_transport_and_metabolism Secondary_metabolites_biosynthesis,_transport_and_catabolism	METABOLISM	1.14.14.1	Unspecific_monooxygenase	Tryptophan_metabolism Fatty_acid_metabolism gamma-Hexachlorocyclohexane_degradation	Amino_Acid_Metabolism Lipid_Metabolism Biodegradation_of_Xenobiotics	METABOLIC	12251 4283 3721 2888 23642	heme_binding electron_transport iron_ion_binding monooxygenase_activity unspecific_monooxygenase_activity	molecular_function biological_process	GO:0020037 GO:0006118 GO:0005506 GO:0004497 GO:0050381
2897449	19	Core	9.70507	9.95938	9.41889	11.5105	11.3391	11.3384	Yes	1.6863							IPR001128 IPR017972	Cytochrome_P450 Cytochrome_P450,_conserved_site	KOG0157	Cytochrome_P450_CYP4/CYP19/CYP26_subfamilies	Lipid_transport_and_metabolism Secondary_metabolites_biosynthesis,_transport_and_catabolism	METABOLISM	1.14.14.1	Unspecific_monooxygenase	Tryptophan_metabolism Fatty_acid_metabolism gamma-Hexachlorocyclohexane_degradation	Amino_Acid_Metabolism Lipid_Metabolism Biodegradation_of_Xenobiotics	METABOLIC	12251 4283 3721 2888 23642	heme_binding electron_transport iron_ion_binding monooxygenase_activity unspecific_monooxygenase_activity	molecular_function biological_process	GO:0020037 GO:0006118 GO:0005506 GO:0004497 GO:0050381
2604734	19	Core	8.42098	8.36187	8.23395	9.60652	9.33496	9.37714	Yes	1.10475							IPR001128	Cytochrome_P450	KOG0157	Cytochrome_P450_CYP4/CYP19/CYP26_subfamilies	Lipid_transport_and_metabolism Secondary_metabolites_biosynthesis,_transport_and_catabolism	METABOLISM	1.14.14.1	Unspecific_monooxygenase	Tryptophan_metabolism Fatty_acid_metabolism gamma-Hexachlorocyclohexane_degradation	Amino_Acid_Metabolism Lipid_Metabolism Biodegradation_of_Xenobiotics	METABOLIC	12251 4283 3721 2888 23642	heme_binding electron_transport iron_ion_binding monooxygenase_activity unspecific_monooxygenase_activity	molecular_function biological_process	GO:0020037 GO:0006118 GO:0005506 GO:0004497 GO:0050381
2568328	38	Core	8.52326	8.32351	8.30749	9.75904	9.2687	9.53075	Yes	1.14763
2562885	50	Core	11.2977	11.1154	11.1585	11.9944	12.319	12.2456	Yes	1.00094							IPR011701 IPR020846	Major_facilitator_superfamily Major_facilitator_superfamily_domain	KOG2504	Monocarboxylate_transporter	Carbohydrate_transport_and_metabolism	METABOLISM
3139749	56	Core	15.8749	15.435	15.6388	16.4447	17.1394	17.0337	Yes	1.24258							IPR003439 IPR011527 IPR017871 IPR003593 IPR027417	ABC_transporter-like ABC_transporter_type_1,_transmembrane_domain ABC_transporter,_conserved_site AAA+_ATPase_domain P-loop_containing_nucleoside_triphosphate_hydrolase	KOG0055	Multidrug/pheromone_exporter,_ABC_superfamily	Secondary_metabolites_biosynthesis,_transport_and_catabolism	METABOLISM	3.6.3.44	Xenobiotic-transporting_ATPase				10082 3736 10269 162 18135 9321 4927 6209	ATPase_activity ATP_binding nucleoside-triphosphatase_activity nucleotide_binding ATPase_activity,_coupled_to_transmembrane_movement_of_substances integral_to_membrane transport xenobiotic-transporting_ATPase_activity	molecular_function cellular_component biological_process	GO:0016887 GO:0005524 GO:0017111 GO:0000166 GO:0042626 GO:0016021 GO:0006810 GO:0008559
1257741	58	Core	8.78093	8.46033	8.50798	9.54459	9.94487	9.71372	Yes	1.15767	AA1_1	AA1_1	yes				IPR001117 IPR011706 IPR011707 IPR002355 IPR008972	Multicopper_oxidase,_type_1 Multicopper_oxidase,_type_2 Multicopper_oxidase,_type_3 Multicopper_oxidase,_copper-binding_site Cupredoxin	KOG1263	Multicopper_oxidases	Secondary_metabolites_biosynthesis,_transport_and_catabolism	METABOLISM	1.10.3.3	L-ascorbate_oxidase	Ascorbate_and_aldarate_metabolism	Carbohydrate_Metabolism	METABOLIC	9710 3722 6106	oxidoreductase_activity copper_ion_binding L-ascorbate_oxidase_activity	molecular_function	GO:0016491 GO:0005507 GO:0008447
1226476	84	Core	6.43355	6.75346	6.85601	9.40412	9.25233	9.29926	Yes	2.63765							IPR011701 IPR020846	Major_facilitator_superfamily Major_facilitator_superfamily_domain	KOG2533	Permease_of_the_major_facilitator_superfamily	Carbohydrate_transport_and_metabolism	METABOLISM
2888898	84	Core	5.89375	6.5841	5.95711	8.06652	7.79771	7.98213	Yes	1.77226							IPR020846	Major_facilitator_superfamily_domain	KOG2533	Permease_of_the_major_facilitator_superfamily	Carbohydrate_transport_and_metabolism	METABOLISM
1246845	86	Core	11.057	10.8204	10.3792	12.8305	12.6978	12.7894	Yes	1.99521							IPR002938	Monooxygenase,_FAD-binding					1.14.13.7	Phenol_2-monooxygenase	gamma-Hexachlorocyclohexane_degradation Toluene_and_xylene_degradation Nitorobenzene_degradation	Biodegradation_of_Xenobiotics	METABOLIC	4851 4283 2888 10968	aromatic_compound_metabolic_process electron_transport monooxygenase_activity phenol_2-monooxygenase_activity	biological_process molecular_function	GO:0006725 GO:0006118 GO:0004497 GO:0018662
3052633	86	Core	11.4917	11.6037	11.4616	12.7041	12.9265	12.9982	Yes	1.36138			yes				IPR002938	Monooxygenase,_FAD-binding					1.14.13.7	Phenol_2-monooxygenase	gamma-Hexachlorocyclohexane_degradation Toluene_and_xylene_degradation Nitorobenzene_degradation	Biodegradation_of_Xenobiotics	METABOLIC	4851 4283 2888 10968	aromatic_compound_metabolic_process electron_transport monooxygenase_activity phenol_2-monooxygenase_activity	biological_process molecular_function	GO:0006725 GO:0006118 GO:0004497 GO:0018662
3091328	91	Core	8.74812	8.50847	8.29052	9.94016	9.68924	9.65886	Yes	1.24242							IPR010658 IPR020846	Nodulin-like Major_facilitator_superfamily_domain
3147140	100	Core	8.13745	8.24044	8.52622	9.44641	9.20775	9.38236	Yes	1.04155							IPR002293 IPR004840	Amino_acid/polyamine_transporter_I Amino_acid_permease,_conserved_site	KOG1289	Amino_acid_transporters	Amino_acid_transport_and_metabolism	METABOLISM						9320 8535 4977 9321	membrane amino_acid_transmembrane_transporter_activity amino_acid_transport integral_to_membrane	cellular_component molecular_function biological_process	GO:0016020 GO:0015171 GO:0006865 GO:0016021
2889427	102	Core	12.6258	12.6406	12.5056	13.9254	13.7926	13.7394	Yes	1.22935							IPR004993	GH3_auxin-responsive_promoter
2609745	103	Core	10.0057	9.70316	9.76594	11.9455	11.7902	11.8072	Yes	2.02056							IPR002938	Monooxygenase,_FAD-binding	KOG2614	Kynurenine_3-monooxygenase_and_related_flavoprotein_monooxygenases	Energy_production_and_conversion General_function_prediction_only	METABOLISM POORLY_CHARACTERIZED	1.14.13.1	Salicylate_1-monooxygenase	Fluorene_degradation Nitorobenzene_degradation	Biodegradation_of_Xenobiotics	METABOLIC	4851 4283 2888 10964	aromatic_compound_metabolic_process electron_transport monooxygenase_activity salicylate_1-monooxygenase_activity	biological_process molecular_function	GO:0006725 GO:0006118 GO:0004497 GO:0018658
2166167	109	Core	9.95819	9.92432	9.82311	11.4771	11.056	11.16	Yes	1.33982							IPR001585 IPR018225 IPR004730	Transaldolase Transaldolase,_active_site Transaldolase_type_1	KOG2772	Transaldolase	Carbohydrate_transport_and_metabolism	METABOLISM	2.2.1.2	Transaldolase	Pentose_phosphate_pathway	Carbohydrate_Metabolism	METABOLIC	4143 4263 3930 3161	carbohydrate_metabolic_process pentose-phosphate_shunt cytoplasm transaldolase_activity	biological_process cellular_component molecular_function	GO:0005975 GO:0006098 GO:0005737 GO:0004801
2629615	126	Core	10.122	10.1074	9.9297	11.9138	12.3219	12.3103	Yes	2.13924							IPR001128 IPR017972	Cytochrome_P450 Cytochrome_P450,_conserved_site	KOG0157	Cytochrome_P450_CYP4/CYP19/CYP26_subfamilies	Lipid_transport_and_metabolism Secondary_metabolites_biosynthesis,_transport_and_catabolism	METABOLISM	1.14.14.1	Unspecific_monooxygenase	Tryptophan_metabolism Fatty_acid_metabolism gamma-Hexachlorocyclohexane_degradation	Amino_Acid_Metabolism Lipid_Metabolism Biodegradation_of_Xenobiotics	METABOLIC	12251 4283 3721 2888 23642	heme_binding electron_transport iron_ion_binding monooxygenase_activity unspecific_monooxygenase_activity	molecular_function biological_process	GO:0020037 GO:0006118 GO:0005506 GO:0004497 GO:0050381
2651362	126	Core	9.84425	9.4906	9.54766	11.4278	11.4413	11.437	Yes	1.80193							IPR001128 IPR017972	Cytochrome_P450 Cytochrome_P450,_conserved_site	KOG0157	Cytochrome_P450_CYP4/CYP19/CYP26_subfamilies	Lipid_transport_and_metabolism Secondary_metabolites_biosynthesis,_transport_and_catabolism	METABOLISM	1.14.14.1	Unspecific_monooxygenase	Tryptophan_metabolism Fatty_acid_metabolism gamma-Hexachlorocyclohexane_degradation	Amino_Acid_Metabolism Lipid_Metabolism Biodegradation_of_Xenobiotics	METABOLIC	12251 4283 3721 2888 23642	heme_binding electron_transport iron_ion_binding monooxygenase_activity unspecific_monooxygenase_activity	molecular_function biological_process	GO:0020037 GO:0006118 GO:0005506 GO:0004497 GO:0050381
2609975	153	Core	5.49399	5.86042	5.50636	8.31502	8.11382	8.08815	Yes	2.55633							IPR020904	Short-chain_dehydrogenase/reductase,_conserved_site	KOG0725	Reductases_with_broad_range_of_substrate_specificities	General_function_prediction_only	POORLY_CHARACTERIZED						14950	sorbose_reductase_activity	molecular_function	GO:0032115
2882273	153	Core	9.33899	9.35821	9.30098	10.4789	10.4734	10.545	Yes	1.16725							IPR020904	Short-chain_dehydrogenase/reductase,_conserved_site	KOG0725	Reductases_with_broad_range_of_substrate_specificities	General_function_prediction_only	POORLY_CHARACTERIZED						14950	sorbose_reductase_activity	molecular_function	GO:0032115
2968509	155	Core	11.077	10.9649	10.837	12.3367	12.2741	12.1363	Yes	1.28878	AA3_2		yes				IPR000172 IPR007867	Glucose-methanol-choline_oxidoreductase,_N-terminal Glucose-methanol-choline_oxidoreductase,_C-terminal	KOG1238	Glucose_dehydrogenase/choline_dehydrogenase/mandelonitrile_lyase_(GMC_oxidoreductase_family)	General_function_prediction_only	POORLY_CHARACTERIZED	1.1.99.1	Choline_dehydrogenase	Glycine,_serine_and_threonine_metabolism	Amino_Acid_Metabolism	METABOLIC	23919 9821 6431	FAD_binding oxidoreductase_activity,_acting_on_CH-OH_group_of_donors choline_dehydrogenase_activity	molecular_function	GO:0050660 GO:0016614 GO:0008812
3116725	162	Core	14.2164	14.1494	14.2478	15.4053	15.2914	15.326	Yes	1.13664							IPR018712 IPR029058	Domain_of_unknown_function_DUF2235 Alpha/Beta_hydrolase_fold
3111263	173	Core	10.4882	10.2706	10.0854	11.94	11.9172	11.8346	Yes	1.60791							IPR025337	Domain_of_unknown_function_DUF4243
2902668	180	Core	9.41888	9.83381	9.57594	13.0214	12.9099	12.9136	Yes	3.32893			yes				IPR001128 IPR017972	Cytochrome_P450 Cytochrome_P450,_conserved_site	KOG0156	Cytochrome_P450_CYP2_subfamily	Secondary_metabolites_biosynthesis,_transport_and_catabolism	METABOLISM						12251 4283 3721 2888	heme_binding electron_transport iron_ion_binding monooxygenase_activity	molecular_function biological_process	GO:0020037 GO:0006118 GO:0005506 GO:0004497
2583949	180	Core	4.17689	4.38667	5.24966	6.66938	6.56891	6.78995	Yes	2.05363							IPR001128 IPR017972	Cytochrome_P450 Cytochrome_P450,_conserved_site	KOG0156	Cytochrome_P450_CYP2_subfamily	Secondary_metabolites_biosynthesis,_transport_and_catabolism	METABOLISM						12251 4283 3721 2888	heme_binding electron_transport iron_ion_binding monooxygenase_activity	molecular_function biological_process	GO:0020037 GO:0006118 GO:0005506 GO:0004497
1196674	191	Core	9.97505	9.96034	9.7736	11.5309	11.5026	11.4606	Yes	1.59267			yes				IPR006094 IPR012951 IPR016166	FAD_linked_oxidase,_N-terminal Berberine/berberine-like FAD-binding,_type_2	KOG1231	Proteins_containing_the_FAD_binding_domain	Energy_production_and_conversion	METABOLISM						23919 9710 2290	FAD_binding oxidoreductase_activity catalytic_activity	molecular_function	GO:0050660 GO:0016491 GO:0003824
3117156	205	Core	10.7546	10.3882	10.1702	13.3983	13.5268	13.5019	Yes	3.01969			yes				IPR001128 IPR017972	Cytochrome_P450 Cytochrome_P450,_conserved_site	KOG0158	Cytochrome_P450_CYP3/CYP5/CYP6/CYP9_subfamilies	Secondary_metabolites_biosynthesis,_transport_and_catabolism	METABOLISM	1.14.13.-	With_NADH_or_NADPH_as_one_donor,_and_incorporation_of_one_atom	Methane_metabolism Phenylalanine_metabolism Ubiquinone_biosynthesis Alkaloid_biosynthesis_I Styrene_degradation Tryptophan_metabolism Androgen_and_estrogen_metabolism Sterol_biosynthesis 1,4-Dichlorobenzene_degradation Tyrosine_metabolism Bile_acid_biosynthesis Flavonoids,_stilbene_and_lignin_biosynthesis Histidine_metabolism gamma-Hexachlorocyclohexane_degradation	Energy_Metabolism Amino_Acid_Metabolism Metabolism_of_Cofactors_and_Vitamins Biosynthesis_of_Secondary_Metabolites Biodegradation_of_Xenobiotics Lipid_Metabolism	METABOLIC	12251 4283 3721 2888 19196 19184 11397 10963 10962 10961 10960 10959 10958 10957 10956 10955 10954 10953 10952 10950 10949 10948 10947 10946 10945 10944 10943 10942 10941 10940 10939 10938 10937 10936 10781 6319	heme_binding electron_transport iron_ion_binding monooxygenase_activity 6-hydroxynicotinate_3-monooxygenase_activity 2-octaprenyl-3-methyl-6-methoxy-1,4-benzoquinol_hydroxylase limonene_monooxygenase_activity toluene_3-monooxygenase_activity phenanthrene_3,4-monooxygenase_activity 2-oxo-delta3-4,5,5-trimethylcyclopentenylacetyl-CoA_1,2-monooxygenase_activity 2-hydroxy-phenylacetate_hydroxylase_ac…	molecular_function biological_process	GO:0020037 GO:0006118 GO:0005506 GO:0004497 GO:0043731 GO:0043719 GO:0019113 GO:0018657 GO:0018656 GO:0018655 GO:0018654 GO:0018653 GO:0018652 GO:0018651 GO:0018650 GO:0018649 GO:0018648 GO:0018647 GO:0018646 GO:0018644 GO:0018643 GO:0018642 GO:0018641 GO:0018640 GO:0018639 GO:0018638 GO:0018637 GO:0018636 GO:0018635 GO:0018634 GO:0018633 GO:0018632 GO:0018631 GO:0018630 GO:0018471 GO:0008688
2869188	222	Core	7.52718	7.28873	7.54093	8.32639	8.41768	8.6477	Yes	1.02201							IPR000873 IPR009081 IPR001031 IPR020845 IPR029058	AMP-dependent_synthetase/ligase Acyl_carrier_protein-like Thioesterase AMP-binding,_conserved_site Alpha/Beta_hydrolase_fold	KOG1176	Acyl-CoA_synthetase	Lipid_transport_and_metabolism	METABOLISM						5830 2290 9986 6667	metabolic_process catalytic_activity hydrolase_activity,_acting_on_ester_bonds biosynthetic_process	biological_process molecular_function	GO:0008152 GO:0003824 GO:0016788 GO:0009058
2864610	227	Core	10.0294	9.9613	10.1326	11.634	11.5452	11.4754	Yes	1.51187	GH27-X111		yes				IPR000111 IPR017853	Glycoside_hydrolase,_clan_GH-D Glycoside_hydrolase_superfamily	KOG2366	Alpha-D-galactosidase_(melibiase)	Carbohydrate_transport_and_metabolism	METABOLISM	3.2.1.22	Alpha-galactosidase	Galactose_metabolism Glycerolipid_metabolism Globoside_metabolism Sphingoglycolipid_metabolism	Carbohydrate_Metabolism Metabolism_of_Complex_Lipids	METABOLIC	4143 2933 2936	carbohydrate_metabolic_process hydrolase_activity,_hydrolyzing_O-glycosyl_compounds alpha-galactosidase_activity	biological_process molecular_function	GO:0005975 GO:0004553 GO:0004557
143839	227	Core	10.2232	10.1281	10.2513	11.3394	11.4152	11.3531	Yes	1.16939	GH27-X111		yes				IPR000111 IPR017853	Glycoside_hydrolase,_clan_GH-D Glycoside_hydrolase_superfamily	KOG2366	Alpha-D-galactosidase_(melibiase)	Carbohydrate_transport_and_metabolism	METABOLISM	3.2.1.22	Alpha-galactosidase	Galactose_metabolism Glycerolipid_metabolism Globoside_metabolism Sphingoglycolipid_metabolism	Carbohydrate_Metabolism Metabolism_of_Complex_Lipids	METABOLIC	4143 2933 2936	carbohydrate_metabolic_process hydrolase_activity,_hydrolyzing_O-glycosyl_compounds alpha-galactosidase_activity	biological_process molecular_function	GO:0005975 GO:0004553 GO:0004557
2566147	243	Core	10.2628	10.3946	10.4343	11.5334	11.4219	11.4802	Yes	1.11378							IPR012908 IPR029058	GPI_inositol-deacylase_PGAP1-like Alpha/Beta_hydrolase_fold					3.1.1.3	Triacylglycerol_lipase	Glycerolipid_metabolism	Metabolism_of_Complex_Lipids	METABOLIC	14070 9986 4994 4636 3166	intrinsic_to_endoplasmic_reticulum_membrane hydrolase_activity,_acting_on_ester_bonds intracellular_protein_transport GPI_anchor_metabolic_process triacylglycerol_lipase_activity	cellular_component molecular_function biological_process	GO:0031227 GO:0016788 GO:0006886 GO:0006505 GO:0004806
2908099	243	Core	10.2479	10.2201	10.2956	11.4423	11.1266	11.2878	Yes	1.03708							IPR012908 IPR029058	GPI_inositol-deacylase_PGAP1-like Alpha/Beta_hydrolase_fold					3.1.1.3	Triacylglycerol_lipase	Glycerolipid_metabolism	Metabolism_of_Complex_Lipids	METABOLIC	14070 9986 4994 4636 3166	intrinsic_to_endoplasmic_reticulum_membrane hydrolase_activity,_acting_on_ester_bonds intracellular_protein_transport GPI_anchor_metabolic_process triacylglycerol_lipase_activity	cellular_component molecular_function biological_process	GO:0031227 GO:0016788 GO:0006886 GO:0006505 GO:0004806
1415270	249	Core	7.71797	7.65469	7.45216	9.00136	9.0399	8.98958	Yes	1.40076							IPR000537	UbiA_prenyltransferase_family										9321 3032	integral_to_membrane prenyltransferase_activity	cellular_component molecular_function	GO:0016021 GO:0004659
2704102	262	Core	12.0594	12.2649	12.2383	13.5061	13.7338	13.7527	Yes	1.47817							IPR002028 IPR001926 IPR018204 IPR006653 IPR011060 IPR006654	Tryptophan_synthase,_alpha_chain Tryptophan_synthase_beta_subunit-like_PLP-dependent_enzyme Tryptophan_synthase,_alpha_chain,_active_site Tryptophan_synthase,_beta_chain,_conserved_site Ribulose-phosphate_binding_barrel Tryptophan_synthase,_beta_chain	KOG1395	Tryptophan_synthase_beta_chain	Amino_acid_transport_and_metabolism	METABOLISM	4.2.1.20	Tryptophan_synthase	Phenylalanine,_tyrosine_and_tryptophan_biosynthesis	Amino_Acid_Metabolism	METABOLIC	13063 5830 2290 4698 3194	pyridoxal_phosphate_binding metabolic_process catalytic_activity tryptophan_metabolic_process tryptophan_synthase_activity	molecular_function biological_process	GO:0030170 GO:0008152 GO:0003824 GO:0006568 GO:0004834
2897113	270	Core	7.83623	7.62103	7.71636	9.58775	9.36572	9.46093	Yes	1.75426
2604876	280	Core	10.1232	10.1711	9.87952	11.9251	11.828	11.9379	Yes	1.83419							IPR019257 IPR017804 IPR017805	Histidine-specific_methyltransferase,_SAM-dependent Methyltransferase_EgtD-like SAM-dependent_methyltransferase,_EsaF-type,_putative
936618	291	Core	8.63844	8.43841	8.59348	9.62505	9.54215	9.49747	Yes	1.00069							IPR000008 IPR001711 IPR000909 IPR017946	C2_domain Phospholipase_C,_phosphatidylinositol-specific,_Y_domain Phospholipase_C,_phosphatidylinositol-specific_,_X_domain PLC-like_phosphodiesterase,_TIM_beta/alpha-barrel_domain	KOG0169	Phosphoinositide-specific_phospholipase_C	Signal_transduction_mechanisms	CELLULAR_PROCESSES_AND_SIGNALING	3.1.4.11	1-phosphatidylinositol-4,5-bisphosphate_phosphodiesterase	Inositol_phosphate_metabolism	Metabolism_of_Complex_Lipids	METABOLIC	5323 5250 3003 4758 2830	intracellular_signaling_cascade signal_transduction phospholipase_C_activity lipid_metabolic_process phosphoinositide_phospholipase_C_activity	biological_process molecular_function	GO:0007242 GO:0007165 GO:0004629 GO:0006629 GO:0004435
3137217	340	Core	10.3419	10.413	10.408	11.0387	12.0549	12.12	Yes	1.42783							IPR002202 IPR023076 IPR000731 IPR009023 IPR009029 IPR004554	Hydroxymethylglutaryl-CoA_reductase,_class_I/II Hydroxymethylglutaryl-CoA_reductase,_class_I/II,_conserved_site Sterol-sensing_domain Hydroxymethylglutaryl-CoA_reductase,_class_I/II,_NAD/NADP-binding_domain Hydroxymethylglutaryl-CoA_reductase,_class_I/II,_substrate-binding_domain Hydroxymethylglutaryl-CoA_reductase,_eukaryotic/arcaheal_type	KOG2480	3-hydroxy-3-methylglutaryl-CoA_(HMG-CoA)_reductase	Lipid_transport_and_metabolism	METABOLISM	1.1.1.34	Hydroxymethylglutaryl-CoA_reductase_(NADPH)	Sterol_biosynthesis	Lipid_Metabolism	METABOLIC	9321 23921 9242 2818 23920 5967 9823	integral_to_membrane coenzyme_binding coenzyme_A_metabolic_process hydroxymethylglutaryl-CoA_reductase_(NADPH)_activity NADP_binding isoprenoid_biosynthetic_process oxidoreductase_activity,_acting_on_the_CH-OH_group_of_donors,_NAD_or_NADP_as_acceptor	cellular_component molecular_function biological_process	GO:0016021 GO:0050662 GO:0015936 GO:0004420 GO:0050661 GO:0008299 GO:0016616
3001914	345	Core	12.1378	11.659	11.7222	13.0862	13.1955	13.0754	Yes	1.26479							IPR011701 IPR020846 IPR004638	Major_facilitator_superfamily Major_facilitator_superfamily_domain Drug_resistance_transporter_EmrB/QacA_subfamily	KOG0254	Predicted_transporter_(major_facilitator_superfamily)	General_function_prediction_only	POORLY_CHARACTERIZED						9321 4927	integral_to_membrane transport	cellular_component biological_process	GO:0016021 GO:0006810
2876751	375	Core	9.87221	9.73273	9.79782	11.5297	11.4004	11.3584	Yes	1.63108													1.14.13.8	Dimethylaniline_monooxygenase_(N-oxide_forming)				2890	flavin-containing_monooxygenase_activity	molecular_function	GO:0004499
2556387	417	Core	11.1996	11.3169	11.0199	13.0725	13.2294	13.2404	Yes	1.99872
2601359	437	Core	9.03948	8.68873	8.59348	9.90646	9.96007	9.75454	Yes	1.09202	GH5_15	GH5_15	yes				IPR001547 IPR017853	Glycoside_hydrolase,_family_5 Glycoside_hydrolase_superfamily					3.2.1.58	Glucan_1,3-beta-glucosidase	Starch_and_sucrose_metabolism	Metabolism_of_Complex_Carbohydrates	METABOLIC	4143 2933 2744	carbohydrate_metabolic_process hydrolase_activity,_hydrolyzing_O-glycosyl_compounds glucan_1,3-beta-glucosidase_activity	biological_process molecular_function	GO:0005975 GO:0004553 GO:0004338
2579538	444	Core	6.56269	6.24839	6.46037	7.83141	7.53447	7.47685	Yes	1.20718	GH17	GH17	yes				IPR017853	Glycoside_hydrolase_superfamily					3.2.1.39	Glucan_endo-1,3-beta-D-glucosidase	Starch_and_sucrose_metabolism	Metabolism_of_Complex_Carbohydrates	METABOLIC	18472	glucan_endo-1,3-beta-D-glucosidase_activity	molecular_function	GO:0042973
3087180	474	Core	9.3249	9.29862	9.03671	10.8507	10.4909	10.6385	Yes	1.44211							IPR011701 IPR020846	Major_facilitator_superfamily Major_facilitator_superfamily_domain	KOG0255	Synaptic_vesicle_transporter_SVOP_and_related_transporters_(major_facilitator_superfamily)	General_function_prediction_only	POORLY_CHARACTERIZED
2904556	485	Core	7.64205	7.50454	7.61095	8.72034	8.72103	8.71957	Yes	1.13993							IPR011701 IPR020846	Major_facilitator_superfamily Major_facilitator_superfamily_domain	KOG2816	Predicted_transporter_ADD1_(major_facilitator_superfamily)	General_function_prediction_only	POORLY_CHARACTERIZED	4.99.1.1	Ferrochelatase	Porphyrin_and_chlorophyll_metabolism	Metabolism_of_Cofactors_and_Vitamins	METABOLIC	2732	ferrochelatase_activity	molecular_function	GO:0004325
2205828	548	Core	9.92654	10.4876	9.90344	12.0725	12.118	12.065	Yes	1.95249							IPR011701 IPR020846	Major_facilitator_superfamily Major_facilitator_superfamily_domain	KOG0255	Synaptic_vesicle_transporter_SVOP_and_related_transporters_(major_facilitator_superfamily)	General_function_prediction_only	POORLY_CHARACTERIZED
2619841	548	Core	9.78812	9.39282	9.6757	10.7718	10.8494	10.8283	Yes	1.19163							IPR011701 IPR020846	Major_facilitator_superfamily Major_facilitator_superfamily_domain	KOG0255	Synaptic_vesicle_transporter_SVOP_and_related_transporters_(major_facilitator_superfamily)	General_function_prediction_only	POORLY_CHARACTERIZED
3110532	549	Core	10.8063	10.7795	10.8851	11.8848	11.828	11.8417	Yes	1.02811							IPR000277 IPR015424	Cys/Met_metabolism,_pyridoxal_phosphate-dependent_enzyme Pyridoxal_phosphate-dependent_transferase	KOG0053	Cystathionine_beta-lyases/cystathionine_gamma-synthases	Amino_acid_transport_and_metabolism	METABOLISM						13063 4650 2415	pyridoxal_phosphate_binding amino_acid_metabolic_process cystathionine_gamma-synthase_activity	molecular_function biological_process	GO:0030170 GO:0006520 GO:0003962
2704086	649	Core	9.73125	9.65645	9.7	12.5641	12.4948	12.5676	Yes	2.84844							IPR011701 IPR020846	Major_facilitator_superfamily Major_facilitator_superfamily_domain	KOG2504	Monocarboxylate_transporter	Carbohydrate_transport_and_metabolism	METABOLISM
2082794	741	Core	7.42518	7.22613	7.44451	8.5071	8.43229	8.32342	Yes	1.06273
1276251	741	Core	8.73295	8.76117	8.63777	9.79017	9.74879	9.74445	Yes	1.05013
2611664	819	Core	5.91541	5.9561	6.04067	9.66814	9.07134	8.7441	Yes	3.26211							IPR003819	Taurine_catabolism_dioxygenase_TauD/TfdA	KOG3889	Predicted_gamma-butyrobetaine,2-oxoglutarate_dioxygenase	Lipid_transport_and_metabolism	METABOLISM	1.14.11.8	Trimethyllysine_dioxygenase	Lysine_degradation	Amino_Acid_Metabolism	METABOLIC	9710 4283 23615	oxidoreductase_activity electron_transport trimethyllysine_dioxygenase_activity	molecular_function biological_process	GO:0016491 GO:0006118 GO:0050353
1590370	838	Core	7.78421	8.12852	7.84396	8.84018	9.30882	9.22276	Yes	1.2115
2720388	878	Core	8.73599	8.68873	8.46325	9.99995	9.59503	9.62183	Yes	1.11751							IPR012882 IPR012336	Protein_of_unknown_function_DUF1687,_fungi Thioredoxin-like_fold
2599235	983	Core	11.6102	11.0936	11.3862	12.6378	12.4362	12.4879	Yes	1.14532							IPR000534	Semialdehyde_dehydrogenase,_NAD-binding										24535 9827 4650 3930	NAD_binding oxidoreductase_activity,_acting_on_the_aldehyde_or_oxo_group_of_donors,_NAD_or_NADP_as_acceptor amino_acid_metabolic_process cytoplasm	molecular_function biological_process cellular_component	GO:0051287 GO:0016620 GO:0006520 GO:0005737
1452579	1003	Core	11.6332	11.3551	11.4095	12.7649	12.891	13.0719	Yes	1.44442							IPR011598	Myc-type,_basic_helix-loop-helix_(bHLH)_domain	KOG1318	Helix_loop_helix_transcription_factor_EB	Transcription	INFORMATION_STORAGE_AND_PROCESSING						19908 13391 3838	regulation_of_transcription transcription_regulator_activity nucleus	biological_process molecular_function cellular_component	GO:0045449 GO:0030528 GO:0005634
2891006	1003	Core	13.0715	12.885	12.8951	14.3526	14.2331	14.3327	Yes	1.35412							IPR011598	Myc-type,_basic_helix-loop-helix_(bHLH)_domain	KOG1318	Helix_loop_helix_transcription_factor_EB	Transcription	INFORMATION_STORAGE_AND_PROCESSING						19908 13391 3838	regulation_of_transcription transcription_regulator_activity nucleus	biological_process molecular_function cellular_component	GO:0045449 GO:0030528 GO:0005634
1456134	1003	Core	12.8956	12.8374	12.8331	13.9792	13.9305	14.1237	Yes	1.15796							IPR011598	Myc-type,_basic_helix-loop-helix_(bHLH)_domain	KOG1318	Helix_loop_helix_transcription_factor_EB	Transcription	INFORMATION_STORAGE_AND_PROCESSING						19908 13391 3838	regulation_of_transcription transcription_regulator_activity nucleus	biological_process molecular_function cellular_component	GO:0045449 GO:0030528 GO:0005634
2763179	1053	Core	8.96873	8.47117	8.17969	10.0625	10.122	10.0386	Yes	1.50058									KOG1399	Flavin-containing_monooxygenase	Secondary_metabolites_biosynthesis,_transport_and_catabolism	METABOLISM	1.14.13.8	Dimethylaniline_monooxygenase_(N-oxide_forming)				2890	flavin-containing_monooxygenase_activity	molecular_function	GO:0004499
2754432	1053	Core	7.19663	6.94443	6.77292	8.33767	8.49855	8.42301	Yes	1.44754									KOG1399	Flavin-containing_monooxygenase	Secondary_metabolites_biosynthesis,_transport_and_catabolism	METABOLISM	1.14.13.8	Dimethylaniline_monooxygenase_(N-oxide_forming)				2890	flavin-containing_monooxygenase_activity	molecular_function	GO:0004499
2567075	1106	Core	10.7814	10.8225	10.6232	11.8557	11.8224	11.9205	Yes	1.1217							IPR012336	Thioredoxin-like_fold
2867082	1179	Core	9.0951	9.1615	9.04179	10.4776	10.3973	10.5692	Yes	1.38312							IPR004695	Voltage-dependent_anion_channel										9321	integral_to_membrane	cellular_component	GO:0016021
3109608	1191	Core	9.55274	9.75397	9.1772	11.695	11.2985	11.4692	Yes	1.98245							IPR020904	Short-chain_dehydrogenase/reductase,_conserved_site	KOG0725	Reductases_with_broad_range_of_substrate_specificities	General_function_prediction_only	POORLY_CHARACTERIZED						14950	sorbose_reductase_activity	molecular_function	GO:0032115
2872684	1209	Core	9.65927	10.1602	9.37931	14.6971	14.7746	14.8755	Yes	5.01402							IPR027842 IPR017943	Protein_of_unknown_function_DUF4449 Bactericidal_permeability-increasing_protein,_alpha/beta_domain
2868569	1209	Core	10.6823	10.7126	10.0817	13.539	13.6934	13.7694	Yes	3.15064							IPR027842 IPR017943	Protein_of_unknown_function_DUF4449 Bactericidal_permeability-increasing_protein,_alpha/beta_domain
3140724	1255	Core	6.60329	6.90501	6.57692	11.7361	11.7712	11.8303	Yes	5.07855							IPR027842	Protein_of_unknown_function_DUF4449
3140873	1255	Core	6.65571	6.68063	6.10031	11.2369	11.1953	11.2376	Yes	4.72553							IPR027842	Protein_of_unknown_function_DUF4449
874655	1255	Core	8.22677	8.05118	7.78461	11.4765	11.4078	11.4117	Yes	3.40408							IPR027842	Protein_of_unknown_function_DUF4449
2880801	1334	Core	9.24161	9.22049	9.19783	10.4941	10.3103	10.3105	Yes	1.15516							IPR000878 IPR006367 IPR003043	Tetrapyrrole_methylase Sirohaem_synthase,_N-terminal Uroporphiryn-III_C-methyltransferase,_conserved_site	KOG1527	Uroporphyrin_III_methyltransferase	Coenzyme_transport_and_metabolism	METABOLISM	2.1.1.107	Uroporphyrin-III_C-methyltransferase	Porphyrin_and_chlorophyll_metabolism	Metabolism_of_Cofactors_and_Vitamins	METABOLIC	5846 5830 4896 3209	methyltransferase_activity metabolic_process porphyrin_biosynthetic_process uroporphyrin-III_C-methyltransferase_activity	molecular_function biological_process	GO:0008168 GO:0008152 GO:0006779 GO:0004851
479860	1334	Core	9.34099	9.34943	9.48937	10.6617	10.3985	10.3496	Yes	1.08309							IPR000878 IPR006367 IPR003043	Tetrapyrrole_methylase Sirohaem_synthase,_N-terminal Uroporphiryn-III_C-methyltransferase,_conserved_site	KOG1527	Uroporphyrin_III_methyltransferase	Coenzyme_transport_and_metabolism	METABOLISM	2.1.1.107	Uroporphyrin-III_C-methyltransferase	Porphyrin_and_chlorophyll_metabolism	Metabolism_of_Cofactors_and_Vitamins	METABOLIC	5846 5830 4896 3209	methyltransferase_activity metabolic_process porphyrin_biosynthetic_process uroporphyrin-III_C-methyltransferase_activity	molecular_function biological_process	GO:0008168 GO:0008152 GO:0006779 GO:0004851
2895250	1429	Core	9.99934	10.2783	10.1468	11.7345	11.3905	11.5258	Yes	1.41107							IPR003120 IPR007087 IPR015880	Transcription_factor,_STE-like Zinc_finger,_C2H2 Zinc_finger,_C2H2-like	KOG1721	FOG:_Zn-finger	General_function_prediction_only	POORLY_CHARACTERIZED						4504 3838 2196 5939 3827 2175	regulation_of_transcription,_DNA-dependent nucleus transcription_factor_activity zinc_ion_binding intracellular nucleic_acid_binding	biological_process cellular_component molecular_function	GO:0006355 GO:0005634 GO:0003700 GO:0008270 GO:0005622 GO:0003676
2606479	1429	Core	8.61547	8.90797	8.87253	9.74851	10.305	10.2475	Yes	1.31813							IPR003120 IPR007087 IPR015880	Transcription_factor,_STE-like Zinc_finger,_C2H2 Zinc_finger,_C2H2-like	KOG1721	FOG:_Zn-finger	General_function_prediction_only	POORLY_CHARACTERIZED						4504 3838 2196 5939 3827 2175	regulation_of_transcription,_DNA-dependent nucleus transcription_factor_activity zinc_ion_binding intracellular nucleic_acid_binding	biological_process cellular_component molecular_function	GO:0006355 GO:0005634 GO:0003700 GO:0008270 GO:0005622 GO:0003676
2905372	1458	Core	12.2771	12.5428	12.3164	14.214	14.8318	14.827	Yes	2.26843	CBM21						IPR005036	Putative_phosphatase_regulatory_subunit	KOG3986	Protein_phosphatase,_regulatory_subunit_PPP1R3C/D	Posttranslational_modification,_protein_turnover,_chaperones Signal_transduction_mechanisms	CELLULAR_PROCESSES_AND_SIGNALING
1245293	1458	Core	13.635	13.5893	13.3957	13.9181	14.9686	14.9767	Yes	1.15526	CBM21						IPR005036	Putative_phosphatase_regulatory_subunit	KOG3986	Protein_phosphatase,_regulatory_subunit_PPP1R3C/D	Posttranslational_modification,_protein_turnover,_chaperones Signal_transduction_mechanisms	CELLULAR_PROCESSES_AND_SIGNALING
2723561	1461	Core	10.4918	10.6292	10.5976	11.6511	11.5762	11.6942	Yes	1.06727							IPR000719 IPR008271 IPR002290 IPR011009	Protein_kinase_domain Serine/threonine-protein_kinase,_active_site Serine/threonine/dual_specificity_protein_kinase,_catalytic__domain Protein_kinase-like_domain	KOG0594	Protein_kinase_PCTAIRE_and_related_kinases	General_function_prediction_only	POORLY_CHARACTERIZED						4602 3736 3043 3045	protein_amino_acid_phosphorylation ATP_binding protein_kinase_activity protein_serine/threonine_kinase_activity	biological_process molecular_function	GO:0006468 GO:0005524 GO:0004672 GO:0004674
2711528	1466	Core	8.1917	8.3115	8.52622	9.83861	9.50349	9.68233	Yes	1.33457
2759441	1518	Core	8.56497	8.37058	8.26034	10.0505	9.67703	9.85182	Yes	1.46623			yes	Unknown
424924	1553	Core	9.23947	9.05927	9.10867	10.3773	10.8799	10.9563	Yes	1.62446							IPR001138 IPR007219 IPR017896	Zn(2)-C6_fungal-type_DNA-binding_domain Transcription_factor_domain,_fungi 4Fe-4S_ferredoxin-type,_iron-sulphur_binding_domain										5939 4504 3838 2196 4499 2176	zinc_ion_binding regulation_of_transcription,_DNA-dependent nucleus transcription_factor_activity transcription DNA_binding	molecular_function biological_process cellular_component	GO:0008270 GO:0006355 GO:0005634 GO:0003700 GO:0006350 GO:0003677
1657279	1565	Core	10.738	11.0509	10.8149	12.1083	12.2081	12.3024	Yes	1.33392							IPR001810	F-box_domain
2602933	1620	Core	8.56839	9.3317	8.69369	10.1451	9.67498	9.8908	Yes	1.00985
3115253	1630	Core	6.65571	6.78854	6.92361	8.14567	7.56129	7.81464	Yes	1.07283							IPR020904	Short-chain_dehydrogenase/reductase,_conserved_site	KOG0725	Reductases_with_broad_range_of_substrate_specificities	General_function_prediction_only	POORLY_CHARACTERIZED	1.1.-.-	Acting_on_the_CH-OH_group_of_donors	Benzoate_degradation_via_CoA_ligation Ethylbenzene_degradation	Biodegradation_of_Xenobiotics	METABOLIC	20156 17983 10760 10759 10758 10757 10756 2750	ketoreductase_activity versicolorin_reductase_activity myrtenol_dehydrogenase_activity 1-phenylethanol_dehydrogenase_activity hydroxymethylmethylsilanediol_oxidase_activity chloral_hydrate_dehydrogenase_activity pinocarveol_dehydrogenase_activity glucose_dehydrogenase_activity	molecular_function	GO:0045703 GO:0042469 GO:0018450 GO:0018449 GO:0018448 GO:0018447 GO:0018446 GO:0004344
2581089	1649	Core	9.24376	9.33764	9.17026	11.2938	11.0933	11.2136	Yes	1.95052							IPR000340 IPR016130 IPR020422 IPR000387 IPR029021	Dual_specificity_phosphatase,_catalytic_domain Protein-tyrosine_phosphatase,_active_site Dual_specificity_phosphatase,_subgroup,_catalytic_domain Protein-tyrosine/Dual_specificity_phosphatase Protein-tyrosine_phosphatase-like	KOG1716	Dual_specificity_phosphatase	Defense_mechanisms	CELLULAR_PROCESSES_AND_SIGNALING						5817 4604 9988 9582 3091	protein_tyrosine/serine/threonine_phosphatase_activity protein_amino_acid_dephosphorylation phosphoric_monoester_hydrolase_activity dephosphorylation protein_tyrosine_phosphatase_activity	molecular_function biological_process	GO:0008138 GO:0006470 GO:0016791 GO:0016311 GO:0004725
2562942	1649	Core	7.64205	7.47254	7.63131	9.1591	9.2929	9.36927	Yes	1.70119							IPR000340 IPR016130 IPR020422 IPR000387 IPR029021	Dual_specificity_phosphatase,_catalytic_domain Protein-tyrosine_phosphatase,_active_site Dual_specificity_phosphatase,_subgroup,_catalytic_domain Protein-tyrosine/Dual_specificity_phosphatase Protein-tyrosine_phosphatase-like	KOG1716	Dual_specificity_phosphatase	Defense_mechanisms	CELLULAR_PROCESSES_AND_SIGNALING						5817 4604 9988 9582 3091	protein_tyrosine/serine/threonine_phosphatase_activity protein_amino_acid_dephosphorylation phosphoric_monoester_hydrolase_activity dephosphorylation protein_tyrosine_phosphatase_activity	molecular_function biological_process	GO:0008138 GO:0006470 GO:0016791 GO:0016311 GO:0004725
2557579	1699	Core	8.78682	9.20597	8.92844	10.4725	9.8842	10.1545	Yes	1.20548							IPR001128	Cytochrome_P450										12251 4283 3721 2888	heme_binding electron_transport iron_ion_binding monooxygenase_activity	molecular_function biological_process	GO:0020037 GO:0006118 GO:0005506 GO:0004497
2571358	1710	Core	11.194	11.2532	11.2562	11.9993	12.3353	12.3651	Yes	1.00807							IPR000719 IPR017441 IPR008271 IPR002290 IPR011009	Protein_kinase_domain Protein_kinase,_ATP_binding_site Serine/threonine-protein_kinase,_active_site Serine/threonine/dual_specificity_protein_kinase,_catalytic__domain Protein_kinase-like_domain	KOG0586	Serine/threonine_protein_kinase	General_function_prediction_only	POORLY_CHARACTERIZED						4602 3736 3043 3045 3052	protein_amino_acid_phosphorylation ATP_binding protein_kinase_activity protein_serine/threonine_kinase_activity protein_kinase_CK2_activity	biological_process molecular_function	GO:0006468 GO:0005524 GO:0004672 GO:0004674 GO:0004682
2578709	1745	Core	7.74241	8.14891	7.48236	11.5679	11.4515	11.5263	Yes	3.6967
3033706	1761	Core	10.8845	10.9402	10.992	12.1304	12.4311	12.581	Yes	1.45376							IPR003163	Transcription_regulator_HTH,_APSES-type_DNA-binding_domain										4504 2196 2176	regulation_of_transcription,_DNA-dependent transcription_factor_activity DNA_binding	biological_process molecular_function	GO:0006355 GO:0003700 GO:0003677
3118246	1895	Core	14.337	14.2905	14.489	15.6914	15.6564	15.648	Yes	1.29078			yes		M36; Fungalysin metallopeptidase (M36); Fungalysin/Thermolysin Propeptide Motif		IPR001842 IPR011096	Peptidase_M36,_fungalysin FTP_domain					3.4.24.-	Metalloendopeptidases				5939 2658 13282 5987 5813 2679	zinc_ion_binding metalloendopeptidase_activity matrilysin-2_activity prenyl_protein_specific_endopeptidase_activity collagenase_activity stromelysin_3_activity	molecular_function	GO:0008270 GO:0004222 GO:0030402 GO:0008319 GO:0008133 GO:0004249
1288636	1960	Core	5.6312	6.03125	5.41537	9.23043	8.764	9.03668	Yes	3.31526			yes				IPR000612	Proteolipid_membrane_potential_modulator	KOG1773	Stress_responsive_protein	General_function_prediction_only	POORLY_CHARACTERIZED						9321	integral_to_membrane	cellular_component	GO:0016021
2564951	1992	Core	8.1828	7.93073	7.85555	9.44119	9.38837	9.20519	Yes	1.35618			yes	Lipase (class 3)			IPR002921 IPR029058	Fungal_lipase-like_domain Alpha/Beta_hydrolase_fold	KOG4569	Predicted_lipase	Lipid_transport_and_metabolism	METABOLISM	3.1.1.3	Triacylglycerol_lipase	Glycerolipid_metabolism	Metabolism_of_Complex_Lipids	METABOLIC	4758 3166	lipid_metabolic_process triacylglycerol_lipase_activity	biological_process molecular_function	GO:0006629 GO:0004806
2559775	2061	Core	8.48031	8.49526	8.35724	9.72508	9.40327	9.50227	Yes	1.10487
2872527	2062	Core	10.0614	10.2096	10.1468	12.7231	12.4726	12.5656	Yes	2.45066							IPR005630 IPR008949	Terpene_synthase,_metal-binding_domain Isoprenoid_synthase_domain										10024 281	lyase_activity magnesium_ion_binding	molecular_function	GO:0016829 GO:0000287
2657841	2107	Core	6.05854	6.03125	6.23057	7.22552	7.38233	7.3653	Yes	1.23273							IPR001138	Zn(2)-C6_fungal-type_DNA-binding_domain										5939 4504 3838 2196	zinc_ion_binding regulation_of_transcription,_DNA-dependent nucleus transcription_factor_activity	molecular_function biological_process cellular_component	GO:0008270 GO:0006355 GO:0005634 GO:0003700
2622773	2210	Core	13.2149	13.129	13.1615	14.3183	14.5712	14.5993	Yes	1.33297			yes				IPR018825 IPR018827	Domain_of_unknown_function_DUF2427 Uncharacterised_domain_YCR061W,_C-terminal
2582252	2216	Core	8.63191	9.37274	8.88671	13.4464	13.076	13.2495	Yes	4.26777							IPR012312	Haemerythrin/HHE_cation-binding_motif
2866664	2224	Core	7.31543	7.09915	7.00907	10.4789	10.2931	10.2856	Yes	3.21847
286561	2243	Core	10.0319	10.1134	10.1702	11.4462	11.417	11.4482	Yes	1.33169							IPR013149 IPR013154 IPR020843 IPR011032	Alcohol_dehydrogenase,_C-terminal Alcohol_dehydrogenase_GroES-like Polyketide_synthase,_enoylreductase_domain GroES_(chaperonin_10)-like	KOG0023	Alcohol_dehydrogenase,_class_V	Secondary_metabolites_biosynthesis,_transport_and_catabolism	METABOLISM	1.1.1.1	Alcohol_dehydrogenase	Bile_acid_biosynthesis Tyrosine_metabolism Glycerolipid_metabolism Glycolysis_/_Gluconeogenesis Fatty_acid_metabolism	Lipid_Metabolism Amino_Acid_Metabolism Metabolism_of_Complex_Lipids Carbohydrate_Metabolism	METABOLIC	2469 2468 2467 2466	alcohol_dehydrogenase_activity,_iron-dependent alcohol_dehydrogenase_activity,_zinc-dependent alcohol_dehydrogenase_activity,_metal_ion-independent alcohol_dehydrogenase_activity	molecular_function	GO:0004025 GO:0004024 GO:0004023 GO:0004022
1974414	2254	Core	8.39424	7.88284	8.13286	10.4467	9.94147	9.88897	Yes	1.96947							IPR004045 IPR004046 IPR010987 IPR012336	Glutathione_S-transferase,_N-terminal Glutathione_S-transferase,_C-terminal Glutathione_S-transferase,_C-terminal-like Thioredoxin-like_fold	KOG4244	Failed_axon_connections_(fax)_protein/glutathione_S-transferase-like_protein	Signal_transduction_mechanisms	CELLULAR_PROCESSES_AND_SIGNALING
348705	2254	Core	9.33095	8.9856	8.96366	11.0256	10.7274	10.7446	Yes	1.73829							IPR004045 IPR004046 IPR010987 IPR012336	Glutathione_S-transferase,_N-terminal Glutathione_S-transferase,_C-terminal Glutathione_S-transferase,_C-terminal-like Thioredoxin-like_fold	KOG4244	Failed_axon_connections_(fax)_protein/glutathione_S-transferase-like_protein	Signal_transduction_mechanisms	CELLULAR_PROCESSES_AND_SIGNALING
301673	2344	Core	10.975	10.8251	10.704	12.706	12.3717	12.4619	Yes	1.68173									KOG4039	Serine/threonine_kinase_TIP30/CC3	Signal_transduction_mechanisms	CELLULAR_PROCESSES_AND_SIGNALING	1.1.1.-	With_NAD(+)_or_NADP(+)_as_acceptor	Bile_acid_biosynthesis Vitamin_B6_metabolism Glycine,_serine_and_threonine_metabolism Butanoate_metabolism Fructose_and_mannose_metabolism Galactose_metabolism Lysine_degradation Nucleotide_sugars_metabolism Ascorbate_and_aldarate_metabolism Tetrachloroethene_degradation Benzoate_degradation_via_CoA_ligation Glycerolipid_metabolism	Lipid_Metabolism Metabolism_of_Cofactors_and_Vitamins Amino_Acid_Metabolism Carbohydrate_Metabolism Nucleotide_Metabolism Biodegradation_of_Xenobiotics Metabolism_of_Complex_Lipids	METABOLIC	25233 22621 19178 16591 16590 15277 10763 10762 10761 9508 6491 2886 2842 2477 248 247	(R)-2-hydroxyglutarate_dehydrogenase_activity 3-ketoglucose-reductase_activity (R)-2-hydroxyisocaproate_dehydrogenase_activity steroid_dehydrogenase_activity,_acting_on_the_CH-CH_group_of_donors steroid_dehydrogenase_activity,_acting_on_the_CH-OH_group_of_donors,_NAD_or_NADP_as_acceptor phenylcoumaran_benzylic_ether_reductase_activity 2-hydroxytetrahydrofuran_dehydrogenase_activity 5-exo-hydroxyc…	molecular_function	GO:0051990 GO:0048258 GO:0043713 GO:0033765 GO:0033764 GO:0032442 GO:0018453 GO:0018452 GO:0018451 GO:0016229 GO:0008875 GO:0004495 GO:0004448 GO:0004033 GO:0000253 GO:0000252
694707	2344	Core	11.5757	11.3887	11.3014	13.0162	12.7824	12.7741	Yes	1.43581			yes						KOG4039	Serine/threonine_kinase_TIP30/CC3	Signal_transduction_mechanisms	CELLULAR_PROCESSES_AND_SIGNALING	1.1.1.-	With_NAD(+)_or_NADP(+)_as_acceptor	Bile_acid_biosynthesis Vitamin_B6_metabolism Glycine,_serine_and_threonine_metabolism Butanoate_metabolism Fructose_and_mannose_metabolism Galactose_metabolism Lysine_degradation Nucleotide_sugars_metabolism Ascorbate_and_aldarate_metabolism Tetrachloroethene_degradation Benzoate_degradation_via_CoA_ligation Glycerolipid_metabolism	Lipid_Metabolism Metabolism_of_Cofactors_and_Vitamins Amino_Acid_Metabolism Carbohydrate_Metabolism Nucleotide_Metabolism Biodegradation_of_Xenobiotics Metabolism_of_Complex_Lipids	METABOLIC	25233 22621 19178 16591 16590 15277 10763 10762 10761 9508 6491 2886 2842 2477 248 247	(R)-2-hydroxyglutarate_dehydrogenase_activity 3-ketoglucose-reductase_activity (R)-2-hydroxyisocaproate_dehydrogenase_activity steroid_dehydrogenase_activity,_acting_on_the_CH-CH_group_of_donors steroid_dehydrogenase_activity,_acting_on_the_CH-OH_group_of_donors,_NAD_or_NADP_as_acceptor phenylcoumaran_benzylic_ether_reductase_activity 2-hydroxytetrahydrofuran_dehydrogenase_activity 5-exo-hydroxyc…	molecular_function	GO:0051990 GO:0048258 GO:0043713 GO:0033765 GO:0033764 GO:0032442 GO:0018453 GO:0018452 GO:0018451 GO:0016229 GO:0008875 GO:0004495 GO:0004448 GO:0004033 GO:0000253 GO:0000252
2568056	2355	Core	10.0492	10.1552	10.0915	11.4598	11.1953	11.21	Yes	1.19431							IPR005135	Endonuclease/exonuclease/phosphatase
2889998	2416	Core	13.3796	13.3879	13.2847	14.3369	14.4892	14.4927	Yes	1.08995							IPR001138 IPR007219	Zn(2)-C6_fungal-type_DNA-binding_domain Transcription_factor_domain,_fungi					2.1.1.77	Protein-L-isoaspartate(D-aspartate)_O-methyltransferase				5939 4504 3838 2196 4499 2176 3085	zinc_ion_binding regulation_of_transcription,_DNA-dependent nucleus transcription_factor_activity transcription DNA_binding protein-L-isoaspartate_(D-aspartate)_O-methyltransferase_activity	molecular_function biological_process cellular_component	GO:0008270 GO:0006355 GO:0005634 GO:0003700 GO:0006350 GO:0003677 GO:0004719
928616	2468	Core	10.2188	10.3402	10.3271	11.4219	11.271	11.2934	Yes	1.03396							IPR012349	FMN-binding_split_barrel										7744	FMN_binding	molecular_function	GO:0010181
2706392	2492	Core	12.0119	12.0526	12.0151	13.0109	13.3309	13.4046	Yes	1.23222							IPR001138 IPR007219	Zn(2)-C6_fungal-type_DNA-binding_domain Transcription_factor_domain,_fungi										5939 4504 3838 2196 4499 2176	zinc_ion_binding regulation_of_transcription,_DNA-dependent nucleus transcription_factor_activity transcription DNA_binding	molecular_function biological_process cellular_component	GO:0008270 GO:0006355 GO:0005634 GO:0003700 GO:0006350 GO:0003677
2001553	2549	Core	9.27131	9.18637	9.10867	10.4084	10.1779	10.1936	Yes	1.07446							IPR003830	(2R)-phospho-3-sulpholactate_synthase,_ComA										11561	coenzyme_M_biosynthetic_process	biological_process	GO:0019295
1753109	2550	Core	4.75917	4.97915	5.14026	6.2826	6.16477	6.30973	Yes	1.31345	EXPN	EXPN	yes	EXPN; Cerato-platanin			IPR010829 IPR009009	Cerato-platanin RlpA-like_double-psi_beta-barrel_domain
3087322	2607	Core	11.6559	11.6604	11.6354	12.9078	12.9265	12.85	Yes	1.24468	GH95		yes				IPR027414 IPR016518 IPR008928	Glycosyl_hydrolase_family,_N-terminal_domain Alpha-L-fucosidase Six-hairpin_glycosidase-like					3.2.1.51	Alpha-L-fucosidase	N-Glycan_degradation	Metabolism_of_Complex_Carbohydrates	METABOLIC	2290 2939	catalytic_activity alpha-L-fucosidase_activity	molecular_function	GO:0003824 GO:0004560
2522275	2637	Core	9.88324	9.62404	9.96756	11.4271	11.4274	11.3957	Yes	1.58754
2698393	2638	Core	7.92432	7.782	8.13761	9.41214	9.78528	9.73223	Yes	1.70483
2672836	2638	Core	9.85969	9.82855	9.86813	11.4377	11.3924	11.5858	Yes	1.62344
2640210	2649	Core	11.1633	11.0419	11.0909	14.3016	14.1161	14.1225	Yes	3.084							IPR000873 IPR025110 IPR020845	AMP-dependent_synthetase/ligase AMP-binding_enzyme_C-terminal_domain AMP-binding,_conserved_site	KOG1176	Acyl-CoA_synthetase	Lipid_transport_and_metabolism	METABOLISM	6.2.1.12	4-coumarate--CoA_ligase	Flavonoids,_stilbene_and_lignin_biosynthesis	Biosynthesis_of_Secondary_Metabolites	METABOLIC	5830 2290 9491	metabolic_process catalytic_activity 4-coumarate-CoA_ligase_activity	biological_process molecular_function	GO:0008152 GO:0003824 GO:0016207
2782273	2649	Core	9.35888	9.2428	9.06941	12.3468	12.2077	12.269	Yes	3.04868							IPR000873 IPR025110 IPR020845	AMP-dependent_synthetase/ligase AMP-binding_enzyme_C-terminal_domain AMP-binding,_conserved_site	KOG1176	Acyl-CoA_synthetase	Lipid_transport_and_metabolism	METABOLISM	6.2.1.12	4-coumarate--CoA_ligase	Flavonoids,_stilbene_and_lignin_biosynthesis	Biosynthesis_of_Secondary_Metabolites	METABOLIC	5830 2290 9491	metabolic_process catalytic_activity 4-coumarate-CoA_ligase_activity	biological_process molecular_function	GO:0008152 GO:0003824 GO:0016207
3088049	2684	Core	11.3136	11.2331	11.3554	12.7125	12.979	13.0934	Yes	1.63608							IPR000818	TEA/ATTS										4504 3838 2196	regulation_of_transcription,_DNA-dependent nucleus transcription_factor_activity	biological_process cellular_component molecular_function	GO:0006355 GO:0005634 GO:0003700
148326	2722	Core	9.72053	9.85154	9.14924	13.1108	12.7805	12.9828	Yes	3.3601							IPR008914 IPR001858	Phosphatidylethanolamine-binding_protein_PEBP Phosphatidylethanolamine-binding,_conserved_site	KOG3346	Phosphatidylethanolamine_binding_protein	General_function_prediction_only	POORLY_CHARACTERIZED
3118234	2728	Core	8.44352	8.05839	7.6041	11.8154	11.4933	11.6077	Yes	3.57401							IPR013740 IPR012336	Redoxin Thioredoxin-like_fold	KOG0541	Alkyl_hydroperoxide_reductase/peroxiredoxin	Posttranslational_modification,_protein_turnover,_chaperones	CELLULAR_PROCESSES_AND_SIGNALING						9710 25163	oxidoreductase_activity peroxiredoxin_activity	molecular_function	GO:0016491 GO:0051920
2868782	2795	Core	3.85697	3.96408	3.48382	8.34328	7.71253	8.20469	Yes	4.41479
2870648	2795	Core	6.79074	6.76231	6.4904	10.3909	9.9834	10.1802	Yes	3.51596
148365	2816	Core	10.5422	10.7509	10.7597	11.8963	11.8271	11.9445	Yes	1.20246							IPR000340 IPR016130 IPR000387 IPR029021	Dual_specificity_phosphatase,_catalytic_domain Protein-tyrosine_phosphatase,_active_site Protein-tyrosine/Dual_specificity_phosphatase Protein-tyrosine_phosphatase-like	KOG1720	Protein_tyrosine_phosphatase_CDC14	Defense_mechanisms	CELLULAR_PROCESSES_AND_SIGNALING						5817 4604 9988 9582 3091	protein_tyrosine/serine/threonine_phosphatase_activity protein_amino_acid_dephosphorylation phosphoric_monoester_hydrolase_activity dephosphorylation protein_tyrosine_phosphatase_activity	molecular_function biological_process	GO:0008138 GO:0006470 GO:0016791 GO:0016311 GO:0004725
2663550	2828	Core	10.3929	10.4996	10.2524	12.3324	12.1784	12.3314	Yes	1.89714							IPR018108 IPR023395	Mitochondrial_substrate/solute_carrier Mitochondrial_carrier_domain	KOG0767	Mitochondrial_phosphate_carrier_protein	Energy_production_and_conversion	METABOLISM
2072211	2850	Core	11.3207	11.163	11.1661	11.7108	12.515	12.589	Yes	1.10452
2564769	2882	Core	9.72513	9.89041	9.01621	13.5963	13.1692	13.2533	Yes	3.76127							IPR002068 IPR008978	Alpha_crystallin/Hsp20_domain HSP20-like_chaperone	KOG0710	Molecular_chaperone_(small_heat-shock_protein_Hsp26/Hsp42)	Posttranslational_modification,_protein_turnover,_chaperones	CELLULAR_PROCESSES_AND_SIGNALING
711549	2942	Core	9.81574	9.93806	9.68872	12.934	13.1306	13.257	Yes	3.29583							IPR029730	Archaeal/bacterial/fungal_rhodopsin-like
937825	2943	Core	8.50909	8.95891	8.62767	9.74428	9.86638	9.81755	Yes	1.09733
2672390	2998	Core	11.6122	11.3566	11.1426	13.2248	12.8835	12.9608	Yes	1.64759
2639007	3058	Core	7.58238	7.08511	6.93457	10.4031	9.76811	10.1742	Yes	2.9203
2892519	3108	Core	10.8121	10.7839	10.6113	12.136	11.858	11.7773	Yes	1.19378							IPR008030	NmrA-like_domain	KOG1502	Flavonol_reductase/cinnamoyl-CoA_reductase	Defense_mechanisms	CELLULAR_PROCESSES_AND_SIGNALING						9773 4925	transcription_repressor_activity regulation_of_nitrogen_utilization	molecular_function biological_process	GO:0016564 GO:0006808
2868653	3154	Core	5.6312	6.18398	4.64845	13.3121	13.0449	13.358	Yes	7.64629							IPR022234	Protein_of_unknown_function_DUF3759
1621940	3154	Core	5.24307	4.85226	4.41786	11.2909	11.091	11.4187	Yes	6.44489							IPR022234	Protein_of_unknown_function_DUF3759
2569835	3180	Core	9.42832	9.39709	9.21141	11.2601	10.9885	11.1728	Yes	1.79674							IPR018824	Conidiation-specific_protein_6
2839232	3215	Core	13.4125	13.5029	13.4135	14.631	14.8307	14.8882	Yes	1.34388							IPR001128 IPR017972	Cytochrome_P450 Cytochrome_P450,_conserved_site	KOG0157	Cytochrome_P450_CYP4/CYP19/CYP26_subfamilies	Lipid_transport_and_metabolism Secondary_metabolites_biosynthesis,_transport_and_catabolism	METABOLISM	1.14.14.1	Unspecific_monooxygenase	Tryptophan_metabolism Fatty_acid_metabolism gamma-Hexachlorocyclohexane_degradation	Amino_Acid_Metabolism Lipid_Metabolism Biodegradation_of_Xenobiotics	METABOLIC	12251 4283 3721 2888 23642	heme_binding electron_transport iron_ion_binding monooxygenase_activity unspecific_monooxygenase_activity	molecular_function biological_process	GO:0020037 GO:0006118 GO:0005506 GO:0004497 GO:0050381
2523361	3221	Core	6.05854	5.90905	5.69871	8.13923	7.18949	7.56211	Yes	1.80246
2638894	3225	Core	9.90911	9.90047	9.82606	12.4012	12.1289	12.0796	Yes	2.33216
2559797	3259	Core	11.0692	10.7719	10.6609	11.6121	12.0081	12.1117	Yes	1.08241
2559562	3275	Core	11.701	11.7753	11.7996	12.514	13.0347	12.9783	Yes	1.1015							IPR000719 IPR017441 IPR008271 IPR002290 IPR011009	Protein_kinase_domain Protein_kinase,_ATP_binding_site Serine/threonine-protein_kinase,_active_site Serine/threonine/dual_specificity_protein_kinase,_catalytic__domain Protein_kinase-like_domain	KOG0590	Checkpoint_kinase_and_related_serine/threonine_protein_kinases	Cell_cycle_control,_cell_division,_chromosome_partitioning	METABOLISM						4602 3736 3043 3045	protein_amino_acid_phosphorylation ATP_binding protein_kinase_activity protein_serine/threonine_kinase_activity	biological_process molecular_function	GO:0006468 GO:0005524 GO:0004672 GO:0004674
2563366	3293	Core	3.03467	3.7671	2.90362	6.83773	5.96499	6.17185	Yes	3.18542
2583407	3293	Core	6.68122	6.69918	6.77292	9.39605	8.65616	8.89049	Yes	2.30703
2638116	3368	Core	11.4211	11.2025	11.3503	12.4569	12.4399	12.4162	Yes	1.11115			yes				IPR002938	Monooxygenase,_FAD-binding	KOG2614	Kynurenine_3-monooxygenase_and_related_flavoprotein_monooxygenases	Energy_production_and_conversion General_function_prediction_only	METABOLISM POORLY_CHARACTERIZED	1.14.13.1	Salicylate_1-monooxygenase	Fluorene_degradation Nitorobenzene_degradation	Biodegradation_of_Xenobiotics	METABOLIC	4851 4283 2888 10964	aromatic_compound_metabolic_process electron_transport monooxygenase_activity salicylate_1-monooxygenase_activity	biological_process molecular_function	GO:0006725 GO:0006118 GO:0004497 GO:0018658
256304	3531	Core	10.8271	10.5636	10.1667	13.7365	13.5907	13.6374	Yes	3.11262							IPR002629	Cobalamin-independent_methionine_synthase_MetE,_C-terminal/archaeal	KOG2263	Methionine_synthase_II_(cobalamin-independent)	Amino_acid_transport_and_metabolism	METABOLISM	2.1.1.14	5-methyltetrahydropteroyltriglutamate--homocysteine_S-methyltransferase	Methionine_metabolism	Amino_Acid_Metabolism	METABOLIC	6695 2337	methionine_biosynthetic_process 5-methyltetrahydropteroyltriglutamate-homocysteine_S-methyltransferase_activity	biological_process molecular_function	GO:0009086 GO:0003871
2865150	3615	Core	9.79836	9.92037	10.0071	11.1484	11.0971	11.1034	Yes	1.20617							IPR021056	Mitochondrial_import_inner_membrane_translocase_subunit_Tim54
2637844	3794	Core	9.84425	9.6718	9.63595	13.1351	12.652	12.8142	Yes	3.16274							IPR018824	Conidiation-specific_protein_6
2866757	3804	Core	9.7704	9.8894	9.8552	11.2726	11.2764	11.2512	Yes	1.42791
2990503	3992	Core	10.0843	9.94973	9.78424	11.2119	11.0016	10.9659	Yes	1.11978							IPR003590	Leucine-rich_repeat,_ribonuclease_inhibitor_subtype
2121420	4077	Core	10.854	11.0018	10.8964	11.9134	12.0806	12.0804	Yes	1.10815
262488	4078	Core	12.7608	12.5728	12.2998	14.0206	13.5547	13.6939	Yes	1.21317							IPR002068 IPR008978	Alpha_crystallin/Hsp20_domain HSP20-like_chaperone	KOG0710	Molecular_chaperone_(small_heat-shock_protein_Hsp26/Hsp42)	Posttranslational_modification,_protein_turnover,_chaperones	CELLULAR_PROCESSES_AND_SIGNALING
2944250	4091	Core	14.0586	14.0019	13.6181	15.4691	15.1104	15.1998	Yes	1.36226							IPR013149 IPR013154 IPR011032	Alcohol_dehydrogenase,_C-terminal Alcohol_dehydrogenase_GroES-like GroES_(chaperonin_10)-like	KOG0023	Alcohol_dehydrogenase,_class_V	Secondary_metabolites_biosynthesis,_transport_and_catabolism	METABOLISM	1.1.1.1	Alcohol_dehydrogenase	Bile_acid_biosynthesis Tyrosine_metabolism Glycerolipid_metabolism Glycolysis_/_Gluconeogenesis Fatty_acid_metabolism	Lipid_Metabolism Amino_Acid_Metabolism Metabolism_of_Complex_Lipids Carbohydrate_Metabolism	METABOLIC	2469 2468 2467 2466	alcohol_dehydrogenase_activity,_iron-dependent alcohol_dehydrogenase_activity,_zinc-dependent alcohol_dehydrogenase_activity,_metal_ion-independent alcohol_dehydrogenase_activity	molecular_function	GO:0004025 GO:0004024 GO:0004023 GO:0004022
299459	4142	Core	10.8149	10.4277	10.6509	11.9886	11.8706	11.8795	Yes	1.27552							IPR002198	Short-chain_dehydrogenase/reductase_SDR	KOG0725	Reductases_with_broad_range_of_substrate_specificities	General_function_prediction_only	POORLY_CHARACTERIZED						9710 5830	oxidoreductase_activity metabolic_process	molecular_function biological_process	GO:0016491 GO:0008152
2864010	4162	Core	11.0794	10.8795	10.9554	11.9138	12.0764	12.157	Yes	1.07963							IPR006214	Bax_inhibitor_1-related	KOG1630	Growth_hormone-induced_protein_and_related_proteins	Signal_transduction_mechanisms	CELLULAR_PROCESSES_AND_SIGNALING
2565617	4194	Core	7.21421	6.83961	7.09954	8.34328	8.25743	8.08815	Yes	1.18559			yes				IPR008397 IPR008929	Alginate_lyase_domain Chondroitin_AC/alginate_lyase										19611 18107 17652	poly(beta-D-mannuronate)_lyase_activity periplasmic_space alginic_acid_catabolic_process	molecular_function cellular_component biological_process	GO:0045135 GO:0042597 GO:0042122
2897293	4356	Core	9.80272	9.53259	9.47817	10.7965	10.4496	10.6165	Yes	1.01736
2968427	4375	Core	11.4044	11.37	11.3104	12.9437	13.1692	13.138	Yes	1.72532							IPR021858 IPR001138	Protein_of_unknown_function_DUF3468 Zn(2)-C6_fungal-type_DNA-binding_domain										5939 4504 3838 2196	zinc_ion_binding regulation_of_transcription,_DNA-dependent nucleus transcription_factor_activity	molecular_function biological_process cellular_component	GO:0008270 GO:0006355 GO:0005634 GO:0003700
2865832	4418	Core	13.0813	13.0341	13.1375	14.0903	14.1338	14.1281	Yes	1.03278							IPR001272 IPR015994 IPR008210	Phosphoenolpyruvate_carboxykinase,_ATP-utilising Phosphoenolpyruvate_carboxykinase_(ATP),_conserved_site Phosphoenolpyruvate_carboxykinase,_N-terminal					4.1.1.49	Phosphoenolpyruvate_carboxykinase_(ATP)	Carbon_fixation Pyruvate_metabolism Citrate_cycle_(TCA_cycle)	Energy_Metabolism Carbohydrate_Metabolism	METABOLIC	4260 3736 2986 10236 2985	gluconeogenesis ATP_binding phosphoenolpyruvate_carboxykinase_(ATP)_activity purine_nucleotide_binding phosphoenolpyruvate_carboxykinase_activity	biological_process molecular_function	GO:0006094 GO:0005524 GO:0004612 GO:0017076 GO:0004611
2565555	4470	Core	8.92669	8.50584	8.32009	9.95488	10.008	9.85558	Yes	1.33689							IPR000262 IPR012133	FMN-dependent_dehydrogenase Alpha-hydroxy_acid_dehydrogenase,_FMN-dependent	KOG0538	Glycolate_oxidase	Energy_production_and_conversion	METABOLISM	1.13.12.4	Lactate_2-monooxygenase	Pyruvate_metabolism	Carbohydrate_Metabolism	METABOLIC	9710 4283 7744 23303	oxidoreductase_activity electron_transport FMN_binding lactate_2-monooxygenase_activity	molecular_function biological_process	GO:0016491 GO:0006118 GO:0010181 GO:0050040
2891958	4545	Core	8.71144	8.66297	8.30749	11.0954	10.7711	10.8753	Yes	2.35002
274870	4607	Core	9.53186	9.5209	9.7	10.8269	10.5025	10.5817	Yes	1.0585							IPR022234	Protein_of_unknown_function_DUF3759
545539	4644	Core	6.07788	6.10268	5.7739	9.93645	9.82456	10.0001	Yes	3.94324
2620530	4714	Core	10.3095	10.1794	10.1122	11.6115	11.4875	11.4662	Yes	1.32122							IPR023416 IPR023418 IPR014306	Transthyretin/hydroxyisourate_hydrolase,_superfamily Transthyretin,_thyroxine_binding_site Hydroxyisourate_hydrolase	KOG3006	Transthyretin_and_related_proteins	Lipid_transport_and_metabolism	METABOLISM						4927 16797	transport hydroxyisourate_hydrolase_activity	biological_process molecular_function	GO:0006810 GO:0033971
2658646	4824	Core	11.2884	10.9849	10.8333	12.3799	12.0098	12.1604	Yes	1.14369
2632102	4859	Core	11.8441	11.954	11.8953	12.8863	12.9271	12.969	Yes	1.02938
2119964	4881	Core	12.0978	12.1211	12.1467	13.0545	13.718	13.6655	Yes	1.38733							IPR001138 IPR007219	Zn(2)-C6_fungal-type_DNA-binding_domain Transcription_factor_domain,_fungi										5939 4504 3838 2196 4499 2176	zinc_ion_binding regulation_of_transcription,_DNA-dependent nucleus transcription_factor_activity transcription DNA_binding	molecular_function biological_process cellular_component	GO:0008270 GO:0006355 GO:0005634 GO:0003700 GO:0006350 GO:0003677
2864984	4962	Core	10.9009	10.7069	10.6887	11.7915	11.9665	12.0646	Yes	1.17733							IPR001465 IPR006252 IPR019830 IPR011076	Malate_synthase Malate_synthase_A Malate_synthase,_conserved_site Malate_synthase-like	KOG1261	Malate_synthase	Energy_production_and_conversion	METABOLISM						4262 2866 2290	glyoxylate_cycle malate_synthase_activity catalytic_activity	biological_process molecular_function	GO:0006097 GO:0004474 GO:0003824
1395168	5046	Core	8.79852	8.81957	8.82618	10.1027	9.58199	9.73835	Yes	1.01064							IPR007125 IPR000558 IPR009072	Histone_core Histone_H2B Histone-fold	KOG1744	Histone_H2B	Chromatin_structure_and_dynamics	INFORMATION_STORAGE_AND_PROCESSING						4484 3838 2176 587	nucleosome_assembly nucleus DNA_binding nucleosome	biological_process cellular_component molecular_function	GO:0006334 GO:0005634 GO:0003677 GO:0000786
3060517	5079	Core	10.2188	10.4346	10.359	11.6879	11.2437	11.3911	Yes	1.11261			yes
1529367	5136	Core	8.05691	8.04031	7.73529	10.5726	10.3997	10.2504	Yes	2.46422							IPR011576 IPR012349	Pyridoxamine_5'-phosphate_oxidase-like,_FMN-binding_domain FMN-binding_split_barrel										7744	FMN_binding	molecular_function	GO:0010181
324770	5239	Core	9.16458	9.10869	8.99542	11.3053	10.8674	11.147	Yes	2.02793
2693803	5294	Core	11.6018	11.5723	11.2892	14.2845	13.9636	14.0678	Yes	2.61723
2702174	5297	Core	9.84566	9.56709	9.57244	11.173	11.1488	11.3099	Yes	1.54664							IPR007087 IPR015880	Zinc_finger,_C2H2 Zinc_finger,_C2H2-like	KOG1721	FOG:_Zn-finger	General_function_prediction_only	POORLY_CHARACTERIZED						5939 3827 2175	zinc_ion_binding intracellular nucleic_acid_binding	molecular_function cellular_component	GO:0008270 GO:0005622 GO:0003676
2646651	5457	Core	7.17883	6.97521	7.25632	8.2862	8.16718	8.3923	Yes	1.15354
499835	5507	Core	9.58688	9.67532	9.58815	10.6594	10.9458	10.5025	Yes	1.09773
2583295	5514	Core	10.4112	10.1272	10.1432	12.1509	12.1337	12.1297	Yes	1.90651
2865780	5521	Core	13.1306	13.1457	12.6876	14.2102	14.4598	14.6283	Yes	1.43987							IPR011614 IPR010582 IPR024711 IPR002226 IPR024708 IPR018028 IPR020835	Catalase_core_domain Catalase_immune-responsive_domain Catalase,_mono-functional,_haem-containing,_clades_1_and_3 Catalase_haem-binding_site Catalase_active_site Catalase,_mono-functional,_haem-containing Catalase-like_domain	KOG0047	Catalase	Inorganic_ion_transport_and_metabolism	METABOLISM	1.11.1.6	Catalase	Tryptophan_metabolism Methane_metabolism	Amino_Acid_Metabolism Energy_Metabolism	METABOLIC	5077 4283 2536 12251 3721	response_to_oxidative_stress electron_transport catalase_activity heme_binding iron_ion_binding	biological_process molecular_function	GO:0006979 GO:0006118 GO:0004096 GO:0020037 GO:0005506
1245859	5602	Core	8.92403	8.50056	8.47832	11.9034	11.8919	11.8322	Yes	3.23189	EXPN	EXPN	yes	EXPN; Cerato-platanin			IPR010829 IPR009009	Cerato-platanin RlpA-like_double-psi_beta-barrel_domain
2866428	5607	Core	10.2177	10.208	10.1713	12.0683	11.8839	11.9646	Yes	1.77573							IPR004136	2-nitropropane_dioxygenase,_NPD					1.3.1.9	Enoyl-[acyl-carrier_protein]_reductase_(NADH)	Fatty_acid_biosynthesis_(path_1)	Lipid_Metabolism	METABOLIC	9710 4283 9838 2725	oxidoreductase_activity electron_transport enoyl-[acyl-carrier-protein]_reductase_activity enoyl-[acyl-carrier-protein]_reductase_(NADH)_activity	molecular_function biological_process	GO:0016491 GO:0006118 GO:0016631 GO:0004318
501655	5641	Core	7.9028	7.93856	7.46734	9.74216	9.17917	9.38496	Yes	1.67069
393341	5685	Core	10.9846	10.9402	10.9953	12.2505	12.0498	12.2456	Yes	1.21187							IPR011009	Protein_kinase-like_domain
2594232	5741	Core	9.78224	9.64573	9.63931	10.8249	10.549	10.7242	Yes	1.01419			yes				IPR010905 IPR008928	Glycosyl_hydrolase,_family_88 Six-hairpin_glycosidase-like										2290	catalytic_activity	molecular_function	GO:0003824
1880172	5784	Core	12.3594	12.0741	12.1544	13.579	13.8175	13.9015	Yes	1.57173			yes				IPR009571	Actin_cortical_patch_SUR7/pH-response_regulator_PalI
2786114	5810	Core	10.4927	10.646	10.665	12.0742	12.0446	12.0856	Yes	1.46525
2920131	5946	Core	8.98162	9.2011	8.96366	10.7371	10.7986	10.8425	Yes	1.73983							IPR013094 IPR002168 IPR029058	Alpha/beta_hydrolase_fold-3 Lipase,_GDXG,_active_site Alpha/Beta_hydrolase_fold	KOG1515	Arylacetamide_deacetylase	Defense_mechanisms	CELLULAR_PROCESSES_AND_SIGNALING	3.1.1.3	Triacylglycerol_lipase	Glycerolipid_metabolism	Metabolism_of_Complex_Lipids	METABOLIC	9985 5830 3166	hydrolase_activity metabolic_process triacylglycerol_lipase_activity	molecular_function biological_process	GO:0016787 GO:0008152 GO:0004806
325320	6004	Core	12.403	12.0544	12.0558	13.7138	13.5403	13.5104	Yes	1.41071							IPR007568	RTA-like_protein										9321 5053	integral_to_membrane response_to_stress	cellular_component biological_process	GO:0016021 GO:0006950
2620972	6023	Core	9.90911	10.1091	9.74585	11.3175	11.1153	11.1308	Yes	1.26102
2628948	6112	Core	10.7135	10.7565	10.6951	11.8664	11.8562	11.7462	Yes	1.1022							IPR006094 IPR007173 IPR010031 IPR016166 IPR030654	FAD_linked_oxidase,_N-terminal D-arabinono-1,4-lactone_oxidase L-gulonolactone/D-arabinono-1,4-lactone_oxidase FAD-binding,_type_2 Sugar_1,4-lactone_oxidase	KOG4730	D-arabinono-1,_4-lactone_oxidase	Defense_mechanisms	CELLULAR_PROCESSES_AND_SIGNALING	1.1.3.8	L-gulonolactone_oxidase	Ascorbate_and_aldarate_metabolism	Carbohydrate_Metabolism	METABOLIC	23919 9710 9320 2351 10094 6667 2290 23368	FAD_binding oxidoreductase_activity membrane D-arabinono-1,4-lactone_oxidase_activity oxidoreductase_activity,_acting_on_the_CH-OH_group_of_donors,_oxygen_as_acceptor biosynthetic_process catalytic_activity L-gulonolactone_oxidase_activity	molecular_function cellular_component biological_process	GO:0050660 GO:0016491 GO:0016020 GO:0003885 GO:0016899 GO:0009058 GO:0003824 GO:0050105
2622380	6162	Core	12.3297	12.0614	11.8366	13.6911	13.5279	13.5641	Yes	1.50626							IPR002818 IPR029062	ThiJ/PfpI Class_I_glutamine_amidotransferase-like
1486148	6186	Core	9.0444	8.59524	8.56907	12.8273	12.7451	12.6136	Yes	3.98279
3090522	6217	Core	11.2436	11.1206	11.0655	13.2451	12.9709	12.9492	Yes	1.9168							IPR004046 IPR004045 IPR010987 IPR012336	Glutathione_S-transferase,_C-terminal Glutathione_S-transferase,_N-terminal Glutathione_S-transferase,_C-terminal-like Thioredoxin-like_fold
2678139	6379	Core	9.36086	9.10173	9.21366	10.5726	10.2511	10.1727	Yes	1.11548							IPR004601 IPR013022	UV-endonuclease_UvdE Xylose_isomerase-like,_TIM_barrel_domain					3.-.-.-	Hydrolases				4448 2910 24583 19323 2377	nucleotide-excision_repair endonuclease_activity regulation_of_hydrolase_activity cyanophycinase_activity GPI-anchor_transamidase_activity	biological_process molecular_function	GO:0006289 GO:0004519 GO:0051336 GO:0043859 GO:0003923
2864584	6394	Core	11.5603	11.6892	11.7003	12.6576	12.6213	12.7086	Yes	1.01169							IPR009071	High_mobility_group_box_domain	KOG0381	HMG_box-containing_protein	General_function_prediction_only	POORLY_CHARACTERIZED
2844437	6412	Core	11.6491	11.8558	11.5763	13.6036	13.5816	13.5874	Yes	1.89202
2875800	6417	Core	9.85129	9.92924	9.52969	11.0888	10.9089	11.0087	Yes	1.22327							IPR013149 IPR013154 IPR002328 IPR011032	Alcohol_dehydrogenase,_C-terminal Alcohol_dehydrogenase_GroES-like Alcohol_dehydrogenase,_zinc-type,_conserved_site GroES_(chaperonin_10)-like	KOG0024	Sorbitol_dehydrogenase	Secondary_metabolites_biosynthesis,_transport_and_catabolism	METABOLISM	1.1.1.-	With_NAD(+)_or_NADP(+)_as_acceptor	Bile_acid_biosynthesis Vitamin_B6_metabolism Glycine,_serine_and_threonine_metabolism Butanoate_metabolism Fructose_and_mannose_metabolism Galactose_metabolism Lysine_degradation Nucleotide_sugars_metabolism Ascorbate_and_aldarate_metabolism Tetrachloroethene_degradation Benzoate_degradation_via_CoA_ligation Glycerolipid_metabolism	Lipid_Metabolism Metabolism_of_Cofactors_and_Vitamins Amino_Acid_Metabolism Carbohydrate_Metabolism Nucleotide_Metabolism Biodegradation_of_Xenobiotics Metabolism_of_Complex_Lipids	METABOLIC	9710 5939 25233 22621 19178 16591 16590 15277 10763 10762 10761 9508 6491 2886 2842 2477 248 247	oxidoreductase_activity zinc_ion_binding (R)-2-hydroxyglutarate_dehydrogenase_activity 3-ketoglucose-reductase_activity (R)-2-hydroxyisocaproate_dehydrogenase_activity steroid_dehydrogenase_activity,_acting_on_the_CH-CH_group_of_donors steroid_dehydrogenase_activity,_acting_on_the_CH-OH_group_of_donors,_NAD_or_NADP_as_acceptor phenylcoumaran_benzylic_ether_reductase_activity 2-hydroxytetrahydrofu…	molecular_function	GO:0016491 GO:0008270 GO:0051990 GO:0048258 GO:0043713 GO:0033765 GO:0033764 GO:0032442 GO:0018453 GO:0018452 GO:0018451 GO:0016229 GO:0008875 GO:0004495 GO:0004448 GO:0004033 GO:0000253 GO:0000252
2948522	6418	Core	10.5604	10.4497	10.3852	11.7536	11.6368	11.8081	Yes	1.26825
2886617	6449	Core	9.27969	9.11906	8.6742	10.5153	10.159	10.4673	Yes	1.34331
2867715	6453	Core	11.2177	10.9037	11.0717	12.1445	12.343	12.3405	Yes	1.20993			yes
2864529	6543	Core	7.71797	7.77764	7.5046	8.79997	8.61408	8.93734	Yes	1.11899							IPR000340 IPR016130 IPR020422 IPR000387 IPR029021	Dual_specificity_phosphatase,_catalytic_domain Protein-tyrosine_phosphatase,_active_site Dual_specificity_phosphatase,_subgroup,_catalytic_domain Protein-tyrosine/Dual_specificity_phosphatase Protein-tyrosine_phosphatase-like	KOG1716	Dual_specificity_phosphatase	Defense_mechanisms	CELLULAR_PROCESSES_AND_SIGNALING						5817 4604 9988 9582 3091	protein_tyrosine/serine/threonine_phosphatase_activity protein_amino_acid_dephosphorylation phosphoric_monoester_hydrolase_activity dephosphorylation protein_tyrosine_phosphatase_activity	molecular_function biological_process	GO:0008138 GO:0006470 GO:0016791 GO:0016311 GO:0004725
2558913	232	Disp	11.3637	11.2029	11.2687	12.3352	12.4162	12.4442	Yes	1.12008
2898114	232	Disp	12.0497	12.052	11.8537	13.0698	13.0289	13.1035	Yes	1.07962
3014389	232	Disp	10.3359	10.4332	10.355	11.4344	11.4407	11.4053	Yes	1.05152
2956196	233	Disp	6.50672	6.03125	6.0807	7.70645	7.35193	7.38623	Yes	1.28351			yes
2866819	338	Disp	7.37916	7.20031	7.18466	9.57589	9.58417	9.8612	Yes	2.4318							IPR002575 IPR011009	Aminoglycoside_phosphotransferase Protein_kinase-like_domain
2872998	338	Disp	8.09062	7.86651	7.81459	9.3298	9.14412	9.25442	Yes	1.32015							IPR002575 IPR011009	Aminoglycoside_phosphotransferase Protein_kinase-like_domain
2871063	1052	Disp	6.73092	6.53329	5.9995	8.80404	8.6849	8.76823	Yes	2.30917							IPR005123	Oxoglutarate/iron-dependent_dioxygenase
2889065	1337	Disp	13.044	12.7372	12.6119	14.3491	14.3296	14.4556	Yes	1.57005
2574303	1808	Disp	9.47647	9.3509	9.22933	11.2165	10.8476	10.8799	Yes	1.6366			yes
1704437	1894	Disp	8.03234	8.16235	8.04453	12.0113	11.909	11.825	Yes	3.83841							IPR020864	Membrane_attack_complex_component/perforin_(MACPF)_domain
2896912	1894	Disp	8.91867	8.57026	8.67747	11.3637	11.154	11.1269	Yes	2.49405							IPR020864	Membrane_attack_complex_component/perforin_(MACPF)_domain
2896907	1894	Disp	7.35559	7.38928	7.28231	9.7143	8.72103	8.84584	Yes	1.82689							IPR020864	Membrane_attack_complex_component/perforin_(MACPF)_domain
2914563	1894	Disp	7.44766	7.34872	7.03986	8.92115	8.12585	8.19286	Yes	1.1743							IPR020864	Membrane_attack_complex_component/perforin_(MACPF)_domain
3107123	2483	Disp	7.71797	7.60636	7.61777	9.16228	8.87507	8.71544	Yes	1.28577			yes
1030451	2483	Disp	9.7343	9.47049	9.56716	10.8828	10.4022	10.633	Yes	1.05931
2206165	2547	Disp	8.60217	8.77654	8.3613	10.6905	10.4108	10.4363	Yes	1.9277							IPR013149 IPR013154 IPR020843 IPR011032	Alcohol_dehydrogenase,_C-terminal Alcohol_dehydrogenase_GroES-like Polyketide_synthase,_enoylreductase_domain GroES_(chaperonin_10)-like	KOG1198	Zinc-binding_oxidoreductase	Energy_production_and_conversion General_function_prediction_only	METABOLISM POORLY_CHARACTERIZED	1.6.5.5	NADPH:quinone_reductase				2413	NADPH:quinone_reductase_activity	molecular_function	GO:0003960
2588802	2547	Disp	9.2287	9.09824	8.72245	10.8118	10.5151	10.5874	Yes	1.61249							IPR013149 IPR013154 IPR020843 IPR011032	Alcohol_dehydrogenase,_C-terminal Alcohol_dehydrogenase_GroES-like Polyketide_synthase,_enoylreductase_domain GroES_(chaperonin_10)-like	KOG1198	Zinc-binding_oxidoreductase	Energy_production_and_conversion General_function_prediction_only	METABOLISM POORLY_CHARACTERIZED	1.6.5.5	NADPH:quinone_reductase				2413	NADPH:quinone_reductase_activity	molecular_function	GO:0003960
2611592	2738	Disp	9.41318	10.0435	10.0083	13.1981	12.9308	12.9571	Yes	3.18512			yes				IPR001765	Carbonic_anhydrase	KOG1578	Predicted_carbonic_anhydrase_involved_in_protection_against_oxidative_damage	Inorganic_ion_transport_and_metabolism	METABOLISM	4.2.1.1	Carbonate_dehydratase	Nitrogen_metabolism	Energy_Metabolism	METABOLIC	9282 5939 2531	carbon_utilization zinc_ion_binding carbonate_dehydratase_activity	biological_process molecular_function	GO:0015976 GO:0008270 GO:0004089
2886739	2786	Disp	8.56154	8.73443	8.34496	11.4585	11.06	11.3106	Yes	2.73014
2719040	3018	Disp	4.49721	5.22945	4.28709	11.0326	10.8737	10.8283	Yes	6.19139							IPR020864	Membrane_attack_complex_component/perforin_(MACPF)_domain
1705016	3018	Disp	7.39467	7.27023	7.35756	12.0521	11.5508	11.6693	Yes	4.44208							IPR020864	Membrane_attack_complex_component/perforin_(MACPF)_domain
2684558	3018	Disp	7.80176	7.82065	7.6041	9.75484	9.57543	9.36137	Yes	1.82984							IPR020864	Membrane_attack_complex_component/perforin_(MACPF)_domain
2898627	3498	Disp	12.6474	12.653	12.5835	13.5438	13.6196	13.7354	Yes	1.00687
2839196	5540	Disp	12.55	12.2668	12.291	14.1498	13.9542	14.0958	Yes	1.69418			yes				IPR000612	Proteolipid_membrane_potential_modulator	KOG1773	Stress_responsive_protein	General_function_prediction_only	POORLY_CHARACTERIZED						9321	integral_to_membrane	cellular_component	GO:0016021
2872539	5540	Disp	7.77831	7.73332	7.79667	8.45108	9.10819	9.17544	Yes	1.18182			yes				IPR000612	Proteolipid_membrane_potential_modulator										9321	integral_to_membrane	cellular_component	GO:0016021
1636890	5652	Disp	9.72053	10.2424	9.52063	12.2786	11.8576	11.9236	Yes	2.17073
3114032	6606	Disp	12.5783	12.6398	12.4136	14.1994	13.7087	13.9415	Yes	1.41678			yes				IPR018803	Putative_stress-responsive_protein
2558283	6846	Disp	7.74241	8.4926	7.34117	12.5208	12.8924	13.1988	Yes	4.96112
2622438	6924	Disp	12.9122	12.7546	12.6789	14.3207	14.0859	14.3469	Yes	1.47079							IPR004046 IPR004045 IPR010987 IPR012336	Glutathione_S-transferase,_C-terminal Glutathione_S-transferase,_N-terminal Glutathione_S-transferase,_C-terminal-like Thioredoxin-like_fold	KOG0867	Glutathione_S-transferase	Posttranslational_modification,_protein_turnover,_chaperones	CELLULAR_PROCESSES_AND_SIGNALING	2.5.1.18	Glutathione_transferase	Glutathione_metabolism	Metabolism_of_Other_Amino_Acids	METABOLIC	2770	glutathione_transferase_activity	molecular_function	GO:0004364
2897606	6957	Disp	6.90341	6.43708	5.86841	9.57112	9.48959	9.66744	Yes	3.12801							IPR002068 IPR008978	Alpha_crystallin/Hsp20_domain HSP20-like_chaperone	KOG0710	Molecular_chaperone_(small_heat-shock_protein_Hsp26/Hsp42)	Posttranslational_modification,_protein_turnover,_chaperones	CELLULAR_PROCESSES_AND_SIGNALING
59308	7013	Disp	11.2144	11.0341	10.2774	13.9669	13.5949	13.7641	Yes	2.8883
3052275	7052	Disp	10.0282	10.427	10.1886	11.0753	11.727	12.0334	Yes	1.4411
2576429	7091	Disp	7.74845	8.0109	7.18466	12.1911	11.692	11.897	Yes	4.25473
427700	7102	Disp	9.32692	9.14468	9.15159	11.1307	11.0162	11.1113	Yes	1.87929
3088267	7130	Disp	10.0019	10.14	10.1852	11.3965	11.5855	11.733	Yes	1.46788
2890641	7177	Disp	7.57559	7.77327	7.61095	9.40412	9.04624	9.16639	Yes	1.5585
2564471	7177	Disp	7.42518	7.13366	6.93457	8.45108	7.97442	8.15676	Yes	1.03339
2569544	7214	Disp	9.78812	9.82116	9.69518	11.4656	11.2805	11.3037	Yes	1.5834							IPR002068 IPR008978	Alpha_crystallin/Hsp20_domain HSP20-like_chaperone	KOG0710	Molecular_chaperone_(small_heat-shock_protein_Hsp26/Hsp42)	Posttranslational_modification,_protein_turnover,_chaperones	CELLULAR_PROCESSES_AND_SIGNALING
2642802	7267	Disp	11.4497	11.3349	11.36	12.9226	12.7304	12.8617	Yes	1.45857							IPR002068 IPR008978	Alpha_crystallin/Hsp20_domain HSP20-like_chaperone	KOG0710	Molecular_chaperone_(small_heat-shock_protein_Hsp26/Hsp42)	Posttranslational_modification,_protein_turnover,_chaperones	CELLULAR_PROCESSES_AND_SIGNALING
2638495	7332	Disp	8.80724	8.90797	8.56201	12.1481	11.8353	11.9841	Yes	3.22903
3094679	7395	Disp	6.34056	6.77111	6.90142	8.11321	7.52542	8.11348	Yes	1.25829
2510282	7449	Disp	4.93912	5.15074	4.41786	6.39485	6.89836	6.98096	Yes	1.9367
2515422	7449	Disp	7.6931	7.38356	7.11889	9.29261	9.23021	9.38756	Yes	1.8935
2620839	7580	Disp	10.8092	10.8565	10.8149	12.3093	12.0012	12.0421	Yes	1.29734
3056797	7696	Disp	10.7711	10.5002	10.4507	12.3097	11.7673	11.9572	Yes	1.44886
2556667	7742	Disp	10.3765	10.401	10.3772	11.3429	11.5317	11.6725	Yes	1.13764							IPR001810	F-box_domain
268996	7768	Disp	8.99185	9.13619	8.86681	10.647	10.843	10.718	Yes	1.73568
1705024	7802	Disp	8.52678	8.24991	8.23839	11.584	11.1816	11.2129	Yes	2.99832							IPR020864	Membrane_attack_complex_component/perforin_(MACPF)_domain
2684554	7802	Disp	7.56193	7.46713	7.76016	9.37704	9.31146	9.31844	Yes	1.74374							IPR020864	Membrane_attack_complex_component/perforin_(MACPF)_domain
2599160	7815	Disp	10.3359	10.6418	10.5422	12.6749	12.7046	12.8377	Yes	2.22864
2568044	7904	Disp	12.3837	12.3366	12.2757	13.5446	13.4319	13.5065	Yes	1.16251							IPR007087 IPR015880	Zinc_finger,_C2H2 Zinc_finger,_C2H2-like	KOG1721	FOG:_Zn-finger	General_function_prediction_only	POORLY_CHARACTERIZED						5939 3827 2175	zinc_ion_binding intracellular nucleic_acid_binding	molecular_function cellular_component	GO:0008270 GO:0005622 GO:0003676
3139059	7927	Disp	9.23301	9.83904	9.28179	11.3161	10.9339	11.0445	Yes	1.62781			yes	Unknown
3064011	7976	Disp	8.11422	8.42175	8.19345	9.88163	9.67498	9.76856	Yes	1.52746							IPR024991 IPR001841	Anaphase-promoting_complex_subunit_11 Zinc_finger,_RING-type	KOG1493	Anaphase-promoting_complex_(APC),_subunit_11	Cell_cycle_control,_cell_division,_chromosome_partitioning Posttranslational_modification,_protein_turnover,_chaperones	METABOLISM CELLULAR_PROCESSES_AND_SIGNALING						5939 3727	zinc_ion_binding protein_binding	molecular_function	GO:0008270 GO:0005515
2606517	8057	Disp	5.40493	4.85226	4.84721	7.03078	6.47799	6.47519	Yes	1.66108							IPR002109 IPR012336 IPR011899	Glutaredoxin Thioredoxin-like_fold Glutaredoxin,_eukaryotic/virial	KOG1752	Glutaredoxin_and_related_proteins	Posttranslational_modification,_protein_turnover,_chaperones	CELLULAR_PROCESSES_AND_SIGNALING						19912 8403 6664 4283	cell_redox_homeostasis protein_disulfide_oxidoreductase_activity electron_carrier_activity electron_transport	biological_process molecular_function	GO:0045454 GO:0015035 GO:0009055 GO:0006118
2614575	8064	Disp	5.5225	5.89302	5.79811	7.45001	7.50714	7.22127	Yes	1.66423
3052959	8637	Disp	6.77897	7.10612	6.8902	8.02526	8.09559	7.89717	Yes	1.0775							IPR002893	Zinc_finger,_MYND-type	KOG1865	Ubiquitin_carboxyl-terminal_hydrolase	Posttranslational_modification,_protein_turnover,_chaperones	CELLULAR_PROCESSES_AND_SIGNALING						5939	zinc_ion_binding	molecular_function	GO:0008270
2901592	8851	Disp	14.4238	13.8616	13.8122	17.4253	16.8649	17.0328	Yes	3.06707
3063563	8892	Disp	8.77206	8.60265	8.69046	10.3896	10.0762	10.2702	Yes	1.56433							IPR002935 IPR029063	O-methyltransferase,_family_3 S-adenosyl-L-methionine-dependent_methyltransferase	KOG1663	O-methyltransferase	Secondary_metabolites_biosynthesis,_transport_and_catabolism	METABOLISM	2.1.1.104	Caffeoyl-CoA_O-methyltransferase	Flavonoids,_stilbene_and_lignin_biosynthesis	Biosynthesis_of_Secondary_Metabolites	METABOLIC	5849 17926	O-methyltransferase_activity caffeoyl-CoA_O-methyltransferase_activity	molecular_function	GO:0008171 GO:0042409
2868204	9489	Disp	10.9476	10.6585	10.7582	12.2855	12.3285	12.3746	Yes	1.53806							IPR004046 IPR004045 IPR010987 IPR012336	Glutathione_S-transferase,_C-terminal Glutathione_S-transferase,_N-terminal Glutathione_S-transferase,_C-terminal-like Thioredoxin-like_fold
1034112	9889	Disp	6.89253	6.86449	6.79715	8.13923	7.98767	8.31798	Yes	1.30916
3088733	10575	Disp	6.15273	6.63317	6.35004	8.82022	8.38302	8.30704	Yes	2.13416
2603082	11799	Disp	8.56497	8.04031	7.97188	10.4852	10.0225	10.223	Yes	2.04346			yes	Unknown
3104796	12598	Disp	14.3983	14.3853	14.0673	17.1961	16.8782	17.077	Yes	2.76479							IPR002068 IPR008978	Alpha_crystallin/Hsp20_domain HSP20-like_chaperone	KOG0710	Molecular_chaperone_(small_heat-shock_protein_Hsp26/Hsp42)	Posttranslational_modification,_protein_turnover,_chaperones	CELLULAR_PROCESSES_AND_SIGNALING
2725849	12787	Disp	9.44889	9.15815	9.37126	11.4533	11.1867	11.4364	Yes	2.03589			yes				IPR000612	Proteolipid_membrane_potential_modulator	KOG1773	Stress_responsive_protein	General_function_prediction_only	POORLY_CHARACTERIZED						9321	integral_to_membrane	cellular_component	GO:0016021
2594246	12823	Disp	8.83875	8.91195	8.1658	12.5168	12.0327	12.168	Yes	3.57917
2757855	16588	Disp	7.15171	7.42316	7.61777	8.74172	8.55302	8.7113	Yes	1.26575
2683665	16659	Disp	9.1555	9.02659	8.98491	10.4244	9.82271	9.87607	Yes	1.01117
2853510	16699	Disp	8.28617	8.5576	8.21159	10.0106	9.64813	9.61962	Yes	1.41034							IPR004046 IPR010987 IPR012336	Glutathione_S-transferase,_C-terminal Glutathione_S-transferase,_C-terminal-like Thioredoxin-like_fold
2771571	12496	Spec	8.87789	9.02291	8.92295	10.8198	10.6177	10.5772	Yes	1.73347							IPR006073 IPR027417	GTP_binding_domain P-loop_containing_nucleoside_triphosphate_hydrolase										3737	GTP_binding	molecular_function	GO:0005525
838111	12496	Spec	5.91541	6.19709	5.69871	7.34213	7.00641	6.92484	Yes	1.15354							IPR006073 IPR027417	GTP_binding_domain P-loop_containing_nucleoside_triphosphate_hydrolase										3737	GTP_binding	molecular_function	GO:0005525
2878554	12551	Spec	8.52326	9.1913	9.3241	12.7586	12.6034	12.6323	Yes	3.6151							IPR001765	Carbonic_anhydrase	KOG1578	Predicted_carbonic_anhydrase_involved_in_protection_against_oxidative_damage	Inorganic_ion_transport_and_metabolism	METABOLISM	4.2.1.1	Carbonate_dehydratase	Nitrogen_metabolism	Energy_Metabolism	METABOLIC	9282 5939 2531	carbon_utilization zinc_ion_binding carbonate_dehydratase_activity	biological_process molecular_function	GO:0015976 GO:0008270 GO:0004089
3127637	12551	Spec	7.49157	8.0109	7.85555	11.0404	10.549	10.7293	Yes	2.9872							IPR001765	Carbonic_anhydrase	KOG1578	Predicted_carbonic_anhydrase_involved_in_protection_against_oxidative_damage	Inorganic_ion_transport_and_metabolism	METABOLISM	4.2.1.1	Carbonate_dehydratase	Nitrogen_metabolism	Energy_Metabolism	METABOLIC	9282 5939 2531	carbon_utilization zinc_ion_binding carbonate_dehydratase_activity	biological_process molecular_function	GO:0015976 GO:0008270 GO:0004089
3068808	12551	Spec	8.09537	8.66769	8.60382	11.0473	10.5423	10.6783	Yes	2.29591							IPR001765	Carbonic_anhydrase	KOG1578	Predicted_carbonic_anhydrase_involved_in_protection_against_oxidative_damage	Inorganic_ion_transport_and_metabolism	METABOLISM	4.2.1.1	Carbonate_dehydratase	Nitrogen_metabolism	Energy_Metabolism	METABOLIC	9282 5939 2531	carbon_utilization zinc_ion_binding carbonate_dehydratase_activity	biological_process molecular_function	GO:0015976 GO:0008270 GO:0004089
2600029	12574	Spec	0.925485	1.87016	2.90362	4.90572	4.59661	5.06762	Yes	3.10414
642218	12652	Spec	5.6312	4.78436	5.53546	7.53085	6.68729	6.56973	Yes	1.66753
2887646	12652	Spec	6.15273	6.27337	6.30005	7.36436	7.60492	8.00938	Yes	1.45302
2894872	12719	Spec	7.43271	7.42873	7.49722	8.85203	9.12327	8.97583	Yes	1.5417
1509270	15835	Spec	6.85939	6.39217	6.4297	7.92412	7.46987	7.89717	Yes	1.21333			yes	Unknown
1509268	15940	Spec	6.6938	6.35755	6.10031	8.63605	8.79447	8.96543	Yes	2.41529			yes	Unknown
574623	16102	Spec	9.82149	9.66591	9.5654	11.3132	11.5663	11.4857	Yes	1.77224			yes				IPR007568	RTA-like_protein										9321 5053	integral_to_membrane response_to_stress	cellular_component biological_process	GO:0016021 GO:0006950
2627527	16111	Spec	6.68122	5.9561	6.24826	7.97558	7.35193	7.26714	Yes	1.25694
2893776	16250	Spec	6.84817	6.91298	6.17618	8.43015	8.47523	8.40774	Yes	1.75823							IPR001128 IPR017972	Cytochrome_P450 Cytochrome_P450,_conserved_site	KOG0157	Cytochrome_P450_CYP4/CYP19/CYP26_subfamilies	Lipid_transport_and_metabolism Secondary_metabolites_biosynthesis,_transport_and_catabolism	METABOLISM						12251 4283 3721 2888	heme_binding electron_transport iron_ion_binding monooxygenase_activity	molecular_function biological_process	GO:0020037 GO:0006118 GO:0005506 GO:0004497
3000943	16250	Spec	8.28201	8.17234	7.99825	9.8485	9.4008	9.46586	Yes	1.43213							IPR001128 IPR017972	Cytochrome_P450 Cytochrome_P450,_conserved_site	KOG0157	Cytochrome_P450_CYP4/CYP19/CYP26_subfamilies	Lipid_transport_and_metabolism Secondary_metabolites_biosynthesis,_transport_and_catabolism	METABOLISM	1.14.13.12	Benzoate_4-monooxygenase	Benzoate_degradation_via_CoA_ligation	Biodegradation_of_Xenobiotics	METABOLIC	12251 4283 3721 2888 10970	heme_binding electron_transport iron_ion_binding monooxygenase_activity benzoate_4-monooxygenase_activity	molecular_function biological_process	GO:0020037 GO:0006118 GO:0005506 GO:0004497 GO:0018664
2580219	16372	Spec	5.65715	5.52818	5.06242	8.88316	8.27374	8.36092	Yes	3.11783							IPR004313 IPR011051	Acireductone_dioxygenase_ARD_family RmlC-like_cupin_domain	KOG2107	Uncharacterized_conserved_protein,_contains_double-stranded_beta-helix_domain	Function_unknown	POORLY_CHARACTERIZED
2571707	16614	Spec	7.99214	7.96564	7.5903	8.54166	9.19924	8.94794	Yes	1.06286
2837901	16648	Spec	13.1156	12.982	12.9492	13.867	14.0979	14.1459	Yes	1.02475			yes				IPR001129	Membrane-associated,_eicosanoid/glutathione_metabolism_(MAPEG)_protein					2.5.1.18	Glutathione_transferase	Glutathione_metabolism	Metabolism_of_Other_Amino_Acids	METABOLIC	2770	glutathione_transferase_activity	molecular_function	GO:0004364
2642667	19822	Spec	9.5301	9.38425	9.20237	11.1185	10.9339	10.9728	Yes	1.63323							IPR002068 IPR008978	Alpha_crystallin/Hsp20_domain HSP20-like_chaperone	KOG0710	Molecular_chaperone_(small_heat-shock_protein_Hsp26/Hsp42)	Posttranslational_modification,_protein_turnover,_chaperones	CELLULAR_PROCESSES_AND_SIGNALING
1416644	24385	Spec	8.80724	8.75453	8.39742	9.94201	10.1428	10.0452	Yes	1.38225							IPR001128	Cytochrome_P450										12251 4283 3721 2888	heme_binding electron_transport iron_ion_binding monooxygenase_activity	molecular_function biological_process	GO:0020037 GO:0006118 GO:0005506 GO:0004497
1445658	24406	Spec	7.4402	7.26402	6.67171	8.59433	8.42257	8.93023	Yes	1.5076
1682211	24523	Spec	6.52092	6.69918	6.96697	7.83937	7.8923	7.82234	Yes	1.12041
2144730	24663	Spec	8.41719	8.77654	8.28625	9.27512	9.64604	9.5951	Yes	1.00493							IPR007087	Zinc_finger,_C2H2										5939 3827 2175	zinc_ion_binding intracellular nucleic_acid_binding	molecular_function cellular_component	GO:0008270 GO:0005622 GO:0003676
2521919	24875	Spec	4.31366	4.81871	5.10186	6.91507	6.73519	6.69247	Yes	2.04322							IPR000719 IPR008271 IPR011009	Protein_kinase_domain Serine/threonine-protein_kinase,_active_site Protein_kinase-like_domain	KOG0033	Ca2+/calmodulin-dependent_protein_kinase,_EF-Hand_protein_superfamily	Signal_transduction_mechanisms	CELLULAR_PROCESSES_AND_SIGNALING						4602 3736 3043 3045 3053	protein_amino_acid_phosphorylation ATP_binding protein_kinase_activity protein_serine/threonine_kinase_activity calmodulin-dependent_protein_kinase_activity	biological_process molecular_function	GO:0006468 GO:0005524 GO:0004672 GO:0004674 GO:0004683
2565170	25148	Spec	8.48756	8.5828	8.08937	11.2512	11.0065	11.0698	Yes	2.7112							IPR006073 IPR027417	GTP_binding_domain P-loop_containing_nucleoside_triphosphate_hydrolase										3737	GTP_binding	molecular_function	GO:0005525
2580104	25400	Spec	10.0467	9.91344	9.6984	12.7187	12.393	12.4766	Yes	2.64386							IPR002935 IPR029063	O-methyltransferase,_family_3 S-adenosyl-L-methionine-dependent_methyltransferase	KOG1663	O-methyltransferase	Secondary_metabolites_biosynthesis,_transport_and_catabolism	METABOLISM	2.1.1.104	Caffeoyl-CoA_O-methyltransferase	Flavonoids,_stilbene_and_lignin_biosynthesis	Biosynthesis_of_Secondary_Metabolites	METABOLIC	5849 17926	O-methyltransferase_activity caffeoyl-CoA_O-methyltransferase_activity	molecular_function	GO:0008171 GO:0042409
2586758	25492	Spec	8.10011	8.00346	7.74155	9.36331	8.88218	8.87576	Yes	1.10429							IPR027417	P-loop_containing_nucleoside_triphosphate_hydrolase
2601045	25723	Spec	7.64853	7.8747	8.06463	12.5426	12.1116	11.6937	Yes	4.29077
2608766	26178	Spec	6.13438	5.94059	5.97846	8.53187	8.03946	8.10719	Yes	2.24214							IPR013766 IPR012336	Thioredoxin_domain Thioredoxin-like_fold
2612031	26381	Spec	3.03467	3.5389	3.80385	6.08257	5.33738	5.81841	Yes	2.38929							IPR017986	WD40-repeat-containing_domain	KOG2055	WD40_repeat_protein	General_function_prediction_only	POORLY_CHARACTERIZED
2626513	26631	Spec	8.77206	8.79606	8.47457	11.4604	11.5702	11.6418	Yes	2.87206
2630420	26656	Spec	8.99948	8.97803	9.07685	10.3385	10.0824	9.8908	Yes	1.09856			yes
2635249	26673	Spec	6.17086	5.35177	5.74927	8.70735	7.99424	8.23386	Yes	2.57898				Proteolipid membrane potential modulator			IPR000612	Proteolipid_membrane_potential_modulator										9321	integral_to_membrane	cellular_component	GO:0016021
2642659	26713	Spec	8.7299	8.5828	8.33672	12.1731	11.467	11.5881	Yes	3.22099							IPR002068 IPR008978	Alpha_crystallin/Hsp20_domain HSP20-like_chaperone	KOG0710	Molecular_chaperone_(small_heat-shock_protein_Hsp26/Hsp42)	Posttranslational_modification,_protein_turnover,_chaperones	CELLULAR_PROCESSES_AND_SIGNALING
2674069	26867	Spec	7.37916	7.58656	7.72901	9.51509	9.30882	9.32929	Yes	1.82055							IPR000537	UbiA_prenyltransferase_family										9321 3032	integral_to_membrane prenyltransferase_activity	cellular_component molecular_function	GO:0016021 GO:0004659
2705996	27019	Spec	8.64494	9.63493	8.62428	11.6785	11.9636	12.0041	Yes	2.84046			yes
2710256	27041	Spec	6.81399	6.87268	6.7105	8.45108	7.90631	7.86024	Yes	1.30228
2715181	27060	Spec	7.35559	7.46171	7.2737	8.52201	8.26832	8.60815	Yes	1.10877
2720790	27095	Spec	5.91541	6.39217	6.06083	9.20602	8.73681	8.65203	Yes	2.75675
2729284	27126	Spec	5.9785	5.42047	5.50636	7.11186	6.87003	7.27838	Yes	1.46469			yes
2757081	27222	Spec	8.1512	8.10436	8.14235	9.3099	9.31671	9.19633	Yes	1.14617							IPR027417	P-loop_containing_nucleoside_triphosphate_hydrolase
2758214	27230	Spec	5.34235	5.22945	5.06242	6.86916	6.34023	6.41534	Yes	1.36594
2775572	27315	Spec	8.10483	7.86651	8.08445	9.47479	9.55333	9.50944	Yes	1.49802
2790245	27357	Spec	6.18875	6.65234	6.21267	9.67705	8.72103	8.57662	Yes	2.72002
2816741	27431	Spec	7.41762	7.42873	7.49722	8.58962	8.61834	8.56749	Yes	1.14911							IPR002529 IPR011234	Fumarylacetoacetase,_C-terminal Fumarylacetoacetase,_C-terminal-related	KOG1535	Predicted_fumarylacetoacetate_hydralase	General_function_prediction_only	POORLY_CHARACTERIZED	3.7.1.5	Acylpyruvate_hydrolase	Tyrosine_metabolism	Amino_Acid_Metabolism	METABOLIC	5830 2290 22031	metabolic_process catalytic_activity acylpyruvate_hydrolase_activity	biological_process molecular_function	GO:0008152 GO:0003824 GO:0047621
2873308	27644	Spec	8.81302	8.2309	8.26034	9.82865	9.36318	9.57016	Yes	1.14294			yes				IPR011701 IPR020846	Major_facilitator_superfamily Major_facilitator_superfamily_domain	KOG2504	Monocarboxylate_transporter	Carbohydrate_transport_and_metabolism	METABOLISM
2887043	27688	Spec	12.5341	12.7871	12.3691	13.7408	13.6814	13.8058	Yes	1.16963
2894244	27812	Spec	11.0589	10.768	10.5829	11.8708	12.0041	11.911	Yes	1.1136
2958771	28267	Spec	7.97161	8.01461	8.09427	9.26333	9.16175	9.0855	Yes	1.14757
298535	28319	Spec	8.40193	7.97328	7.96119	9.24548	9.15002	9.00319	Yes	1.01359			yes
3112845	28552	Spec	6.2582	6.2857	6.38244	7.62593	7.22347	7.53425	Yes	1.17136
3336	28657	Spec	7.25725	7.46171	7.08976	8.78357	8.38802	8.43311	Yes	1.26813			yes
355310	28671	Spec	4.17689	4.34014	3.59857	7.95375	7.60492	7.19778	Yes	3.60613							IPR003819	Taurine_catabolism_dioxygenase_TauD/TfdA	KOG3889	Predicted_gamma-butyrobetaine,2-oxoglutarate_dioxygenase	Lipid_transport_and_metabolism	METABOLISM						9710 4283	oxidoreductase_activity electron_transport	molecular_function biological_process	GO:0016491 GO:0006118
533673	28754	Spec	10.7395	11.2517	10.9861	12.6824	12.7753	12.9529	Yes	1.80017
818801	28887	Spec	7.06716	7.21328	7.12847	8.54166	8.14961	8.36092	Yes	1.22465							IPR006703 IPR027417	AIG1-type_guanine_nucleotide-binding_(G)_domain P-loop_containing_nucleoside_triphosphate_hydrolase										3737	GTP_binding	molecular_function	GO:0005525
2891452	18	Core	9.83006	9.56457	9.7736	8.2862	8.7755	8.68197	Yes	-1.13081							IPR027417	P-loop_containing_nucleoside_triphosphate_hydrolase	KOG1801	tRNA-splicing_endonuclease_positive_effector_(SEN1)	RNA_processing_and_modification	INFORMATION_STORAGE_AND_PROCESSING	3.6.4.-	Acting_on_acid_anhydrides;_involved_in_cellular_and
2571231	19	Core	8.1189	7.85828	7.79065	7.05832	6.84113	6.77415	Yes	-1.03987							IPR001128 IPR017972	Cytochrome_P450 Cytochrome_P450,_conserved_site	KOG0157	Cytochrome_P450_CYP4/CYP19/CYP26_subfamilies	Lipid_transport_and_metabolism Secondary_metabolites_biosynthesis,_transport_and_catabolism	METABOLISM	1.14.14.1	Unspecific_monooxygenase	Tryptophan_metabolism Fatty_acid_metabolism gamma-Hexachlorocyclohexane_degradation	Amino_Acid_Metabolism Lipid_Metabolism Biodegradation_of_Xenobiotics	METABOLIC	12251 4283 3721 2888 23642	heme_binding electron_transport iron_ion_binding monooxygenase_activity unspecific_monooxygenase_activity	molecular_function biological_process	GO:0020037 GO:0006118 GO:0005506 GO:0004497 GO:0050381
2899398	19	Core	9.30657	9.38711	9.42474	8.32639	8.35263	8.28492	Yes	-1.0544							IPR001128 IPR017972	Cytochrome_P450 Cytochrome_P450,_conserved_site	KOG0157	Cytochrome_P450_CYP4/CYP19/CYP26_subfamilies	Lipid_transport_and_metabolism Secondary_metabolites_biosynthesis,_transport_and_catabolism	METABOLISM	1.14.14.1	Unspecific_monooxygenase	Tryptophan_metabolism Fatty_acid_metabolism gamma-Hexachlorocyclohexane_degradation	Amino_Acid_Metabolism Lipid_Metabolism Biodegradation_of_Xenobiotics	METABOLIC	12251 4283 3721 2888 23642	heme_binding electron_transport iron_ion_binding monooxygenase_activity unspecific_monooxygenase_activity	molecular_function biological_process	GO:0020037 GO:0006118 GO:0005506 GO:0004497 GO:0050381
2867465	19	Core	9.31678	9.18637	9.38732	8.13923	8.00731	7.93318	Yes	-1.27263							IPR001128 IPR018247 IPR017972	Cytochrome_P450 EF-Hand_1,_calcium-binding_site Cytochrome_P450,_conserved_site	KOG0157	Cytochrome_P450_CYP4/CYP19/CYP26_subfamilies	Lipid_transport_and_metabolism Secondary_metabolites_biosynthesis,_transport_and_catabolism	METABOLISM	1.14.14.1	Unspecific_monooxygenase	Tryptophan_metabolism Fatty_acid_metabolism gamma-Hexachlorocyclohexane_degradation	Amino_Acid_Metabolism Lipid_Metabolism Biodegradation_of_Xenobiotics	METABOLIC	12251 4283 3721 2888 23642	heme_binding electron_transport iron_ion_binding monooxygenase_activity unspecific_monooxygenase_activity	molecular_function biological_process	GO:0020037 GO:0006118 GO:0005506 GO:0004497 GO:0050381
2563708	25	Core	11.0637	10.9778	11.1655	9.65692	9.71535	9.73428	Yes	-1.36886							IPR001128 IPR017972	Cytochrome_P450 Cytochrome_P450,_conserved_site	KOG0158	Cytochrome_P450_CYP3/CYP5/CYP6/CYP9_subfamilies	Secondary_metabolites_biosynthesis,_transport_and_catabolism	METABOLISM	1.14.13.-	With_NADH_or_NADPH_as_one_donor,_and_incorporation_of_one_atom	Methane_metabolism Phenylalanine_metabolism Ubiquinone_biosynthesis Alkaloid_biosynthesis_I Styrene_degradation Tryptophan_metabolism Androgen_and_estrogen_metabolism Sterol_biosynthesis 1,4-Dichlorobenzene_degradation Tyrosine_metabolism Bile_acid_biosynthesis Flavonoids,_stilbene_and_lignin_biosynthesis Histidine_metabolism gamma-Hexachlorocyclohexane_degradation	Energy_Metabolism Amino_Acid_Metabolism Metabolism_of_Cofactors_and_Vitamins Biosynthesis_of_Secondary_Metabolites Biodegradation_of_Xenobiotics Lipid_Metabolism	METABOLIC	12251 4283 3721 2888 19196 19184 11397 10963 10962 10961 10960 10959 10958 10957 10956 10955 10954 10953 10952 10950 10949 10948 10947 10946 10945 10944 10943 10942 10941 10940 10939 10938 10937 10936 10781 6319	heme_binding electron_transport iron_ion_binding monooxygenase_activity 6-hydroxynicotinate_3-monooxygenase_activity 2-octaprenyl-3-methyl-6-methoxy-1,4-benzoquinol_hydroxylase limonene_monooxygenase_activity toluene_3-monooxygenase_activity phenanthrene_3,4-monooxygenase_activity 2-oxo-delta3-4,5,5-trimethylcyclopentenylacetyl-CoA_1,2-monooxygenase_activity 2-hydroxy-phenylacetate_hydroxylase_ac…	molecular_function biological_process	GO:0020037 GO:0006118 GO:0005506 GO:0004497 GO:0043731 GO:0043719 GO:0019113 GO:0018657 GO:0018656 GO:0018655 GO:0018654 GO:0018653 GO:0018652 GO:0018651 GO:0018650 GO:0018649 GO:0018648 GO:0018647 GO:0018646 GO:0018644 GO:0018643 GO:0018642 GO:0018641 GO:0018640 GO:0018639 GO:0018638 GO:0018637 GO:0018636 GO:0018635 GO:0018634 GO:0018633 GO:0018632 GO:0018631 GO:0018630 GO:0018471 GO:0008688
3126798	25	Core	11.2012	11.2835	11.254	10.0088	9.67907	9.82907	Yes	-1.4031							IPR001128 IPR017972	Cytochrome_P450 Cytochrome_P450,_conserved_site	KOG0158	Cytochrome_P450_CYP3/CYP5/CYP6/CYP9_subfamilies	Secondary_metabolites_biosynthesis,_transport_and_catabolism	METABOLISM	1.14.13.-	With_NADH_or_NADPH_as_one_donor,_and_incorporation_of_one_atom	Methane_metabolism Phenylalanine_metabolism Ubiquinone_biosynthesis Alkaloid_biosynthesis_I Styrene_degradation Tryptophan_metabolism Androgen_and_estrogen_metabolism Sterol_biosynthesis 1,4-Dichlorobenzene_degradation Tyrosine_metabolism Bile_acid_biosynthesis Flavonoids,_stilbene_and_lignin_biosynthesis Histidine_metabolism gamma-Hexachlorocyclohexane_degradation	Energy_Metabolism Amino_Acid_Metabolism Metabolism_of_Cofactors_and_Vitamins Biosynthesis_of_Secondary_Metabolites Biodegradation_of_Xenobiotics Lipid_Metabolism	METABOLIC	12251 4283 3721 2888 19196 19184 11397 10963 10962 10961 10960 10959 10958 10957 10956 10955 10954 10953 10952 10950 10949 10948 10947 10946 10945 10944 10943 10942 10941 10940 10939 10938 10937 10936 10781 6319	heme_binding electron_transport iron_ion_binding monooxygenase_activity 6-hydroxynicotinate_3-monooxygenase_activity 2-octaprenyl-3-methyl-6-methoxy-1,4-benzoquinol_hydroxylase limonene_monooxygenase_activity toluene_3-monooxygenase_activity phenanthrene_3,4-monooxygenase_activity 2-oxo-delta3-4,5,5-trimethylcyclopentenylacetyl-CoA_1,2-monooxygenase_activity 2-hydroxy-phenylacetate_hydroxylase_ac…	molecular_function biological_process	GO:0020037 GO:0006118 GO:0005506 GO:0004497 GO:0043731 GO:0043719 GO:0019113 GO:0018657 GO:0018656 GO:0018655 GO:0018654 GO:0018653 GO:0018652 GO:0018651 GO:0018650 GO:0018649 GO:0018648 GO:0018647 GO:0018646 GO:0018644 GO:0018643 GO:0018642 GO:0018641 GO:0018640 GO:0018639 GO:0018638 GO:0018637 GO:0018636 GO:0018635 GO:0018634 GO:0018633 GO:0018632 GO:0018631 GO:0018630 GO:0018471 GO:0008688
2571396	27	Core	8.80724	8.63192	8.69046	6.61479	7.99424	7.59845	Yes	-1.20374							IPR008803 IPR002035 IPR027417	RHD3/Sey1 von_Willebrand_factor,_type_A P-loop_containing_nucleoside_triphosphate_hydrolase
3116261	27	Core	9.31271	9.26943	9.40319	8.02526	8.21864	8.11974	Yes	-1.20739							IPR008803 IPR002035 IPR027417	RHD3/Sey1 von_Willebrand_factor,_type_A P-loop_containing_nucleoside_triphosphate_hydrolase	KOG2203	GTP-binding_protein	General_function_prediction_only	POORLY_CHARACTERIZED
2897691	27	Core	8.90791	8.87978	8.97963	7.39707	7.65559	7.49624	Yes	-1.40563							IPR002035	von_Willebrand_factor,_type_A
212853	27	Core	10.3369	10.2852	10.4392	8.31502	9.30882	8.96891	Yes	-1.43518							IPR008803 IPR027417	RHD3/Sey1 P-loop_containing_nucleoside_triphosphate_hydrolase	KOG2203	GTP-binding_protein	General_function_prediction_only	POORLY_CHARACTERIZED
339398	27	Core	13.0629	13.0329	13.2938	11.0195	11.8034	11.7052	Yes	-1.5858							IPR008803 IPR027417 IPR002035	RHD3/Sey1 P-loop_containing_nucleoside_triphosphate_hydrolase von_Willebrand_factor,_type_A
2571420	27	Core	12.2103	12.0576	12.331	9.76741	10.7673	10.6687	Yes	-1.73857							IPR008803 IPR002035 IPR027417	RHD3/Sey1 von_Willebrand_factor,_type_A P-loop_containing_nucleoside_triphosphate_hydrolase
2558251	29	Core	9.85269	9.71347	9.9689	8.63147	8.82061	8.50665	Yes	-1.19048							IPR002893 IPR027974	Zinc_finger,_MYND-type Domain_of_unknown_function_DUF4470										5939	zinc_ion_binding	molecular_function	GO:0008270
2882285	30	Core	8.0023	8.29024	8.34496	7.12494	7.17798	7.16181	Yes	-1.07099							IPR022099	Protein_of_unknown_function_DUF3638
3138106	30	Core	6.62974	7.33692	7.17544	4.84378	5.88231	5.81841	Yes	-1.5095
2879131	39	Core	8.75113	8.50847	8.82028	7.43957	7.5963	7.66848	Yes	-1.12913							IPR011701 IPR005829 IPR020846	Major_facilitator_superfamily Sugar_transporter,_conserved_site Major_facilitator_superfamily_domain	KOG2615	Permease_of_the_major_facilitator_superfamily	General_function_prediction_only	POORLY_CHARACTERIZED						9320 4927 3546	membrane transport transporter_activity	cellular_component biological_process molecular_function	GO:0016020 GO:0006810 GO:0005215
2185211	41	Core	8.3865	7.82909	7.95043	7.04462	6.60374	6.88126	Yes	-1.22792							IPR008775	Phytanoyl-CoA_dioxygenase					1.14.11.18	Phytanoyl-CoA_dioxygenase				22608	phytanoyl-CoA_dioxygenase_activity	molecular_function	GO:0048244
2959379	42	Core	10.0504	9.90946	9.94876	8.65871	8.88572	9.13272	Yes	-1.06608							IPR027417	P-loop_containing_nucleoside_triphosphate_hydrolase
2584089	42	Core	11.2675	11.2583	11.2392	9.54945	10.33	10.2575	Yes	-1.16934							IPR014017 IPR027417	DNA_helicase,_UvrD-like,_C-terminal P-loop_containing_nucleoside_triphosphate_hydrolase
459876	42	Core	11.5943	11.503	11.5146	9.94938	10.2234	10.1252	Yes	-1.43437							IPR014017 IPR027417	DNA_helicase,_UvrD-like,_C-terminal P-loop_containing_nucleoside_triphosphate_hydrolase
2200856	63	Core	13.8228	13.4073	13.6221	12.2378	12.0841	12.2398	Yes	-1.43841							IPR003817 IPR022237	Phosphatidylserine_decarboxylase-related Phophatidylserine_decarboxylase	KOG2419	Phosphatidylserine_decarboxylase	Lipid_transport_and_metabolism	METABOLISM	4.1.1.65	Phosphatidylserine_decarboxylase	Glycine,_serine_and_threonine_metabolism Glycerolipid_metabolism	Amino_Acid_Metabolism Metabolism_of_Complex_Lipids	METABOLIC	6286 2983	phospholipid_biosynthetic_process phosphatidylserine_decarboxylase_activity	biological_process molecular_function	GO:0008654 GO:0004609
3091437	63	Core	12.7497	12.131	12.5171	9.9964	9.99492	9.89446	Yes	-2.52622							IPR003817 IPR022237	Phosphatidylserine_decarboxylase-related Phophatidylserine_decarboxylase	KOG2419	Phosphatidylserine_decarboxylase	Lipid_transport_and_metabolism	METABOLISM	4.1.1.65	Phosphatidylserine_decarboxylase	Glycine,_serine_and_threonine_metabolism Glycerolipid_metabolism	Amino_Acid_Metabolism Metabolism_of_Complex_Lipids	METABOLIC	6286 2983	phospholipid_biosynthetic_process phosphatidylserine_decarboxylase_activity	biological_process molecular_function	GO:0008654 GO:0004609
2571565	63	Core	18.6518	18.0617	18.4381	15.2114	15.1223	15.1869	Yes	-3.23004							IPR003817 IPR022237	Phosphatidylserine_decarboxylase-related Phophatidylserine_decarboxylase	KOG2419	Phosphatidylserine_decarboxylase	Lipid_transport_and_metabolism	METABOLISM	4.1.1.65	Phosphatidylserine_decarboxylase	Glycine,_serine_and_threonine_metabolism Glycerolipid_metabolism	Amino_Acid_Metabolism Metabolism_of_Complex_Lipids	METABOLIC	6286 2983	phospholipid_biosynthetic_process phosphatidylserine_decarboxylase_activity	biological_process molecular_function	GO:0008654 GO:0004609
2897823	63	Core	16.3947	15.9006	16.1995	12.5879	12.4042	12.5656	Yes	-3.65776							IPR003817 IPR022237	Phosphatidylserine_decarboxylase-related Phophatidylserine_decarboxylase	KOG2419	Phosphatidylserine_decarboxylase	Lipid_transport_and_metabolism	METABOLISM	4.1.1.65	Phosphatidylserine_decarboxylase	Glycine,_serine_and_threonine_metabolism Glycerolipid_metabolism	Amino_Acid_Metabolism Metabolism_of_Complex_Lipids	METABOLIC	6286 2983	phospholipid_biosynthetic_process phosphatidylserine_decarboxylase_activity	biological_process molecular_function	GO:0008654 GO:0004609
2601601	68	Core	17.7769	17.8967	17.9712	16.835	16.8602	16.7999	Yes	-1.05192							IPR002937	Amine_oxidase					1.4.3.2	L-amino_acid_oxidase	Valine,_leucine_and_isoleucine_degradation Phenylalanine,_tyrosine_and_tryptophan_biosynthesis Alanine_and_aspartate_metabolism Phenylalanine_metabolism Methionine_metabolism Tryptophan_metabolism Tyrosine_metabolism Alkaloid_biosynthesis_I	Amino_Acid_Metabolism Biosynthesis_of_Secondary_Metabolites	METABOLIC	9710 4283 934	oxidoreductase_activity electron_transport L-amino-acid_oxidase_activity	molecular_function biological_process	GO:0016491 GO:0006118 GO:0001716
2588696	68	Core	7.04768	7.17402	6.92361	5.64768	6.04319	5.6896	Yes	-1.26265							IPR002937	Amine_oxidase	KOG0685	Flavin-containing_amine_oxidase	Coenzyme_transport_and_metabolism	METABOLISM	1.4.3.2	L-amino_acid_oxidase	Valine,_leucine_and_isoleucine_degradation Phenylalanine,_tyrosine_and_tryptophan_biosynthesis Alanine_and_aspartate_metabolism Phenylalanine_metabolism Methionine_metabolism Tryptophan_metabolism Tyrosine_metabolism Alkaloid_biosynthesis_I	Amino_Acid_Metabolism Biosynthesis_of_Secondary_Metabolites	METABOLIC	9710 4283 934	oxidoreductase_activity electron_transport L-amino-acid_oxidase_activity	molecular_function biological_process	GO:0016491 GO:0006118 GO:0001716
2601598	68	Core	12.776	13.1284	13.1737	11.5733	11.3679	11.4244	Yes	-1.57938							IPR002937	Amine_oxidase					1.4.3.2	L-amino_acid_oxidase	Valine,_leucine_and_isoleucine_degradation Phenylalanine,_tyrosine_and_tryptophan_biosynthesis Alanine_and_aspartate_metabolism Phenylalanine_metabolism Methionine_metabolism Tryptophan_metabolism Tyrosine_metabolism Alkaloid_biosynthesis_I	Amino_Acid_Metabolism Biosynthesis_of_Secondary_Metabolites	METABOLIC	9710 4283 934	oxidoreductase_activity electron_transport L-amino-acid_oxidase_activity	molecular_function biological_process	GO:0016491 GO:0006118 GO:0001716
2896449	70	Core	11.7662	11.4848	11.5937	10.399	10.5963	10.6297	Yes	-1.07431							IPR004993	GH3_auxin-responsive_promoter
2896447	70	Core	10.9588	10.6797	11.1	8.87544	8.95141	8.6988	Yes	-2.07898							IPR004993	GH3_auxin-responsive_promoter
2938635	71	Core	11.4672	11.4984	11.6333	10.1386	10.2797	10.2143	Yes	-1.32307							IPR000375 IPR003130 IPR020850 IPR030381 IPR001401 IPR027417	Dynamin_central_domain Dynamin_GTPase_effector GTPase_effector_domain,_GED Dynamin-type_guanine_nucleotide-binding_(G)_domain Dynamin,_GTPase_domain P-loop_containing_nucleoside_triphosphate_hydrolase	KOG0446	Vacuolar_sorting_protein_VPS1,_dynamin,_and_related_proteins	General_function_prediction_only Intracellular_trafficking,_secretion,_and_vesicular_transport	POORLY_CHARACTERIZED CELLULAR_PROCESSES_AND_SIGNALING						3737 2378 6200	GTP_binding GTPase_activity dynamin_GTPase_activity	molecular_function	GO:0005525 GO:0003924 GO:0008549
2877799	88	Core	14.8484	14.5368	14.6185	13.2297	13.0132	13.0304	Yes	-1.57962							IPR013705 IPR025714 IPR030384 IPR029063	Sterol_methyltransferase_C-terminal Methyltransferase_domain SAM-dependent_methyltransferase_SMT-type S-adenosyl-L-methionine-dependent_methyltransferase	KOG1269	SAM-dependent_methyltransferases	Lipid_transport_and_metabolism General_function_prediction_only	METABOLISM POORLY_CHARACTERIZED	2.1.1.41	Delta(24)-sterol_C-methyltransferase				2304	sterol_24-C-methyltransferase_activity	molecular_function	GO:0003838
3001775	97	Core	12.1536	12.0281	12.046	10.9394	10.9509	10.8435	Yes	-1.16516			yes				IPR001128 IPR017972	Cytochrome_P450 Cytochrome_P450,_conserved_site	KOG0158	Cytochrome_P450_CYP3/CYP5/CYP6/CYP9_subfamilies	Secondary_metabolites_biosynthesis,_transport_and_catabolism	METABOLISM	1.14.13.-	With_NADH_or_NADPH_as_one_donor,_and_incorporation_of_one_atom	Methane_metabolism Phenylalanine_metabolism Ubiquinone_biosynthesis Alkaloid_biosynthesis_I Styrene_degradation Tryptophan_metabolism Androgen_and_estrogen_metabolism Sterol_biosynthesis 1,4-Dichlorobenzene_degradation Tyrosine_metabolism Bile_acid_biosynthesis Flavonoids,_stilbene_and_lignin_biosynthesis Histidine_metabolism gamma-Hexachlorocyclohexane_degradation	Energy_Metabolism Amino_Acid_Metabolism Metabolism_of_Cofactors_and_Vitamins Biosynthesis_of_Secondary_Metabolites Biodegradation_of_Xenobiotics Lipid_Metabolism	METABOLIC	12251 4283 3721 2888 19196 19184 11397 10963 10962 10961 10960 10959 10958 10957 10956 10955 10954 10953 10952 10950 10949 10948 10947 10946 10945 10944 10943 10942 10941 10940 10939 10938 10937 10936 10781 6319	heme_binding electron_transport iron_ion_binding monooxygenase_activity 6-hydroxynicotinate_3-monooxygenase_activity 2-octaprenyl-3-methyl-6-methoxy-1,4-benzoquinol_hydroxylase limonene_monooxygenase_activity toluene_3-monooxygenase_activity phenanthrene_3,4-monooxygenase_activity 2-oxo-delta3-4,5,5-trimethylcyclopentenylacetyl-CoA_1,2-monooxygenase_activity 2-hydroxy-phenylacetate_hydroxylase_ac…	molecular_function biological_process	GO:0020037 GO:0006118 GO:0005506 GO:0004497 GO:0043731 GO:0043719 GO:0019113 GO:0018657 GO:0018656 GO:0018655 GO:0018654 GO:0018653 GO:0018652 GO:0018651 GO:0018650 GO:0018649 GO:0018648 GO:0018647 GO:0018646 GO:0018644 GO:0018643 GO:0018642 GO:0018641 GO:0018640 GO:0018639 GO:0018638 GO:0018637 GO:0018636 GO:0018635 GO:0018634 GO:0018633 GO:0018632 GO:0018631 GO:0018630 GO:0018471 GO:0008688
3136830	105	Core	9.30452	9.30621	9.21591	8.13923	8.10169	8.44812	Yes	-1.04084
2891620	105	Core	11.2226	11.7059	11.3832	9.88163	9.68518	9.80206	Yes	-1.6615
2895830	107	Core	11.6205	11.7588	11.9507	10.3787	10.8879	10.8388	Yes	-1.06387			yes				IPR002937	Amine_oxidase	KOG0029	Amine_oxidase	Secondary_metabolites_biosynthesis,_transport_and_catabolism	METABOLISM						9710 4283	oxidoreductase_activity electron_transport	molecular_function biological_process	GO:0016491 GO:0006118
2992954	107	Core	7.76644	7.76008	8.24721	6.91507	6.75081	6.7257	Yes	-1.14882			yes				IPR002937	Amine_oxidase	KOG0029	Amine_oxidase	Secondary_metabolites_biosynthesis,_transport_and_catabolism	METABOLISM						9710 4283	oxidoreductase_activity electron_transport	molecular_function biological_process	GO:0016491 GO:0006118
1067456	119	Core	9.70507	9.52481	9.57944	6.93005	6.67096	6.65845	Yes	-2.85925
2753785	134	Core	10.9331	10.2241	10.4314	9.40143	9.64604	9.48053	Yes	-1.04818			yes				IPR001128	Cytochrome_P450	KOG0684	Cytochrome_P450	Secondary_metabolites_biosynthesis,_transport_and_catabolism	METABOLISM						12251 4283 3721 2888 16609	heme_binding electron_transport iron_ion_binding monooxygenase_activity 25-hydroxycholesterol_7alpha-hydroxylase_activity	molecular_function biological_process	GO:0020037 GO:0006118 GO:0005506 GO:0004497 GO:0033783
2644643	134	Core	11.6279	11.2754	11.2513	10.365	10.1369	9.94295	Yes	-1.23758			yes				IPR001128	Cytochrome_P450	KOG0684	Cytochrome_P450	Secondary_metabolites_biosynthesis,_transport_and_catabolism	METABOLISM						12251 4283 3721 2888 16609	heme_binding electron_transport iron_ion_binding monooxygenase_activity 25-hydroxycholesterol_7alpha-hydroxylase_activity	molecular_function biological_process	GO:0020037 GO:0006118 GO:0005506 GO:0004497 GO:0033783
2904003	135	Core	12.1742	12.1582	12.1244	10.696	11.0887	11.0246	Yes	-1.20615			yes				IPR001128	Cytochrome_P450	KOG0684	Cytochrome_P450	Secondary_metabolites_biosynthesis,_transport_and_catabolism	METABOLISM						12251 4283 3721 2888 16608	heme_binding electron_transport iron_ion_binding monooxygenase_activity 24-hydroxycholesterol_7alpha-hydroxylase_activity	molecular_function biological_process	GO:0020037 GO:0006118 GO:0005506 GO:0004497 GO:0033782
2890166	135	Core	12.5554	12.4684	12.5223	11.2981	11.1816	11.3762	Yes	-1.22862							IPR001128	Cytochrome_P450	KOG0684	Cytochrome_P450	Secondary_metabolites_biosynthesis,_transport_and_catabolism	METABOLISM						12251 4283 3721 2888 16608	heme_binding electron_transport iron_ion_binding monooxygenase_activity 24-hydroxycholesterol_7alpha-hydroxylase_activity	molecular_function biological_process	GO:0020037 GO:0006118 GO:0005506 GO:0004497 GO:0033782
655061	135	Core	10.9961	11.0822	10.9494	9.40947	9.61437	9.70333	Yes	-1.43046			yes				IPR001128	Cytochrome_P450	KOG0684	Cytochrome_P450	Secondary_metabolites_biosynthesis,_transport_and_catabolism	METABOLISM						12251 4283 3721 2888 16608	heme_binding electron_transport iron_ion_binding monooxygenase_activity 24-hydroxycholesterol_7alpha-hydroxylase_activity	molecular_function biological_process	GO:0020037 GO:0006118 GO:0005506 GO:0004497 GO:0033782
2890151	135	Core	11.464	11.3132	11.4236	9.2868	9.44708	9.55407	Yes	-1.96902			yes				IPR001128	Cytochrome_P450	KOG0684	Cytochrome_P450	Secondary_metabolites_biosynthesis,_transport_and_catabolism	METABOLISM						12251 4283 3721 2888 16608	heme_binding electron_transport iron_ion_binding monooxygenase_activity 24-hydroxycholesterol_7alpha-hydroxylase_activity	molecular_function biological_process	GO:0020037 GO:0006118 GO:0005506 GO:0004497 GO:0033782
2890150	135	Core	11.7421	11.6758	11.6854	8.51706	8.83533	8.95145	Yes	-2.92386			yes				IPR001128	Cytochrome_P450	KOG0684	Cytochrome_P450	Secondary_metabolites_biosynthesis,_transport_and_catabolism	METABOLISM						12251 4283 3721 2888 16608	heme_binding electron_transport iron_ion_binding monooxygenase_activity 24-hydroxycholesterol_7alpha-hydroxylase_activity	molecular_function biological_process	GO:0020037 GO:0006118 GO:0005506 GO:0004497 GO:0033782
2901031	153	Core	14.3569	14.2172	14.2667	13.3647	13.2111	13.1868	Yes	-1.02513							IPR020904	Short-chain_dehydrogenase/reductase,_conserved_site	KOG0725	Reductases_with_broad_range_of_substrate_specificities	General_function_prediction_only	POORLY_CHARACTERIZED						14950	sorbose_reductase_activity	molecular_function	GO:0032115
2904001	166	Core	11.1364	11.3056	11.3472	10.3385	10.1561	10.2303	Yes	-1.02337
2870936	176	Core	11.7651	11.4858	11.7578	10.736	10.593	10.674	Yes	-1.0065							IPR000277 IPR015424 IPR006235	Cys/Met_metabolism,_pyridoxal_phosphate-dependent_enzyme Pyridoxal_phosphate-dependent_transferase O-acetylhomoserine/O-acetylserine_sulfhydrylase	KOG0053	Cystathionine_beta-lyases/cystathionine_gamma-synthases	Amino_acid_transport_and_metabolism	METABOLISM						13063 4650 9964	pyridoxal_phosphate_binding amino_acid_metabolic_process transferase_activity,_transferring_alkyl_or_aryl_(other_than_methyl)_groups	molecular_function biological_process	GO:0030170 GO:0006520 GO:0016765
2720687	202	Core	9.51953	9.5209	9.75825	8.2023	7.92709	8.13219	Yes	-1.51583	GH16						IPR005629 IPR013320	Beta-glucan_synthesis-associated,_SKN1 Concanavalin_A-like_lectin/glucanase_domain
2702683	222	Core	11.4404	11.534	12.0115	9.84059	10.1605	10.2143	Yes	-1.60382							IPR000873 IPR009081 IPR001031 IPR020845 IPR020802 IPR029058	AMP-dependent_synthetase/ligase Acyl_carrier_protein-like Thioesterase AMP-binding,_conserved_site Polyketide_synthase,_thioesterase_domain Alpha/Beta_hydrolase_fold	KOG1176	Acyl-CoA_synthetase	Lipid_transport_and_metabolism	METABOLISM						5830 2290 9986 6667	metabolic_process catalytic_activity hydrolase_activity,_acting_on_ester_bonds biosynthetic_process	biological_process molecular_function	GO:0008152 GO:0003824 GO:0016788 GO:0009058
2726011	222	Core	14.669	14.6851	15.0521	12.934	13.242	13.1966	Yes	-1.68275							IPR000873 IPR009081 IPR001031 IPR020845 IPR020802 IPR029058	AMP-dependent_synthetase/ligase Acyl_carrier_protein-like Thioesterase AMP-binding,_conserved_site Polyketide_synthase,_thioesterase_domain Alpha/Beta_hydrolase_fold	KOG1176	Acyl-CoA_synthetase	Lipid_transport_and_metabolism	METABOLISM	6.2.1.12	4-coumarate--CoA_ligase	Flavonoids,_stilbene_and_lignin_biosynthesis	Biosynthesis_of_Secondary_Metabolites	METABOLIC	5830 2290 9986 6667 9491	metabolic_process catalytic_activity hydrolase_activity,_acting_on_ester_bonds biosynthetic_process 4-coumarate-CoA_ligase_activity	biological_process molecular_function	GO:0008152 GO:0003824 GO:0016788 GO:0009058 GO:0016207
222247	222	Core	12.6283	12.5213	12.8408	9.89887	10.6304	10.6515	Yes	-2.23667							IPR000873 IPR009081 IPR001031 IPR020845 IPR020802 IPR029058	AMP-dependent_synthetase/ligase Acyl_carrier_protein-like Thioesterase AMP-binding,_conserved_site Polyketide_synthase,_thioesterase_domain Alpha/Beta_hydrolase_fold	KOG1176	Acyl-CoA_synthetase	Lipid_transport_and_metabolism	METABOLISM	6.2.1.12	4-coumarate--CoA_ligase	Flavonoids,_stilbene_and_lignin_biosynthesis	Biosynthesis_of_Secondary_Metabolites	METABOLIC	5830 2290 9986 6667 9491	metabolic_process catalytic_activity hydrolase_activity,_acting_on_ester_bonds biosynthetic_process 4-coumarate-CoA_ligase_activity	biological_process molecular_function	GO:0008152 GO:0003824 GO:0016788 GO:0009058 GO:0016207
3136579	235	Core	15.4084	15.6022	15.7895	14.1264	14.4148	14.3404	Yes	-1.30943			yes				IPR001128	Cytochrome_P450	KOG0684	Cytochrome_P450	Secondary_metabolites_biosynthesis,_transport_and_catabolism	METABOLISM						12251 4283 3721 2888	heme_binding electron_transport iron_ion_binding monooxygenase_activity	molecular_function biological_process	GO:0020037 GO:0006118 GO:0005506 GO:0004497
3086298	235	Core	11.4571	11.3909	11.6715	10.1322	10.2037	10.2259	Yes	-1.32392			yes				IPR001128	Cytochrome_P450	KOG0684	Cytochrome_P450	Secondary_metabolites_biosynthesis,_transport_and_catabolism	METABOLISM						12251 4283 3721 2888	heme_binding electron_transport iron_ion_binding monooxygenase_activity	molecular_function biological_process	GO:0020037 GO:0006118 GO:0005506 GO:0004497
2907374	235	Core	12.0371	11.9086	12.2913	10.9596	10.6113	10.5658	Yes	-1.36514			yes				IPR001128	Cytochrome_P450	KOG0684	Cytochrome_P450	Secondary_metabolites_biosynthesis,_transport_and_catabolism	METABOLISM						12251 4283 3721 2888	heme_binding electron_transport iron_ion_binding monooxygenase_activity	molecular_function biological_process	GO:0020037 GO:0006118 GO:0005506 GO:0004497
2579722	245	Core	8.62536	8.67004	8.62089	7.90908	7.38233	7.3758	Yes	-1.06724							IPR006076	FAD_dependent_oxidoreductase	KOG3923	D-aspartate_oxidase	Amino_acid_transport_and_metabolism	METABOLISM	1.4.3.3	D-amino_acid_oxidase	Arginine_and_proline_metabolism Glycine,_serine_and_threonine_metabolism D-Arginine_and_D-ornithine_metabolism	Amino_Acid_Metabolism Metabolism_of_Other_Amino_Acids	METABOLIC	9710 2350	oxidoreductase_activity D-amino-acid_oxidase_activity	molecular_function	GO:0016491 GO:0003884
2609447	245	Core	8.7956	8.52156	8.70654	7.48086	7.52542	7.18589	Yes	-1.277							IPR006076 IPR023209	FAD_dependent_oxidoreductase D-amino-acid_oxidase	KOG3923	D-aspartate_oxidase	Amino_acid_transport_and_metabolism	METABOLISM	1.4.3.3	D-amino_acid_oxidase	Arginine_and_proline_metabolism Glycine,_serine_and_threonine_metabolism D-Arginine_and_D-ornithine_metabolism	Amino_Acid_Metabolism Metabolism_of_Other_Amino_Acids	METABOLIC	9710 2350	oxidoreductase_activity D-amino-acid_oxidase_activity	molecular_function	GO:0016491 GO:0003884
1677424	248	Core	10.0094	9.83381	9.85376	9.03293	8.8998	8.74815	Yes	-1.00433									KOG0101	Molecular_chaperones_HSP70/HSC70,_HSP70_superfamily	Posttranslational_modification,_protein_turnover,_chaperones	CELLULAR_PROCESSES_AND_SIGNALING
2598153	265	Core	10.715	10.7369	10.7865	9.54703	9.61224	9.76057	Yes	-1.10442							IPR001199 IPR000262 IPR018506 IPR008259 IPR012133	Cytochrome_b5-like_heme/steroid_binding_domain FMN-dependent_dehydrogenase Cytochrome_b5,_heme-binding_site FMN-dependent_alpha-hydroxy_acid_dehydrogenase,_active_site Alpha-hydroxy_acid_dehydrogenase,_FMN-dependent	KOG0538	Glycolate_oxidase	Energy_production_and_conversion	METABOLISM	1.1.2.3	L-lactate_dehydrogenase_(cytochrome)	Pyruvate_metabolism	Carbohydrate_Metabolism	METABOLIC	9710 4283 21336 12251 7744 2854	oxidoreductase_activity electron_transport transition_metal_ion_binding heme_binding FMN_binding L-lactate_dehydrogenase_(cytochrome)_activity	molecular_function biological_process	GO:0016491 GO:0006118 GO:0046914 GO:0020037 GO:0010181 GO:0004460
2563322	282	Core	15.0418	14.7091	14.927	13.7124	13.9817	13.8488	Yes	-1.0473							IPR011701 IPR020846	Major_facilitator_superfamily Major_facilitator_superfamily_domain	KOG2615	Permease_of_the_major_facilitator_superfamily	General_function_prediction_only	POORLY_CHARACTERIZED
2891356	282	Core	12.2847	12.0358	12.0308	10.5702	10.8366	10.5919	Yes	-1.45086							IPR011701 IPR020846	Major_facilitator_superfamily Major_facilitator_superfamily_domain	KOG2615	Permease_of_the_major_facilitator_superfamily	General_function_prediction_only	POORLY_CHARACTERIZED
3056829	287	Core	17.3968	17.7362	17.8269	15.586	15.9032	15.9427	Yes	-1.8456							IPR002227 IPR008922	Tyrosinase_copper-binding_domain Uncharacterised_domain,_di-copper_centre					1.14.18.1	Monophenol_monooxygenase	Alkaloid_biosynthesis_I Riboflavin_metabolism Tyrosine_metabolism Flavonoids,_stilbene_and_lignin_biosynthesis	Biosynthesis_of_Secondary_Metabolites Metabolism_of_Cofactors_and_Vitamins Amino_Acid_Metabolism	METABOLIC	9710 5830 2894	oxidoreductase_activity metabolic_process monophenol_monooxygenase_activity	molecular_function biological_process	GO:0016491 GO:0008152 GO:0004503
2932894	295	Core	10.4562	10.3996	10.5759	9.52252	9.50809	9.34274	Yes	-1.01955							IPR006153	Cation/H+_exchanger	KOG1650	Predicted_K+/H+-antiporter	Inorganic_ion_transport_and_metabolism	METABOLISM						9321 8649 4993	integral_to_membrane solute:hydrogen_antiporter_activity regulation_of_pH	cellular_component molecular_function biological_process	GO:0016021 GO:0015299 GO:0006885
314927	303	Core	10.0455	9.80518	9.89223	8.87544	8.85715	8.8153	Yes	-1.069							IPR013130 IPR013112 IPR013121 IPR017927 IPR017938	Ferric_reductase_transmembrane_component-like_domain FAD-binding_8 Ferric_reductase,_NAD_binding Ferredoxin_reductase-type_FAD-binding_domain Riboflavin_synthase-like_beta-barrel	KOG0039	Ferric_reductase,_NADH/NADPH_oxidase_and_related_proteins	Inorganic_ion_transport_and_metabolism Secondary_metabolites_biosynthesis,_transport_and_catabolism	METABOLISM						23919 9710 9321 4283 3721 287	FAD_binding oxidoreductase_activity integral_to_membrane electron_transport iron_ion_binding ferric-chelate_reductase_activity	molecular_function cellular_component biological_process	GO:0050660 GO:0016491 GO:0016021 GO:0006118 GO:0005506 GO:0000293
2957677	304	Core	10.5361	10.5541	10.5314	9.50262	9.53315	9.45599	Yes	-1.04405							IPR011545 IPR001650 IPR014001 IPR014014 IPR027417	DEAD/DEAH_box_helicase_domain Helicase,_C-terminal Helicase_superfamily_1/2,_ATP-binding_domain RNA_helicase,_DEAD-box_type,_Q_motif P-loop_containing_nucleoside_triphosphate_hydrolase	KOG0327	Translation_initiation_factor_4F,_helicase_subunit_(eIF-4A)_and_related_helicases	Translation,_ribosomal_structure_and_biogenesis	INFORMATION_STORAGE_AND_PROCESSING						3736 2792 2175 5716	ATP_binding helicase_activity nucleic_acid_binding ATP-dependent_helicase_activity	molecular_function	GO:0005524 GO:0004386 GO:0003676 GO:0008026
2599669	313	Core	12.2406	12.3296	12.7079	11.0938	11.366	11.1982	Yes	-1.21699			yes				IPR017853	Glycoside_hydrolase_superfamily
2070394	313	Core	13.5871	13.5205	13.601	11.7874	11.7451	11.5841	Yes	-1.86211			yes				IPR017853	Glycoside_hydrolase_superfamily
2963205	326	Core	11.0534	10.7952	10.9828	9.76114	10.0145	9.8981	Yes	-1.05268							IPR003439 IPR011527 IPR017871 IPR003593 IPR027417	ABC_transporter-like ABC_transporter_type_1,_transmembrane_domain ABC_transporter,_conserved_site AAA+_ATPase_domain P-loop_containing_nucleoside_triphosphate_hydrolase	KOG0054	Multidrug_resistance-associated_protein/mitoxantrone_resistance_protein,_ABC_superfamily	Secondary_metabolites_biosynthesis,_transport_and_catabolism	METABOLISM	3.6.1.3	Adenosinetriphosphatase	Purine_metabolism	Nucleotide_Metabolism	METABOLIC	10082 3736 10269 162 18135 9321 4927 18134 18133 18132 10273 8800 5860 5778 5716 2451 2450	ATPase_activity ATP_binding nucleoside-triphosphatase_activity nucleotide_binding ATPase_activity,_coupled_to_transmembrane_movement_of_substances integral_to_membrane transport ATPase_activity,_coupled_to_transmembrane_movement_of_ions ATPase_activity,_uncoupled ATPase_activity,_coupled single-stranded_DNA-dependent_ATP-dependent_DNA_helicase_activity protein-transmembrane_transporting_ATPase_ac…	molecular_function cellular_component biological_process	GO:0016887 GO:0005524 GO:0017111 GO:0000166 GO:0042626 GO:0016021 GO:0006810 GO:0042625 GO:0042624 GO:0042623 GO:0017116 GO:0015462 GO:0008186 GO:0008094 GO:0008026 GO:0004004 GO:0004003
2937588	407	Core	10.7304	10.6644	10.7031	9.54945	9.81344	9.60183	Yes	-1.04022							IPR001245 IPR008271 IPR000719 IPR002290 IPR011009	Serine-threonine/tyrosine-protein_kinase_catalytic_domain Serine/threonine-protein_kinase,_active_site Protein_kinase_domain Serine/threonine/dual_specificity_protein_kinase,_catalytic__domain Protein_kinase-like_domain	KOG0197	Tyrosine_kinases	Signal_transduction_mechanisms	CELLULAR_PROCESSES_AND_SIGNALING						4602 3736 3043 3079 3045 3081	protein_amino_acid_phosphorylation ATP_binding protein_kinase_activity protein-tyrosine_kinase_activity protein_serine/threonine_kinase_activity non-membrane_spanning_protein_tyrosine_kinase_activity	biological_process molecular_function	GO:0006468 GO:0005524 GO:0004672 GO:0004713 GO:0004674 GO:0004715
3109216	411	Core	9.84142	9.90647	10.0353	9.11389	8.82061	8.79195	Yes	-1.01579			yes				IPR001128	Cytochrome_P450	KOG0156	Cytochrome_P450_CYP2_subfamily	Secondary_metabolites_biosynthesis,_transport_and_catabolism	METABOLISM						12251 4283 3721 2888	heme_binding electron_transport iron_ion_binding monooxygenase_activity	molecular_function biological_process	GO:0020037 GO:0006118 GO:0005506 GO:0004497
2889859	462	Core	12.2622	11.6483	11.5458	10.5642	10.222	10.1966	Yes	-1.51802							IPR001509	NAD-dependent_epimerase/dehydratase,_N-terminal_domain	KOG1502	Flavonol_reductase/cinnamoyl-CoA_reductase	Defense_mechanisms	CELLULAR_PROCESSES_AND_SIGNALING						23921 19375 2290 19356	coenzyme_binding cellular_metabolic_process catalytic_activity methylglyoxal_reductase_(NADPH-dependent)_activity	molecular_function biological_process	GO:0050662 GO:0044237 GO:0003824 GO:0043892
2876575	481	Core	10.2188	9.8894	10.1338	8.84809	8.69301	8.7113	Yes	-1.33609							IPR011701 IPR020846	Major_facilitator_superfamily Major_facilitator_superfamily_domain	KOG0255	Synaptic_vesicle_transporter_SVOP_and_related_transporters_(major_facilitator_superfamily)	General_function_prediction_only	POORLY_CHARACTERIZED
136677	493	Core	12.7927	12.832	12.9009	11.6646	11.6894	11.6947	Yes	-1.15979							IPR002225	3-beta_hydroxysteroid_dehydrogenase/isomerase	KOG1430	C-3_sterol_dehydrogenase/3-beta-hydroxysteroid_dehydrogenase_and_related_dehydrogenases	Amino_acid_transport_and_metabolism Lipid_transport_and_metabolism	METABOLISM	1.1.1.170	3-beta-hydroxy-4-alpha-methylcholestenecarboxylate_3-dehydrogenase_(decarboxylating)				4821 2320 21430 247	steroid_biosynthetic_process 3-beta-hydroxy-delta5-steroid_dehydrogenase_activity sterol-4-alpha-carboxylate_3-dehydrogenase_(decarboxylating)_activity C-3_sterol_dehydrogenase_(C-4_sterol_decarboxylase)_activity	biological_process molecular_function	GO:0006694 GO:0003854 GO:0047012 GO:0000252
2559740	493	Core	10.4755	10.3896	10.4237	8.89084	8.91721	8.94794	Yes	-1.51265							IPR002225	3-beta_hydroxysteroid_dehydrogenase/isomerase	KOG1430	C-3_sterol_dehydrogenase/3-beta-hydroxysteroid_dehydrogenase_and_related_dehydrogenases	Amino_acid_transport_and_metabolism Lipid_transport_and_metabolism	METABOLISM	1.1.1.170	3-beta-hydroxy-4-alpha-methylcholestenecarboxylate_3-dehydrogenase_(decarboxylating)				4821 2320 21430 247	steroid_biosynthetic_process 3-beta-hydroxy-delta5-steroid_dehydrogenase_activity sterol-4-alpha-carboxylate_3-dehydrogenase_(decarboxylating)_activity C-3_sterol_dehydrogenase_(C-4_sterol_decarboxylase)_activity	biological_process molecular_function	GO:0006694 GO:0003854 GO:0047012 GO:0000252
2561928	523	Core	12.7979	12.2523	12.2782	11.5068	11.3628	11.3031	Yes	-1.07223							IPR020846	Major_facilitator_superfamily_domain
3070951	565	Core	12.1283	11.9791	12.2706	9.80243	9.68315	9.68233	Yes	-2.40845							IPR013069 IPR000210 IPR011333	BTB/POZ BTB/POZ-like BTB/POZ_fold										3727	protein_binding	molecular_function	GO:0005515
1312451	565	Core	12.2135	11.9609	12.3554	9.26924	9.18493	9.51895	Yes	-2.856							IPR013069 IPR000210 IPR011333	BTB/POZ BTB/POZ-like BTB/POZ_fold										3727	protein_binding	molecular_function	GO:0005515
2890423	700	Core	13.888	14.0945	14.2613	12.3932	12.5702	12.5742	Yes	-1.57445			yes				IPR006045 IPR013096 IPR011051 IPR017774	Cupin_1 Cupin_2,_conserved_barrel RmlC-like_cupin_domain Bicupin,_oxalate_decarboxylase/oxidase										20187	nutrient_reservoir_activity	molecular_function	GO:0045735
2659827	721	Core	11.4524	11.4947	11.66	10.4217	10.3103	10.0697	Yes	-1.26463							IPR005630 IPR008949	Terpene_synthase,_metal-binding_domain Isoprenoid_synthase_domain										10024 281	lyase_activity magnesium_ion_binding	molecular_function	GO:0016829 GO:0000287
2573565	824	Core	10.0195	9.9983	9.77512	8.88316	8.66443	8.83065	Yes	-1.14243							IPR023210 IPR018170	NADP-dependent_oxidoreductase_domain Aldo/keto_reductase,_conserved_site	KOG1577	Aldo/keto_reductase_family_proteins	General_function_prediction_only	POORLY_CHARACTERIZED	1.1.1.21	Aldehyde_reductase	Galactose_metabolism Pyruvate_metabolism Glycerolipid_metabolism Pentose_and_glucuronate_interconversions Fructose_and_mannose_metabolism	Carbohydrate_Metabolism Metabolism_of_Complex_Lipids	METABOLIC	2476	aldehyde_reductase_activity	molecular_function	GO:0004032
2580055	824	Core	10.8962	10.9344	10.6756	9.6659	9.47321	9.59286	Yes	-1.26235							IPR023210 IPR020471 IPR018170	NADP-dependent_oxidoreductase_domain Aldo/keto_reductase_subgroup Aldo/keto_reductase,_conserved_site	KOG1577	Aldo/keto_reductase_family_proteins	General_function_prediction_only	POORLY_CHARACTERIZED	1.1.1.21	Aldehyde_reductase	Galactose_metabolism Pyruvate_metabolism Glycerolipid_metabolism Pentose_and_glucuronate_interconversions Fructose_and_mannose_metabolism	Carbohydrate_Metabolism Metabolism_of_Complex_Lipids	METABOLIC	2476	aldehyde_reductase_activity	molecular_function	GO:0004032
491457	846	Core	11.5132	11.6293	11.3641	10.4506	10.5412	10.4941	Yes	-1.01139							IPR011701 IPR020846 IPR004737	Major_facilitator_superfamily Major_facilitator_superfamily_domain Nitrate_transporter										9321 9010 8468	integral_to_membrane inorganic_anion_transport inorganic_anion_transmembrane_transporter_activity	cellular_component biological_process molecular_function	GO:0016021 GO:0015698 GO:0015103
2562147	846	Core	10.6495	10.7132	10.444	9.50762	9.52636	9.54246	Yes	-1.08291							IPR011701 IPR020846 IPR004737	Major_facilitator_superfamily Major_facilitator_superfamily_domain Nitrate_transporter										9321 9010 8468	integral_to_membrane inorganic_anion_transport inorganic_anion_transmembrane_transporter_activity	cellular_component biological_process molecular_function	GO:0016021 GO:0015698 GO:0015103
2598079	979	Core	8.49836	8.32351	8.49323	7.09866	7.40225	7.57128	Yes	-1.07189
2743432	997	Core	9.46183	9.52871	9.78576	8.22069	7.96775	8.21057	Yes	-1.46476	GH79	GH79	yes				IPR017853	Glycoside_hydrolase_superfamily
1685393	1010	Core	11.5418	11.9404	12.1367	10.2079	10.4745	10.3981	Yes	-1.52968							IPR018523 IPR015813	Isocitrate_lyase/phosphorylmutase,_conserved_site Pyruvate/Phosphoenolpyruvate_kinase-like_domain	KOG1260	Isocitrate_lyase	Energy_production_and_conversion	METABOLISM	4.1.3.30	Methylisocitrate_lyase	Propanoate_metabolism	Carbohydrate_Metabolism	METABOLIC	2290 20858	catalytic_activity methylisocitrate_lyase_activity	molecular_function	GO:0003824 GO:0046421
2897703	1067	Core	8.06662	7.96564	7.92866	6.91507	6.55118	6.47519	Yes	-1.33863
2185488	1179	Core	12.0216	11.9071	12.1115	10.4699	10.5208	10.5168	Yes	-1.51333							IPR004695	Voltage-dependent_anion_channel										9321	integral_to_membrane	cellular_component	GO:0016021
2734428	1200	Core	11.4575	11.47	11.6079	10.4151	10.0031	10.037	Yes	-1.35043			yes				IPR004923	Iron_permease_FTR1/Fip1/EfeU										9320	membrane	cellular_component	GO:0016020
2559715	1200	Core	10.7166	10.757	10.7651	9.25741	9.21621	9.40305	Yes	-1.45353			yes				IPR004923	Iron_permease_FTR1/Fip1/EfeU										9320	membrane	cellular_component	GO:0016020
3103213	1285	Core	9.75697	9.5633	9.82606	8.44588	8.19599	8.31798	Yes	-1.39852
1549586	1305	Core	10.3725	10.3498	10.6036	9.37977	9.26326	9.36927	Yes	-1.10902			yes				IPR003689	Zinc/iron_permease	KOG1558	Fe2+/Zn2+_regulated_transporter	Inorganic_ion_transport_and_metabolism	METABOLISM						21296 12906 9320	metal_ion_transmembrane_transporter_activity metal_ion_transport membrane	molecular_function biological_process cellular_component	GO:0046873 GO:0030001 GO:0016020
2881229	1311	Core	14.5306	14.3288	14.4595	13.6384	13.3673	13.2971	Yes	-1.0002							IPR013149 IPR013154 IPR011032	Alcohol_dehydrogenase,_C-terminal Alcohol_dehydrogenase_GroES-like GroES_(chaperonin_10)-like	KOG0024	Sorbitol_dehydrogenase	Secondary_metabolites_biosynthesis,_transport_and_catabolism	METABOLISM						16540	D-arabinitol_dehydrogenase_(NADP+)_activity	molecular_function	GO:0033709
2877249	1311	Core	14.7349	14.5717	14.7161	13.5988	13.4517	13.4116	Yes	-1.18646							IPR013149 IPR013154 IPR002328 IPR011032	Alcohol_dehydrogenase,_C-terminal Alcohol_dehydrogenase_GroES-like Alcohol_dehydrogenase,_zinc-type,_conserved_site GroES_(chaperonin_10)-like	KOG0024	Sorbitol_dehydrogenase	Secondary_metabolites_biosynthesis,_transport_and_catabolism	METABOLISM						9710 5939 16540	oxidoreductase_activity zinc_ion_binding D-arabinitol_dehydrogenase_(NADP+)_activity	molecular_function	GO:0016491 GO:0008270 GO:0033709
2896894	1361	Core	12.3673	12.4338	12.4532	11.1323	11.3949	11.4104	Yes	-1.10065							IPR009071	High_mobility_group_box_domain	KOG0527	HMG-box_transcription_factor	Transcription	INFORMATION_STORAGE_AND_PROCESSING
136311	1431	Core	11.2738	11.3862	11.4888	10.1467	10.1736	10.2375	Yes	-1.19977	AA1_2		yes				IPR001117 IPR011706 IPR011707 IPR002355 IPR008972	Multicopper_oxidase,_type_1 Multicopper_oxidase,_type_2 Multicopper_oxidase,_type_3 Multicopper_oxidase,_copper-binding_site Cupredoxin	KOG1263	Multicopper_oxidases	Secondary_metabolites_biosynthesis,_transport_and_catabolism	METABOLISM	1.10.3.3	L-ascorbate_oxidase	Ascorbate_and_aldarate_metabolism	Carbohydrate_Metabolism	METABOLIC	9710 3722 6106	oxidoreductase_activity copper_ion_binding L-ascorbate_oxidase_activity	molecular_function	GO:0016491 GO:0005507 GO:0008447
386945	1431	Core	11.2904	11.2969	11.5341	10.0794	10.0932	10.0469	Yes	-1.3055	AA1_2		yes				IPR001117 IPR011706 IPR011707 IPR002355 IPR008972	Multicopper_oxidase,_type_1 Multicopper_oxidase,_type_2 Multicopper_oxidase,_type_3 Multicopper_oxidase,_copper-binding_site Cupredoxin	KOG1263	Multicopper_oxidases	Secondary_metabolites_biosynthesis,_transport_and_catabolism	METABOLISM	1.10.3.3	L-ascorbate_oxidase	Ascorbate_and_aldarate_metabolism	Carbohydrate_Metabolism	METABOLIC	9710 3722 6106	oxidoreductase_activity copper_ion_binding L-ascorbate_oxidase_activity	molecular_function	GO:0016491 GO:0005507 GO:0008447
2884014	1557	Core	9.97505	10.0113	10.0543	8.7628	8.70909	9.02671	Yes	-1.17607							IPR006906 IPR007725	Timeless_protein Timeless_C-terminal	KOG1974	DNA_topoisomerase_I-interacting_protein	Replication,_recombination_and_repair	INFORMATION_STORAGE_AND_PROCESSING
3054741	1573	Core	14.3405	14.3378	14.5788	12.8572	13.0812	12.9828	Yes	-1.44692							IPR015878 IPR000043 IPR020082	S-adenosyl-L-homocysteine_hydrolase,_NAD_binding_domain Adenosylhomocysteinase S-adenosyl-L-homocysteine_hydrolase,_conserved_site	KOG1370	S-adenosylhomocysteine_hydrolase	Coenzyme_transport_and_metabolism	METABOLISM	3.3.1.1	Adenosylhomocysteinase	Selenoamino_acid_metabolism Methionine_metabolism	Metabolism_of_Other_Amino_Acids Amino_Acid_Metabolism	METABOLIC	4856 2457	one-carbon_compound_metabolic_process adenosylhomocysteinase_activity	biological_process molecular_function	GO:0006730 GO:0004013
2814669	1573	Core	16.1663	16.0719	16.3499	14.5674	14.6025	14.5328	Yes	-1.63287							IPR015878 IPR000043 IPR020082	S-adenosyl-L-homocysteine_hydrolase,_NAD_binding_domain Adenosylhomocysteinase S-adenosyl-L-homocysteine_hydrolase,_conserved_site	KOG1370	S-adenosylhomocysteine_hydrolase	Coenzyme_transport_and_metabolism	METABOLISM	3.3.1.1	Adenosylhomocysteinase	Selenoamino_acid_metabolism Methionine_metabolism	Metabolism_of_Other_Amino_Acids Amino_Acid_Metabolism	METABOLIC	4856 2457	one-carbon_compound_metabolic_process adenosylhomocysteinase_activity	biological_process molecular_function	GO:0006730 GO:0004013
2068919	1690	Core	10.7312	10.5636	10.8709	9.4671	9.52636	9.46586	Yes	-1.2408
1677689	1765	Core	10.267	9.76281	10.0404	8.87544	9.00775	9.13272	Yes	-1.02888									KOG0101	Molecular_chaperones_HSP70/HSC70,_HSP70_superfamily	Posttranslational_modification,_protein_turnover,_chaperones	CELLULAR_PROCESSES_AND_SIGNALING
2890861	1765	Core	10.4357	9.99923	10.2248	8.93977	9.20492	9.08229	Yes	-1.15111									KOG0101	Molecular_chaperones_HSP70/HSC70,_HSP70_superfamily	Posttranslational_modification,_protein_turnover,_chaperones	CELLULAR_PROCESSES_AND_SIGNALING
2893494	1788	Core	10.1162	10.0076	10.1829	8.84018	9.18781	8.9123	Yes	-1.11599							IPR027417	P-loop_containing_nucleoside_triphosphate_hydrolase	KOG1807	Helicases	Replication,_recombination_and_repair	INFORMATION_STORAGE_AND_PROCESSING
3140449	1788	Core	12.7576	12.6244	12.8031	11.3547	11.6572	11.6293	Yes	-1.17694							IPR000571 IPR027417	Zinc_finger,_CCCH-type P-loop_containing_nucleoside_triphosphate_hydrolase	KOG1807	Helicases	Replication,_recombination_and_repair	INFORMATION_STORAGE_AND_PROCESSING						5939 2175	zinc_ion_binding nucleic_acid_binding	molecular_function	GO:0008270 GO:0003676
2719144	1793	Core	18.2692	17.6302	17.9689	15.9481	15.7102	15.8003	Yes	-2.15665				32 kDa-cell wall symbiosis regulated acidic polypeptide precursor not secreted???
1246637	1864	Core	12.1347	11.9311	12.2138	10.5265	10.7195	10.7507	Yes	-1.42915			yes		A01A; Eukaryotic aspartyl protease; Xylanase inhibitor N-terminal		IPR001461 IPR001969 IPR021109	Aspartic_peptidase Aspartic_peptidase,_active_site Aspartic_peptidase_domain	KOG1339	Aspartyl_protease	Posttranslational_modification,_protein_turnover,_chaperones	CELLULAR_PROCESSES_AND_SIGNALING	3.4.23.5	Cathepsin_D				4639 2632 2628 2630	proteolysis pepsin_A_activity aspartic-type_endopeptidase_activity cathepsin_D_activity	biological_process molecular_function	GO:0006508 GO:0004194 GO:0004190 GO:0004192
3033614	1890	Core	9.59025	9.42801	9.506	8.60371	8.60551	8.21057	Yes	-1.02624							IPR001214 IPR026489	SET_domain CXC_domain	KOG1079	Transcriptional_repressor_EZH1	Transcription	INFORMATION_STORAGE_AND_PROCESSING	2.1.1.43	Histone-lysine_N-methyltransferase	Lysine_degradation	Amino_Acid_Metabolism	METABOLIC	3838 10375	nucleus histone-lysine_N-methyltransferase_activity	cellular_component molecular_function	GO:0005634 GO:0018024
2582876	1955	Core	13.4359	13.3849	13.3422	11.8973	12.225	12.2221	Yes	-1.26547							IPR000120 IPR023631	Amidase Amidase_signature_domain	KOG1212	Amidases	Lipid_transport_and_metabolism Translation,_ribosomal_structure_and_biogenesis Signal_transduction_mechanisms	METABOLISM INFORMATION_STORAGE_AND_PROCESSING CELLULAR_PROCESSES_AND_SIGNALING	3.5.1.4	Amidase	Tryptophan_metabolism Benzoate_degradation_via_CoA_ligation Cyanoamino_acid_metabolism Phenylalanine_metabolism Arginine_and_proline_metabolism Styrene_degradation	Amino_Acid_Metabolism Biodegradation_of_Xenobiotics Metabolism_of_Other_Amino_Acids	METABOLIC	10079 2483	carbon-nitrogen_ligase_activity,_with_glutamine_as_amido-N-donor amidase_activity	molecular_function	GO:0016884 GO:0004040
2868458	1955	Core	13.794	13.7445	13.7154	12.1042	12.4708	12.5864	Yes	-1.35035							IPR000120 IPR023631	Amidase Amidase_signature_domain	KOG1212	Amidases	Lipid_transport_and_metabolism Translation,_ribosomal_structure_and_biogenesis Signal_transduction_mechanisms	METABOLISM INFORMATION_STORAGE_AND_PROCESSING CELLULAR_PROCESSES_AND_SIGNALING	3.5.1.4	Amidase	Tryptophan_metabolism Benzoate_degradation_via_CoA_ligation Cyanoamino_acid_metabolism Phenylalanine_metabolism Arginine_and_proline_metabolism Styrene_degradation	Amino_Acid_Metabolism Biodegradation_of_Xenobiotics Metabolism_of_Other_Amino_Acids	METABOLIC	10079 2483	carbon-nitrogen_ligase_activity,_with_glutamine_as_amido-N-donor amidase_activity	molecular_function	GO:0016884 GO:0004040
2895112	2006	Core	16.6528	16.0327	16.319	14.3334	13.9518	14.0758	Yes	-2.22802
74122	2036	Core	9.66407	9.66237	9.67243	7.35328	7.96105	8.05585	Yes	-1.84715							IPR001313 IPR016024	Pumilio_RNA-binding_repeat Armadillo-type_fold	KOG1488	Translational_repressor_Pumilio/PUF3_and_related_RNA-binding_proteins_(Puf_superfamily)	Translation,_ribosomal_structure_and_biogenesis	INFORMATION_STORAGE_AND_PROCESSING						2216 3708	RNA_binding binding	molecular_function	GO:0003723 GO:0005488
2599764	2115	Core	12.2873	12.223	12.1274	10.8249	10.9339	10.9119	Yes	-1.32345							IPR001327 IPR006067 IPR007419 IPR023753 IPR006066 IPR017941 IPR005117 IPR012748	Pyridine_nucleotide-disulphide_oxidoreductase,_NAD-binding_domain Nitrite/sulphite_reductase_4Fe-4S_domain BFD-like_[2Fe-2S]-binding_domain Pyridine_nucleotide-disulphide_oxidoreductase,_FAD/NAD(P)-binding_domain Nitrite/sulphite_reductase_iron-sulphur/sirohaem-binding_site Rieske_[2Fe-2S]_iron-sulphur_domain Nitrite/Sulfite_reductase_ferredoxin-like_domain Nitrite_reductase_[NAD(P)H]_small_subun…	KOG1336	Monodehydroascorbate/ferredoxin_reductase	General_function_prediction_only	POORLY_CHARACTERIZED						23919 9710 24783 12251 4283 6556	FAD_binding oxidoreductase_activity iron-sulfur_cluster_binding heme_binding electron_transport nitrite_reductase_[NAD(P)H]_activity	molecular_function biological_process	GO:0050660 GO:0016491 GO:0051536 GO:0020037 GO:0006118 GO:0008942
2899029	2115	Core	10.7441	10.6609	10.5022	8.56584	9.44468	9.35872	Yes	-1.4665							IPR001327 IPR007419 IPR023753	Pyridine_nucleotide-disulphide_oxidoreductase,_NAD-binding_domain BFD-like_[2Fe-2S]-binding_domain Pyridine_nucleotide-disulphide_oxidoreductase,_FAD/NAD(P)-binding_domain	KOG1336	Monodehydroascorbate/ferredoxin_reductase	General_function_prediction_only	POORLY_CHARACTERIZED						23919 9710	FAD_binding oxidoreductase_activity	molecular_function	GO:0050660 GO:0016491
2561973	2115	Core	12.837	12.6122	12.5867	10.7863	11.3998	11.3833	Yes	-1.46664							IPR001327 IPR006067 IPR005117 IPR007419 IPR023753 IPR006066 IPR017941 IPR012748	Pyridine_nucleotide-disulphide_oxidoreductase,_NAD-binding_domain Nitrite/sulphite_reductase_4Fe-4S_domain Nitrite/Sulfite_reductase_ferredoxin-like_domain BFD-like_[2Fe-2S]-binding_domain Pyridine_nucleotide-disulphide_oxidoreductase,_FAD/NAD(P)-binding_domain Nitrite/sulphite_reductase_iron-sulphur/sirohaem-binding_site Rieske_[2Fe-2S]_iron-sulphur_domain Nitrite_reductase_[NAD(P)H]_small_subun…	KOG1336	Monodehydroascorbate/ferredoxin_reductase	General_function_prediction_only	POORLY_CHARACTERIZED						23919 9710 24783 12251 4283 6556	FAD_binding oxidoreductase_activity iron-sulfur_cluster_binding heme_binding electron_transport nitrite_reductase_[NAD(P)H]_activity	molecular_function biological_process	GO:0050660 GO:0016491 GO:0051536 GO:0020037 GO:0006118 GO:0008942
2725983	2126	Core	12.3579	12.3368	12.5798	10.8168	10.8539	10.6109	Yes	-1.66502							IPR004839 IPR015424	Aminotransferase,_class_I/classII Pyridoxal_phosphate-dependent_transferase	KOG0634	Aromatic_amino_acid_aminotransferase_and_related_proteins	Amino_acid_transport_and_metabolism	METABOLISM						13063 9967 6667	pyridoxal_phosphate_binding transferase_activity,_transferring_nitrogenous_groups biosynthetic_process	molecular_function biological_process	GO:0030170 GO:0016769 GO:0009058
2899624	2126	Core	10.8749	10.6644	11.0976	9.33544	8.80573	8.76023	Yes	-1.90063							IPR004839 IPR015424	Aminotransferase,_class_I/classII Pyridoxal_phosphate-dependent_transferase	KOG0634	Aromatic_amino_acid_aminotransferase_and_related_proteins	Amino_acid_transport_and_metabolism	METABOLISM						13063 9967 6667	pyridoxal_phosphate_binding transferase_activity,_transferring_nitrogenous_groups biosynthetic_process	molecular_function biological_process	GO:0030170 GO:0016769 GO:0009058
2878960	2198	Core	14.0374	13.9136	14.1581	12.7936	13.0835	13.0434	Yes	-1.0607							IPR003171 IPR029041 IPR004621	Methylenetetrahydrofolate_reductase FAD-linked_oxidoreductase-like Eukaryotic-type_methylenetetrahydrofolate_reductase	KOG0564	5,10-methylenetetrahydrofolate_reductase	Amino_acid_transport_and_metabolism	METABOLISM	1.5.1.20	Methylenetetrahydrofolate_reductase_(NADPH)				4685 2880	methionine_metabolic_process methylenetetrahydrofolate_reductase_(NADPH)_activity	biological_process molecular_function	GO:0006555 GO:0004489
2555530	2258	Core	15.1593	14.8758	15.0374	13.9507	14.0683	14.0579	Yes	-1.00221							IPR002791	Domain_of_unknown_function_DUF89	KOG3870	Uncharacterized_conserved_protein	Function_unknown	POORLY_CHARACTERIZED
2693084	2293	Core	12.3158	12.2208	12.4494	11.2534	11.2464	11.3827	Yes	-1.03623							IPR024766 IPR001841	Zinc_finger,_RING-H2-type Zinc_finger,_RING-type	KOG2930	SCF_ubiquitin_ligase,_Rbx1_component	Posttranslational_modification,_protein_turnover,_chaperones	CELLULAR_PROCESSES_AND_SIGNALING						5939 3727	zinc_ion_binding protein_binding	molecular_function	GO:0008270 GO:0005515
3142960	2356	Core	12.1242	12.4104	12.5732	11.4291	11.3018	11.2837	Yes	-1.04173
2868816	2448	Core	10.9378	10.6579	11.0461	8.91739	8.78312	8.94088	Yes	-2.00935			yes		A01A; Eukaryotic aspartyl protease; Xylanase inhibitor N-terminal		IPR001461 IPR001969 IPR021109	Aspartic_peptidase Aspartic_peptidase,_active_site Aspartic_peptidase_domain	KOG1339	Aspartyl_protease	Posttranslational_modification,_protein_turnover,_chaperones	CELLULAR_PROCESSES_AND_SIGNALING	3.4.23.25	Saccharopepsin				4639 2632 2628 2634	proteolysis pepsin_A_activity aspartic-type_endopeptidase_activity saccharopepsin_activity	biological_process molecular_function	GO:0006508 GO:0004194 GO:0004190 GO:0004196
249819	2897	Core	7.76644	7.98088	7.88411	6.30576	5.60136	6.21929	Yes	-1.82623							IPR003140 IPR029058	Phospholipase/carboxylesterase/thioesterase Alpha/Beta_hydrolase_fold	KOG2112	Lysophospholipase	Lipid_transport_and_metabolism	METABOLISM	3.1.1.5	Lysophospholipase	Phospholipid_degradation	Metabolism_of_Complex_Lipids	METABOLIC	2996	lysophospholipase_activity	molecular_function	GO:0004622
1241220	3017	Core	7.33163	7.26402	7.53374	6.0555	5.73302	5.908	Yes	-1.49164
3006703	3074	Core	7.24019	6.66183	7.21195	5.94183	4.9613	5.30599	Yes	-1.62337
2887143	3149	Core	10.6712	10.3774	10.7325	9.65917	9.35042	9.50227	Yes	-1.09304
2563869	3241	Core	10.5194	10.296	10.2546	9.12695	9.28756	9.39015	Yes	-1.08976							IPR000432 IPR007696 IPR027417	DNA_mismatch_repair_protein_MutS,_C-terminal DNA_mismatch_repair_protein_MutS,_core P-loop_containing_nucleoside_triphosphate_hydrolase	KOG0221	Mismatch_repair_ATPase_MSH5_(MutS_family)	Replication,_recombination_and_repair	INFORMATION_STORAGE_AND_PROCESSING						13828 4457 3736	mismatched_DNA_binding mismatch_repair ATP_binding	molecular_function biological_process	GO:0030983 GO:0006298 GO:0005524
643696	3322	Core	9.51953	9.31976	9.40121	8.53677	8.32159	8.27933	Yes	-1.03425							IPR000210 IPR011333	BTB/POZ-like BTB/POZ_fold										3727	protein_binding	molecular_function	GO:0005515
1682231	3322	Core	11.0405	10.9668	10.9959	9.84257	10.0496	9.92875	Yes	-1.0587							IPR013069 IPR000210 IPR011333	BTB/POZ BTB/POZ-like BTB/POZ_fold										3727	protein_binding	molecular_function	GO:0005515
2582604	3360	Core	10.1185	10.0969	10.2011	8.99068	9.30088	9.09188	Yes	-1.006							IPR013507 IPR014762 IPR020568 IPR003594 IPR002099	DNA_mismatch_repair_protein,_C-terminal DNA_mismatch_repair,_conserved_site Ribosomal_protein_S5_domain_2-type_fold Histidine_kinase-like_ATPase,_C-terminal_domain DNA_mismatch_repair_protein_family	KOG1979	DNA_mismatch_repair_protein_-_MLH1_family	Replication,_recombination_and_repair	INFORMATION_STORAGE_AND_PROCESSING						13828 4457 3736	mismatched_DNA_binding mismatch_repair ATP_binding	molecular_function biological_process	GO:0030983 GO:0006298 GO:0005524
3114608	3393	Core	8.68331	8.58779	8.6175	6.49899	6.67096	6.58791	Yes	-2.05199							IPR011701 IPR020846	Major_facilitator_superfamily Major_facilitator_superfamily_domain	KOG2504	Monocarboxylate_transporter	Carbohydrate_transport_and_metabolism	METABOLISM
59176	3522	Core	11.0522	11.0724	11.2655	9.45938	9.41312	9.44356	Yes	-1.69568
2602820	3556	Core	8.36305	8.21487	7.92866	7.20103	6.92614	7.3653	Yes	-1.01133
3013065	3557	Core	13.6039	13.6394	13.7672	12.3714	12.5699	12.5288	Yes	-1.17937							IPR011547 IPR002645 IPR030402 IPR018045 IPR001902	Sulphate_transporter STAS_domain Sulfate_transporter_N-terminal_domain_with_GLY_motif Sulphate_anion_transporter,_conserved_site Sulphate_anion_transporter	KOG0236	Sulfate/bicarbonate/oxalate_exchanger_SAT-1_and_related_transporters_(SLC26_family)	Inorganic_ion_transport_and_metabolism	METABOLISM						9320 5941 5940 9321 4927 3546	membrane sulfate_transport secondary_active_sulfate_transmembrane_transporter_activity integral_to_membrane transport transporter_activity	cellular_component biological_process molecular_function	GO:0016020 GO:0008272 GO:0008271 GO:0016021 GO:0006810 GO:0005215
2845548	3626	Core	8.0023	7.88284	8.10401	7.1379	7.08245	6.7257	Yes	-1.01013							IPR002125 IPR016193 IPR006262	CMP/dCMP_deaminase,_zinc-binding Cytidine_deaminase-like Cytidine_deaminase,_homotetrameric	KOG0833	Cytidine_deaminase	Nucleotide_transport_and_metabolism	METABOLISM	3.5.4.5	Cytidine_deaminase	Pyrimidine_metabolism	Nucleotide_Metabolism	METABOLIC	9985 5939 20526 2564 2290	hydrolase_activity zinc_ion_binding cytidine_metabolic_process cytidine_deaminase_activity catalytic_activity	molecular_function biological_process	GO:0016787 GO:0008270 GO:0046087 GO:0004126 GO:0003824
2573686	3721	Core	16.4858	16.0537	16.148	15.2325	15.236	15.2175	Yes	-1.01271							IPR002933 IPR011650 IPR001261	Peptidase_M20 Peptidase_M20,_dimerisation_domain ArgE/DapE/ACY1/CPG2/YscS,_conserved_site	KOG2276	Metalloexopeptidases	Amino_acid_transport_and_metabolism	METABOLISM	3.4.13.-	Dipeptidases				5909 4639 21401 9985	metallopeptidase_activity proteolysis protein_dimerization_activity hydrolase_activity	molecular_function biological_process	GO:0008237 GO:0006508 GO:0046983 GO:0016787
2560768	3918	Core	10.415	10.3446	10.837	7.87851	7.95432	7.79128	Yes	-2.67703
598336	4169	Core	12.7223	12.8828	13.0995	11.6846	11.243	11.3242	Yes	-1.47999							IPR007727	Spo12
2565756	4300	Core	12.7838	12.8592	13.0354	11.5769	11.8472	11.835	Yes	-1.13843			yes	Unknown			IPR018466	Ser-Thr-rich_glycosyl-phosphatidyl-inositol-anchored_membrane_family
3119684	4399	Core	10.962	11.2536	11.3847	9.62735	9.37079	9.48053	Yes	-1.71586							IPR023214 IPR006439	HAD-like_domain HAD_hydrolase,_subfamily_IA	KOG2914	Predicted_haloacid-halidohydrolase_and_related_hydrolases	General_function_prediction_only	POORLY_CHARACTERIZED	3.1.3.21	Glycerol-1-phosphatase	Glycerolipid_metabolism	Metabolism_of_Complex_Lipids	METABOLIC	6579 5830 125	phosphoglycolate_phosphatase_activity metabolic_process glycerol-1-phosphatase_activity	molecular_function biological_process	GO:0008967 GO:0008152 GO:0000121
2603307	4695	Core	13.8423	13.8899	14.0666	12.8501	12.7928	12.8159	Yes	-1.11649			yes	Unknown			IPR018466	Ser-Thr-rich_glycosyl-phosphatidyl-inositol-anchored_membrane_family
2869764	4716	Core	11.6127	11.4794	11.5073	10.3216	10.6198	10.5403	Yes	-1.03489							IPR018117 IPR001525 IPR029063	DNA_methylase,_C-5_cytosine-specific,_active_site C-5_cytosine_methyltransferase S-adenosyl-L-methionine-dependent_methyltransferase	KOG0919	C-5_cytosine-specific_DNA_methylase	Transcription	INFORMATION_STORAGE_AND_PROCESSING						4464 2176	DNA_methylation DNA_binding	biological_process molecular_function	GO:0006306 GO:0003677
2657507	4989	Core	13.5921	13.502	13.4651	12.4482	12.3507	12.2941	Yes	-1.15514							IPR000560 IPR029033	Histidine_phosphatase_superfamily,_clade-2 Histidine_phosphatase_superfamily					3.1.3.2	Acid_phosphatase	gamma-Hexachlorocyclohexane_degradation Riboflavin_metabolism	Biodegradation_of_Xenobiotics Metabolism_of_Cofactors_and_Vitamins	METABOLIC	2441	acid_phosphatase_activity	molecular_function	GO:0003993
2950708	5143	Core	17.1287	17.0812	17.4015	15.4907	15.8981	15.8429	Yes	-1.45597							IPR002629 IPR013215 IPR006276	Cobalamin-independent_methionine_synthase_MetE,_C-terminal/archaeal Cobalamin-independent_methionine_synthase_MetE,_N-terminal Cobalamin-independent_methionine_synthase	KOG2263	Methionine_synthase_II_(cobalamin-independent)	Amino_acid_transport_and_metabolism	METABOLISM	2.1.1.14	5-methyltetrahydropteroyltriglutamate--homocysteine_S-methyltransferase	Methionine_metabolism	Amino_Acid_Metabolism	METABOLIC	6695 2337 6284 5939	methionine_biosynthetic_process 5-methyltetrahydropteroyltriglutamate-homocysteine_S-methyltransferase_activity amino_acid_biosynthetic_process zinc_ion_binding	biological_process molecular_function	GO:0009086 GO:0003871 GO:0008652 GO:0008270
2161010	5345	Core	10.5168	10.64	10.9117	9.52499	9.34786	9.08869	Yes	-1.36901							IPR007125 IPR000558 IPR009072	Histone_core Histone_H2B Histone-fold	KOG1744	Histone_H2B	Chromatin_structure_and_dynamics	INFORMATION_STORAGE_AND_PROCESSING						4484 3838 2176 587	nucleosome_assembly nucleus DNA_binding nucleosome	biological_process cellular_component molecular_function	GO:0006334 GO:0005634 GO:0003677 GO:0000786
2599392	5362	Core	15.9825	15.8655	16.0582	14.8759	14.849	14.9158	Yes	-1.09041							IPR000504	RNA_recognition_motif_domain	KOG0118	FOG:_RRM_domain	General_function_prediction_only	POORLY_CHARACTERIZED	5.2.1.8	Peptidylprolyl_isomerase				2175 17567 12948 2975 2233	nucleic_acid_binding cyclophilin-type_peptidyl-prolyl_cis-trans_isomerase_activity FK506-sensitive_peptidyl-prolyl_cis-trans_isomerase cyclophilin peptidyl-prolyl_cis-trans_isomerase_activity	molecular_function	GO:0003676 GO:0042027 GO:0030051 GO:0004600 GO:0003755
3115015	5614	Core	9.68156	9.53388	9.75825	7.70645	7.5789	7.88251	Yes	-1.9373			yes	Fungal hydrophobin			IPR001338	Hydrophobin										3824 3531	cell_wall structural_constituent_of_cell_wall	cellular_component molecular_function	GO:0005618 GO:0005199
3137719	5651	Core	11.6703	11.6468	11.6768	10.4903	10.7382	10.6209	Yes	-1.04474							IPR001734	Sodium/solute_symporter	KOG2348	Urea_transporter	Amino_acid_transport_and_metabolism	METABOLISM						9320 4927 3546	membrane transport transporter_activity	cellular_component biological_process molecular_function	GO:0016020 GO:0006810 GO:0005215
2761129	6156	Core	12.1521	11.7829	11.9827	11.0055	10.7854	10.6962	Yes	-1.14583
2621180	6287	Core	11.611	11.8045	11.9079	10.6773	10.4627	10.43	Yes	-1.25292
2866329	6356	Core	10.5969	10.7779	10.9474	9.44119	9.9982	9.79032	Yes	-1.02012							IPR022765 IPR014808 IPR027417	Dna2/Cas4,_domain_of_unknown_function_DUF83 DNA_replication_factor_Dna2,_N-terminal P-loop_containing_nucleoside_triphosphate_hydrolase	KOG1805	DNA_replication_helicase	Replication,_recombination_and_repair	INFORMATION_STORAGE_AND_PROCESSING
2537464	6463	Core	9.91718	10.3013	10.3692	8.98352	8.86793	8.89779	Yes	-1.2943							IPR001356 IPR017970 IPR009057	Homeobox_domain Homeobox,_conserved_site Homeodomain-like										19030 4504 3838 2196	sequence-specific_DNA_binding regulation_of_transcription,_DNA-dependent nucleus transcription_factor_activity	molecular_function biological_process cellular_component	GO:0043565 GO:0006355 GO:0005634 GO:0003700
2867433	6487	Core	11.7357	11.9691	12.0388	11.142	10.7402	10.8119	Yes	-1.01205							IPR007125 IPR002119 IPR009072	Histone_core Histone_H2A Histone-fold	KOG1756	Histone_2A	Chromatin_structure_and_dynamics	INFORMATION_STORAGE_AND_PROCESSING						4484 3838 2176 587	nucleosome_assembly nucleus DNA_binding nucleosome	biological_process cellular_component molecular_function	GO:0006334 GO:0005634 GO:0003677 GO:0000786
1508155	4	Disp	6.85939	7.16737	7.00907	5.1299	5.82444	5.81841	Yes	-1.40877
2891649	4	Disp	10.1611	10.3283	10.3136	8.2568	8.79823	8.81143	Yes	-1.62686							IPR001680 IPR010730 IPR013026 IPR017986	WD40_repeat Heterokaryon_incompatibility Tetratricopeptide_repeat-containing_domain WD40-repeat-containing_domain	KOG0318	WD40_repeat_stress_protein/actin_interacting_protein	Cytoskeleton	CELLULAR_PROCESSES_AND_SIGNALING
2888094	595	Disp	15.6597	15.7753	15.9592	14.3537	14.5031	14.4349	Yes	-1.3715			yes				IPR001128	Cytochrome_P450	KOG0684	Cytochrome_P450	Secondary_metabolites_biosynthesis,_transport_and_catabolism	METABOLISM						12251 4283 3721 2888	heme_binding electron_transport iron_ion_binding monooxygenase_activity	molecular_function biological_process	GO:0020037 GO:0006118 GO:0005506 GO:0004497
2662646	1087	Disp	7.68682	7.8036	7.97719	6.49899	6.60374	6.7257	Yes	-1.22213							IPR001128	Cytochrome_P450	KOG0157	Cytochrome_P450_CYP4/CYP19/CYP26_subfamilies	Lipid_transport_and_metabolism Secondary_metabolites_biosynthesis,_transport_and_catabolism	METABOLISM	1.14.13.11	Trans-cinnamate_4-monooxygenase	Flavonoids,_stilbene_and_lignin_biosynthesis Phenylalanine_metabolism	Biosynthesis_of_Secondary_Metabolites Amino_Acid_Metabolism	METABOLIC	12251 4283 3721 2888 9911	heme_binding electron_transport iron_ion_binding monooxygenase_activity trans-cinnamate_4-monooxygenase_activity	molecular_function biological_process	GO:0020037 GO:0006118 GO:0005506 GO:0004497 GO:0016710
2807543	1087	Disp	8.56154	8.52677	8.41318	7.30812	6.81165	7.02167	Yes	-1.45022							IPR001128	Cytochrome_P450	KOG0157	Cytochrome_P450_CYP4/CYP19/CYP26_subfamilies	Lipid_transport_and_metabolism Secondary_metabolites_biosynthesis,_transport_and_catabolism	METABOLISM	1.14.-.-	Acting_on_paired_donors,_with_incorporation_or_reduction_of	gamma-Hexachlorocyclohexane_degradation Ascorbate_and_aldarate_metabolism Flavonoids,_stilbene_and_lignin_biosynthesis Fluorene_degradation	Biodegradation_of_Xenobiotics Carbohydrate_Metabolism Biosynthesis_of_Secondary_Metabolites	METABOLIC	12251 4283 3721 2888 19287 10906 10905 10904 10903 10902 10901 10900 10899 10898 10897 10896 10895 10894 10893 10892 10891	heme_binding electron_transport iron_ion_binding monooxygenase_activity spheroidene_monooxygenase_activity alpha-pinene_dehydrogenase_activity 2-hydroxyisobutyrate_3-monooxygenase_activity hydroxymethylsilanetriol_oxidase_activity ammonia_monooxygenase_activity dimethylsilanediol_hydroxylase_activity alpha-pinene_monooxygenase_activity tert-butyl_alcohol_2-monooxygenase_activity 4-chlorophenoxyac…	molecular_function biological_process	GO:0020037 GO:0006118 GO:0005506 GO:0004497 GO:0043823 GO:0018600 GO:0018599 GO:0018598 GO:0018597 GO:0018596 GO:0018595 GO:0018594 GO:0018593 GO:0018592 GO:0018591 GO:0018590 GO:0018589 GO:0018588 GO:0018587 GO:0018586 GO:0018585
2876074	1245	Disp	16.53	16.4434	16.4028	15.3695	15.3178	15.3562	Yes	-1.11175
2894034	1490	Disp	7.29078	7.23252	7.33291	6.39485	6.42055	5.6896	Yes	-1.08982							IPR003165 IPR012337	Piwi_domain Ribonuclease_H-like_domain	KOG1041	Translation_initiation_factor_2C_(eIF-2C)_and_related_proteins	Translation,_ribosomal_structure_and_biogenesis	INFORMATION_STORAGE_AND_PROCESSING						2175	nucleic_acid_binding	molecular_function	GO:0003676
2685475	1693	Disp	13.3954	13.4637	13.4678	12.4156	12.3651	12.2858	Yes	-1.08639							IPR009413	Hemolysin,_aegerolysin_type										13443 12085	fruiting_body_development hemolysis_by_symbiont_of_host_red_blood_cells	biological_process	GO:0030582 GO:0019836
2666719	1693	Disp	13.8165	13.9435	13.9225	12.9328	12.6505	12.5714	Yes	-1.16871							IPR009413	Hemolysin,_aegerolysin_type										13443 12085	fruiting_body_development hemolysis_by_symbiont_of_host_red_blood_cells	biological_process	GO:0030582 GO:0019836
454099	2157	Disp	9.87635	10.2273	9.96489	8.58962	8.55302	8.55367	Yes	-1.4691			yes				IPR007743 IPR030385 IPR027417	Immunity-related_GTPases-like IRG-type_guanine_nucleotide-binding_(G)_domain P-loop_containing_nucleoside_triphosphate_hydrolase
2600978	2467	Disp	6.41847	5.58914	5.84536	2.86771	3.36146	4.05877	Yes	-2.58189
2607421	2467	Disp	7.37135	6.39217	7.10925	4.31449	4.00688	4.34201	Yes	-2.84952
2872973	3321	Disp	6.13438	6.18398	5.7739	4.48651	4.72868	4.34201	Yes	-1.55773
2626527	3410	Disp	8.05203	7.84585	8.06961	6.73909	6.84113	6.60587	Yes	-1.26563							IPR001810	F-box_domain
711372	4413	Disp	10.0381	9.86803	10.2623	8.22677	8.43712	8.29602	Yes	-1.74388
2610551	4815	Disp	12.8736	12.221	12.5223	10.6126	10.4071	10.3443	Yes	-2.10509
2711270	4934	Disp	6.75515	6.52292	6.24826	5.02216	3.65504	4.90306	Yes	-1.93053
2603072	6595	Disp	13.1837	13.1101	13.5388	12.2169	11.7788	11.7822	Yes	-1.34913			yes	Unknown
2889913	6737	Disp	11.9672	11.4868	11.9497	9.13344	8.97488	9.20519	Yes	-2.71204
2569807	6774	Disp	11.251	11.243	11.295	10.2443	10.1605	10.1283	Yes	-1.08539							IPR010329 IPR011051	3-hydroxyanthranilic_acid_dioxygenase RmlC-like_cupin_domain	KOG3995	3-hydroxyanthranilate_oxygenase_HAAO	Amino_acid_transport_and_metabolism	METABOLISM	1.13.11.6	3-hydroxyanthranilate_3,4-dioxygenase	Tryptophan_metabolism	Amino_Acid_Metabolism	METABOLIC	5830 3721 328	metabolic_process iron_ion_binding 3-hydroxyanthranilate_3,4-dioxygenase_activity	biological_process molecular_function	GO:0008152 GO:0005506 GO:0000334
2562382	6827	Disp	8.89978	8.88587	9.09895	8.01124	7.96105	7.8069	Yes	-1.03802							IPR006073 IPR027417	GTP_binding_domain P-loop_containing_nucleoside_triphosphate_hydrolase										3737	GTP_binding	molecular_function	GO:0005525
876509	6945	Disp	7.76047	7.53585	7.58335	6.53863	6.56891	6.70918	Yes	-1.02796
2896261	7033	Disp	10.2155	10.0123	10.1146	9.08071	8.96487	8.67773	Yes	-1.20047	GT90						IPR006598	Lipopolysaccharide-modifying_protein	KOG2458	Endoplasmic_reticulum_protein_EP58,_contains_filamin_rod_domain_and_KDEL_motif	General_function_prediction_only	POORLY_CHARACTERIZED	2.4.2.-	Pentosyltransferases				19331 10467 10461 10420 111	7-cyano-7-deazaguanine_tRNA-ribosyltransferase_activity NAD(P)-serine_ADP-ribosyltransferase_activity NAD(P)-asparagine_ADP-ribosyltransferase_activity NAD(P)-cysteine_ADP-ribosyltransferase_activity imidazoleglycerol-phosphate_synthase_activity	molecular_function	GO:0043867 GO:0018127 GO:0018121 GO:0018071 GO:0000107
2819315	7057	Disp	14.3002	14.2795	14.428	13.4565	13.1948	13.1625	Yes	-1.06013							IPR013149 IPR013154 IPR020843 IPR011032	Alcohol_dehydrogenase,_C-terminal Alcohol_dehydrogenase_GroES-like Polyketide_synthase,_enoylreductase_domain GroES_(chaperonin_10)-like	KOG1198	Zinc-binding_oxidoreductase	Energy_production_and_conversion General_function_prediction_only	METABOLISM POORLY_CHARACTERIZED	1.6.5.5	NADPH:quinone_reductase				2413	NADPH:quinone_reductase_activity	molecular_function	GO:0003960
2705498	7057	Disp	12.0576	12.0292	12.2033	10.8228	10.8975	10.7324	Yes	-1.27977							IPR013149 IPR013154 IPR020843 IPR011032	Alcohol_dehydrogenase,_C-terminal Alcohol_dehydrogenase_GroES-like Polyketide_synthase,_enoylreductase_domain GroES_(chaperonin_10)-like	KOG1198	Zinc-binding_oxidoreductase	Energy_production_and_conversion General_function_prediction_only	METABOLISM POORLY_CHARACTERIZED	1.6.5.5	NADPH:quinone_reductase				2413	NADPH:quinone_reductase_activity	molecular_function	GO:0003960
42933	7078	Disp	10.9265	10.876	10.8908	9.88163	9.49887	9.50944	Yes	-1.25831							IPR004226	Tubulin_binding_cofactor_A	KOG3470	Beta-tubulin_folding_cofactor_A	Posttranslational_modification,_protein_turnover,_chaperones	CELLULAR_PROCESSES_AND_SIGNALING						24336 5116 4050	unfolded_protein_binding tubulin_folding microtubule	molecular_function biological_process cellular_component	GO:0051082 GO:0007021 GO:0005874
3063110	7088	Disp	14.4083	14.5353	14.7546	13.5408	13.542	13.5553	Yes	-1.02721							IPR000560 IPR029033	Histidine_phosphatase_superfamily,_clade-2 Histidine_phosphatase_superfamily	KOG3720	Lysosomal_&_prostatic_acid_phosphatases	Lipid_transport_and_metabolism	METABOLISM	3.1.3.2	Acid_phosphatase	gamma-Hexachlorocyclohexane_degradation Riboflavin_metabolism	Biodegradation_of_Xenobiotics Metabolism_of_Cofactors_and_Vitamins	METABOLIC	2441	acid_phosphatase_activity	molecular_function	GO:0003993
2686535	7117	Disp	11.5487	11.2587	11.2902	10.4916	9.94317	10.0153	Yes	-1.20164							IPR007087 IPR015880	Zinc_finger,_C2H2 Zinc_finger,_C2H2-like										5939 3827 2175	zinc_ion_binding intracellular nucleic_acid_binding	molecular_function cellular_component	GO:0008270 GO:0005622 GO:0003676
2674980	7117	Disp	10.9231	10.7459	10.687	9.32414	8.83533	8.94441	Yes	-1.74148							IPR007087	Zinc_finger,_C2H2										5939 3827 2175	zinc_ion_binding intracellular nucleic_acid_binding	molecular_function cellular_component	GO:0008270 GO:0005622 GO:0003676
2869211	7142	Disp	16.7236	16.1437	16.4997	14.7124	14.5706	14.6408	Yes	-1.83266			yes	32 kDa-cell wall symbiosis regulated acidic polypeptide precursor
2879344	7212	Disp	14.5965	14.7463	14.8795	13.2232	12.8468	12.9445	Yes	-1.73175							IPR002925 IPR029058	Dienelactone_hydrolase Alpha/Beta_hydrolase_fold	KOG3043	Predicted_hydrolase_related_to_dienelactone_hydrolase	General_function_prediction_only	POORLY_CHARACTERIZED	3.1.1.45	Carboxymethylenebutenolidase	1,4-Dichlorobenzene_degradation	Biodegradation_of_Xenobiotics	METABOLIC	9985 6425	hydrolase_activity carboxymethylenebutenolidase_activity	molecular_function	GO:0016787 GO:0008806
2896691	7335	Disp	8.32714	8.30546	8.18888	7.01682	7.18949	7.13732	Yes	-1.16421							IPR010730 IPR026894	Heterokaryon_incompatibility DNAJ-containing_protein,_X-domain
2607057	7353	Disp	7.57559	7.17402	7.44451	6.32855	6.25517	6.4946	Yes	-1.05011
3136523	7377	Disp	8.27364	8.24991	8.19801	6.10915	6.79668	6.96714	Yes	-1.57829
2897381	7481	Disp	13.6972	12.8512	13.0859	9.19675	8.95141	8.76023	Yes	-4.27925							IPR011701 IPR020846	Major_facilitator_superfamily Major_facilitator_superfamily_domain	KOG2504	Monocarboxylate_transporter	Carbohydrate_transport_and_metabolism	METABOLISM
3146203	7523	Disp	17.7409	17.5276	17.7118	15.4907	15.2906	15.3023	Yes	-2.29901
1770943	7523	Disp	15.8623	15.4788	15.8077	12.3583	12.2166	12.2366	Yes	-3.45438
1796389	7931	Disp	8.87513	8.67004	8.63777	6.68713	6.89836	6.88126	Yes	-1.91357							IPR009799 IPR011008	EthD_domain Dimeric_alpha-beta_barrel
2636841	7996	Disp	13.2173	13.3677	13.605	8.09339	8.03309	8.33423	Yes	-5.25106			yes	Fungal hydrophobin			IPR001338	Hydrophobin										3824 3531	cell_wall structural_constituent_of_cell_wall	cellular_component molecular_function	GO:0005618 GO:0005199
2684468	8043	Disp	11.5573	10.8917	10.9795	10.2856	10.0031	10.055	Yes	-1.05482					32 kDa-cell wall symbiosis regulated acidic polypeptide precursor not secreted??
2812510	8647	Disp	9.98405	10.1109	10.5404	8.84414	8.63527	8.55829	Yes	-1.54981			yes	Unknown
2692730	8650	Disp	15.6913	15.3045	15.5213	14.0151	13.9647	14.14	Yes	-1.47257
2655085	8650	Disp	14.7817	14.1124	14.2458	12.4377	12.3543	12.5355	Yes	-1.96572
1755591	9108	Disp	9.80418	10.7587	10.3303	9.37156	9.08988	8.98272	Yes	-1.19455			yes	Unknown
2599149	9262	Disp	9.24376	9.40135	9.28179	8.11321	7.8201	8.01611	Yes	-1.32804
2610549	9485	Disp	17.3929	16.9683	17.2583	15.1323	14.9027	14.8897	Yes	-2.23792
2894000	9901	Disp	8.64817	8.71404	8.65444	7.60741	7.22347	7.41708	Yes	-1.2555							IPR011333	BTB/POZ_fold										3727	protein_binding	molecular_function	GO:0005515
2661947	10620	Disp	15.3861	15.2111	15.0925	12.6995	11.8914	11.9763	Yes	-2.99855
2599980	10620	Disp	14.7274	14.3431	14.4801	11.5315	11.1874	11.2675	Yes	-3.18993
2867024	12583	Disp	16.0082	15.9773	16.2889	14.9016	14.5455	14.6403	Yes	-1.39463			yes	Fungal hydrophobin			IPR001338 IPR019778	Hydrophobin Hydrophobin,_conserved_site										3824 3531	cell_wall structural_constituent_of_cell_wall	cellular_component molecular_function	GO:0005618 GO:0005199
2610437	12583	Disp	12.9794	12.8806	13.211	11.8104	11.3577	11.432	Yes	-1.48345			yes	Fungal hydrophobin			IPR001338 IPR019778	Hydrophobin Hydrophobin,_conserved_site										3824 3531	cell_wall structural_constituent_of_cell_wall	cellular_component molecular_function	GO:0005618 GO:0005199
212044	12800	Disp	11.068	10.4849	11.0154	9.45938	9.24683	9.34809	Yes	-1.52588
2892864	12800	Disp	15.3169	14.8625	15.3014	13.0549	12.8513	12.9324	Yes	-2.22661
2566368	12840	Disp	10.5509	10.1982	10.3742	9.33825	9.29557	9.06617	Yes	-1.14405							IPR004365 IPR007199 IPR012340	OB-fold_nucleic_acid_binding_domain,_AA-tRNA_synthetase-type Replication_factor-A_protein_1,_N-terminal Nucleic_acid-binding,_OB-fold	KOG0851	Single-stranded_DNA-binding_replication_protein_A_(RPA),_large_(70_kD)_subunit_and_related_ssDNA-binding_proteins	Replication,_recombination_and_repair	INFORMATION_STORAGE_AND_PROCESSING						2175 4421 3838 2176	nucleic_acid_binding DNA_replication nucleus DNA_binding	molecular_function biological_process cellular_component	GO:0003676 GO:0006260 GO:0005634 GO:0003677
2665130	14930	Disp	10.5826	10.2675	10.2763	9.4438	9.27411	8.87945	Yes	-1.16643
3140154	15846	Disp	9.35493	9.31375	9.54408	8.07328	7.82748	8.00938	Yes	-1.43764			yes	Peptidase inhibitor I66
2906488	16153	Disp	12.1061	11.7153	11.9867	10.0794	9.84471	9.91801	Yes	-1.99545
2592573	496	Spec	10.235	9.90547	10.078	9.19365	9.09906	8.90143	Yes	-1.00995							IPR006073 IPR027417	GTP_binding_domain P-loop_containing_nucleoside_triphosphate_hydrolase										3737	GTP_binding	molecular_function	GO:0005525
458272	558	Spec	9.89691	9.6094	9.58641	8.5021	8.63527	8.82299	Yes	-1.04607							IPR001810	F-box_domain
1330346	1086	Spec	8.49836	8.20841	8.22951	7.75774	7.08245	6.89593	Yes	-1.02966
1015076	1086	Spec	8.71762	8.52936	8.40532	7.48086	7.48863	6.99466	Yes	-1.22244			yes
395438	1086	Spec	7.22292	7.07804	7.29937	5.75254	6.14126	5.21531	Yes	-1.46413
1634962	7571	Spec	6.76711	6.83123	6.79715	5.02216	4.79045	5.93666	Yes	-1.48401
2042023	8015	Spec	10.4216	10.2644	10.4687	8.82423	9.37079	9.17544	Yes	-1.24668							IPR007087	Zinc_finger,_C2H2										5939 3827 2175	zinc_ion_binding intracellular nucleic_acid_binding	molecular_function cellular_component	GO:0008270 GO:0005622 GO:0003676
2676701	8030	Spec	10.4873	10.9176	10.6384	9.81257	9.60366	9.58835	Yes	-1.02248
1044621	8596	Spec	7.96643	7.42873	7.76016	6.53863	6.91231	6.41534	Yes	-1.09983			yes
1424384	8596	Spec	8.37091	8.04757	8.01384	7.48086	6.9534	6.53265	Yes	-1.11923
439969	8596	Spec	10.7858	10.4059	10.5802	9.6947	9.28219	9.28539	Yes	-1.16611
429200	8596	Spec	7.59585	7.42316	7.45977	6.16087	5.88231	6.17185	Yes	-1.43113			yes
2733059	9789	Spec	16.6154	16.664	16.7875	15.0958	15.6884	15.9312	Yes	-1.07819			yes	Fungal hydrophobin			IPR001338 IPR019778	Hydrophobin Hydrophobin,_conserved_site										3824 3531	cell_wall structural_constituent_of_cell_wall	cellular_component molecular_function	GO:0005618 GO:0005199
2745221	9789	Spec	15.4485	15.7197	15.9259	14.1616	14.2553	14.4177	Yes	-1.42913			yes	Fungal hydrophobin			IPR001338 IPR019778	Hydrophobin Hydrophobin,_conserved_site										3824 3531	cell_wall structural_constituent_of_cell_wall	cellular_component molecular_function	GO:0005618 GO:0005199
3118092	9789	Spec	15.1565	15.4346	15.7165	12.9094	12.9988	13.1966	Yes	-2.41406			yes	Fungal hydrophobin			IPR001338 IPR019778	Hydrophobin Hydrophobin,_conserved_site										3824 3531	cell_wall structural_constituent_of_cell_wall	cellular_component molecular_function	GO:0005618 GO:0005199
2562969	9794	Spec	7.11475	6.67126	7.11889	5.99979	5.63542	5.43215	Yes	-1.2885							IPR013069 IPR011333	BTB/POZ BTB/POZ_fold										3727	protein_binding	molecular_function	GO:0005515
121018	9801	Spec	9.14408	8.95312	9.1135	6.94488	8.23539	7.92605	Yes	-1.27583
2915381	9829	Spec	13.5135	12.9585	13.0356	12.1251	11.6494	11.8269	Yes	-1.31037
1070382	9829	Spec	13.9278	13.3297	13.4808	12.132	12.0702	12.3374	Yes	-1.41806
2889955	9829	Spec	15.2876	14.7366	14.8189	13.516	13.4925	13.6137	Yes	-1.42711
372379	9829	Spec	16.6307	16.041	16.1081	14.4223	14.2342	14.37	Yes	-1.94063
2041599	9937	Spec	9.3648	9.29558	9.41498	7.59806	8.54409	8.59472	Yes	-1.04777			yes
3114784	12459	Spec	7.39467	7.27643	7.08976	6.13524	6.11736	6.21929	Yes	-1.11274
2603335	12565	Spec	11.6365	11.9155	12.1834	10.4402	10.3011	10.5037	Yes	-1.51231			yes	Ser-Thr-rich glycosyl-phosphatidyl-inositol-anchored membrane family			IPR018466	Ser-Thr-rich_glycosyl-phosphatidyl-inositol-anchored_membrane_family
1768822	12565	Spec	10.2426	10.3868	10.4976	9.32414	9.44947	9.34006	Yes	-1.00785			yes	Unknown
1257708	12565	Spec	11.9633	12.226	12.4067	10.7924	10.981	11.0714	Yes	-1.2574			yes	Unknown
2899508	12648	Spec	11.5457	11.6926	12.0589	10.1986	10.7864	10.7964	Yes	-1.16285			yes	Ser-Thr-rich glycosyl-phosphatidyl-inositol-anchored membrane family			IPR018466	Ser-Thr-rich_glycosyl-phosphatidyl-inositol-anchored_membrane_family
2900893	12648	Spec	10.9371	11.1642	11.5063	9.67705	10.0716	10.027	Yes	-1.28641			yes	Ser-Thr-rich glycosyl-phosphatidyl-inositol-anchored membrane family			IPR018466	Ser-Thr-rich_glycosyl-phosphatidyl-inositol-anchored_membrane_family
213613	12657	Spec	7.46244	7.14047	7.02967	4.48651	6.04319	5.96477	Yes	-1.58463
2661839	12658	Spec	18.102	18.0211	18.0743	16.1058	15.7891	15.7563	Yes	-2.1737
2946719	12658	Spec	11.8473	12.5267	12.486	9.79631	9.59503	9.5284	Yes	-2.67575
2890621	12658	Spec	10.9601	9.79659	10.4061	7.285	7.37227	7.11241	Yes	-3.21121
2706042	12719	Spec	7.81334	7.68759	7.51194	5.81843	6.65444	6.33148	Yes	-1.37572
2625417	12773	Spec	6.07788	6.62349	6.51982	5.07703	5.01403	5.16774	Yes	-1.36866
1243653	12862	Spec	9.24376	8.82592	8.89515	7.95375	7.7826	7.79911	Yes	-1.15558
3052555	15878	Spec	8.9944	8.75896	8.67093	7.6167	7.3313	7.35471	Yes	-1.38055							IPR001806 IPR003578 IPR020849 IPR003579 IPR027417 IPR005225	Small_GTPase_superfamily Small_GTPase_superfamily,_Rho_type Small_GTPase_superfamily,_Ras_type Small_GTPase_superfamily,_Rab_type P-loop_containing_nucleoside_triphosphate_hydrolase Small_GTP-binding_protein_domain	KOG0393	Ras-related_small_GTPase,_Rho_type	General_function_prediction_only	POORLY_CHARACTERIZED						5344 3737 3827 8400	small_GTPase_mediated_signal_transduction GTP_binding intracellular protein_transport	biological_process molecular_function cellular_component	GO:0007264 GO:0005525 GO:0005622 GO:0015031
884865	15905	Spec	8.89706	8.70719	8.81138	7.52099	7.48863	7.47685	Yes	-1.31523
2797086	15947	Spec	9.87911	9.77708	9.68872	8.5849	8.77932	8.83065	Yes	-1.04943			yes	Unknown
2005967	15950	Spec	9.95558	9.9613	9.82164	8.63147	8.6849	8.87576	Yes	-1.18187
2602514	15994	Spec	12.0788	12.1131	12.1214	10.3718	10.7634	10.9849	Yes	-1.37638
889184	15994	Spec	13.5462	13.4672	13.6259	11.8781	12.1311	12.132	Yes	-1.49601
1683113	16003	Spec	7.03784	6.31005	6.8902	5.64768	4.10737	4.78191	Yes	-1.83256							IPR013069 IPR000210 IPR011333	BTB/POZ BTB/POZ-like BTB/POZ_fold										3727	protein_binding	molecular_function	GO:0005515
2803402	16016	Spec	8.82165	8.81957	8.79343	7.89387	7.79017	7.65991	Yes	-1.03121							IPR017986	WD40-repeat-containing_domain	KOG0267	Microtubule_severing_protein_katanin_p80_subunit_B_(contains_WD40_repeats)	Cell_cycle_control,_cell_division,_chromosome_partitioning	METABOLISM
777712	16049	Spec	8.1917	7.65944	8.04453	6.51895	6.75081	6.33148	Yes	-1.44346
3091208	16052	Spec	9.09273	8.75674	8.95291	8.05972	7.87101	7.85274	Yes	-1.01156
1492653	16059	Spec	11.3054	10.8744	11.0295	9.92154	10.128	10.0985	Yes	-1.02866
777623	16059	Spec	9.29009	8.72992	9.00586	7.07189	7.73627	7.87513	Yes	-1.42733
2649601	16063	Spec	17.0867	16.6411	16.9091	15.2786	14.8987	15.0331	Yes	-1.81169
639181	16063	Spec	13.9636	13.8161	14.1012	11.5987	11.3281	11.3807	Yes	-2.52482
157942	16116	Spec	8.95573	8.82169	8.95291	7.66228	7.60492	7.63389	Yes	-1.2808
3146977	16258	Spec	10.0735	10.048	10.0045	9.38522	8.88218	8.73597	Yes	-1.01585							IPR002563 IPR012349	Flavin_reductase-like,_FMN-binding FMN-binding_split_barrel										9710 4283 7744	oxidoreductase_activity electron_transport FMN_binding	molecular_function biological_process	GO:0016491 GO:0006118 GO:0010181
2649750	16607	Spec	15.6513	15.5285	15.7528	13.3564	13.321	13.4213	Yes	-2.28036							IPR000878	Tetrapyrrole_methylase										5846 5830	methyltransferase_activity metabolic_process	molecular_function biological_process	GO:0008168 GO:0008152
2661900	16607	Spec	16.3568	15.9523	16.2089	13.1894	12.8853	12.9772	Yes	-3.15941							IPR000878	Tetrapyrrole_methylase										5846 5830	methyltransferase_activity metabolic_process	molecular_function biological_process	GO:0008168 GO:0008152
2686648	16679	Spec	8.78388	8.92777	8.95561	7.70645	7.14289	7.43728	Yes	-1.45186
2589866	16741	Spec	7.22292	6.90501	6.7232	5.5346	5.7946	4.84376	Yes	-1.54148							IPR013684 IPR027417	Mitochondrial_Rho-like P-loop_containing_nucleoside_triphosphate_hydrolase										5344 3827 3737	small_GTPase_mediated_signal_transduction intracellular GTP_binding	biological_process cellular_component molecular_function	GO:0007264 GO:0005622 GO:0005525
2684175	16798	Spec	9.21348	9.34355	9.43056	8.23283	8.28987	8.37669	Yes	-1.03302
2671783	16799	Spec	6.58989	6.27337	6.78509	5.02216	4.66416	5.30599	Yes	-1.5703
2614535	19852	Spec	8.62536	8.23726	8.30327	7.52099	7.45087	7.19778	Yes	-1.00534							IPR005824 IPR008991	KOW Translation_protein_SH3-like_domain
1135934	24262	Spec	8.59883	8.56014	8.2428	6.82175	7.77498	7.5436	Yes	-1.04474
1137978	24265	Spec	6.43355	6.19709	6.17618	4.71129	5.0649	4.90306	Yes	-1.39968
1172320	24281	Spec	7.6678	7.82488	7.5046	5.07703	6.42055	6.58791	Yes	-1.51501
1241183	24306	Spec	10.2638	10.3803	10.2828	8.98352	9.2687	9.60183	Yes	-1.00404
1274995	24329	Spec	13.0006	13.0911	13.1398	11.9833	11.8844	11.9729	Yes	-1.13105							IPR007125 IPR019809 IPR001951 IPR009072	Histone_core Histone_H4,_conserved_site Histone_H4 Histone-fold	KOG3467	Histone_H4	Chromatin_structure_and_dynamics	INFORMATION_STORAGE_AND_PROCESSING						4484 3838 2176 587	nucleosome_assembly nucleus DNA_binding nucleosome	biological_process cellular_component molecular_function	GO:0006334 GO:0005634 GO:0003677 GO:0000786
1277360	24335	Spec	8.1917	8.1954	8.23395	7.16349	7.00641	7.32249	Yes	-1.04291			yes
1376277	24363	Spec	9.70662	9.78795	9.61566	8.2568	8.72499	8.56749	Yes	-1.17736							IPR001810	F-box_domain
1486317	24424	Spec	7.71179	7.60143	7.72901	5.57328	6.67096	6.78995	Yes	-1.24906
1514878	24444	Spec	9.54928	9.52741	9.55833	7.9015	8.38302	8.54904	Yes	-1.24336
1613116	24488	Spec	8.6514	8.34134	8.63104	7.16349	7.09474	7.42721	Yes	-1.31588
1657815	24511	Spec	7.34765	6.52292	6.39836	5.07703	4.90656	5.34928	Yes	-1.72577							IPR000262	FMN-dependent_dehydrogenase										9710 4283	oxidoreductase_activity electron_transport	molecular_function biological_process	GO:0016491 GO:0006118
1703412	24534	Spec	12.6301	11.9198	12.0086	10.6402	10.122	10.3839	Yes	-1.8256
1826250	24578	Spec	10.0504	9.95938	10.1989	8.87544	8.91027	9.10141	Yes	-1.10764
1952136	24605	Spec	11.4296	11.5194	11.7023	9.47989	9.92951	9.97785	Yes	-1.74296			yes	Unknown
201515	24622	Spec	7.8191	8.00346	8.00346	7.23762	6.82647	6.58791	Yes	-1.0443			yes	Unknown
217675	24672	Spec	7.60921	7.59153	7.26504	6.73909	6.01759	6.14753	Yes	-1.17535			yes	RNA dependent RNA polymerase
234354	24713	Spec	8.23541	7.8164	7.87844	7.1379	6.81165	6.91046	Yes	-1.0344
2568238	25192	Spec	7.54813	7.41196	7.04998	6.37309	6.18791	6.43557	Yes	-1.0272							IPR001310 IPR011146	Histidine_triad_(HIT)_protein HIT-like_domain	KOG3275	Zinc-binding_protein_of_the_histidine_triad_(HIT)_family	Signal_transduction_mechanisms	CELLULAR_PROCESSES_AND_SIGNALING	3.6.1.17	Bis(5'-nucleosyl)-tetraphosphatase_(asymmetrical)	Pyrimidine_metabolism Purine_metabolism	Nucleotide_Metabolism	METABOLIC	2290 2523	catalytic_activity bis(5'-nucleosyl)-tetraphosphatase_(asymmetrical)_activity	molecular_function	GO:0003824 GO:0004081
2573425	25293	Spec	6.09696	6.21009	6.31691	4.71129	4.45122	4.25363	Yes	-1.77505							IPR005629	Beta-glucan_synthesis-associated,_SKN1
2580527	25405	Spec	5.89375	5.92491	6.38244	3.76533	2.76525	3.83342	Yes	-2.66929	GH16						IPR005629 IPR013320	Beta-glucan_synthesis-associated,_SKN1 Concanavalin_A-like_lectin/glucanase_domain
2600390	25696	Spec	12.2417	12.5406	12.5359	10.2155	9.90354	9.77453	Yes	-2.47102							IPR009413	Hemolysin,_aegerolysin_type										13443 12085	fruiting_body_development hemolysis_by_symbiont_of_host_red_blood_cells	biological_process	GO:0030582 GO:0019836
2601541	25758	Spec	5.65715	5.09578	4.98015	3.09742	2.49542	2.20635	Yes	-2.84547			yes				IPR029052	Metallo-dependent_phosphatase-like	KOG4419	5'_nucleotidase	Nucleotide_transport_and_metabolism	METABOLISM
2602443	25804	Spec	6.49238	6.4481	6.24826	3.62507	2.76525	2.20635	Yes	-3.60677
2603076	25829	Spec	11.7512	11.4292	11.4372	10.2033	9.73118	9.68444	Yes	-1.65593
2603150	25833	Spec	7.05745	6.91298	7.22986	4.71129	5.93795	5.54815	Yes	-1.60169
2604382	25924	Spec	8.22244	8.33839	7.94502	6.18605	7.08245	7.09979	Yes	-1.33661
2612979	26429	Spec	7.26571	7.16737	6.8675	5.45396	5.0649	4.84376	Yes	-2.00229							IPR001214	SET_domain	KOG1079	Transcriptional_repressor_EZH1	Transcription	INFORMATION_STORAGE_AND_PROCESSING	2.1.1.43	Histone-lysine_N-methyltransferase	Lysine_degradation	Amino_Acid_Metabolism	METABOLIC	3838 10375	nucleus histone-lysine_N-methyltransferase_activity	cellular_component molecular_function	GO:0005634 GO:0018024
2620605	26603	Spec	8.29032	8.32351	8.62428	7.36436	7.36213	7.24439	Yes	-1.09922				Unknown
2625872	26625	Spec	8.99694	9.16984	9.02906	7.56964	8.06467	8.12598	Yes	-1.12914			yes
2628561	26641	Spec	8.03729	8.07624	8.27767	6.41629	6.62084	6.67556	Yes	-1.56678							IPR010347	Tyrosyl-DNA_phosphodiesterase_I	KOG2031	Tyrosyl-DNA_phosphodiesterase	Replication,_recombination_and_repair	INFORMATION_STORAGE_AND_PROCESSING						5766 4440 3838	phosphoric_diester_hydrolase_activity DNA_repair nucleus	molecular_function biological_process cellular_component	GO:0008081 GO:0006281 GO:0005634
2628571	26642	Spec	9.01712	8.82381	8.9448	7.52099	7.75188	7.75955	Yes	-1.25076
2629116	26644	Spec	9.88598	9.61796	9.52063	8.2862	8.43229	8.02281	Yes	-1.42864			yes
2638898	26691	Spec	9.66407	9.31074	9.44213	8.07328	8.12585	7.86024	Yes	-1.45761
2653506	26756	Spec	9.36283	8.93953	9.38931	8.40892	8.0458	7.55289	Yes	-1.20317
2669130	26839	Spec	7.89737	8.00718	7.93413	5.99979	6.62084	6.37402	Yes	-1.60229
2672301	26852	Spec	8.24399	7.86651	8.15646	6.23513	7.16638	7.19778	Yes	-1.1702									KOG0055	Multidrug/pheromone_exporter,_ABC_superfamily	Secondary_metabolites_biosynthesis,_transport_and_catabolism	METABOLISM
2672313	26853	Spec	7.64853	7.57153	7.46734	6.18605	6.34023	6.62361	Yes	-1.17851				Unknown
2683731	26917	Spec	12.1297	12.063	12.5524	10.4865	10.4034	10.4275	Yes	-1.82614			yes	Unknown
2688462	26942	Spec	7.16081	7.23252	7.18466	5.49484	6.09306	6.21929	Yes	-1.2351
2702267	27000	Spec	8.5581	8.35603	7.80864	5.57328	6.56891	6.43557	Yes	-2.03086			yes
2729095	27123	Spec	12.2561	12.2288	12.1937	11.0913	10.9219	10.9737	Yes	-1.22969			yes	Cytochrome P450			IPR001128	Cytochrome_P450	KOG0684	Cytochrome_P450	Secondary_metabolites_biosynthesis,_transport_and_catabolism	METABOLISM						12251 4283 3721 2888	heme_binding electron_transport iron_ion_binding monooxygenase_activity	molecular_function biological_process	GO:0020037 GO:0006118 GO:0005506 GO:0004497
2735240	27158	Spec	7.74241	7.38928	7.36568	6.43741	5.93795	6.19577	Yes	-1.31798
2750032	27195	Spec	8.3352	8.28718	8.55492	6.86916	7.52542	7.32249	Yes	-1.13429			yes				IPR001128	Cytochrome_P450	KOG0156	Cytochrome_P450_CYP2_subfamily	Secondary_metabolites_biosynthesis,_transport_and_catabolism	METABOLISM						12251 4283 3721 2888	heme_binding electron_transport iron_ion_binding monooxygenase_activity	molecular_function biological_process	GO:0020037 GO:0006118 GO:0005506 GO:0004497
2760396	27243	Spec	8.48031	8.48728	8.56201	7.18862	7.57013	7.71059	Yes	-1.00624
2766118	27272	Spec	11.0106	10.7625	10.7489	9.82264	9.57104	9.76257	Yes	-1.12417			yes	Unknown
2769900	27288	Spec	10.0735	9.62404	9.84652	8.74596	8.27913	8.46298	Yes	-1.3532
2830326	27460	Spec	10.8428	10.5794	10.8377	9.54459	9.48025	9.57928	Yes	-1.22348
2834126	27475	Spec	7.73024	7.38356	7.45216	6.39485	6.29832	6.1228	Yes	-1.26288
2839897	27485	Spec	9.23517	8.68873	9.05441	7.89387	7.96775	8.10087	Yes	-1.0205
2865937	27524	Spec	12.3815	12.5885	12.7971	11.6414	11.6039	11.4489	Yes	-1.03213							IPR007125 IPR019809 IPR001951 IPR009072	Histone_core Histone_H4,_conserved_site Histone_H4 Histone-fold	KOG3467	Histone_H4	Chromatin_structure_and_dynamics	INFORMATION_STORAGE_AND_PROCESSING						4484 3838 2176 587	nucleosome_assembly nucleus DNA_binding nucleosome	biological_process cellular_component molecular_function	GO:0006334 GO:0005634 GO:0003677 GO:0000786
2867423	27537	Spec	11.8755	12.3286	12.4231	11.2187	11.1715	11.13	Yes	-1.05472							IPR007125 IPR002119 IPR009072	Histone_core Histone_H2A Histone-fold	KOG1756	Histone_2A	Chromatin_structure_and_dynamics	INFORMATION_STORAGE_AND_PROCESSING						4484 3838 2176 587	nucleosome_assembly nucleus DNA_binding nucleosome	biological_process cellular_component molecular_function	GO:0006334 GO:0005634 GO:0003677 GO:0000786
2869593	27575	Spec	11.5194	11.4029	11.3625	10.3896	10.522	10.2702	Yes	-1.03254							IPR002509 IPR011330	Polysaccharide_deacetylase Glycoside_hydrolase/deacetylase,_beta/alpha-barrel										10005 4143 2290	hydrolase_activity,_acting_on_carbon-nitrogen_(but_not_peptide)_bonds carbohydrate_metabolic_process catalytic_activity	molecular_function biological_process	GO:0016810 GO:0005975 GO:0003824
2877752	27663	Spec	11.3587	11.404	11.5582	10.0522	10.2837	10.1621	Yes	-1.27393							IPR007125 IPR019809 IPR001951 IPR009072	Histone_core Histone_H4,_conserved_site Histone_H4 Histone-fold	KOG3467	Histone_H4	Chromatin_structure_and_dynamics	INFORMATION_STORAGE_AND_PROCESSING						4484 3838 2176 587	nucleosome_assembly nucleus DNA_binding nucleosome	biological_process cellular_component molecular_function	GO:0006334 GO:0005634 GO:0003677 GO:0000786
2887894	27703	Spec	8.37483	8.06556	8.15646	7.01682	6.88426	7.3758	Yes	-1.10172							IPR001245 IPR000719 IPR011009	Serine-threonine/tyrosine-protein_kinase_catalytic_domain Protein_kinase_domain Protein_kinase-like_domain	KOG0192	Tyrosine_kinase_specific_for_activated_(GTP-bound)_p21cdc42Hs	Signal_transduction_mechanisms	CELLULAR_PROCESSES_AND_SIGNALING						4602 3736 3043 3079 3080	protein_amino_acid_phosphorylation ATP_binding protein_kinase_activity protein-tyrosine_kinase_activity transmembrane_receptor_protein_tyrosine_kinase_activity	biological_process molecular_function	GO:0006468 GO:0005524 GO:0004672 GO:0004713 GO:0004714
2892384	27781	Spec	13.7219	13.898	14.234	12.7571	12.7582	12.7256	Yes	-1.22018			yes
2895785	27846	Spec	10.48	10.2597	10.7697	8.63147	9.52409	9.31299	Yes	-1.31489	GH5_30						IPR017853	Glycoside_hydrolase_superfamily
2896406	27855	Spec	7.58913	7.55125	7.53374	6.18605	5.88231	6.41534	Yes	-1.39463
2901470	27960	Spec	10.1678	10.1653	10.1852	8.86378	9.04624	9.17243	Yes	-1.14065							IPR001245 IPR008271 IPR008266 IPR000719 IPR002290 IPR011009	Serine-threonine/tyrosine-protein_kinase_catalytic_domain Serine/threonine-protein_kinase,_active_site Tyrosine-protein_kinase,_active_site Protein_kinase_domain Serine/threonine/dual_specificity_protein_kinase,_catalytic__domain Protein_kinase-like_domain	KOG0192	Tyrosine_kinase_specific_for_activated_(GTP-bound)_p21cdc42Hs	Signal_transduction_mechanisms	CELLULAR_PROCESSES_AND_SIGNALING						4602 3736 3043 3079 3045 3081	protein_amino_acid_phosphorylation ATP_binding protein_kinase_activity protein-tyrosine_kinase_activity protein_serine/threonine_kinase_activity non-membrane_spanning_protein_tyrosine_kinase_activity	biological_process molecular_function	GO:0006468 GO:0005524 GO:0004672 GO:0004713 GO:0004674 GO:0004715
2902550	27981	Spec	8.70524	8.57529	8.44036	7.2733	7.09474	7.40687	Yes	-1.32034
2906060	28041	Spec	9.29423	9.30923	9.27965	7.71513	8.45153	8.05585	Yes	-1.18999
2906352	28046	Spec	7.16985	6.94443	7.24756	5.61096	6.27691	5.75545	Yes	-1.22275
3087897	28406	Spec	10.0747	10.0978	10.5133	6.83773	6.78155	6.85146	Yes	-3.43037
3088697	28411	Spec	15.3463	14.7281	15.08	12.4176	12.1846	12.2445	Yes	-2.788
3088704	28412	Spec	15.5809	15.0192	15.3897	12.7478	12.4399	12.6019	Yes	-2.74655
3089910	28433	Spec	9.69414	9.51829	9.6054	8.09339	7.85665	8.05585	Yes	-1.60608
3139565	28586	Spec	14.1443	13.6184	14.2893	10.0263	9.99656	9.93941	Yes	-4.05831
360189	28674	Spec	8.96355	8.43011	8.68398	7.07189	7.05755	7.14962	Yes	-1.62024
458203	28728	Spec	7.47708	7.27643	7.36568	6.68713	5.82444	5.81841	Yes	-1.21923
712988	28836	Spec	7.6931	7.68293	7.49722	6.65141	6.27691	6.37402	Yes	-1.19717
714922	28840	Spec	7.4402	7.40067	7.08976	6.39485	6.04319	6.37402	Yes	-1.05252
74004	28850	Spec	7.33966	7.10612	7.19381	5.23015	5.45648	4.71729	Yes	-2.07736
74195	28854	Spec	7.77831	7.782	7.85555	6.89993	6.01759	6.43557	Yes	-1.32326
885698	28925	Spec	8.06177	7.87878	7.56935	6.65141	6.4591	6.70918	Yes	-1.25053
943999	28957	Spec	8.50195	8.55506	8.47457	7.51106	7.37227	7.44727	Yes	-1.07223
944776	28959	Spec	9.00958	9.10869	8.95022	7.75774	8.00079	8.01611	Yes	-1.09796
947216	28964	Spec	8.69275	8.37635	8.39345	6.49899	7.26757	6.96714	Yes	-1.55376				Unknown
947455	28965	Spec	7.76644	7.90699	7.65802	6.66938	6.68729	6.47519	Yes	-1.17781			yes
2953252	0	Disp	2.67716	3.05368	3.98352	3.09742	2.76525	3.41145		-0.146746
2908084	1	Core	11.502	11.5427	11.3088	12.2441	12.0319	12.0487		0.65707							IPR010730	Heterokaryon_incompatibility
399004	1	Core	10.7433	10.6738	10.7278	10.4017	10.6462	10.7487		-0.116133							IPR010730	Heterokaryon_incompatibility
403387	1	Core	10.3696	10.5206	10.3812	10.3088	10.7499	10.7657		0.184329							IPR010730	Heterokaryon_incompatibility
403855	1	Core	11.89	11.9249	11.8278	11.7536	12.0998	12.0557		0.0887809							IPR010730	Heterokaryon_incompatibility
404227	1	Core	9.56135	9.40135	9.34068	9.51509	9.70135	9.67809		0.19705							IPR010730	Heterokaryon_incompatibility
404610	1	Core	9.75247	9.94293	9.83487	9.90457	10.0433	10.1787		0.198764							IPR010730	Heterokaryon_incompatibility
438853	1	Core	11.2117	11.2106	11.1556	10.484	11.2464	11.147		-0.233486							IPR010730	Heterokaryon_incompatibility
680155	1	Core	9.62353	9.78904	9.62584	9.24548	9.87175	9.7075		-0.0712258							IPR010730	Heterokaryon_incompatibility
926855	1	Core	9.64313	9.60449	9.48378	8.89848	9.62501	9.50227		-0.235216							IPR010730	Heterokaryon_incompatibility
996886	1	Core	10.2733	10.1982	10.1254	9.59011	10.2539	10.1847		-0.189423							IPR010730	Heterokaryon_incompatibility
1000199	1	Core	10.6664	10.5724	10.4762	10.5738	10.7873	10.7283		0.124774							IPR010730	Heterokaryon_incompatibility
1002383	1	Core	9.77189	9.81053	9.70642	10.0106	9.89126	9.73835		0.117116							IPR010730	Heterokaryon_incompatibility
1002714	1	Core	10.8113	10.8785	10.6983	10.1322	10.8256	10.7727		-0.21923							IPR010730	Heterokaryon_incompatibility
1010511	1	Core	10.4216	10.376	10.4129	9.65692	10.2743	9.98987		-0.429816							IPR010730	Heterokaryon_incompatibility
1012650	1	Core	12.413	12.3053	12.3643	11.4911	12.576	12.4903		-0.175108							IPR010730	Heterokaryon_incompatibility
1013203	1	Core	11.133	11.1659	11.0141	11.2195	11.5083	11.4656		0.293479							IPR010730	Heterokaryon_incompatibility
1013550	1	Core	11.2301	11.2785	11.2687	10.9019	11.7353	11.7129		0.190937							IPR010730	Heterokaryon_incompatibility
1055812	1	Core	10.9633	10.9887	10.9501	11.0309	11.5203	11.4582		0.369106							IPR010730	Heterokaryon_incompatibility
1056685	1	Core	7.72411	7.91891	7.83814	7.9015	7.77498	7.74341		-0.0204253							IPR010730	Heterokaryon_incompatibility
1056984	1	Core	8.26945	8.47925	8.26469	7.62593	8.08946	8.07532		-0.407559							IPR010730	Heterokaryon_incompatibility
1058126	1	Core	9.61528	9.65764	9.42668	9.12695	9.72131	9.71786		-0.0444929
1059317	1	Core	11.1008	10.9896	10.9399	10.5029	11.0362	10.8435		-0.215902
1211282	1	Core	11.4877	11.4216	11.5137	10.7687	11.5942	11.5509		-0.169725							IPR010730	Heterokaryon_incompatibility
1211939	1	Core	11.1513	11.0729	10.9821	11.1404	11.2757	11.2633		0.157698
1212687	1	Core	12.1621	12.185	12.1657	12.1525	12.4605	12.4175		0.172536							IPR010730	Heterokaryon_incompatibility
1213398	1	Core	11.1468	11.1993	11.0915	10.656	11.2374	11.0379		-0.168695
1440764	1	Core	8.86681	8.72992	8.73191	8.38737	9.13522	9.15728		0.117077							IPR010730	Heterokaryon_incompatibility
1440822	1	Core	8.88614	8.80251	8.69046	8.14567	8.96821	8.96195		-0.101094							IPR010730	Heterokaryon_incompatibility
1450307	1	Core	9.23947	9.36695	9.57244	8.73747	9.35554	9.40048		-0.228454							IPR010730	Heterokaryon_incompatibility
1586969	1	Core	9.36677	9.46101	9.27749	8.56103	9.17339	8.96195		-0.469631							IPR010730	Heterokaryon_incompatibility
1628487	1	Core	10.984	10.8424	10.7834	10.4878	11.1273	11.2129		0.0727211							IPR010730	Heterokaryon_incompatibility
1845602	1	Core	9.0271	8.76117	9.0719	8.45108	8.40786	8.61703		-0.461395							IPR010730	Heterokaryon_incompatibility
1846697	1	Core	11.0842	11.0153	10.9867	10.8914	11.6017	11.5026		0.303177							IPR010730	Heterokaryon_incompatibility
1846880	1	Core	12.268	12.3243	12.2469	12.034	12.6104	12.5982		0.134475							IPR010730	Heterokaryon_incompatibility
1848973	1	Core	11.5543	11.452	11.4897	11.2467	11.498	11.361		-0.130107							IPR010730	Heterokaryon_incompatibility
2234432	1	Core	12.2566	12.1496	12.1145	11.2667	12.2966	12.1905		-0.255666							IPR010730	Heterokaryon_incompatibility
2583901	1	Core	6.27505	5.94059	6.04067	6.51895	6.91231	7.13732		0.770759							IPR010730	Heterokaryon_incompatibility
2613768	1	Core	9.33498	9.26009	9.34068	8.67659	9.06511	8.92666		-0.422463							IPR010730	Heterokaryon_incompatibility
2831942	1	Core	10.4927	10.4943	10.2977	9.76323	10.2931	10.3523		-0.292005							IPR010730	Heterokaryon_incompatibility
2896023	1	Core	11.6979	11.7119	11.598	11.7833	12.0158	11.92		0.237117							IPR010730	Heterokaryon_incompatibility
2898076	1	Core	10.4654	10.4674	10.3271	10.2518	10.5701	10.2828		-0.0517636							IPR010730	Heterokaryon_incompatibility
2908651	1	Core	12.3345	12.3008	12.2543	12.344	12.3711	12.3769		0.0674559							IPR010730	Heterokaryon_incompatibility
2913984	1	Core	11.4795	11.4516	11.359	11.4733	11.4189	11.4149		0.00563919							IPR010730 IPR001950	Heterokaryon_incompatibility Translation_initiation_factor_SUI1	KOG2522	Filamentous_baseplate_protein_Ligatin,_contains_PUA_domain	Translation,_ribosomal_structure_and_biogenesis	INFORMATION_STORAGE_AND_PROCESSING						4557 2228	translational_initiation translation_initiation_factor_activity	biological_process molecular_function	GO:0006413 GO:0003743
2915141	1	Core	11.6035	11.4683	11.4582	11.7735	11.9594	11.9164		0.373081							IPR010730	Heterokaryon_incompatibility
2970058	1	Core	8.86124	8.83643	8.85532	7.9015	9.05256	8.93379		-0.221719							IPR010730	Heterokaryon_incompatibility
3002319	1	Core	4.37748	4.47546	5.06242	4.40306	3.89886	4.96003		-0.217805
3018188	1	Core	12.9365	12.9887	12.9631	13.1911	13.4657	13.4046		0.39101							IPR010730	Heterokaryon_incompatibility
3068307	1	Core	13.1774	13.1956	13.1514	12.6646	13.1036	13.1264		-0.209925							IPR010730	Heterokaryon_incompatibility
3126296	1	Core	7.42518	7.36043	7.12847	6.98847	7.50714	7.51537		0.0322983							IPR010730	Heterokaryon_incompatibility
3129912	1	Core	9.68314	9.85154	9.77969	9.4307	10.1794	10.0985		0.131404							IPR010730	Heterokaryon_incompatibility
3147143	1	Core	8.35911	8.48193	8.42489	7.9464	8.09559	8.08815		-0.378596							IPR010730	Heterokaryon_incompatibility
3152250	3	Core	9.3249	9.30318	9.39329	9.83065	9.8264	10.0069		0.547516							IPR001440 IPR010730 IPR019734 IPR013026	Tetratricopeptide_TPR1 Heterokaryon_incompatibility Tetratricopeptide_repeat Tetratricopeptide_repeat-containing_domain
1019445	3	Core	10.1232	10.299	10.1074	9.73365	10.2206	10.2814		-0.0979367							IPR010730 IPR013105 IPR019734	Heterokaryon_incompatibility Tetratricopeptide_TPR2 Tetratricopeptide_repeat
1247187	3	Core	8.83875	8.80893	8.93392	8.51209	8.77168	8.9964		-0.100477							IPR010730	Heterokaryon_incompatibility
1271171	3	Core	10.8113	11.0309	11.0568	9.95488	10.5445	10.5942		-0.601812							IPR001440 IPR010730 IPR019734	Tetratricopeptide_TPR1 Heterokaryon_incompatibility Tetratricopeptide_repeat	KOG4626	O-linked_N-acetylglucosamine_transferase_OGT	Carbohydrate_transport_and_metabolism Posttranslational_modification,_protein_turnover,_chaperones Signal_transduction_mechanisms	METABOLISM CELLULAR_PROCESSES_AND_SIGNALING
1407104	3	Core	8.57181	8.59524	8.74753	8.22677	8.50317	8.48255		-0.234028							IPR010730	Heterokaryon_incompatibility
1794551	3	Core	9.31066	9.28179	9.28608	9.24847	9.37583	9.2826		0.00945592							IPR010730	Heterokaryon_incompatibility
1976059	3	Core	9.9621	9.96226	10.0071	9.11061	10.0369	9.94295		-0.280308							IPR010730 IPR019734	Heterokaryon_incompatibility Tetratricopeptide_repeat
2213930	3	Core	9.9634	9.97469	9.85087	9.58065	10.159	10.1221		0.0242711
2562250	3	Core	7.6678	7.795	7.5903	7.76611	8.31635	8.17493		0.401431							IPR010730	Heterokaryon_incompatibility
2585813	3	Core	9.28801	9.43495	9.31574	9.49003	9.34271	9.59959		0.131214							IPR010730	Heterokaryon_incompatibility
2602066	3	Core	11.1067	11.275	11.4114	10.4031	11.154	11.0803		-0.385282							IPR010730	Heterokaryon_incompatibility
2609837	3	Core	7.83623	7.99972	8.09427	7.20103	7.70454	7.43728		-0.529126							IPR010730	Heterokaryon_incompatibility
2617387	3	Core	7.62244	7.97709	7.74778	8.01826	8.27374	8.2681		0.404265							IPR010730	Heterokaryon_incompatibility
2794690	3	Core	6.92492	6.60393	7.09954	7.35328	7.17798	7.47685		0.459911			yes
2891523	3	Core	10.4882	10.568	10.6384	9.67926	10.7721	10.8378		-0.135153							IPR010730	Heterokaryon_incompatibility
2901148	3	Core	9.0121	9.21567	9.03417	9.38522	9.22742	9.19039		0.180365							IPR010730	Heterokaryon_incompatibility
2905379	3	Core	9.95689	10.0925	9.92008	9.62735	10.131	10.1575		-0.0178892							IPR010730	Heterokaryon_incompatibility
2912654	3	Core	9.3249	9.49724	9.24042	9.47734	9.59503	9.58155		0.197123							IPR010730	Heterokaryon_incompatibility
2946528	3	Core	6.88157	6.61374	6.68476	7.53085	6.75081	7.16181		0.421137							IPR010730	Heterokaryon_incompatibility
3066348	3	Core	8.75714	9.07357	8.92019	8.71169	8.97155	9.17544		0.0359271							IPR010730 IPR019734	Heterokaryon_incompatibility Tetratricopeptide_repeat
3141390	3	Core	9.86527	9.98796	9.76901	10.1077	9.95671	10.037		0.159695							IPR010730	Heterokaryon_incompatibility
3145741	3	Core	9.49637	9.54931	9.46877	9.08071	9.64813	9.61519		-0.0568055							IPR010730 IPR019734	Heterokaryon_incompatibility Tetratricopeptide_repeat
3150711	3	Core	10.5265	10.631	10.6173	9.99284	10.8256	10.8992		-0.0190574							IPR010730	Heterokaryon_incompatibility
3151071	3	Core	10.1902	10.3454	10.2124	10.5104	10.4096	10.4611		0.211021							IPR010730	Heterokaryon_incompatibility
3143649	4	Disp	10.9904	11.0263	11.0378	10.3841	10.5288	10.3132		-0.60947							IPR010730 IPR013026 IPR017986 IPR019734 IPR001680	Heterokaryon_incompatibility Tetratricopeptide_repeat-containing_domain WD40-repeat-containing_domain Tetratricopeptide_repeat WD40_repeat	KOG4155	FOG:_WD40_repeat	General_function_prediction_only	POORLY_CHARACTERIZED
1833915	4	Disp	9.93717	9.84218	10.1098	9.14633	9.49192	9.29649		-0.651464							IPR001680 IPR010730 IPR013105 IPR019734 IPR013026 IPR017986	WD40_repeat Heterokaryon_incompatibility Tetratricopeptide_TPR2 Tetratricopeptide_repeat Tetratricopeptide_repeat-containing_domain WD40-repeat-containing_domain	KOG0266	WD40_repeat-containing_protein	General_function_prediction_only	POORLY_CHARACTERIZED
2996564	4	Disp	9.99553	9.81372	9.80082	9.00136	9.30088	9.28539		-0.674144							IPR001680 IPR010730 IPR013026 IPR017986 IPR019734	WD40_repeat Heterokaryon_incompatibility Tetratricopeptide_repeat-containing_domain WD40-repeat-containing_domain Tetratricopeptide_repeat	KOG0275	Conserved_WD40_repeat-containing_protein	General_function_prediction_only	POORLY_CHARACTERIZED
2600688	4	Disp	9.38629	9.10522	9.29462	8.63147	8.51694	8.4874		-0.71677							IPR010730 IPR019734 IPR013026	Heterokaryon_incompatibility Tetratricopeptide_repeat Tetratricopeptide_repeat-containing_domain
2924015	4	Disp	10.0674	10.028	10.1468	9.04674	9.56883	9.29095		-0.778546							IPR001680 IPR010730 IPR017986	WD40_repeat Heterokaryon_incompatibility WD40-repeat-containing_domain	KOG0266	WD40_repeat-containing_protein	General_function_prediction_only	POORLY_CHARACTERIZED
2916172	4	Disp	8.46203	8.31451	8.38947	7.2615	7.72049	7.55289		-0.877046							IPR001680 IPR010730 IPR013026 IPR017986	WD40_repeat Heterokaryon_incompatibility Tetratricopeptide_repeat-containing_domain WD40-repeat-containing_domain	KOG0266	WD40_repeat-containing_protein	General_function_prediction_only	POORLY_CHARACTERIZED
2607015	4	Disp	9.41698	9.43771	9.50784	8.01124	8.8243	8.6988		-0.942731							IPR010730 IPR013105 IPR019734 IPR013026	Heterokaryon_incompatibility Tetratricopeptide_TPR2 Tetratricopeptide_repeat Tetratricopeptide_repeat-containing_domain	KOG0548	Molecular_co-chaperone_STI1	Posttranslational_modification,_protein_turnover,_chaperones	CELLULAR_PROCESSES_AND_SIGNALING
60648	4	Disp	9.87635	9.92235	9.8334	9.61582	9.64604	9.75051		-0.206577							IPR001680 IPR001440 IPR010730 IPR019734 IPR013026 IPR017986	WD40_repeat Tetratricopeptide_TPR1 Heterokaryon_incompatibility Tetratricopeptide_repeat Tetratricopeptide_repeat-containing_domain WD40-repeat-containing_domain	KOG4155	FOG:_WD40_repeat	General_function_prediction_only	POORLY_CHARACTERIZED
60772	4	Disp	9.35294	9.27408	9.30943	7.71513	8.8963	8.79195		-0.844359							IPR001680 IPR010730 IPR019734 IPR013026 IPR017986	WD40_repeat Heterokaryon_incompatibility Tetratricopeptide_repeat Tetratricopeptide_repeat-containing_domain WD40-repeat-containing_domain	KOG4155	FOG:_WD40_repeat	General_function_prediction_only	POORLY_CHARACTERIZED
104815	4	Disp	10.1091	10.0398	10.0964	9.52005	9.85378	9.81755		-0.351336							IPR001680 IPR010730 IPR013026 IPR017986	WD40_repeat Heterokaryon_incompatibility Tetratricopeptide_repeat-containing_domain WD40-repeat-containing_domain
211230	4	Disp	9.9332	10.0234	9.99924	10.4204	10.3037	10.2259		0.331409							IPR005158 IPR010730 IPR013026	Bacterial_transcriptional_activator_domain Heterokaryon_incompatibility Tetratricopeptide_repeat-containing_domain
211489	4	Disp	9.79544	9.69625	9.76133	9.21522	9.97345	9.79032		-0.0913452							IPR001680 IPR001440 IPR010730 IPR017986 IPR019734	WD40_repeat Tetratricopeptide_TPR1 Heterokaryon_incompatibility WD40-repeat-containing_domain Tetratricopeptide_repeat	KOG4155	FOG:_WD40_repeat	General_function_prediction_only	POORLY_CHARACTERIZED
486331	4	Disp	9.97247	9.82749	9.76748	9.26037	9.54887	9.53545		-0.407584							IPR010730	Heterokaryon_incompatibility
645744	4	Disp	11.1863	11.0446	11.2056	10.1305	10.746	10.4965		-0.68783							IPR001680 IPR010730 IPR019734 IPR017986	WD40_repeat Heterokaryon_incompatibility Tetratricopeptide_repeat WD40-repeat-containing_domain	KOG0266	WD40_repeat-containing_protein	General_function_prediction_only	POORLY_CHARACTERIZED
818826	4	Disp	11.8752	11.6601	11.6951	11.0703	11.5135	11.5133		-0.377781							IPR001680 IPR001440 IPR010730 IPR019734 IPR013026 IPR017986 IPR011047	WD40_repeat Tetratricopeptide_TPR1 Heterokaryon_incompatibility Tetratricopeptide_repeat Tetratricopeptide_repeat-containing_domain WD40-repeat-containing_domain Quinonprotein_alcohol_dehydrogenase-like_superfamily	KOG4155	FOG:_WD40_repeat	General_function_prediction_only	POORLY_CHARACTERIZED
954766	4	Disp	11.0454	10.9582	11.0251	10.0994	10.8683	10.8206		-0.413456							IPR001680 IPR010730 IPR017986	WD40_repeat Heterokaryon_incompatibility WD40-repeat-containing_domain	KOG0266	WD40_repeat-containing_protein	General_function_prediction_only	POORLY_CHARACTERIZED
1023591	4	Disp	10.4936	10.3745	10.5467	9.92154	10.1144	10.0761		-0.434227							IPR001680 IPR010730 IPR017986 IPR019734	WD40_repeat Heterokaryon_incompatibility WD40-repeat-containing_domain Tetratricopeptide_repeat	KOG4155	FOG:_WD40_repeat	General_function_prediction_only	POORLY_CHARACTERIZED
1223886	4	Disp	8.03729	7.99597	7.99825	7.285	7.39232	7.60739		-0.582262							IPR010730	Heterokaryon_incompatibility
1224582	4	Disp	9.88735	9.70775	9.8667	9.15592	9.44708	9.50706		-0.450585							IPR010730	Heterokaryon_incompatibility
1224609	4	Disp	11.0589	11.0954	11.0385	10.1752	10.8385	10.6483		-0.510262							IPR001680 IPR010730 IPR013026 IPR017986	WD40_repeat Heterokaryon_incompatibility Tetratricopeptide_repeat-containing_domain WD40-repeat-containing_domain	KOG0266	WD40_repeat-containing_protein	General_function_prediction_only	POORLY_CHARACTERIZED
1229841	4	Disp	5.2084	4.47546	4.80003	3.76533	4.28951	3.23804		-1.06366							IPR010730	Heterokaryon_incompatibility
1237397	4	Disp	10.2869	9.94293	10.0174	9.61813	10.0669	10.1111		-0.150345							IPR001680 IPR010730 IPR013026 IPR017986 IPR019734	WD40_repeat Heterokaryon_incompatibility Tetratricopeptide_repeat-containing_domain WD40-repeat-containing_domain Tetratricopeptide_repeat	KOG0266	WD40_repeat-containing_protein	General_function_prediction_only	POORLY_CHARACTERIZED
1508499	4	Disp	9.94772	9.65169	9.88518	9.00136	9.54887	9.61962		-0.438249							IPR001680 IPR010730 IPR019734 IPR013026 IPR017986 IPR011047	WD40_repeat Heterokaryon_incompatibility Tetratricopeptide_repeat Tetratricopeptide_repeat-containing_domain WD40-repeat-containing_domain Quinonprotein_alcohol_dehydrogenase-like_superfamily	KOG4155	FOG:_WD40_repeat	General_function_prediction_only	POORLY_CHARACTERIZED
1631004	4	Disp	10.0245	9.93512	10.0606	9.09407	9.72921	9.64373		-0.51772							IPR001680 IPR010730 IPR017986	WD40_repeat Heterokaryon_incompatibility WD40-repeat-containing_domain	KOG0291	WD40-repeat-containing_subunit_of_the_18S_rRNA_processing_complex	RNA_processing_and_modification	INFORMATION_STORAGE_AND_PROCESSING
1834113	4	Disp	9.29216	9.34355	9.30943	8.92115	9.21902	9.0855		-0.239822
1931148	4	Disp	11.2133	10.9172	11.2141	10.1578	10.6177	10.5658		-0.667736							IPR001680 IPR001440 IPR010730 IPR019734 IPR013026 IPR017986	WD40_repeat Tetratricopeptide_TPR1 Heterokaryon_incompatibility Tetratricopeptide_repeat Tetratricopeptide_repeat-containing_domain WD40-repeat-containing_domain	KOG4155	FOG:_WD40_repeat	General_function_prediction_only	POORLY_CHARACTERIZED
2598785	4	Disp	9.30657	9.26165	9.42279	8.71602	9.0494	8.9159		-0.436561							IPR010730	Heterokaryon_incompatibility
2599781	4	Disp	10.0747	9.98607	9.92559	9.52005	9.76234	9.74647		-0.319152							IPR010730 IPR013026	Heterokaryon_incompatibility Tetratricopeptide_repeat-containing_domain	KOG0548	Molecular_co-chaperone_STI1	Posttranslational_modification,_protein_turnover,_chaperones	CELLULAR_PROCESSES_AND_SIGNALING
2600686	4	Disp	8.57521	8.75231	8.80841	8.11321	8.16135	8.23962		-0.54058							IPR010730 IPR013026	Heterokaryon_incompatibility Tetratricopeptide_repeat-containing_domain	KOG0548	Molecular_co-chaperone_STI1	Posttranslational_modification,_protein_turnover,_chaperones	CELLULAR_PROCESSES_AND_SIGNALING
2604489	4	Disp	7.29904	7.33099	7.21195	6.23513	6.78155	6.41534		-0.80332							IPR010730	Heterokaryon_incompatibility
2616091	4	Disp	7.71797	7.782	7.84396	6.65141	7.63048	7.3653		-0.565582							IPR010730	Heterokaryon_incompatibility
2618677	4	Disp	11.2398	11.3323	11.443	10.8847	10.9934	10.9146		-0.407459							IPR010730 IPR019734 IPR013026	Heterokaryon_incompatibility Tetratricopeptide_repeat Tetratricopeptide_repeat-containing_domain
2889916	4	Disp	10.8756	10.7149	10.8186	9.7078	10.3037	10.249		-0.716209							IPR001680 IPR010730 IPR017986	WD40_repeat Heterokaryon_incompatibility WD40-repeat-containing_domain	KOG0316	Conserved_WD40_repeat-containing_protein	Function_unknown	POORLY_CHARACTERIZED
2891650	4	Disp	7.52013	7.40632	7.51194	6.13524	7.27839	6.99466		-0.6767							IPR001680 IPR010730 IPR019734 IPR013026 IPR017986	WD40_repeat Heterokaryon_incompatibility Tetratricopeptide_repeat Tetratricopeptide_repeat-containing_domain WD40-repeat-containing_domain	KOG0548	Molecular_co-chaperone_STI1	Posttranslational_modification,_protein_turnover,_chaperones	CELLULAR_PROCESSES_AND_SIGNALING
2891659	4	Disp	9.16909	9.15479	9.11108	8.51209	8.62683	8.76423		-0.510605							IPR001680 IPR010730 IPR013105 IPR013026 IPR017986 IPR019734	WD40_repeat Heterokaryon_incompatibility Tetratricopeptide_TPR2 Tetratricopeptide_repeat-containing_domain WD40-repeat-containing_domain Tetratricopeptide_repeat	KOG0275	Conserved_WD40_repeat-containing_protein	General_function_prediction_only	POORLY_CHARACTERIZED
2892869	4	Disp	11.0878	11.0751	11.1438	10.7821	11.2818	11.2114		-0.0104271							IPR001680 IPR001440 IPR010730 IPR019734 IPR013026 IPR017986	WD40_repeat Tetratricopeptide_TPR1 Heterokaryon_incompatibility Tetratricopeptide_repeat Tetratricopeptide_repeat-containing_domain WD40-repeat-containing_domain	KOG0275	Conserved_WD40_repeat-containing_protein	General_function_prediction_only	POORLY_CHARACTERIZED
2892935	4	Disp	10.3716	10.637	10.2124	10.2651	10.0273	10.0729		-0.285221							IPR010730 IPR013026	Heterokaryon_incompatibility Tetratricopeptide_repeat-containing_domain
2894125	4	Disp	8.61547	8.45215	8.421	8.22069	8.39301	8.66493		-0.0699922							IPR001680 IPR010730 IPR013026 IPR017986 IPR019734	WD40_repeat Heterokaryon_incompatibility Tetratricopeptide_repeat-containing_domain WD40-repeat-containing_domain Tetratricopeptide_repeat	KOG0275	Conserved_WD40_repeat-containing_protein	General_function_prediction_only	POORLY_CHARACTERIZED
2894126	4	Disp	9.16458	9.03757	9.19783	9.00844	9.34271	9.27139		0.0741928							IPR001680 IPR010730 IPR013026 IPR017986 IPR011047	WD40_repeat Heterokaryon_incompatibility Tetratricopeptide_repeat-containing_domain WD40-repeat-containing_domain Quinonprotein_alcohol_dehydrogenase-like_superfamily	KOG0275	Conserved_WD40_repeat-containing_protein	General_function_prediction_only	POORLY_CHARACTERIZED
2898602	4	Disp	9.61528	9.72483	9.77665	8.78357	9.49192	9.52368		-0.439197							IPR001680 IPR010730 IPR017986	WD40_repeat Heterokaryon_incompatibility WD40-repeat-containing_domain
2901290	4	Disp	6.99779	6.83961	6.90142	6.16087	6.81165	6.60587		-0.386813							IPR017986 IPR001680	WD40-repeat-containing_domain WD40_repeat
2902662	4	Disp	8.74812	8.61002	8.61068	8.68544	8.9033	8.48255		0.034161							IPR010730	Heterokaryon_incompatibility
2903494	4	Disp	11.1587	11.0884	11.1695	9.99995	10.9132	10.7826		-0.573609							IPR001680 IPR010730 IPR017986 IPR011047	WD40_repeat Heterokaryon_incompatibility WD40-repeat-containing_domain Quinonprotein_alcohol_dehydrogenase-like_superfamily	KOG0266	WD40_repeat-containing_protein	General_function_prediction_only	POORLY_CHARACTERIZED
2905063	4	Disp	8.07627	8.40772	8.44803	7.16349	7.98767	7.39659		-0.794759							IPR010730 IPR013026	Heterokaryon_incompatibility Tetratricopeptide_repeat-containing_domain
2907919	4	Disp	10.3627	10.1358	10.1158	10.0402	10.2094	10.1877		-0.0590183							IPR010730	Heterokaryon_incompatibility
2914344	4	Disp	7.49157	7.18723	7.31624	6.97409	5.93795	6.26522		-0.939261							IPR017986 IPR001680	WD40-repeat-containing_domain WD40_repeat
2916171	4	Disp	8.56154	8.53195	8.48951	8.0529	8.48927	8.69041		-0.116812							IPR001680 IPR010730 IPR013105 IPR013026 IPR017986 IPR019734	WD40_repeat Heterokaryon_incompatibility Tetratricopeptide_TPR2 Tetratricopeptide_repeat-containing_domain WD40-repeat-containing_domain Tetratricopeptide_repeat	KOG0266	WD40_repeat-containing_protein	General_function_prediction_only	POORLY_CHARACTERIZED
2917210	4	Disp	11.0522	10.8246	10.9735	10.3173	10.8201	10.6526		-0.353426							IPR001680 IPR010730 IPR013105 IPR019734 IPR013026	WD40_repeat Heterokaryon_incompatibility Tetratricopeptide_TPR2 Tetratricopeptide_repeat Tetratricopeptide_repeat-containing_domain	KOG0266	WD40_repeat-containing_protein	General_function_prediction_only	POORLY_CHARACTERIZED
2941978	4	Disp	8.70524	8.34724	8.79041	7.37535	8.21864	8.00261		-0.748763							IPR001680 IPR010730 IPR013105 IPR019734 IPR013026 IPR017986	WD40_repeat Heterokaryon_incompatibility Tetratricopeptide_TPR2 Tetratricopeptide_repeat Tetratricopeptide_repeat-containing_domain WD40-repeat-containing_domain	KOG0266	WD40_repeat-containing_protein	General_function_prediction_only	POORLY_CHARACTERIZED
2981758	4	Disp	9.72053	9.66945	9.77207	8.72464	9.5907	9.57016		-0.425514							IPR001680 IPR013105 IPR019734 IPR013026 IPR017986 IPR011047	WD40_repeat Tetratricopeptide_TPR2 Tetratricopeptide_repeat Tetratricopeptide_repeat-containing_domain WD40-repeat-containing_domain Quinonprotein_alcohol_dehydrogenase-like_superfamily	KOG0266	WD40_repeat-containing_protein	General_function_prediction_only	POORLY_CHARACTERIZED
2981965	4	Disp	5.02132	5.30408	5.28436	2.86771	3.78209	4.05877		-1.63372							IPR001680 IPR010730 IPR013026 IPR017986	WD40_repeat Heterokaryon_incompatibility Tetratricopeptide_repeat-containing_domain WD40-repeat-containing_domain
2996523	4	Disp	9.98405	9.99923	9.86527	10.0035	10.3948	10.3839		0.3112							IPR001680 IPR010730 IPR013026 IPR017986	WD40_repeat Heterokaryon_incompatibility Tetratricopeptide_repeat-containing_domain WD40-repeat-containing_domain	KOG0318	WD40_repeat_stress_protein/actin_interacting_protein	Cytoskeleton	CELLULAR_PROCESSES_AND_SIGNALING
3003763	4	Disp	11.6048	11.6996	11.7609	10.6894	11.467	11.4002		-0.502875							IPR010730 IPR013026 IPR017986 IPR019734 IPR001680	Heterokaryon_incompatibility Tetratricopeptide_repeat-containing_domain WD40-repeat-containing_domain Tetratricopeptide_repeat WD40_repeat	KOG0279	G_protein_beta_subunit-like_protein	Signal_transduction_mechanisms	CELLULAR_PROCESSES_AND_SIGNALING
3064889	4	Disp	11.035	11.1227	10.9755	11.0507	11.22	11.028		0.0551793							IPR010730 IPR013026	Heterokaryon_incompatibility Tetratricopeptide_repeat-containing_domain
3089025	4	Disp	8.75714	8.85517	8.81138	7.9464	8.69301	8.62145		-0.38761							IPR010730 IPR013026	Heterokaryon_incompatibility Tetratricopeptide_repeat-containing_domain	KOG0548	Molecular_co-chaperone_STI1	Posttranslational_modification,_protein_turnover,_chaperones	CELLULAR_PROCESSES_AND_SIGNALING
3089035	4	Disp	10.7554	10.8108	10.9351	10.5277	10.8366	10.7816		-0.118443							IPR010730 IPR013105 IPR019734 IPR013026	Heterokaryon_incompatibility Tetratricopeptide_TPR2 Tetratricopeptide_repeat Tetratricopeptide_repeat-containing_domain
3089926	4	Disp	9.28594	9.19294	9.37126	9.27218	9.22742	9.15423		-0.0654326							IPR010730	Heterokaryon_incompatibility
3091788	4	Disp	9.54059	9.50517	9.50416	9.17491	9.2929	9.48539		-0.198908							IPR010730 IPR013026	Heterokaryon_incompatibility Tetratricopeptide_repeat-containing_domain
3092806	4	Disp	9.10692	8.9969	9.04685	8.19612	8.86075	8.52564		-0.52272							IPR001440 IPR010730 IPR019734 IPR013026	Tetratricopeptide_TPR1 Heterokaryon_incompatibility Tetratricopeptide_repeat Tetratricopeptide_repeat-containing_domain
3095226	4	Disp	9.45814	9.29558	9.29249	8.69425	8.97155	8.76023		-0.54006							IPR010730 IPR013026	Heterokaryon_incompatibility Tetratricopeptide_repeat-containing_domain
3099568	4	Disp	7.56193	7.63073	7.41349	6.89993	6.68729	6.98096		-0.679322							IPR010730	Heterokaryon_incompatibility
3109629	4	Disp	9.78224	9.75618	9.73805	9.64335	9.77577	9.87607		0.00623814			yes				IPR010730	Heterokaryon_incompatibility
3137168	4	Disp	9.91852	9.81479	9.92008	9.94938	10.0543	9.95		0.100109							IPR001680 IPR010730 IPR017986 IPR011047	WD40_repeat Heterokaryon_incompatibility WD40-repeat-containing_domain Quinonprotein_alcohol_dehydrogenase-like_superfamily	KOG0266	WD40_repeat-containing_protein	General_function_prediction_only	POORLY_CHARACTERIZED
3137169	4	Disp	9.72972	9.63131	9.62753	9.30128	9.82086	9.65886		-0.069187							IPR001680 IPR010730 IPR017986	WD40_repeat Heterokaryon_incompatibility WD40-repeat-containing_domain	KOG0266	WD40_repeat-containing_protein	General_function_prediction_only	POORLY_CHARACTERIZED
3137170	4	Disp	10.3852	10.2975	10.2666	10.0844	10.4472	10.4058		-0.00393602							IPR001680 IPR010730 IPR017986	WD40_repeat Heterokaryon_incompatibility WD40-repeat-containing_domain	KOG0291	WD40-repeat-containing_subunit_of_the_18S_rRNA_processing_complex	RNA_processing_and_modification	INFORMATION_STORAGE_AND_PROCESSING
3139608	4	Disp	10.47	10.4916	10.41	10.1737	10.747	10.6428		0.063964							IPR001680 IPR019734 IPR013026 IPR017986	WD40_repeat Tetratricopeptide_repeat Tetratricopeptide_repeat-containing_domain WD40-repeat-containing_domain
3142610	4	Disp	10.5509	10.5464	10.4564	9.95488	10.5646	10.4868		-0.182486	CBM13						IPR010730 IPR000772 IPR013026 IPR019734	Heterokaryon_incompatibility Ricin_B_lectin_domain Tetratricopeptide_repeat-containing_domain Tetratricopeptide_repeat
3144408	4	Disp	8.87236	8.66769	8.77219	8.15844	8.36283	8.07532		-0.571882							IPR001680 IPR010730 IPR019734 IPR013026 IPR017986 IPR011047	WD40_repeat Heterokaryon_incompatibility Tetratricopeptide_repeat Tetratricopeptide_repeat-containing_domain WD40-repeat-containing_domain Quinonprotein_alcohol_dehydrogenase-like_superfamily	KOG0266	WD40_repeat-containing_protein	General_function_prediction_only	POORLY_CHARACTERIZED
3144985	4	Disp	10.7235	10.6615	10.7031	10.6137	10.8701	10.7345		0.0433774							IPR001680 IPR010730 IPR019734 IPR013026 IPR017986	WD40_repeat Heterokaryon_incompatibility Tetratricopeptide_repeat Tetratricopeptide_repeat-containing_domain WD40-repeat-containing_domain	KOG0267	Microtubule_severing_protein_katanin_p80_subunit_B_(contains_WD40_repeats)	Cell_cycle_control,_cell_division,_chromosome_partitioning	METABOLISM
3145675	4	Disp	11.758	11.5472	11.5958	11.4045	11.6141	11.4668		-0.138551							IPR001680 IPR010730 IPR013026 IPR017986 IPR011047	WD40_repeat Heterokaryon_incompatibility Tetratricopeptide_repeat-containing_domain WD40-repeat-containing_domain Quinonprotein_alcohol_dehydrogenase-like_superfamily	KOG0266	WD40_repeat-containing_protein	General_function_prediction_only	POORLY_CHARACTERIZED
3149940	4	Disp	8.77502	8.66297	8.70974	8.25084	8.31635	8.47768		-0.367619							IPR001680 IPR010730 IPR013105 IPR019734 IPR017986	WD40_repeat Heterokaryon_incompatibility Tetratricopeptide_TPR2 Tetratricopeptide_repeat WD40-repeat-containing_domain	KOG0266	WD40_repeat-containing_protein	General_function_prediction_only	POORLY_CHARACTERIZED
3149942	4	Disp	8.93467	8.64154	8.82912	7.90908	8.28987	8.32342		-0.627658							IPR001680 IPR010730 IPR019734 IPR017986	WD40_repeat Heterokaryon_incompatibility Tetratricopeptide_repeat WD40-repeat-containing_domain	KOG0266	WD40_repeat-containing_protein	General_function_prediction_only	POORLY_CHARACTERIZED
3150893	4	Disp	8.51973	8.48193	8.56201	8.7753	8.72894	8.86088		0.267149							IPR001680 IPR010730 IPR013026 IPR017986	WD40_repeat Heterokaryon_incompatibility Tetratricopeptide_repeat-containing_domain WD40-repeat-containing_domain	KOG0275	Conserved_WD40_repeat-containing_protein	General_function_prediction_only	POORLY_CHARACTERIZED
2575567	5	Core	9.76445	9.97564	9.89223	10.4928	10.5423	10.5168		0.639861							IPR001128	Cytochrome_P450	KOG0157	Cytochrome_P450_CYP4/CYP19/CYP26_subfamilies	Lipid_transport_and_metabolism Secondary_metabolites_biosynthesis,_transport_and_catabolism	METABOLISM	1.14.14.1	Unspecific_monooxygenase	Tryptophan_metabolism Fatty_acid_metabolism gamma-Hexachlorocyclohexane_degradation	Amino_Acid_Metabolism Lipid_Metabolism Biodegradation_of_Xenobiotics	METABOLIC	12251 4283 3721 2888 23642	heme_binding electron_transport iron_ion_binding monooxygenase_activity unspecific_monooxygenase_activity	molecular_function biological_process	GO:0020037 GO:0006118 GO:0005506 GO:0004497 GO:0050381
2561775	5	Core	7.04768	7.05661	6.84443	7.43957	6.93983	6.09763		-0.157227							IPR001128	Cytochrome_P450	KOG0157	Cytochrome_P450_CYP4/CYP19/CYP26_subfamilies	Lipid_transport_and_metabolism Secondary_metabolites_biosynthesis,_transport_and_catabolism	METABOLISM	1.14.14.1	Unspecific_monooxygenase	Tryptophan_metabolism Fatty_acid_metabolism gamma-Hexachlorocyclohexane_degradation	Amino_Acid_Metabolism Lipid_Metabolism Biodegradation_of_Xenobiotics	METABOLIC	12251 4283 3721 2888 23642	heme_binding electron_transport iron_ion_binding monooxygenase_activity unspecific_monooxygenase_activity	molecular_function biological_process	GO:0020037 GO:0006118 GO:0005506 GO:0004497 GO:0050381
2580664	5	Core	8.71762	9.03392	8.70334	9.07398	8.97155	8.83065		0.140434							IPR001128	Cytochrome_P450	KOG0157	Cytochrome_P450_CYP4/CYP19/CYP26_subfamilies	Lipid_transport_and_metabolism Secondary_metabolites_biosynthesis,_transport_and_catabolism	METABOLISM	1.14.14.1	Unspecific_monooxygenase	Tryptophan_metabolism Fatty_acid_metabolism gamma-Hexachlorocyclohexane_degradation	Amino_Acid_Metabolism Lipid_Metabolism Biodegradation_of_Xenobiotics	METABOLIC	12251 4283 3721 2888 23642	heme_binding electron_transport iron_ion_binding monooxygenase_activity unspecific_monooxygenase_activity	molecular_function biological_process	GO:0020037 GO:0006118 GO:0005506 GO:0004497 GO:0050381
2867230	5	Core	9.51245	9.35383	9.3652	9.01899	9.54439	9.52604		-0.0473501							IPR001128	Cytochrome_P450	KOG0158	Cytochrome_P450_CYP3/CYP5/CYP6/CYP9_subfamilies	Secondary_metabolites_biosynthesis,_transport_and_catabolism	METABOLISM	1.14.14.1	Unspecific_monooxygenase	Tryptophan_metabolism Fatty_acid_metabolism gamma-Hexachlorocyclohexane_degradation	Amino_Acid_Metabolism Lipid_Metabolism Biodegradation_of_Xenobiotics	METABOLIC	12251 4283 3721 2888 23642	heme_binding electron_transport iron_ion_binding monooxygenase_activity unspecific_monooxygenase_activity	molecular_function biological_process	GO:0020037 GO:0006118 GO:0005506 GO:0004497 GO:0050381
2871979	5	Core	8.80434	8.69799	8.79944	8.887	9.14412	9.03999		0.256448							IPR001128	Cytochrome_P450	KOG0157	Cytochrome_P450_CYP4/CYP19/CYP26_subfamilies	Lipid_transport_and_metabolism Secondary_metabolites_biosynthesis,_transport_and_catabolism	METABOLISM	1.14.14.1	Unspecific_monooxygenase	Tryptophan_metabolism Fatty_acid_metabolism gamma-Hexachlorocyclohexane_degradation	Amino_Acid_Metabolism Lipid_Metabolism Biodegradation_of_Xenobiotics	METABOLIC	12251 4283 3721 2888 23642	heme_binding electron_transport iron_ion_binding monooxygenase_activity unspecific_monooxygenase_activity	molecular_function biological_process	GO:0020037 GO:0006118 GO:0005506 GO:0004497 GO:0050381
2880976	5	Core	10.9549	10.7952	10.5776	11.3679	11.1085	11.1818		0.443487							IPR001128	Cytochrome_P450	KOG0157	Cytochrome_P450_CYP4/CYP19/CYP26_subfamilies	Lipid_transport_and_metabolism Secondary_metabolites_biosynthesis,_transport_and_catabolism	METABOLISM	1.14.14.1	Unspecific_monooxygenase	Tryptophan_metabolism Fatty_acid_metabolism gamma-Hexachlorocyclohexane_degradation	Amino_Acid_Metabolism Lipid_Metabolism Biodegradation_of_Xenobiotics	METABOLIC	12251 4283 3721 2888 23642	heme_binding electron_transport iron_ion_binding monooxygenase_activity unspecific_monooxygenase_activity	molecular_function biological_process	GO:0020037 GO:0006118 GO:0005506 GO:0004497 GO:0050381
2898280	5	Core	10.2617	10.1769	10.0915	10.6276	10.6294	10.5013		0.409375							IPR001128	Cytochrome_P450	KOG0157	Cytochrome_P450_CYP4/CYP19/CYP26_subfamilies	Lipid_transport_and_metabolism Secondary_metabolites_biosynthesis,_transport_and_catabolism	METABOLISM	1.14.14.1	Unspecific_monooxygenase	Tryptophan_metabolism Fatty_acid_metabolism gamma-Hexachlorocyclohexane_degradation	Amino_Acid_Metabolism Lipid_Metabolism Biodegradation_of_Xenobiotics	METABOLIC	12251 4283 3721 2888 23642	heme_binding electron_transport iron_ion_binding monooxygenase_activity unspecific_monooxygenase_activity	molecular_function biological_process	GO:0020037 GO:0006118 GO:0005506 GO:0004497 GO:0050381
2922544	5	Core	9.71282	9.70775	9.45361	9.75273	9.56883	9.39532		-0.0524281							IPR001128	Cytochrome_P450	KOG0157	Cytochrome_P450_CYP4/CYP19/CYP26_subfamilies	Lipid_transport_and_metabolism Secondary_metabolites_biosynthesis,_transport_and_catabolism	METABOLISM	1.14.14.1	Unspecific_monooxygenase	Tryptophan_metabolism Fatty_acid_metabolism gamma-Hexachlorocyclohexane_degradation	Amino_Acid_Metabolism Lipid_Metabolism Biodegradation_of_Xenobiotics	METABOLIC	12251 4283 3721 2888 23642	heme_binding electron_transport iron_ion_binding monooxygenase_activity unspecific_monooxygenase_activity	molecular_function biological_process	GO:0020037 GO:0006118 GO:0005506 GO:0004497 GO:0050381
2942277	5	Core	8.50909	8.6295	8.48579	8.92489	8.87151	8.58117		0.251062							IPR001128	Cytochrome_P450	KOG0157	Cytochrome_P450_CYP4/CYP19/CYP26_subfamilies	Lipid_transport_and_metabolism Secondary_metabolites_biosynthesis,_transport_and_catabolism	METABOLISM	1.14.14.1	Unspecific_monooxygenase	Tryptophan_metabolism Fatty_acid_metabolism gamma-Hexachlorocyclohexane_degradation	Amino_Acid_Metabolism Lipid_Metabolism Biodegradation_of_Xenobiotics	METABOLIC	12251 4283 3721 2888 23642	heme_binding electron_transport iron_ion_binding monooxygenase_activity unspecific_monooxygenase_activity	molecular_function biological_process	GO:0020037 GO:0006118 GO:0005506 GO:0004497 GO:0050381
2991505	5	Core	11.6131	11.4468	11.3947	11.832	11.695	11.592		0.221474							IPR001128 IPR017972	Cytochrome_P450 Cytochrome_P450,_conserved_site	KOG0157	Cytochrome_P450_CYP4/CYP19/CYP26_subfamilies	Lipid_transport_and_metabolism Secondary_metabolites_biosynthesis,_transport_and_catabolism	METABOLISM	1.14.14.1	Unspecific_monooxygenase	Tryptophan_metabolism Fatty_acid_metabolism gamma-Hexachlorocyclohexane_degradation	Amino_Acid_Metabolism Lipid_Metabolism Biodegradation_of_Xenobiotics	METABOLIC	12251 4283 3721 2888 23642	heme_binding electron_transport iron_ion_binding monooxygenase_activity unspecific_monooxygenase_activity	molecular_function biological_process	GO:0020037 GO:0006118 GO:0005506 GO:0004497 GO:0050381
3056424	5	Core	8.68331	8.65349	8.53345	9.1302	9.09906	8.74815		0.369054							IPR001128	Cytochrome_P450	KOG0157	Cytochrome_P450_CYP4/CYP19/CYP26_subfamilies	Lipid_transport_and_metabolism Secondary_metabolites_biosynthesis,_transport_and_catabolism	METABOLISM	1.14.14.1	Unspecific_monooxygenase	Tryptophan_metabolism Fatty_acid_metabolism gamma-Hexachlorocyclohexane_degradation	Amino_Acid_Metabolism Lipid_Metabolism Biodegradation_of_Xenobiotics	METABOLIC	12251 4283 3721 2888 23642	heme_binding electron_transport iron_ion_binding monooxygenase_activity unspecific_monooxygenase_activity	molecular_function biological_process	GO:0020037 GO:0006118 GO:0005506 GO:0004497 GO:0050381
3091643	5	Core	10.1313	10.0704	10.0593	10.1305	10.0528	10.1407		0.0209821							IPR001128	Cytochrome_P450	KOG0157	Cytochrome_P450_CYP4/CYP19/CYP26_subfamilies	Lipid_transport_and_metabolism Secondary_metabolites_biosynthesis,_transport_and_catabolism	METABOLISM	1.14.14.1	Unspecific_monooxygenase	Tryptophan_metabolism Fatty_acid_metabolism gamma-Hexachlorocyclohexane_degradation	Amino_Acid_Metabolism Lipid_Metabolism Biodegradation_of_Xenobiotics	METABOLIC	12251 4283 3721 2888 23642	heme_binding electron_transport iron_ion_binding monooxygenase_activity unspecific_monooxygenase_activity	molecular_function biological_process	GO:0020037 GO:0006118 GO:0005506 GO:0004497 GO:0050381
3106556	5	Core	7.15171	7.14724	6.31691	7.98278	7.64727	7.7515		0.921894							IPR001128	Cytochrome_P450	KOG0157	Cytochrome_P450_CYP4/CYP19/CYP26_subfamilies	Lipid_transport_and_metabolism Secondary_metabolites_biosynthesis,_transport_and_catabolism	METABOLISM	1.14.14.1	Unspecific_monooxygenase	Tryptophan_metabolism Fatty_acid_metabolism gamma-Hexachlorocyclohexane_degradation	Amino_Acid_Metabolism Lipid_Metabolism Biodegradation_of_Xenobiotics	METABOLIC	12251 4283 3721 2888 23642	heme_binding electron_transport iron_ion_binding monooxygenase_activity unspecific_monooxygenase_activity	molecular_function biological_process	GO:0020037 GO:0006118 GO:0005506 GO:0004497 GO:0050381
3106574	5	Core	7.36349	7.52028	7.18466	7.56964	7.34165	7.40687		0.0832432							IPR001128	Cytochrome_P450	KOG0157	Cytochrome_P450_CYP4/CYP19/CYP26_subfamilies	Lipid_transport_and_metabolism Secondary_metabolites_biosynthesis,_transport_and_catabolism	METABOLISM	1.14.14.1	Unspecific_monooxygenase	Tryptophan_metabolism Fatty_acid_metabolism gamma-Hexachlorocyclohexane_degradation	Amino_Acid_Metabolism Lipid_Metabolism Biodegradation_of_Xenobiotics	METABOLIC	12251 4283 3721 2888 23642	heme_binding electron_transport iron_ion_binding monooxygenase_activity unspecific_monooxygenase_activity	molecular_function biological_process	GO:0020037 GO:0006118 GO:0005506 GO:0004497 GO:0050381
3106581	5	Core	7.56193	7.87061	7.57636	7.69773	7.82748	7.88986		0.135389							IPR001128	Cytochrome_P450	KOG0157	Cytochrome_P450_CYP4/CYP19/CYP26_subfamilies	Lipid_transport_and_metabolism Secondary_metabolites_biosynthesis,_transport_and_catabolism	METABOLISM	1.14.14.1	Unspecific_monooxygenase	Tryptophan_metabolism Fatty_acid_metabolism gamma-Hexachlorocyclohexane_degradation	Amino_Acid_Metabolism Lipid_Metabolism Biodegradation_of_Xenobiotics	METABOLIC	12251 4283 3721 2888 23642	heme_binding electron_transport iron_ion_binding monooxygenase_activity unspecific_monooxygenase_activity	molecular_function biological_process	GO:0020037 GO:0006118 GO:0005506 GO:0004497 GO:0050381
3115282	5	Core	10.6648	10.3216	10.2237	10.8259	10.669	10.6899		0.32488							IPR001128	Cytochrome_P450	KOG0157	Cytochrome_P450_CYP4/CYP19/CYP26_subfamilies	Lipid_transport_and_metabolism Secondary_metabolites_biosynthesis,_transport_and_catabolism	METABOLISM	1.14.14.1	Unspecific_monooxygenase	Tryptophan_metabolism Fatty_acid_metabolism gamma-Hexachlorocyclohexane_degradation	Amino_Acid_Metabolism Lipid_Metabolism Biodegradation_of_Xenobiotics	METABOLIC	12251 4283 3721 2888 23642	heme_binding electron_transport iron_ion_binding monooxygenase_activity unspecific_monooxygenase_activity	molecular_function biological_process	GO:0020037 GO:0006118 GO:0005506 GO:0004497 GO:0050381
3122041	5	Core	9.09747	9.08596	9.02137	8.90607	8.94464	8.75219		-0.200633							IPR001128	Cytochrome_P450	KOG0157	Cytochrome_P450_CYP4/CYP19/CYP26_subfamilies	Lipid_transport_and_metabolism Secondary_metabolites_biosynthesis,_transport_and_catabolism	METABOLISM	1.14.14.1	Unspecific_monooxygenase	Tryptophan_metabolism Fatty_acid_metabolism gamma-Hexachlorocyclohexane_degradation	Amino_Acid_Metabolism Lipid_Metabolism Biodegradation_of_Xenobiotics	METABOLIC	12251 4283 3721 2888 23642	heme_binding electron_transport iron_ion_binding monooxygenase_activity unspecific_monooxygenase_activity	molecular_function biological_process	GO:0020037 GO:0006118 GO:0005506 GO:0004497 GO:0050381
3122044	5	Core	8.17833	8.26866	7.94502	7.30812	7.90631	7.61628		-0.520432							IPR001128	Cytochrome_P450	KOG0157	Cytochrome_P450_CYP4/CYP19/CYP26_subfamilies	Lipid_transport_and_metabolism Secondary_metabolites_biosynthesis,_transport_and_catabolism	METABOLISM	1.14.14.1	Unspecific_monooxygenase	Tryptophan_metabolism Fatty_acid_metabolism gamma-Hexachlorocyclohexane_degradation	Amino_Acid_Metabolism Lipid_Metabolism Biodegradation_of_Xenobiotics	METABOLIC	12251 4283 3721 2888 23642	heme_binding electron_transport iron_ion_binding monooxygenase_activity unspecific_monooxygenase_activity	molecular_function biological_process	GO:0020037 GO:0006118 GO:0005506 GO:0004497 GO:0050381
3122055	5	Core	9.59697	9.59709	9.44979	9.53972	9.58635	9.42345		-0.0314432							IPR001128	Cytochrome_P450	KOG0157	Cytochrome_P450_CYP4/CYP19/CYP26_subfamilies	Lipid_transport_and_metabolism Secondary_metabolites_biosynthesis,_transport_and_catabolism	METABOLISM	1.14.14.1	Unspecific_monooxygenase	Tryptophan_metabolism Fatty_acid_metabolism gamma-Hexachlorocyclohexane_degradation	Amino_Acid_Metabolism Lipid_Metabolism Biodegradation_of_Xenobiotics	METABOLIC	12251 4283 3721 2888 23642	heme_binding electron_transport iron_ion_binding monooxygenase_activity unspecific_monooxygenase_activity	molecular_function biological_process	GO:0020037 GO:0006118 GO:0005506 GO:0004497 GO:0050381
3145838	5	Core	9.18032	9.19784	9.16095	9.1399	9.15883	9.34809		0.0359021							IPR001128	Cytochrome_P450	KOG0157	Cytochrome_P450_CYP4/CYP19/CYP26_subfamilies	Lipid_transport_and_metabolism Secondary_metabolites_biosynthesis,_transport_and_catabolism	METABOLISM	1.14.14.1	Unspecific_monooxygenase	Tryptophan_metabolism Fatty_acid_metabolism gamma-Hexachlorocyclohexane_degradation	Amino_Acid_Metabolism Lipid_Metabolism Biodegradation_of_Xenobiotics	METABOLIC	12251 4283 3721 2888 23642	heme_binding electron_transport iron_ion_binding monooxygenase_activity unspecific_monooxygenase_activity	molecular_function biological_process	GO:0020037 GO:0006118 GO:0005506 GO:0004497 GO:0050381
68106	6	Core	8.91599	8.88384	8.85243	8.703	9.05256	8.95145		0.0182482							IPR010730	Heterokaryon_incompatibility
282818	6	Core	8.60551	8.70948	8.62767	8.38737	8.53509	8.55367		-0.155504							IPR010730	Heterokaryon_incompatibility
283081	6	Core	8.51973	8.55251	8.78739	8.19612	8.49392	8.45309		-0.238836							IPR010730	Heterokaryon_incompatibility
283093	6	Core	6.29171	6.46987	6.04067	5.23015	5.99153	6.09763		-0.494314							IPR027417	P-loop_containing_nucleoside_triphosphate_hydrolase
303731	6	Core	9.52835	9.54547	9.50784	9.50762	9.83924	9.77255		0.179253			yes				IPR010730	Heterokaryon_incompatibility
346077	6	Core	11.1008	11.2299	11.1954	10.7434	11.3196	11.301		-0.0540312							IPR010730	Heterokaryon_incompatibility
384509	6	Core	11.2622	11.2908	11.2763	11.0326	11.2885	11.1269		-0.127086							IPR010730	Heterokaryon_incompatibility
461665	6	Core	8.72684	8.60757	8.57608	7.90908	8.75241	8.55367		-0.231776							IPR010730	Heterokaryon_incompatibility
463074	6	Core	9.79398	9.83381	9.79632	9.33825	9.9018	9.78047		-0.134526							IPR010730	Heterokaryon_incompatibility
687464	6	Core	9.17808	9.07179	9.09162	8.67659	8.95141	8.82299		-0.296832							IPR010730	Heterokaryon_incompatibility
812137	6	Core	6.97735	7.11305	7.29086	6.37309	7.24569	7.30061		-0.153961							IPR010730	Heterokaryon_incompatibility
1054291	6	Core	8.9133	8.81107	9.04938	8.85203	8.96821	8.80367		-0.0499428							IPR010730	Heterokaryon_incompatibility
1054300	6	Core	8.5303	8.59771	8.71293	8.08672	8.24645	8.00261		-0.501718							IPR010730	Heterokaryon_incompatibility
1289384	6	Core	7.37916	7.73781	7.7036	7.16349	7.97442	7.64262		-0.0133496							IPR010730	Heterokaryon_incompatibility
1289438	6	Core	9.82864	9.97279	9.99007	9.60185	9.94147	9.9198		-0.109456							IPR010730	Heterokaryon_incompatibility
2610026	6	Core	7.29904	7.5098	7.82051	7.38625	7.64727	7.76755		0.057234							IPR010730	Heterokaryon_incompatibility
2611442	6	Core	8.21372	8.20517	8.23839	8.2023	8.00731	8.32342		-0.0414174							IPR010730 IPR027417	Heterokaryon_incompatibility P-loop_containing_nucleoside_triphosphate_hydrolase
2896493	6	Core	11.5034	11.6336	11.5323	11.138	11.7348	11.6586		-0.0459468							IPR010730 IPR027417	Heterokaryon_incompatibility P-loop_containing_nucleoside_triphosphate_hydrolase
3073760	6	Core	7.89737	8.0109	7.76016	8.5754	8.5619	8.49224		0.653703							IPR027417	P-loop_containing_nucleoside_triphosphate_hydrolase
3092483	6	Core	10.1243	10.0389	10.0392	8.79997	9.67498	9.71786		-0.669865							IPR010730 IPR027417	Heterokaryon_incompatibility P-loop_containing_nucleoside_triphosphate_hydrolase
3110447	6	Core	9.48555	9.4866	9.20237	9.1237	9.52862	9.34006		-0.0607106							IPR010730	Heterokaryon_incompatibility
2897975	8	Core	8.54427	8.32351	8.42877	9.25741	9.34786	9.30751		0.872075							IPR002938 IPR012336	Monooxygenase,_FAD-binding Thioredoxin-like_fold	KOG3855	Monooxygenase_involved_in_coenzyme_Q_(ubiquinone)_biosynthesis	Energy_production_and_conversion Coenzyme_transport_and_metabolism	METABOLISM	1.14.13.7	Phenol_2-monooxygenase	gamma-Hexachlorocyclohexane_degradation Toluene_and_xylene_degradation Nitorobenzene_degradation	Biodegradation_of_Xenobiotics	METABOLIC	4851 4283 2888 10968	aromatic_compound_metabolic_process electron_transport monooxygenase_activity phenol_2-monooxygenase_activity	biological_process molecular_function	GO:0006725 GO:0006118 GO:0004497 GO:0018662
2901113	8	Core	8.46937	8.43565	8.3117	9.36331	9.06823	9.13581		0.783538							IPR002938	Monooxygenase,_FAD-binding	KOG3855	Monooxygenase_involved_in_coenzyme_Q_(ubiquinone)_biosynthesis	Energy_production_and_conversion Coenzyme_transport_and_metabolism	METABOLISM	1.14.13.7	Phenol_2-monooxygenase	gamma-Hexachlorocyclohexane_degradation Toluene_and_xylene_degradation Nitorobenzene_degradation	Biodegradation_of_Xenobiotics	METABOLIC	4851 4283 2888 10968	aromatic_compound_metabolic_process electron_transport monooxygenase_activity phenol_2-monooxygenase_activity	biological_process molecular_function	GO:0006725 GO:0006118 GO:0004497 GO:0018662
2215595	8	Core	7.36349	7.17402	7.14744	6.75601	6.70343	6.64114		-0.528128							IPR002938	Monooxygenase,_FAD-binding	KOG3855	Monooxygenase_involved_in_coenzyme_Q_(ubiquinone)_biosynthesis	Energy_production_and_conversion Coenzyme_transport_and_metabolism	METABOLISM						4851 4283 2888	aromatic_compound_metabolic_process electron_transport monooxygenase_activity	biological_process molecular_function	GO:0006725 GO:0006118 GO:0004497
2216783	8	Core	9.76892	9.71347	9.7736	9.44641	10.008	10.0035		0.067296							IPR002938	Monooxygenase,_FAD-binding	KOG3855	Monooxygenase_involved_in_coenzyme_Q_(ubiquinone)_biosynthesis	Energy_production_and_conversion Coenzyme_transport_and_metabolism	METABOLISM	1.14.13.7	Phenol_2-monooxygenase	gamma-Hexachlorocyclohexane_degradation Toluene_and_xylene_degradation Nitorobenzene_degradation	Biodegradation_of_Xenobiotics	METABOLIC	4851 4283 2888 10968	aromatic_compound_metabolic_process electron_transport monooxygenase_activity phenol_2-monooxygenase_activity	biological_process molecular_function	GO:0006725 GO:0006118 GO:0004497 GO:0018662
2612177	8	Core	4.31366	4.13737	3.89648	3.46969	1.73095	3.04091		-1.36865							IPR002938	Monooxygenase,_FAD-binding										4851 4283 2888	aromatic_compound_metabolic_process electron_transport monooxygenase_activity	biological_process molecular_function	GO:0006725 GO:0006118 GO:0004497
2868893	8	Core	8.75113	8.72314	8.59348	8.81215	8.57513	7.94734		-0.244378							IPR002938 IPR012336	Monooxygenase,_FAD-binding Thioredoxin-like_fold	KOG3855	Monooxygenase_involved_in_coenzyme_Q_(ubiquinone)_biosynthesis	Energy_production_and_conversion Coenzyme_transport_and_metabolism	METABOLISM	1.14.13.7	Phenol_2-monooxygenase	gamma-Hexachlorocyclohexane_degradation Toluene_and_xylene_degradation Nitorobenzene_degradation	Biodegradation_of_Xenobiotics	METABOLIC	4851 4283 2888 10968	aromatic_compound_metabolic_process electron_transport monooxygenase_activity phenol_2-monooxygenase_activity	biological_process molecular_function	GO:0006725 GO:0006118 GO:0004497 GO:0018662
2897966	8	Core	10.3617	10.3224	10.2337	10.5277	10.4932	10.5049		0.202672							IPR002938	Monooxygenase,_FAD-binding	KOG3855	Monooxygenase_involved_in_coenzyme_Q_(ubiquinone)_biosynthesis	Energy_production_and_conversion Coenzyme_transport_and_metabolism	METABOLISM	1.14.13.7	Phenol_2-monooxygenase	gamma-Hexachlorocyclohexane_degradation Toluene_and_xylene_degradation Nitorobenzene_degradation	Biodegradation_of_Xenobiotics	METABOLIC	4851 4283 2888 10968	aromatic_compound_metabolic_process electron_transport monooxygenase_activity phenol_2-monooxygenase_activity	biological_process molecular_function	GO:0006725 GO:0006118 GO:0004497 GO:0018662
2908246	8	Core	6.09696	5.89302	6.44512	6.61479	6.49664	5.96477		0.213699							IPR002938	Monooxygenase,_FAD-binding	KOG3855	Monooxygenase_involved_in_coenzyme_Q_(ubiquinone)_biosynthesis	Energy_production_and_conversion Coenzyme_transport_and_metabolism	METABOLISM	1.14.13.7	Phenol_2-monooxygenase	gamma-Hexachlorocyclohexane_degradation Toluene_and_xylene_degradation Nitorobenzene_degradation	Biodegradation_of_Xenobiotics	METABOLIC	4851 4283 2888 10968	aromatic_compound_metabolic_process electron_transport monooxygenase_activity phenol_2-monooxygenase_activity	biological_process molecular_function	GO:0006725 GO:0006118 GO:0004497 GO:0018662
2908257	8	Core	8.67381	8.6295	8.43264	9.45161	9.08064	9.06941		0.621899							IPR002938	Monooxygenase,_FAD-binding	KOG3855	Monooxygenase_involved_in_coenzyme_Q_(ubiquinone)_biosynthesis	Energy_production_and_conversion Coenzyme_transport_and_metabolism	METABOLISM	1.14.13.7	Phenol_2-monooxygenase	gamma-Hexachlorocyclohexane_degradation Toluene_and_xylene_degradation Nitorobenzene_degradation	Biodegradation_of_Xenobiotics	METABOLIC	4851 4283 2888 10968	aromatic_compound_metabolic_process electron_transport monooxygenase_activity phenol_2-monooxygenase_activity	biological_process molecular_function	GO:0006725 GO:0006118 GO:0004497 GO:0018662
2909015	8	Core	10.7975	10.7669	10.6935	10.8047	10.8385	10.8129		0.0660112							IPR002938	Monooxygenase,_FAD-binding	KOG3855	Monooxygenase_involved_in_coenzyme_Q_(ubiquinone)_biosynthesis	Energy_production_and_conversion Coenzyme_transport_and_metabolism	METABOLISM	1.14.13.7	Phenol_2-monooxygenase	gamma-Hexachlorocyclohexane_degradation Toluene_and_xylene_degradation Nitorobenzene_degradation	Biodegradation_of_Xenobiotics	METABOLIC	4851 4283 2888 10968	aromatic_compound_metabolic_process electron_transport monooxygenase_activity phenol_2-monooxygenase_activity	biological_process molecular_function	GO:0006725 GO:0006118 GO:0004497 GO:0018662
2909016	8	Core	9.98661	9.94098	9.81868	9.84653	9.45186	9.53779		-0.303364							IPR002938	Monooxygenase,_FAD-binding	KOG3855	Monooxygenase_involved_in_coenzyme_Q_(ubiquinone)_biosynthesis	Energy_production_and_conversion Coenzyme_transport_and_metabolism	METABOLISM	1.14.13.7	Phenol_2-monooxygenase	gamma-Hexachlorocyclohexane_degradation Toluene_and_xylene_degradation Nitorobenzene_degradation	Biodegradation_of_Xenobiotics	METABOLIC	4851 4283 2888 10968	aromatic_compound_metabolic_process electron_transport monooxygenase_activity phenol_2-monooxygenase_activity	biological_process molecular_function	GO:0006725 GO:0006118 GO:0004497 GO:0018662
2915994	8	Core	7.629	7.68759	7.49722	7.87851	7.62201	8.09452		0.260409							IPR002938 IPR012336	Monooxygenase,_FAD-binding Thioredoxin-like_fold	KOG3855	Monooxygenase_involved_in_coenzyme_Q_(ubiquinone)_biosynthesis	Energy_production_and_conversion Coenzyme_transport_and_metabolism	METABOLISM	1.14.13.7	Phenol_2-monooxygenase	gamma-Hexachlorocyclohexane_degradation Toluene_and_xylene_degradation Nitorobenzene_degradation	Biodegradation_of_Xenobiotics	METABOLIC	4851 4283 2888 10968	aromatic_compound_metabolic_process electron_transport monooxygenase_activity phenol_2-monooxygenase_activity	biological_process molecular_function	GO:0006725 GO:0006118 GO:0004497 GO:0018662
2974880	8	Core	9.37851	9.29862	9.23821	8.99068	9.70937	9.67171		0.152138							IPR002938	Monooxygenase,_FAD-binding	KOG3855	Monooxygenase_involved_in_coenzyme_Q_(ubiquinone)_biosynthesis	Energy_production_and_conversion Coenzyme_transport_and_metabolism	METABOLISM	1.14.13.7	Phenol_2-monooxygenase	gamma-Hexachlorocyclohexane_degradation Toluene_and_xylene_degradation Nitorobenzene_degradation	Biodegradation_of_Xenobiotics	METABOLIC	4851 4283 2888 10968	aromatic_compound_metabolic_process electron_transport monooxygenase_activity phenol_2-monooxygenase_activity	biological_process molecular_function	GO:0006725 GO:0006118 GO:0004497 GO:0018662
3091534	8	Core	7.25725	7.26402	7.28231	6.80559	6.93983	7.30061		-0.252514							IPR002938 IPR012336	Monooxygenase,_FAD-binding Thioredoxin-like_fold	KOG3855	Monooxygenase_involved_in_coenzyme_Q_(ubiquinone)_biosynthesis	Energy_production_and_conversion Coenzyme_transport_and_metabolism	METABOLISM	1.14.13.7	Phenol_2-monooxygenase	gamma-Hexachlorocyclohexane_degradation Toluene_and_xylene_degradation Nitorobenzene_degradation	Biodegradation_of_Xenobiotics	METABOLIC	4851 4283 2888 10968	aromatic_compound_metabolic_process electron_transport monooxygenase_activity phenol_2-monooxygenase_activity	biological_process molecular_function	GO:0006725 GO:0006118 GO:0004497 GO:0018662
3143791	8	Core	7.29078	7.35459	7.44451	7.56004	7.03221	7.18589		-0.103913			yes				IPR002938	Monooxygenase,_FAD-binding	KOG3855	Monooxygenase_involved_in_coenzyme_Q_(ubiquinone)_biosynthesis	Energy_production_and_conversion Coenzyme_transport_and_metabolism	METABOLISM	1.14.13.7	Phenol_2-monooxygenase	gamma-Hexachlorocyclohexane_degradation Toluene_and_xylene_degradation Nitorobenzene_degradation	Biodegradation_of_Xenobiotics	METABOLIC	4851 4283 2888 10968	aromatic_compound_metabolic_process electron_transport monooxygenase_activity phenol_2-monooxygenase_activity	biological_process molecular_function	GO:0006725 GO:0006118 GO:0004497 GO:0018662
3147306	8	Core	10.1924	10.2799	10.2	10.1126	9.82271	10.0035		-0.244511							IPR002938 IPR012336	Monooxygenase,_FAD-binding Thioredoxin-like_fold	KOG3855	Monooxygenase_involved_in_coenzyme_Q_(ubiquinone)_biosynthesis	Energy_production_and_conversion Coenzyme_transport_and_metabolism	METABOLISM	1.14.13.7	Phenol_2-monooxygenase	gamma-Hexachlorocyclohexane_degradation Toluene_and_xylene_degradation Nitorobenzene_degradation	Biodegradation_of_Xenobiotics	METABOLIC	4851 4283 2888 10968	aromatic_compound_metabolic_process electron_transport monooxygenase_activity phenol_2-monooxygenase_activity	biological_process molecular_function	GO:0006725 GO:0006118 GO:0004497 GO:0018662
1927518	9	Core	9.471	9.63251	9.48191	8.58962	9.83559	9.70124		-0.15299							IPR013105 IPR019734	Tetratricopeptide_TPR2 Tetratricopeptide_repeat
2569488	9	Core	8.26524	8.51896	8.53705	7.29661	8.72499	8.71544		-0.194733							IPR019734	Tetratricopeptide_repeat
2569539	9	Core	7.63554	7.80788	7.62455	7.6167	7.8201	7.61628		-0.00496647							IPR013105 IPR006597	Tetratricopeptide_TPR2 Sel1-like
2584564	9	Core	7.61584	7.47254	7.17544	7.2733	7.94077	8.06886		0.339703
2588202	9	Core	5.34235	5.32812	5.28436	5.41189	5.29539	5.81841		0.190291							IPR001440 IPR019734	Tetratricopeptide_TPR1 Tetratricopeptide_repeat
2588514	9	Core	8.79268	8.45761	8.52984	8.35997	8.82061	8.70298		0.0344747							IPR019734 IPR013026	Tetratricopeptide_repeat Tetratricopeptide_repeat-containing_domain
110771	12	Core	10.6325	10.4701	10.5907	9.1302	10.1823	9.89993		-0.826967							IPR010730	Heterokaryon_incompatibility
112212	12	Core	10.3156	10.4477	10.4198	9.78193	10.4874	10.4759		-0.14597							IPR010730	Heterokaryon_incompatibility
112232	12	Core	9.47829	9.39282	9.43442	9.7778	9.72724	9.52368		0.241061							IPR010730	Heterokaryon_incompatibility
112943	12	Core	10.4263	10.4249	10.4893	10.1093	10.5265	10.4771		-0.0758672							IPR010730	Heterokaryon_incompatibility
118688	12	Core	9.53885	9.2285	9.26886	9.07735	9.77194	9.65886		0.157316							IPR010730	Heterokaryon_incompatibility
161169	12	Core	10.198	10.0749	9.93107	8.86768	10.1295	9.98644		-0.406786							IPR010730	Heterokaryon_incompatibility
294405	12	Core	9.34099	9.38281	9.28394	8.89848	9.60795	9.49023		-0.00369328							IPR010730	Heterokaryon_incompatibility
343318	12	Core	10.8034	10.8108	10.7127	10.7487	10.9526	10.8735		0.0826321							IPR010730	Heterokaryon_incompatibility
343793	12	Core	9.61362	9.59213	9.63595	9.39335	9.76234	9.86865		0.060878							IPR010730	Heterokaryon_incompatibility
344298	12	Core	7.60255	7.76008	7.58335	7.491	8.23539	7.96832		0.249578							IPR010730	Heterokaryon_incompatibility
523332	12	Core	9.33698	9.03939	9.13029	8.33204	9.21902	9.2826		-0.224328							IPR010730	Heterokaryon_incompatibility
524963	12	Core	10.7792	10.7063	10.7804	10.4057	10.9827	10.8827		0.00173175							IPR010730	Heterokaryon_incompatibility
719072	12	Core	9.47282	9.39709	9.3913	9.23948	9.41802	9.37714		-0.0755268							IPR010730	Heterokaryon_incompatibility
719741	12	Core	7.74845	7.77327	7.94502	7.08534	8.00731	7.98213		-0.130655							IPR010730	Heterokaryon_incompatibility
719948	12	Core	9.59193	9.45419	9.29886	9.37977	9.67907	9.50227		0.0720394							IPR010730	Heterokaryon_incompatibility
720555	12	Core	12.2285	12.1164	12.1461	11.6741	12.2162	12.1778		-0.140984							IPR010730	Heterokaryon_incompatibility
1343776	12	Core	7.56193	7.8333	7.90098	7.92412	8.00731	7.69389		0.109707							IPR010730	Heterokaryon_incompatibility
1566211	12	Core	9.29423	9.2864	9.26452	8.74596	9.14707	9.09507		-0.285682							IPR010730	Heterokaryon_incompatibility
2892696	12	Core	7.86434	7.97709	7.92317	7.70645	8.06467	8.1689		0.058476							IPR010730	Heterokaryon_incompatibility
2898644	12	Core	9.25654	9.26165	9.28608	8.87544	9.32717	9.22276		-0.126299							IPR010730	Heterokaryon_incompatibility
2900943	12	Core	11.0607	10.95	10.9372	11.0971	11.2703	11.3377		0.252437	GT20-X66						IPR001830 IPR003337 IPR010730	Glycosyl_transferase,_family_20 Trehalose-phosphatase Heterokaryon_incompatibility	KOG1050	Trehalose-6-phosphate_synthase_component_TPS1_and_related_subunits	Carbohydrate_transport_and_metabolism	METABOLISM						4160 2290	trehalose_biosynthetic_process catalytic_activity	biological_process molecular_function	GO:0005992 GO:0003824
2903107	12	Core	12.0588	11.8923	11.872	12.1529	12.2176	12.2261		0.257837							IPR010730	Heterokaryon_incompatibility
2903113	12	Core	6.71866	6.5841	6.38244	6.68713	6.9534	6.69247		0.215933							IPR010730	Heterokaryon_incompatibility
2911521	12	Core	6.90341	6.86449	7.11889	6.45823	6.85565	6.62361		-0.316428							IPR010730	Heterokaryon_incompatibility
3143737	12	Core	10.9607	10.8846	10.8894	10.8477	10.8914	11.0321		0.0121843	GT20-X66						IPR001830 IPR003337 IPR010730 IPR023214	Glycosyl_transferase,_family_20 Trehalose-phosphatase Heterokaryon_incompatibility HAD-like_domain	KOG1050	Trehalose-6-phosphate_synthase_component_TPS1_and_related_subunits	Carbohydrate_transport_and_metabolism	METABOLISM						4160 2290	trehalose_biosynthetic_process catalytic_activity	biological_process molecular_function	GO:0005992 GO:0003824
109559	13	Core	9.9608	9.94488	9.85232	9.87197	9.83742	9.69497		-0.117881
109690	13	Core	7.99723	7.73332	8.01384	7.72375	7.24569	7.35471		-0.473408
109775	13	Core	10.4432	10.4962	10.3051	10.1799	10.236	10.1606		-0.222697
1004047	13	Core	10.2564	10.3306	10.169	10.0557	9.95671	10.0469		-0.232262
2583212	13	Core	9.0951	9.26788	9.02394	8.95084	8.99469	8.96891		-0.157493
2605515	13	Core	6.22389	6.07453	5.38371	5.88145	5.25215	6.24244		-0.102035
2605519	13	Core	6.76711	6.86449	6.80912	6.61479	6.92614	7.28954		0.129917
2898630	13	Core	7.97161	8.11476	7.88411	7.77444	6.96683	7.62511		-0.534699
2898638	13	Core	5.06072	5.00921	4.70076	4.90572	4.28951	3.95049		-0.541656
2907581	13	Core	9.09984	9.19784	9.08917	8.99781	9.17049	9.35607		0.0458391
3065557	13	Core	7.94026	8.14214	7.95582	8.01124	7.87101	7.94028		-0.0718996
3115603	13	Core	7.95602	8.02935	7.88975	7.98995	7.99424	8.12598		0.0783476
3115612	13	Core	5.80371	5.44267	5.64632	5.61096	5.9104	5.39131		0.00665741
2893837	15	Core	9.64475	9.56204	9.39924	10.3131	10.215	10.2128		0.711605							IPR001128 IPR017972	Cytochrome_P450 Cytochrome_P450,_conserved_site	KOG0157	Cytochrome_P450_CYP4/CYP19/CYP26_subfamilies	Lipid_transport_and_metabolism Secondary_metabolites_biosynthesis,_transport_and_catabolism	METABOLISM	1.14.14.1	Unspecific_monooxygenase	Tryptophan_metabolism Fatty_acid_metabolism gamma-Hexachlorocyclohexane_degradation	Amino_Acid_Metabolism Lipid_Metabolism Biodegradation_of_Xenobiotics	METABOLIC	12251 4283 3721 2888 23642	heme_binding electron_transport iron_ion_binding monooxygenase_activity unspecific_monooxygenase_activity	molecular_function biological_process	GO:0020037 GO:0006118 GO:0005506 GO:0004497 GO:0050381
1769427	15	Core	8.3231	8.35895	8.17508	8.87931	9.08988	8.96543		0.692498							IPR001128 IPR017972	Cytochrome_P450 Cytochrome_P450,_conserved_site	KOG0157	Cytochrome_P450_CYP4/CYP19/CYP26_subfamilies	Lipid_transport_and_metabolism Secondary_metabolites_biosynthesis,_transport_and_catabolism	METABOLISM	1.14.14.1	Unspecific_monooxygenase	Tryptophan_metabolism Fatty_acid_metabolism gamma-Hexachlorocyclohexane_degradation	Amino_Acid_Metabolism Lipid_Metabolism Biodegradation_of_Xenobiotics	METABOLIC	12251 4283 3721 2888 23642	heme_binding electron_transport iron_ion_binding monooxygenase_activity unspecific_monooxygenase_activity	molecular_function biological_process	GO:0020037 GO:0006118 GO:0005506 GO:0004497 GO:0050381
2566674	15	Core	10.8135	10.7476	10.7497	11.326	11.317	11.2004		0.510882							IPR001128 IPR017972	Cytochrome_P450 Cytochrome_P450,_conserved_site	KOG0157	Cytochrome_P450_CYP4/CYP19/CYP26_subfamilies	Lipid_transport_and_metabolism Secondary_metabolites_biosynthesis,_transport_and_catabolism	METABOLISM	1.14.14.1	Unspecific_monooxygenase	Tryptophan_metabolism Fatty_acid_metabolism gamma-Hexachlorocyclohexane_degradation	Amino_Acid_Metabolism Lipid_Metabolism Biodegradation_of_Xenobiotics	METABOLIC	12251 4283 3721 2888 23642	heme_binding electron_transport iron_ion_binding monooxygenase_activity unspecific_monooxygenase_activity	molecular_function biological_process	GO:0020037 GO:0006118 GO:0005506 GO:0004497 GO:0050381
1431959	15	Core	7.54118	7.66417	7.61095	7.00271	7.61349	7.40687		-0.264408							IPR001128 IPR017972	Cytochrome_P450 Cytochrome_P450,_conserved_site	KOG0157	Cytochrome_P450_CYP4/CYP19/CYP26_subfamilies	Lipid_transport_and_metabolism Secondary_metabolites_biosynthesis,_transport_and_catabolism	METABOLISM	1.14.14.1	Unspecific_monooxygenase	Tryptophan_metabolism Fatty_acid_metabolism gamma-Hexachlorocyclohexane_degradation	Amino_Acid_Metabolism Lipid_Metabolism Biodegradation_of_Xenobiotics	METABOLIC	12251 4283 3721 2888 23642	heme_binding electron_transport iron_ion_binding monooxygenase_activity unspecific_monooxygenase_activity	molecular_function biological_process	GO:0020037 GO:0006118 GO:0005506 GO:0004497 GO:0050381
1433844	15	Core	11.8526	11.8885	11.9183	11.4079	11.6384	11.6947		-0.306122							IPR001128	Cytochrome_P450	KOG0157	Cytochrome_P450_CYP4/CYP19/CYP26_subfamilies	Lipid_transport_and_metabolism Secondary_metabolites_biosynthesis,_transport_and_catabolism	METABOLISM	1.14.14.1	Unspecific_monooxygenase	Tryptophan_metabolism Fatty_acid_metabolism gamma-Hexachlorocyclohexane_degradation	Amino_Acid_Metabolism Lipid_Metabolism Biodegradation_of_Xenobiotics	METABOLIC	12251 4283 3721 2888 23642	heme_binding electron_transport iron_ion_binding monooxygenase_activity unspecific_monooxygenase_activity	molecular_function biological_process	GO:0020037 GO:0006118 GO:0005506 GO:0004497 GO:0050381
1769688	15	Core	10.1417	10.1851	10.0866	10.5545	10.6378	10.4989		0.425937							IPR001128	Cytochrome_P450	KOG0157	Cytochrome_P450_CYP4/CYP19/CYP26_subfamilies	Lipid_transport_and_metabolism Secondary_metabolites_biosynthesis,_transport_and_catabolism	METABOLISM	1.14.14.1	Unspecific_monooxygenase	Tryptophan_metabolism Fatty_acid_metabolism gamma-Hexachlorocyclohexane_degradation	Amino_Acid_Metabolism Lipid_Metabolism Biodegradation_of_Xenobiotics	METABOLIC	12251 4283 3721 2888 23642	heme_binding electron_transport iron_ion_binding monooxygenase_activity unspecific_monooxygenase_activity	molecular_function biological_process	GO:0020037 GO:0006118 GO:0005506 GO:0004497 GO:0050381
2568658	15	Core	11.3508	11.2287	11.1567	11.0584	10.9901	10.8919		-0.265278							IPR001128 IPR017972	Cytochrome_P450 Cytochrome_P450,_conserved_site	KOG0157	Cytochrome_P450_CYP4/CYP19/CYP26_subfamilies	Lipid_transport_and_metabolism Secondary_metabolites_biosynthesis,_transport_and_catabolism	METABOLISM	1.14.14.1	Unspecific_monooxygenase	Tryptophan_metabolism Fatty_acid_metabolism gamma-Hexachlorocyclohexane_degradation	Amino_Acid_Metabolism Lipid_Metabolism Biodegradation_of_Xenobiotics	METABOLIC	12251 4283 3721 2888 23642	heme_binding electron_transport iron_ion_binding monooxygenase_activity unspecific_monooxygenase_activity	molecular_function biological_process	GO:0020037 GO:0006118 GO:0005506 GO:0004497 GO:0050381
2568666	15	Core	10.4608	10.1552	10.1886	10.5363	10.4255	10.393		0.183385							IPR001128 IPR017972	Cytochrome_P450 Cytochrome_P450,_conserved_site	KOG0157	Cytochrome_P450_CYP4/CYP19/CYP26_subfamilies	Lipid_transport_and_metabolism Secondary_metabolites_biosynthesis,_transport_and_catabolism	METABOLISM	1.14.14.1	Unspecific_monooxygenase	Tryptophan_metabolism Fatty_acid_metabolism gamma-Hexachlorocyclohexane_degradation	Amino_Acid_Metabolism Lipid_Metabolism Biodegradation_of_Xenobiotics	METABOLIC	12251 4283 3721 2888 23642	heme_binding electron_transport iron_ion_binding monooxygenase_activity unspecific_monooxygenase_activity	molecular_function biological_process	GO:0020037 GO:0006118 GO:0005506 GO:0004497 GO:0050381
2590674	15	Core	10.9529	10.8325	10.7574	10.6751	10.8265	10.8964		-0.048261			yes				IPR001128 IPR017972	Cytochrome_P450 Cytochrome_P450,_conserved_site	KOG0157	Cytochrome_P450_CYP4/CYP19/CYP26_subfamilies	Lipid_transport_and_metabolism Secondary_metabolites_biosynthesis,_transport_and_catabolism	METABOLISM	1.14.14.1	Unspecific_monooxygenase	Tryptophan_metabolism Fatty_acid_metabolism gamma-Hexachlorocyclohexane_degradation	Amino_Acid_Metabolism Lipid_Metabolism Biodegradation_of_Xenobiotics	METABOLIC	12251 4283 3721 2888 23642	heme_binding electron_transport iron_ion_binding monooxygenase_activity unspecific_monooxygenase_activity	molecular_function biological_process	GO:0020037 GO:0006118 GO:0005506 GO:0004497 GO:0050381
3089543	15	Core	12.064	11.8905	11.8673	12.1046	11.9539	11.9401		0.0589234							IPR001128 IPR017972	Cytochrome_P450 Cytochrome_P450,_conserved_site	KOG0157	Cytochrome_P450_CYP4/CYP19/CYP26_subfamilies	Lipid_transport_and_metabolism Secondary_metabolites_biosynthesis,_transport_and_catabolism	METABOLISM	1.14.14.1	Unspecific_monooxygenase	Tryptophan_metabolism Fatty_acid_metabolism gamma-Hexachlorocyclohexane_degradation	Amino_Acid_Metabolism Lipid_Metabolism Biodegradation_of_Xenobiotics	METABOLIC	12251 4283 3721 2888 23642	heme_binding electron_transport iron_ion_binding monooxygenase_activity unspecific_monooxygenase_activity	molecular_function biological_process	GO:0020037 GO:0006118 GO:0005506 GO:0004497 GO:0050381
3090316	15	Core	8.46203	8.46576	8.47081	8.39279	8.69705	8.5857		0.0923116							IPR001128 IPR017972	Cytochrome_P450 Cytochrome_P450,_conserved_site	KOG0157	Cytochrome_P450_CYP4/CYP19/CYP26_subfamilies	Lipid_transport_and_metabolism Secondary_metabolites_biosynthesis,_transport_and_catabolism	METABOLISM	1.14.14.1	Unspecific_monooxygenase	Tryptophan_metabolism Fatty_acid_metabolism gamma-Hexachlorocyclohexane_degradation	Amino_Acid_Metabolism Lipid_Metabolism Biodegradation_of_Xenobiotics	METABOLIC	12251 4283 3721 2888 23642	heme_binding electron_transport iron_ion_binding monooxygenase_activity unspecific_monooxygenase_activity	molecular_function biological_process	GO:0020037 GO:0006118 GO:0005506 GO:0004497 GO:0050381
3140981	15	Core	11.2748	11.1923	11.2562	10.8933	10.9835	10.9763		-0.290071							IPR001128 IPR017972	Cytochrome_P450 Cytochrome_P450,_conserved_site	KOG0157	Cytochrome_P450_CYP4/CYP19/CYP26_subfamilies	Lipid_transport_and_metabolism Secondary_metabolites_biosynthesis,_transport_and_catabolism	METABOLISM	1.14.14.1	Unspecific_monooxygenase	Tryptophan_metabolism Fatty_acid_metabolism gamma-Hexachlorocyclohexane_degradation	Amino_Acid_Metabolism Lipid_Metabolism Biodegradation_of_Xenobiotics	METABOLIC	12251 4283 3721 2888 23642	heme_binding electron_transport iron_ion_binding monooxygenase_activity unspecific_monooxygenase_activity	molecular_function biological_process	GO:0020037 GO:0006118 GO:0005506 GO:0004497 GO:0050381
2980462	18	Core	8.97906	8.8531	8.93118	8.03914	8.22424	8.32342		-0.725512							IPR027417	P-loop_containing_nucleoside_triphosphate_hydrolase	KOG1802	RNA_helicase_nonsense_mRNA_reducing_factor_(pNORF1)	RNA_processing_and_modification	INFORMATION_STORAGE_AND_PROCESSING	3.6.4.-	Acting_on_acid_anhydrides;_involved_in_cellular_and
3065415	18	Core	9.32894	9.33615	9.34685	8.23283	8.6098	8.50186		-0.889149							IPR027417	P-loop_containing_nucleoside_triphosphate_hydrolase	KOG1802	RNA_helicase_nonsense_mRNA_reducing_factor_(pNORF1)	RNA_processing_and_modification	INFORMATION_STORAGE_AND_PROCESSING	3.6.4.-	Acting_on_acid_anhydrides;_involved_in_cellular_and
1913264	18	Core	8.56154	8.46305	8.59002	7.66228	8.35774	8.47768		-0.372305							IPR027417	P-loop_containing_nucleoside_triphosphate_hydrolase	KOG1802	RNA_helicase_nonsense_mRNA_reducing_factor_(pNORF1)	RNA_processing_and_modification	INFORMATION_STORAGE_AND_PROCESSING	3.6.4.-	Acting_on_acid_anhydrides;_involved_in_cellular_and
2563492	18	Core	9.05176	8.9969	9.02137	8.2023	8.74853	8.78409		-0.445036							IPR027417	P-loop_containing_nucleoside_triphosphate_hydrolase	KOG1802	RNA_helicase_nonsense_mRNA_reducing_factor_(pNORF1)	RNA_processing_and_modification	INFORMATION_STORAGE_AND_PROCESSING	3.6.4.-	Acting_on_acid_anhydrides;_involved_in_cellular_and
2563508	18	Core	8.52326	8.37058	8.57608	7.6351	8.33201	8.19879		-0.434673							IPR027417	P-loop_containing_nucleoside_triphosphate_hydrolase	KOG1802	RNA_helicase_nonsense_mRNA_reducing_factor_(pNORF1)	RNA_processing_and_modification	INFORMATION_STORAGE_AND_PROCESSING	3.6.4.-	Acting_on_acid_anhydrides;_involved_in_cellular_and
2563544	18	Core	11.0728	11.1729	11.0958	10.5533	11.1236	11.2654		-0.133056							IPR014001 IPR027417	Helicase_superfamily_1/2,_ATP-binding_domain P-loop_containing_nucleoside_triphosphate_hydrolase	KOG1802	RNA_helicase_nonsense_mRNA_reducing_factor_(pNORF1)	RNA_processing_and_modification	INFORMATION_STORAGE_AND_PROCESSING	3.6.4.-	Acting_on_acid_anhydrides;_involved_in_cellular_and
2563590	18	Core	6.09696	5.68535	6.04067	5.02216	5.63542	5.34928		-0.605372							IPR027417	P-loop_containing_nucleoside_triphosphate_hydrolase	KOG1802	RNA_helicase_nonsense_mRNA_reducing_factor_(pNORF1)	RNA_processing_and_modification	INFORMATION_STORAGE_AND_PROCESSING	3.6.4.-	Acting_on_acid_anhydrides;_involved_in_cellular_and
2569445	18	Core	8.91061	8.89997	8.78133	7.50106	7.98106	8.38712		-0.907557							IPR014001 IPR027417	Helicase_superfamily_1/2,_ATP-binding_domain P-loop_containing_nucleoside_triphosphate_hydrolase	KOG1802	RNA_helicase_nonsense_mRNA_reducing_factor_(pNORF1)	RNA_processing_and_modification	INFORMATION_STORAGE_AND_PROCESSING	3.6.4.-	Acting_on_acid_anhydrides;_involved_in_cellular_and
2600093	18	Core	10.3901	10.1392	10.1326	9.38522	9.78338	9.73223		-0.586985							IPR014001 IPR027417	Helicase_superfamily_1/2,_ATP-binding_domain P-loop_containing_nucleoside_triphosphate_hydrolase	KOG1802	RNA_helicase_nonsense_mRNA_reducing_factor_(pNORF1)	RNA_processing_and_modification	INFORMATION_STORAGE_AND_PROCESSING	3.6.4.-	Acting_on_acid_anhydrides;_involved_in_cellular_and
2866514	18	Core	6.84817	6.69918	6.73579	6.30576	6.31943	6.67556		-0.327469							IPR027417	P-loop_containing_nucleoside_triphosphate_hydrolase	KOG1802	RNA_helicase_nonsense_mRNA_reducing_factor_(pNORF1)	RNA_processing_and_modification	INFORMATION_STORAGE_AND_PROCESSING	3.6.4.-	Acting_on_acid_anhydrides;_involved_in_cellular_and
2566561	19	Core	8.56154	8.47925	8.1658	9.1591	9.13224	9.16639		0.75038							IPR001128	Cytochrome_P450	KOG0157	Cytochrome_P450_CYP4/CYP19/CYP26_subfamilies	Lipid_transport_and_metabolism Secondary_metabolites_biosynthesis,_transport_and_catabolism	METABOLISM	1.14.14.1	Unspecific_monooxygenase	Tryptophan_metabolism Fatty_acid_metabolism gamma-Hexachlorocyclohexane_degradation	Amino_Acid_Metabolism Lipid_Metabolism Biodegradation_of_Xenobiotics	METABOLIC	12251 4283 3721 2888 23642	heme_binding electron_transport iron_ion_binding monooxygenase_activity unspecific_monooxygenase_activity	molecular_function biological_process	GO:0020037 GO:0006118 GO:0005506 GO:0004497 GO:0050381
1419864	19	Core	9.13257	8.91989	8.90912	8.97271	8.83533	8.84584		-0.102563							IPR001128 IPR017972	Cytochrome_P450 Cytochrome_P450,_conserved_site	KOG0157	Cytochrome_P450_CYP4/CYP19/CYP26_subfamilies	Lipid_transport_and_metabolism Secondary_metabolites_biosynthesis,_transport_and_catabolism	METABOLISM	1.14.14.1	Unspecific_monooxygenase	Tryptophan_metabolism Fatty_acid_metabolism gamma-Hexachlorocyclohexane_degradation	Amino_Acid_Metabolism Lipid_Metabolism Biodegradation_of_Xenobiotics	METABOLIC	12251 4283 3721 2888 23642	heme_binding electron_transport iron_ion_binding monooxygenase_activity unspecific_monooxygenase_activity	molecular_function biological_process	GO:0020037 GO:0006118 GO:0005506 GO:0004497 GO:0050381
1419966	19	Core	9.34299	9.1615	9.07685	9.47223	9.12026	9.08229		0.0311481							IPR001128	Cytochrome_P450	KOG0157	Cytochrome_P450_CYP4/CYP19/CYP26_subfamilies	Lipid_transport_and_metabolism Secondary_metabolites_biosynthesis,_transport_and_catabolism	METABOLISM	1.14.13.12	Benzoate_4-monooxygenase	Benzoate_degradation_via_CoA_ligation	Biodegradation_of_Xenobiotics	METABOLIC	12251 4283 3721 2888 10970	heme_binding electron_transport iron_ion_binding monooxygenase_activity benzoate_4-monooxygenase_activity	molecular_function biological_process	GO:0020037 GO:0006118 GO:0005506 GO:0004497 GO:0018664
2165609	19	Core	8.63191	8.75231	8.49693	8.7628	8.30582	8.45309		-0.119816							IPR001128 IPR017972	Cytochrome_P450 Cytochrome_P450,_conserved_site	KOG0157	Cytochrome_P450_CYP4/CYP19/CYP26_subfamilies	Lipid_transport_and_metabolism Secondary_metabolites_biosynthesis,_transport_and_catabolism	METABOLISM	1.14.14.1	Unspecific_monooxygenase	Tryptophan_metabolism Fatty_acid_metabolism gamma-Hexachlorocyclohexane_degradation	Amino_Acid_Metabolism Lipid_Metabolism Biodegradation_of_Xenobiotics	METABOLIC	12251 4283 3721 2888 23642	heme_binding electron_transport iron_ion_binding monooxygenase_activity unspecific_monooxygenase_activity	molecular_function biological_process	GO:0020037 GO:0006118 GO:0005506 GO:0004497 GO:0050381
2867473	19	Core	10.6823	10.2519	10.286	9.99818	9.81901	9.70541		-0.565836			yes				IPR001128 IPR017972	Cytochrome_P450 Cytochrome_P450,_conserved_site	KOG0157	Cytochrome_P450_CYP4/CYP19/CYP26_subfamilies	Lipid_transport_and_metabolism Secondary_metabolites_biosynthesis,_transport_and_catabolism	METABOLISM	1.14.14.1	Unspecific_monooxygenase	Tryptophan_metabolism Fatty_acid_metabolism gamma-Hexachlorocyclohexane_degradation	Amino_Acid_Metabolism Lipid_Metabolism Biodegradation_of_Xenobiotics	METABOLIC	12251 4283 3721 2888 23642	heme_binding electron_transport iron_ion_binding monooxygenase_activity unspecific_monooxygenase_activity	molecular_function biological_process	GO:0020037 GO:0006118 GO:0005506 GO:0004497 GO:0050381
2893777	19	Core	12.6796	12.4488	12.3946	12.1962	11.8875	11.7738		-0.555215							IPR001128 IPR017972	Cytochrome_P450 Cytochrome_P450,_conserved_site	KOG0157	Cytochrome_P450_CYP4/CYP19/CYP26_subfamilies	Lipid_transport_and_metabolism Secondary_metabolites_biosynthesis,_transport_and_catabolism	METABOLISM	1.14.14.1	Unspecific_monooxygenase	Tryptophan_metabolism Fatty_acid_metabolism gamma-Hexachlorocyclohexane_degradation	Amino_Acid_Metabolism Lipid_Metabolism Biodegradation_of_Xenobiotics	METABOLIC	12251 4283 3721 2888 23642	heme_binding electron_transport iron_ion_binding monooxygenase_activity unspecific_monooxygenase_activity	molecular_function biological_process	GO:0020037 GO:0006118 GO:0005506 GO:0004497 GO:0050381
2897467	19	Core	10.0479	9.72596	9.66587	9.56153	9.57981	9.43856		-0.286628							IPR001128 IPR017972	Cytochrome_P450 Cytochrome_P450,_conserved_site	KOG0157	Cytochrome_P450_CYP4/CYP19/CYP26_subfamilies	Lipid_transport_and_metabolism Secondary_metabolites_biosynthesis,_transport_and_catabolism	METABOLISM	1.14.14.1	Unspecific_monooxygenase	Tryptophan_metabolism Fatty_acid_metabolism gamma-Hexachlorocyclohexane_degradation	Amino_Acid_Metabolism Lipid_Metabolism Biodegradation_of_Xenobiotics	METABOLIC	12251 4283 3721 2888 23642	heme_binding electron_transport iron_ion_binding monooxygenase_activity unspecific_monooxygenase_activity	molecular_function biological_process	GO:0020037 GO:0006118 GO:0005506 GO:0004497 GO:0050381
3032026	19	Core	9.39787	9.08772	9.1864	9.15592	8.57073	8.52092		-0.474809							IPR001128 IPR018247 IPR017972	Cytochrome_P450 EF-Hand_1,_calcium-binding_site Cytochrome_P450,_conserved_site	KOG0157	Cytochrome_P450_CYP4/CYP19/CYP26_subfamilies	Lipid_transport_and_metabolism Secondary_metabolites_biosynthesis,_transport_and_catabolism	METABOLISM	1.14.14.1	Unspecific_monooxygenase	Tryptophan_metabolism Fatty_acid_metabolism gamma-Hexachlorocyclohexane_degradation	Amino_Acid_Metabolism Lipid_Metabolism Biodegradation_of_Xenobiotics	METABOLIC	12251 4283 3721 2888 23642	heme_binding electron_transport iron_ion_binding monooxygenase_activity unspecific_monooxygenase_activity	molecular_function biological_process	GO:0020037 GO:0006118 GO:0005506 GO:0004497 GO:0050381
3032043	19	Core	8.68331	8.55506	8.32427	8.58016	8.71308	8.38191		0.0375054							IPR001128 IPR018247	Cytochrome_P450 EF-Hand_1,_calcium-binding_site	KOG0157	Cytochrome_P450_CYP4/CYP19/CYP26_subfamilies	Lipid_transport_and_metabolism Secondary_metabolites_biosynthesis,_transport_and_catabolism	METABOLISM	1.14.14.1	Unspecific_monooxygenase	Tryptophan_metabolism Fatty_acid_metabolism gamma-Hexachlorocyclohexane_degradation	Amino_Acid_Metabolism Lipid_Metabolism Biodegradation_of_Xenobiotics	METABOLIC	12251 4283 3721 2888 23642	heme_binding electron_transport iron_ion_binding monooxygenase_activity unspecific_monooxygenase_activity	molecular_function biological_process	GO:0020037 GO:0006118 GO:0005506 GO:0004497 GO:0050381
3060695	19	Core	9.61197	9.60449	9.57769	9.4568	9.23854	9.30476		-0.264682							IPR001128 IPR017972	Cytochrome_P450 Cytochrome_P450,_conserved_site	KOG0157	Cytochrome_P450_CYP4/CYP19/CYP26_subfamilies	Lipid_transport_and_metabolism Secondary_metabolites_biosynthesis,_transport_and_catabolism	METABOLISM	1.14.14.1	Unspecific_monooxygenase	Tryptophan_metabolism Fatty_acid_metabolism gamma-Hexachlorocyclohexane_degradation	Amino_Acid_Metabolism Lipid_Metabolism Biodegradation_of_Xenobiotics	METABOLIC	12251 4283 3721 2888 23642	heme_binding electron_transport iron_ion_binding monooxygenase_activity unspecific_monooxygenase_activity	molecular_function biological_process	GO:0020037 GO:0006118 GO:0005506 GO:0004497 GO:0050381
3064501	19	Core	8.14663	7.84585	7.91765	7.71513	7.86385	7.83		-0.16705							IPR001128 IPR018247 IPR017972	Cytochrome_P450 EF-Hand_1,_calcium-binding_site Cytochrome_P450,_conserved_site	KOG0157	Cytochrome_P450_CYP4/CYP19/CYP26_subfamilies	Lipid_transport_and_metabolism Secondary_metabolites_biosynthesis,_transport_and_catabolism	METABOLISM	1.14.14.1	Unspecific_monooxygenase	Tryptophan_metabolism Fatty_acid_metabolism gamma-Hexachlorocyclohexane_degradation	Amino_Acid_Metabolism Lipid_Metabolism Biodegradation_of_Xenobiotics	METABOLIC	12251 4283 3721 2888 23642	heme_binding electron_transport iron_ion_binding monooxygenase_activity unspecific_monooxygenase_activity	molecular_function biological_process	GO:0020037 GO:0006118 GO:0005506 GO:0004497 GO:0050381
3114573	19	Core	6.09696	6.01653	5.53546	6.73909	6.18791	5.96477		0.414273							IPR001128 IPR017972	Cytochrome_P450 Cytochrome_P450,_conserved_site	KOG0157	Cytochrome_P450_CYP4/CYP19/CYP26_subfamilies	Lipid_transport_and_metabolism Secondary_metabolites_biosynthesis,_transport_and_catabolism	METABOLISM	1.14.14.1	Unspecific_monooxygenase	Tryptophan_metabolism Fatty_acid_metabolism gamma-Hexachlorocyclohexane_degradation	Amino_Acid_Metabolism Lipid_Metabolism Biodegradation_of_Xenobiotics	METABOLIC	12251 4283 3721 2888 23642	heme_binding electron_transport iron_ion_binding monooxygenase_activity unspecific_monooxygenase_activity	molecular_function biological_process	GO:0020037 GO:0006118 GO:0005506 GO:0004497 GO:0050381
3140128	19	Core	8.57861	8.44392	8.32427	9.09407	8.8169	8.52092		0.361698							IPR001128 IPR017972	Cytochrome_P450 Cytochrome_P450,_conserved_site	KOG0157	Cytochrome_P450_CYP4/CYP19/CYP26_subfamilies	Lipid_transport_and_metabolism Secondary_metabolites_biosynthesis,_transport_and_catabolism	METABOLISM	1.14.14.1	Unspecific_monooxygenase	Tryptophan_metabolism Fatty_acid_metabolism gamma-Hexachlorocyclohexane_degradation	Amino_Acid_Metabolism Lipid_Metabolism Biodegradation_of_Xenobiotics	METABOLIC	12251 4283 3721 2888 23642	heme_binding electron_transport iron_ion_binding monooxygenase_activity unspecific_monooxygenase_activity	molecular_function biological_process	GO:0020037 GO:0006118 GO:0005506 GO:0004497 GO:0050381
3142056	19	Core	9.076	8.99877	8.83205	9.47223	9.24683	9.31299		0.375075							IPR001128 IPR017972	Cytochrome_P450 Cytochrome_P450,_conserved_site	KOG0158	Cytochrome_P450_CYP3/CYP5/CYP6/CYP9_subfamilies	Secondary_metabolites_biosynthesis,_transport_and_catabolism	METABOLISM	1.14.14.1	Unspecific_monooxygenase	Tryptophan_metabolism Fatty_acid_metabolism gamma-Hexachlorocyclohexane_degradation	Amino_Acid_Metabolism Lipid_Metabolism Biodegradation_of_Xenobiotics	METABOLIC	12251 4283 3721 2888 23642	heme_binding electron_transport iron_ion_binding monooxygenase_activity unspecific_monooxygenase_activity	molecular_function biological_process	GO:0020037 GO:0006118 GO:0005506 GO:0004497 GO:0050381
3142091	19	Core	7.55504	7.68759	7.61095	7.9464	8.15549	7.88251		0.376943							IPR001128 IPR017972	Cytochrome_P450 Cytochrome_P450,_conserved_site	KOG0157	Cytochrome_P450_CYP4/CYP19/CYP26_subfamilies	Lipid_transport_and_metabolism Secondary_metabolites_biosynthesis,_transport_and_catabolism	METABOLISM	1.14.14.1	Unspecific_monooxygenase	Tryptophan_metabolism Fatty_acid_metabolism gamma-Hexachlorocyclohexane_degradation	Amino_Acid_Metabolism Lipid_Metabolism Biodegradation_of_Xenobiotics	METABOLIC	12251 4283 3721 2888 23642	heme_binding electron_transport iron_ion_binding monooxygenase_activity unspecific_monooxygenase_activity	molecular_function biological_process	GO:0020037 GO:0006118 GO:0005506 GO:0004497 GO:0050381
3147359	19	Core	9.67364	9.49724	9.37328	9.7778	9.37079	9.16639		-0.0763972							IPR001128 IPR017972	Cytochrome_P450 Cytochrome_P450,_conserved_site	KOG0157	Cytochrome_P450_CYP4/CYP19/CYP26_subfamilies	Lipid_transport_and_metabolism Secondary_metabolites_biosynthesis,_transport_and_catabolism	METABOLISM	1.14.14.1	Unspecific_monooxygenase	Tryptophan_metabolism Fatty_acid_metabolism gamma-Hexachlorocyclohexane_degradation	Amino_Acid_Metabolism Lipid_Metabolism Biodegradation_of_Xenobiotics	METABOLIC	12251 4283 3721 2888 23642	heme_binding electron_transport iron_ion_binding monooxygenase_activity unspecific_monooxygenase_activity	molecular_function biological_process	GO:0020037 GO:0006118 GO:0005506 GO:0004497 GO:0050381
1249500	20	Core	8.04713	7.89093	7.74778	8.13923	7.83483	7.49624		-0.0718484							IPR000719 IPR011009	Protein_kinase_domain Protein_kinase-like_domain										4602 3736 3043	protein_amino_acid_phosphorylation ATP_binding protein_kinase_activity	biological_process molecular_function	GO:0006468 GO:0005524 GO:0004672
1249687	20	Core	8.76312	8.51896	8.56907	8.4717	8.50317	8.44812		-0.142717							IPR000719 IPR011009	Protein_kinase_domain Protein_kinase-like_domain										4602 3736 3043	protein_amino_acid_phosphorylation ATP_binding protein_kinase_activity	biological_process molecular_function	GO:0006468 GO:0005524 GO:0004672
2576906	20	Core	6.18875	6.40353	5.91344	6.55805	5.99153	5.78727		-0.0562902							IPR000719 IPR011009	Protein_kinase_domain Protein_kinase-like_domain										4602 3736 3043	protein_amino_acid_phosphorylation ATP_binding protein_kinase_activity	biological_process molecular_function	GO:0006468 GO:0005524 GO:0004672
2610088	20	Core	5.78029	5.37504	5.17765	5.41189	5.33738	5.30599		-0.0925715							IPR011009	Protein_kinase-like_domain
2901404	20	Core	10.1656	10.1409	10.0277	9.51509	10.1678	10.0794		-0.190629							IPR000719 IPR011009	Protein_kinase_domain Protein_kinase-like_domain										4602 3736 3043	protein_amino_acid_phosphorylation ATP_binding protein_kinase_activity	biological_process molecular_function	GO:0006468 GO:0005524 GO:0004672
2902739	20	Core	7.25725	6.82279	7.03986	6.35099	6.76626	7.08706		-0.305196							IPR011009	Protein_kinase-like_domain
2905758	20	Core	10.0132	9.98984	10.1013	9.6881	9.71734	9.81562		-0.294427							IPR011009	Protein_kinase-like_domain
2916514	20	Core	10.0393	10.1468	10.0148	9.77986	9.89478	9.76257		-0.254576							IPR000719 IPR011009	Protein_kinase_domain Protein_kinase-like_domain										4602 3736 3043	protein_amino_acid_phosphorylation ATP_binding protein_kinase_activity	biological_process molecular_function	GO:0006468 GO:0005524 GO:0004672
2938993	20	Core	4.17689	3.90136	3.80385	2.86771	3.36146	3.95049		-0.567477							IPR000719 IPR011009	Protein_kinase_domain Protein_kinase-like_domain										4602 3736 3043	protein_amino_acid_phosphorylation ATP_binding protein_kinase_activity	biological_process molecular_function	GO:0006468 GO:0005524 GO:0004672
2959769	20	Core	8.15576	8.16569	7.89538	7.82341	7.67209	7.57128		-0.383347							IPR000719 IPR011009	Protein_kinase_domain Protein_kinase-like_domain										4602 3736 3043	protein_amino_acid_phosphorylation ATP_binding protein_kinase_activity	biological_process molecular_function	GO:0006468 GO:0005524 GO:0004672
3093520	20	Core	7.23158	7.36043	7.22094	6.65141	6.63774	6.88126		-0.547512							IPR000719 IPR011009	Protein_kinase_domain Protein_kinase-like_domain										4602 3736 3043	protein_amino_acid_phosphorylation ATP_binding protein_kinase_activity	biological_process molecular_function	GO:0006468 GO:0005524 GO:0004672
3113831	20	Core	8.89978	8.86958	8.9583	8.75019	8.64366	8.72369		-0.203373							IPR000719 IPR011009	Protein_kinase_domain Protein_kinase-like_domain										4602 3736 3043	protein_amino_acid_phosphorylation ATP_binding protein_kinase_activity	biological_process molecular_function	GO:0006468 GO:0005524 GO:0004672
2615239	24	Core	9.64151	9.63131	9.5654	8.93607	9.04307	9.1389		-0.573393							IPR027417	P-loop_containing_nucleoside_triphosphate_hydrolase
334245	24	Core	10.1667	10.2128	10.3041	9.2868	9.65437	9.55175		-0.730233							IPR014016 IPR014017 IPR027417	UvrD-like_Helicase,_ATP-binding_domain DNA_helicase,_UvrD-like,_C-terminal P-loop_containing_nucleoside_triphosphate_hydrolase
2598161	24	Core	10.6152	10.6054	10.7056	9.31846	9.80412	9.84428		-0.986431							IPR027417	P-loop_containing_nucleoside_triphosphate_hydrolase
2560814	24	Core	11.8131	11.7241	11.7992	11.269	11.8303	11.7758		-0.153812							IPR014017 IPR014016 IPR027417	DNA_helicase,_UvrD-like,_C-terminal UvrD-like_Helicase,_ATP-binding_domain P-loop_containing_nucleoside_triphosphate_hydrolase
2587409	24	Core	10.0686	9.86084	9.95819	9.34386	9.55778	9.28539		-0.566879							IPR000048 IPR014016 IPR027417	IQ_motif,_EF-hand_binding_site UvrD-like_Helicase,_ATP-binding_domain P-loop_containing_nucleoside_triphosphate_hydrolase
2606960	24	Core	12.8305	12.8548	12.8704	12.2177	13.1139	13.0372		-0.0622951							IPR014016 IPR014017 IPR027417	UvrD-like_Helicase,_ATP-binding_domain DNA_helicase,_UvrD-like,_C-terminal P-loop_containing_nucleoside_triphosphate_hydrolase
2936725	24	Core	9.98276	9.8359	10.0581	8.43015	9.46139	9.32388		-0.887108							IPR014017 IPR014016 IPR027417	DNA_helicase,_UvrD-like,_C-terminal UvrD-like_Helicase,_ATP-binding_domain P-loop_containing_nucleoside_triphosphate_hydrolase
2938661	24	Core	8.08107	8.21487	8.21609	8.06652	8.49855	8.43813		0.163723							IPR014016 IPR014017 IPR027417	UvrD-like_Helicase,_ATP-binding_domain DNA_helicase,_UvrD-like,_C-terminal P-loop_containing_nucleoside_triphosphate_hydrolase
2964668	25	Core	11.9545	11.9389	11.8293	13.0232	12.8517	12.837		0.996398							IPR001128 IPR017972	Cytochrome_P450 Cytochrome_P450,_conserved_site	KOG0158	Cytochrome_P450_CYP3/CYP5/CYP6/CYP9_subfamilies	Secondary_metabolites_biosynthesis,_transport_and_catabolism	METABOLISM	1.14.13.-	With_NADH_or_NADPH_as_one_donor,_and_incorporation_of_one_atom	Methane_metabolism Phenylalanine_metabolism Ubiquinone_biosynthesis Alkaloid_biosynthesis_I Styrene_degradation Tryptophan_metabolism Androgen_and_estrogen_metabolism Sterol_biosynthesis 1,4-Dichlorobenzene_degradation Tyrosine_metabolism Bile_acid_biosynthesis Flavonoids,_stilbene_and_lignin_biosynthesis Histidine_metabolism gamma-Hexachlorocyclohexane_degradation	Energy_Metabolism Amino_Acid_Metabolism Metabolism_of_Cofactors_and_Vitamins Biosynthesis_of_Secondary_Metabolites Biodegradation_of_Xenobiotics Lipid_Metabolism	METABOLIC	12251 4283 3721 2888 19196 19184 11397 10963 10962 10961 10960 10959 10958 10957 10956 10955 10954 10953 10952 10950 10949 10948 10947 10946 10945 10944 10943 10942 10941 10940 10939 10938 10937 10936 10781 6319	heme_binding electron_transport iron_ion_binding monooxygenase_activity 6-hydroxynicotinate_3-monooxygenase_activity 2-octaprenyl-3-methyl-6-methoxy-1,4-benzoquinol_hydroxylase limonene_monooxygenase_activity toluene_3-monooxygenase_activity phenanthrene_3,4-monooxygenase_activity 2-oxo-delta3-4,5,5-trimethylcyclopentenylacetyl-CoA_1,2-monooxygenase_activity 2-hydroxy-phenylacetate_hydroxylase_ac…	molecular_function biological_process	GO:0020037 GO:0006118 GO:0005506 GO:0004497 GO:0043731 GO:0043719 GO:0019113 GO:0018657 GO:0018656 GO:0018655 GO:0018654 GO:0018653 GO:0018652 GO:0018651 GO:0018650 GO:0018649 GO:0018648 GO:0018647 GO:0018646 GO:0018644 GO:0018643 GO:0018642 GO:0018641 GO:0018640 GO:0018639 GO:0018638 GO:0018637 GO:0018636 GO:0018635 GO:0018634 GO:0018633 GO:0018632 GO:0018631 GO:0018630 GO:0018471 GO:0008688
2911327	25	Core	12.8805	12.8751	12.8136	12.3662	12.4305	12.387		-0.461849			yes				IPR001128 IPR017972	Cytochrome_P450 Cytochrome_P450,_conserved_site	KOG0157	Cytochrome_P450_CYP4/CYP19/CYP26_subfamilies	Lipid_transport_and_metabolism Secondary_metabolites_biosynthesis,_transport_and_catabolism	METABOLISM	1.14.13.-	With_NADH_or_NADPH_as_one_donor,_and_incorporation_of_one_atom	Methane_metabolism Phenylalanine_metabolism Ubiquinone_biosynthesis Alkaloid_biosynthesis_I Styrene_degradation Tryptophan_metabolism Androgen_and_estrogen_metabolism Sterol_biosynthesis 1,4-Dichlorobenzene_degradation Tyrosine_metabolism Bile_acid_biosynthesis Flavonoids,_stilbene_and_lignin_biosynthesis Histidine_metabolism gamma-Hexachlorocyclohexane_degradation	Energy_Metabolism Amino_Acid_Metabolism Metabolism_of_Cofactors_and_Vitamins Biosynthesis_of_Secondary_Metabolites Biodegradation_of_Xenobiotics Lipid_Metabolism	METABOLIC	12251 4283 3721 2888 19196 19184 11397 10963 10962 10961 10960 10959 10958 10957 10956 10955 10954 10953 10952 10950 10949 10948 10947 10946 10945 10944 10943 10942 10941 10940 10939 10938 10937 10936 10781 6319	heme_binding electron_transport iron_ion_binding monooxygenase_activity 6-hydroxynicotinate_3-monooxygenase_activity 2-octaprenyl-3-methyl-6-methoxy-1,4-benzoquinol_hydroxylase limonene_monooxygenase_activity toluene_3-monooxygenase_activity phenanthrene_3,4-monooxygenase_activity 2-oxo-delta3-4,5,5-trimethylcyclopentenylacetyl-CoA_1,2-monooxygenase_activity 2-hydroxy-phenylacetate_hydroxylase_ac…	molecular_function biological_process	GO:0020037 GO:0006118 GO:0005506 GO:0004497 GO:0043731 GO:0043719 GO:0019113 GO:0018657 GO:0018656 GO:0018655 GO:0018654 GO:0018653 GO:0018652 GO:0018651 GO:0018650 GO:0018649 GO:0018648 GO:0018647 GO:0018646 GO:0018644 GO:0018643 GO:0018642 GO:0018641 GO:0018640 GO:0018639 GO:0018638 GO:0018637 GO:0018636 GO:0018635 GO:0018634 GO:0018633 GO:0018632 GO:0018631 GO:0018630 GO:0018471 GO:0008688
2600627	25	Core	11.5011	11.3862	11.3752	10.8914	10.9535	10.7627		-0.551637			yes				IPR001128 IPR017972	Cytochrome_P450 Cytochrome_P450,_conserved_site	KOG0684	Cytochrome_P450	Secondary_metabolites_biosynthesis,_transport_and_catabolism	METABOLISM	1.14.13.-	With_NADH_or_NADPH_as_one_donor,_and_incorporation_of_one_atom	Methane_metabolism Phenylalanine_metabolism Ubiquinone_biosynthesis Alkaloid_biosynthesis_I Styrene_degradation Tryptophan_metabolism Androgen_and_estrogen_metabolism Sterol_biosynthesis 1,4-Dichlorobenzene_degradation Tyrosine_metabolism Bile_acid_biosynthesis Flavonoids,_stilbene_and_lignin_biosynthesis Histidine_metabolism gamma-Hexachlorocyclohexane_degradation	Energy_Metabolism Amino_Acid_Metabolism Metabolism_of_Cofactors_and_Vitamins Biosynthesis_of_Secondary_Metabolites Biodegradation_of_Xenobiotics Lipid_Metabolism	METABOLIC	12251 4283 3721 2888 19196 19184 11397 10963 10962 10961 10960 10959 10958 10957 10956 10955 10954 10953 10952 10950 10949 10948 10947 10946 10945 10944 10943 10942 10941 10940 10939 10938 10937 10936 10781 6319	heme_binding electron_transport iron_ion_binding monooxygenase_activity 6-hydroxynicotinate_3-monooxygenase_activity 2-octaprenyl-3-methyl-6-methoxy-1,4-benzoquinol_hydroxylase limonene_monooxygenase_activity toluene_3-monooxygenase_activity phenanthrene_3,4-monooxygenase_activity 2-oxo-delta3-4,5,5-trimethylcyclopentenylacetyl-CoA_1,2-monooxygenase_activity 2-hydroxy-phenylacetate_hydroxylase_ac…	molecular_function biological_process	GO:0020037 GO:0006118 GO:0005506 GO:0004497 GO:0043731 GO:0043719 GO:0019113 GO:0018657 GO:0018656 GO:0018655 GO:0018654 GO:0018653 GO:0018652 GO:0018651 GO:0018650 GO:0018649 GO:0018648 GO:0018647 GO:0018646 GO:0018644 GO:0018643 GO:0018642 GO:0018641 GO:0018640 GO:0018639 GO:0018638 GO:0018637 GO:0018636 GO:0018635 GO:0018634 GO:0018633 GO:0018632 GO:0018631 GO:0018630 GO:0018471 GO:0008688
2894980	25	Core	11.222	11.2179	11.2703	10.3909	10.3455	10.2547		-0.906397							IPR001128 IPR017972	Cytochrome_P450 Cytochrome_P450,_conserved_site	KOG0158	Cytochrome_P450_CYP3/CYP5/CYP6/CYP9_subfamilies	Secondary_metabolites_biosynthesis,_transport_and_catabolism	METABOLISM	1.14.13.-	With_NADH_or_NADPH_as_one_donor,_and_incorporation_of_one_atom	Methane_metabolism Phenylalanine_metabolism Ubiquinone_biosynthesis Alkaloid_biosynthesis_I Styrene_degradation Tryptophan_metabolism Androgen_and_estrogen_metabolism Sterol_biosynthesis 1,4-Dichlorobenzene_degradation Tyrosine_metabolism Bile_acid_biosynthesis Flavonoids,_stilbene_and_lignin_biosynthesis Histidine_metabolism gamma-Hexachlorocyclohexane_degradation	Energy_Metabolism Amino_Acid_Metabolism Metabolism_of_Cofactors_and_Vitamins Biosynthesis_of_Secondary_Metabolites Biodegradation_of_Xenobiotics Lipid_Metabolism	METABOLIC	12251 4283 3721 2888 19196 19184 11397 10963 10962 10961 10960 10959 10958 10957 10956 10955 10954 10953 10952 10950 10949 10948 10947 10946 10945 10944 10943 10942 10941 10940 10939 10938 10937 10936 10781 6319	heme_binding electron_transport iron_ion_binding monooxygenase_activity 6-hydroxynicotinate_3-monooxygenase_activity 2-octaprenyl-3-methyl-6-methoxy-1,4-benzoquinol_hydroxylase limonene_monooxygenase_activity toluene_3-monooxygenase_activity phenanthrene_3,4-monooxygenase_activity 2-oxo-delta3-4,5,5-trimethylcyclopentenylacetyl-CoA_1,2-monooxygenase_activity 2-hydroxy-phenylacetate_hydroxylase_ac…	molecular_function biological_process	GO:0020037 GO:0006118 GO:0005506 GO:0004497 GO:0043731 GO:0043719 GO:0019113 GO:0018657 GO:0018656 GO:0018655 GO:0018654 GO:0018653 GO:0018652 GO:0018651 GO:0018650 GO:0018649 GO:0018648 GO:0018647 GO:0018646 GO:0018644 GO:0018643 GO:0018642 GO:0018641 GO:0018640 GO:0018639 GO:0018638 GO:0018637 GO:0018636 GO:0018635 GO:0018634 GO:0018633 GO:0018632 GO:0018631 GO:0018630 GO:0018471 GO:0008688
3026955	25	Core	12.3909	12.2373	12.2247	11.4688	11.3603	11.276		-0.915994							IPR001128 IPR017972	Cytochrome_P450 Cytochrome_P450,_conserved_site	KOG0158	Cytochrome_P450_CYP3/CYP5/CYP6/CYP9_subfamilies	Secondary_metabolites_biosynthesis,_transport_and_catabolism	METABOLISM	1.14.13.-	With_NADH_or_NADPH_as_one_donor,_and_incorporation_of_one_atom	Methane_metabolism Phenylalanine_metabolism Ubiquinone_biosynthesis Alkaloid_biosynthesis_I Styrene_degradation Tryptophan_metabolism Androgen_and_estrogen_metabolism Sterol_biosynthesis 1,4-Dichlorobenzene_degradation Tyrosine_metabolism Bile_acid_biosynthesis Flavonoids,_stilbene_and_lignin_biosynthesis Histidine_metabolism gamma-Hexachlorocyclohexane_degradation	Energy_Metabolism Amino_Acid_Metabolism Metabolism_of_Cofactors_and_Vitamins Biosynthesis_of_Secondary_Metabolites Biodegradation_of_Xenobiotics Lipid_Metabolism	METABOLIC	12251 4283 3721 2888 19196 19184 11397 10963 10962 10961 10960 10959 10958 10957 10956 10955 10954 10953 10952 10950 10949 10948 10947 10946 10945 10944 10943 10942 10941 10940 10939 10938 10937 10936 10781 6319	heme_binding electron_transport iron_ion_binding monooxygenase_activity 6-hydroxynicotinate_3-monooxygenase_activity 2-octaprenyl-3-methyl-6-methoxy-1,4-benzoquinol_hydroxylase limonene_monooxygenase_activity toluene_3-monooxygenase_activity phenanthrene_3,4-monooxygenase_activity 2-oxo-delta3-4,5,5-trimethylcyclopentenylacetyl-CoA_1,2-monooxygenase_activity 2-hydroxy-phenylacetate_hydroxylase_ac…	molecular_function biological_process	GO:0020037 GO:0006118 GO:0005506 GO:0004497 GO:0043731 GO:0043719 GO:0019113 GO:0018657 GO:0018656 GO:0018655 GO:0018654 GO:0018653 GO:0018652 GO:0018651 GO:0018650 GO:0018649 GO:0018648 GO:0018647 GO:0018646 GO:0018644 GO:0018643 GO:0018642 GO:0018641 GO:0018640 GO:0018639 GO:0018638 GO:0018637 GO:0018636 GO:0018635 GO:0018634 GO:0018633 GO:0018632 GO:0018631 GO:0018630 GO:0018471 GO:0008688
879934	25	Core	11.222	11.5073	11.2908	11.1887	10.8366	10.8614		-0.3778							IPR001128 IPR017972	Cytochrome_P450 Cytochrome_P450,_conserved_site	KOG0157	Cytochrome_P450_CYP4/CYP19/CYP26_subfamilies	Lipid_transport_and_metabolism Secondary_metabolites_biosynthesis,_transport_and_catabolism	METABOLISM						12251 4283 3721 2888	heme_binding electron_transport iron_ion_binding monooxygenase_activity	molecular_function biological_process	GO:0020037 GO:0006118 GO:0005506 GO:0004497
1760342	25	Core	8.66425	8.82803	8.76299	8.49708	8.34236	7.99582		-0.473339							IPR001128	Cytochrome_P450	KOG0158	Cytochrome_P450_CYP3/CYP5/CYP6/CYP9_subfamilies	Secondary_metabolites_biosynthesis,_transport_and_catabolism	METABOLISM	1.14.13.-	With_NADH_or_NADPH_as_one_donor,_and_incorporation_of_one_atom	Methane_metabolism Phenylalanine_metabolism Ubiquinone_biosynthesis Alkaloid_biosynthesis_I Styrene_degradation Tryptophan_metabolism Androgen_and_estrogen_metabolism Sterol_biosynthesis 1,4-Dichlorobenzene_degradation Tyrosine_metabolism Bile_acid_biosynthesis Flavonoids,_stilbene_and_lignin_biosynthesis Histidine_metabolism gamma-Hexachlorocyclohexane_degradation	Energy_Metabolism Amino_Acid_Metabolism Metabolism_of_Cofactors_and_Vitamins Biosynthesis_of_Secondary_Metabolites Biodegradation_of_Xenobiotics Lipid_Metabolism	METABOLIC	12251 4283 3721 2888 19196 19184 11397 10963 10962 10961 10960 10959 10958 10957 10956 10955 10954 10953 10952 10950 10949 10948 10947 10946 10945 10944 10943 10942 10941 10940 10939 10938 10937 10936 10781 6319	heme_binding electron_transport iron_ion_binding monooxygenase_activity 6-hydroxynicotinate_3-monooxygenase_activity 2-octaprenyl-3-methyl-6-methoxy-1,4-benzoquinol_hydroxylase limonene_monooxygenase_activity toluene_3-monooxygenase_activity phenanthrene_3,4-monooxygenase_activity 2-oxo-delta3-4,5,5-trimethylcyclopentenylacetyl-CoA_1,2-monooxygenase_activity 2-hydroxy-phenylacetate_hydroxylase_ac…	molecular_function biological_process	GO:0020037 GO:0006118 GO:0005506 GO:0004497 GO:0043731 GO:0043719 GO:0019113 GO:0018657 GO:0018656 GO:0018655 GO:0018654 GO:0018653 GO:0018652 GO:0018651 GO:0018650 GO:0018649 GO:0018648 GO:0018647 GO:0018646 GO:0018644 GO:0018643 GO:0018642 GO:0018641 GO:0018640 GO:0018639 GO:0018638 GO:0018637 GO:0018636 GO:0018635 GO:0018634 GO:0018633 GO:0018632 GO:0018631 GO:0018630 GO:0018471 GO:0008688
2864670	25	Core	11.5483	11.5227	11.1748	11.3506	11.2038	11.1607		-0.176879							IPR001128 IPR017972	Cytochrome_P450 Cytochrome_P450,_conserved_site	KOG0156	Cytochrome_P450_CYP2_subfamily	Secondary_metabolites_biosynthesis,_transport_and_catabolism	METABOLISM	1.14.13.-	With_NADH_or_NADPH_as_one_donor,_and_incorporation_of_one_atom	Methane_metabolism Phenylalanine_metabolism Ubiquinone_biosynthesis Alkaloid_biosynthesis_I Styrene_degradation Tryptophan_metabolism Androgen_and_estrogen_metabolism Sterol_biosynthesis 1,4-Dichlorobenzene_degradation Tyrosine_metabolism Bile_acid_biosynthesis Flavonoids,_stilbene_and_lignin_biosynthesis Histidine_metabolism gamma-Hexachlorocyclohexane_degradation	Energy_Metabolism Amino_Acid_Metabolism Metabolism_of_Cofactors_and_Vitamins Biosynthesis_of_Secondary_Metabolites Biodegradation_of_Xenobiotics Lipid_Metabolism	METABOLIC	12251 4283 3721 2888 19196 19184 11397 10963 10962 10961 10960 10959 10958 10957 10956 10955 10954 10953 10952 10950 10949 10948 10947 10946 10945 10944 10943 10942 10941 10940 10939 10938 10937 10936 10781 6319	heme_binding electron_transport iron_ion_binding monooxygenase_activity 6-hydroxynicotinate_3-monooxygenase_activity 2-octaprenyl-3-methyl-6-methoxy-1,4-benzoquinol_hydroxylase limonene_monooxygenase_activity toluene_3-monooxygenase_activity phenanthrene_3,4-monooxygenase_activity 2-oxo-delta3-4,5,5-trimethylcyclopentenylacetyl-CoA_1,2-monooxygenase_activity 2-hydroxy-phenylacetate_hydroxylase_ac…	molecular_function biological_process	GO:0020037 GO:0006118 GO:0005506 GO:0004497 GO:0043731 GO:0043719 GO:0019113 GO:0018657 GO:0018656 GO:0018655 GO:0018654 GO:0018653 GO:0018652 GO:0018651 GO:0018650 GO:0018649 GO:0018648 GO:0018647 GO:0018646 GO:0018644 GO:0018643 GO:0018642 GO:0018641 GO:0018640 GO:0018639 GO:0018638 GO:0018637 GO:0018636 GO:0018635 GO:0018634 GO:0018633 GO:0018632 GO:0018631 GO:0018630 GO:0018471 GO:0008688
2964652	25	Core	12.3453	12.092	12.1202	12.6116	12.7026	12.6419		0.466179							IPR001128 IPR017972	Cytochrome_P450 Cytochrome_P450,_conserved_site	KOG0156	Cytochrome_P450_CYP2_subfamily	Secondary_metabolites_biosynthesis,_transport_and_catabolism	METABOLISM	1.14.13.-	With_NADH_or_NADPH_as_one_donor,_and_incorporation_of_one_atom	Methane_metabolism Phenylalanine_metabolism Ubiquinone_biosynthesis Alkaloid_biosynthesis_I Styrene_degradation Tryptophan_metabolism Androgen_and_estrogen_metabolism Sterol_biosynthesis 1,4-Dichlorobenzene_degradation Tyrosine_metabolism Bile_acid_biosynthesis Flavonoids,_stilbene_and_lignin_biosynthesis Histidine_metabolism gamma-Hexachlorocyclohexane_degradation	Energy_Metabolism Amino_Acid_Metabolism Metabolism_of_Cofactors_and_Vitamins Biosynthesis_of_Secondary_Metabolites Biodegradation_of_Xenobiotics Lipid_Metabolism	METABOLIC	12251 4283 3721 2888 19196 19184 11397 10963 10962 10961 10960 10959 10958 10957 10956 10955 10954 10953 10952 10950 10949 10948 10947 10946 10945 10944 10943 10942 10941 10940 10939 10938 10937 10936 10781 6319	heme_binding electron_transport iron_ion_binding monooxygenase_activity 6-hydroxynicotinate_3-monooxygenase_activity 2-octaprenyl-3-methyl-6-methoxy-1,4-benzoquinol_hydroxylase limonene_monooxygenase_activity toluene_3-monooxygenase_activity phenanthrene_3,4-monooxygenase_activity 2-oxo-delta3-4,5,5-trimethylcyclopentenylacetyl-CoA_1,2-monooxygenase_activity 2-hydroxy-phenylacetate_hydroxylase_ac…	molecular_function biological_process	GO:0020037 GO:0006118 GO:0005506 GO:0004497 GO:0043731 GO:0043719 GO:0019113 GO:0018657 GO:0018656 GO:0018655 GO:0018654 GO:0018653 GO:0018652 GO:0018651 GO:0018650 GO:0018649 GO:0018648 GO:0018647 GO:0018646 GO:0018644 GO:0018643 GO:0018642 GO:0018641 GO:0018640 GO:0018639 GO:0018638 GO:0018637 GO:0018636 GO:0018635 GO:0018634 GO:0018633 GO:0018632 GO:0018631 GO:0018630 GO:0018471 GO:0008688
3026918	25	Core	9.42832	9.23646	8.82028	9.10071	8.8243	8.57662		-0.327809							IPR001128 IPR017972	Cytochrome_P450 Cytochrome_P450,_conserved_site	KOG0158	Cytochrome_P450_CYP3/CYP5/CYP6/CYP9_subfamilies	Secondary_metabolites_biosynthesis,_transport_and_catabolism	METABOLISM						12251 4283 3721 2888	heme_binding electron_transport iron_ion_binding monooxygenase_activity	molecular_function biological_process	GO:0020037 GO:0006118 GO:0005506 GO:0004497
3088334	25	Core	10.725	10.628	10.7007	10.2607	10.4734	10.2575		-0.354074							IPR001128 IPR017972	Cytochrome_P450 Cytochrome_P450,_conserved_site	KOG0159	Cytochrome_P450_CYP11/CYP12/CYP24/CYP27_subfamilies	Secondary_metabolites_biosynthesis,_transport_and_catabolism	METABOLISM	1.14.13.-	With_NADH_or_NADPH_as_one_donor,_and_incorporation_of_one_atom	Methane_metabolism Phenylalanine_metabolism Ubiquinone_biosynthesis Alkaloid_biosynthesis_I Styrene_degradation Tryptophan_metabolism Androgen_and_estrogen_metabolism Sterol_biosynthesis 1,4-Dichlorobenzene_degradation Tyrosine_metabolism Bile_acid_biosynthesis Flavonoids,_stilbene_and_lignin_biosynthesis Histidine_metabolism gamma-Hexachlorocyclohexane_degradation	Energy_Metabolism Amino_Acid_Metabolism Metabolism_of_Cofactors_and_Vitamins Biosynthesis_of_Secondary_Metabolites Biodegradation_of_Xenobiotics Lipid_Metabolism	METABOLIC	12251 4283 3721 2888 19196 19184 11397 10963 10962 10961 10960 10959 10958 10957 10956 10955 10954 10953 10952 10950 10949 10948 10947 10946 10945 10944 10943 10942 10941 10940 10939 10938 10937 10936 10781 6319	heme_binding electron_transport iron_ion_binding monooxygenase_activity 6-hydroxynicotinate_3-monooxygenase_activity 2-octaprenyl-3-methyl-6-methoxy-1,4-benzoquinol_hydroxylase limonene_monooxygenase_activity toluene_3-monooxygenase_activity phenanthrene_3,4-monooxygenase_activity 2-oxo-delta3-4,5,5-trimethylcyclopentenylacetyl-CoA_1,2-monooxygenase_activity 2-hydroxy-phenylacetate_hydroxylase_ac…	molecular_function biological_process	GO:0020037 GO:0006118 GO:0005506 GO:0004497 GO:0043731 GO:0043719 GO:0019113 GO:0018657 GO:0018656 GO:0018655 GO:0018654 GO:0018653 GO:0018652 GO:0018651 GO:0018650 GO:0018649 GO:0018648 GO:0018647 GO:0018646 GO:0018644 GO:0018643 GO:0018642 GO:0018641 GO:0018640 GO:0018639 GO:0018638 GO:0018637 GO:0018636 GO:0018635 GO:0018634 GO:0018633 GO:0018632 GO:0018631 GO:0018630 GO:0018471 GO:0008688
3140323	25	Core	11.1184	11.0185	10.8773	10.8338	10.9313	10.811		-0.14605			yes				IPR001128 IPR017972	Cytochrome_P450 Cytochrome_P450,_conserved_site	KOG0158	Cytochrome_P450_CYP3/CYP5/CYP6/CYP9_subfamilies	Secondary_metabolites_biosynthesis,_transport_and_catabolism	METABOLISM	1.14.13.-	With_NADH_or_NADPH_as_one_donor,_and_incorporation_of_one_atom	Methane_metabolism Phenylalanine_metabolism Ubiquinone_biosynthesis Alkaloid_biosynthesis_I Styrene_degradation Tryptophan_metabolism Androgen_and_estrogen_metabolism Sterol_biosynthesis 1,4-Dichlorobenzene_degradation Tyrosine_metabolism Bile_acid_biosynthesis Flavonoids,_stilbene_and_lignin_biosynthesis Histidine_metabolism gamma-Hexachlorocyclohexane_degradation	Energy_Metabolism Amino_Acid_Metabolism Metabolism_of_Cofactors_and_Vitamins Biosynthesis_of_Secondary_Metabolites Biodegradation_of_Xenobiotics Lipid_Metabolism	METABOLIC	12251 4283 3721 2888 19196 19184 11397 10963 10962 10961 10960 10959 10958 10957 10956 10955 10954 10953 10952 10950 10949 10948 10947 10946 10945 10944 10943 10942 10941 10940 10939 10938 10937 10936 10781 6319	heme_binding electron_transport iron_ion_binding monooxygenase_activity 6-hydroxynicotinate_3-monooxygenase_activity 2-octaprenyl-3-methyl-6-methoxy-1,4-benzoquinol_hydroxylase limonene_monooxygenase_activity toluene_3-monooxygenase_activity phenanthrene_3,4-monooxygenase_activity 2-oxo-delta3-4,5,5-trimethylcyclopentenylacetyl-CoA_1,2-monooxygenase_activity 2-hydroxy-phenylacetate_hydroxylase_ac…	molecular_function biological_process	GO:0020037 GO:0006118 GO:0005506 GO:0004497 GO:0043731 GO:0043719 GO:0019113 GO:0018657 GO:0018656 GO:0018655 GO:0018654 GO:0018653 GO:0018652 GO:0018651 GO:0018650 GO:0018649 GO:0018648 GO:0018647 GO:0018646 GO:0018644 GO:0018643 GO:0018642 GO:0018641 GO:0018640 GO:0018639 GO:0018638 GO:0018637 GO:0018636 GO:0018635 GO:0018634 GO:0018633 GO:0018632 GO:0018631 GO:0018630 GO:0018471 GO:0008688
2572165	27	Core	10.7733	10.5368	10.6642	8.34887	9.77958	9.50227		-1.44784							IPR008803 IPR002035 IPR027417	RHD3/Sey1 von_Willebrand_factor,_type_A P-loop_containing_nucleoside_triphosphate_hydrolase
2604872	27	Core	9.0784	8.9317	8.91189	7.24961	8.51694	8.08815		-1.02243							IPR008803 IPR027417	RHD3/Sey1 P-loop_containing_nucleoside_triphosphate_hydrolase
2880315	27	Core	10.8921	10.8851	10.8795	9.88356	10.7005	10.4537		-0.539622							IPR008803 IPR002035 IPR027417	RHD3/Sey1 von_Willebrand_factor,_type_A P-loop_containing_nucleoside_triphosphate_hydrolase
2899497	27	Core	9.89009	9.88839	9.93244	9.27805	10.2079	10.1966		-0.00944862
2899498	27	Core	11.9177	12.1599	12.0282	11.7478	12.1701	12.1905		0.000818671							IPR008803 IPR002035 IPR027417	RHD3/Sey1 von_Willebrand_factor,_type_A P-loop_containing_nucleoside_triphosphate_hydrolase
3067763	27	Core	11.553	11.6506	11.5688	10.9264	11.5652	11.5451		-0.245266							IPR008803 IPR002035 IPR027417	RHD3/Sey1 von_Willebrand_factor,_type_A P-loop_containing_nucleoside_triphosphate_hydrolase
2611325	28	Disp	5.9785	5.20369	5.93544	5.57328	5.45648	4.96003		-0.375947
2606966	29	Core	9.08797	9.14129	9.21141	8.2023	8.42257	8.40774		-0.802687							IPR027974	Domain_of_unknown_function_DUF4470
2651237	29	Core	7.61584	7.43981	7.5903	6.53863	6.81165	6.64114		-0.884841							IPR002893	Zinc_finger,_MYND-type										5939	zinc_ion_binding	molecular_function	GO:0008270
2558274	29	Core	7.83054	7.61126	7.74155	7.78272	7.94077	7.78342		0.107848							IPR002893 IPR027974	Zinc_finger,_MYND-type Domain_of_unknown_function_DUF4470										5939	zinc_ion_binding	molecular_function	GO:0008270
2600114	29	Core	6.79074	6.84795	6.87889	6.70466	7.21223	7.20958		0.20296							IPR027974	Domain_of_unknown_function_DUF4470
3143070	30	Core	10.7621	10.9002	10.9324	9.81055	10.2837	10.3009		-0.733196							IPR022099 IPR022105 IPR027417	Protein_of_unknown_function_DUF3638 Protein_of_unknown_function_DUF3645 P-loop_containing_nucleoside_triphosphate_hydrolase
2905482	30	Core	10.3146	10.3731	10.4295	9.19055	9.5907	9.84049		-0.831833							IPR022099 IPR022105 IPR027417	Protein_of_unknown_function_DUF3638 Protein_of_unknown_function_DUF3645 P-loop_containing_nucleoside_triphosphate_hydrolase
3145760	30	Core	10.4159	10.4318	10.443	9.18118	9.77194	9.73223		-0.868466							IPR022099 IPR022105 IPR027417	Protein_of_unknown_function_DUF3638 Protein_of_unknown_function_DUF3645 P-loop_containing_nucleoside_triphosphate_hydrolase
3087684	30	Core	7.42518	7.43428	7.58335	6.43741	6.25517	6.77415		-0.992027							IPR022099 IPR022105	Protein_of_unknown_function_DUF3638 Protein_of_unknown_function_DUF3645
220473	30	Core	10.3852	10.4235	10.544	9.53727	10.229	10.119		-0.489147							IPR022099 IPR022105 IPR027417	Protein_of_unknown_function_DUF3638 Protein_of_unknown_function_DUF3645 P-loop_containing_nucleoside_triphosphate_hydrolase
461899	30	Core	7.63554	8.15228	8.13761	6.13524	7.03221	7.25581		-1.16739
2174349	30	Core	11.1399	11.2524	11.2698	10.6806	11.5602	11.5322		0.0369757							IPR022099 IPR022105 IPR027417	Protein_of_unknown_function_DUF3638 Protein_of_unknown_function_DUF3645 P-loop_containing_nucleoside_triphosphate_hydrolase
2892829	30	Core	10.292	10.3498	10.3529	9.62275	10.0112	10.1832		-0.392527							IPR022099 IPR022105 IPR027417	Protein_of_unknown_function_DUF3638 Protein_of_unknown_function_DUF3645 P-loop_containing_nucleoside_triphosphate_hydrolase
2900226	30	Core	9.20691	9.70086	9.74741	8.5021	9.09295	8.74815		-0.77066							IPR022099 IPR027417	Protein_of_unknown_function_DUF3638 P-loop_containing_nucleoside_triphosphate_hydrolase
2980494	30	Core	12.5852	12.7437	12.6467	12.067	12.8626	12.8603		-0.0619432							IPR022099 IPR022105	Protein_of_unknown_function_DUF3638 Protein_of_unknown_function_DUF3645
2989701	30	Core	10.8804	11.0111	11.1121	9.96219	10.7055	10.7697		-0.522084							IPR022099 IPR022105 IPR027417	Protein_of_unknown_function_DUF3638 Protein_of_unknown_function_DUF3645 P-loop_containing_nucleoside_triphosphate_hydrolase
3092210	30	Core	11.1717	11.3136	11.4055	10.3145	10.9694	10.965		-0.54731							IPR022099 IPR022105 IPR027417	Protein_of_unknown_function_DUF3638 Protein_of_unknown_function_DUF3645 P-loop_containing_nucleoside_triphosphate_hydrolase
3139543	30	Core	9.63173	9.8009	9.92146	9.34944	9.24407	9.41328		-0.449096							IPR022099 IPR022105 IPR014001 IPR027417	Protein_of_unknown_function_DUF3638 Protein_of_unknown_function_DUF3645 Helicase_superfamily_1/2,_ATP-binding_domain P-loop_containing_nucleoside_triphosphate_hydrolase
3147123	30	Core	10.8687	10.9132	10.8752	9.74004	10.5288	10.2953		-0.69763							IPR022099 IPR022105 IPR027417	Protein_of_unknown_function_DUF3638 Protein_of_unknown_function_DUF3645 P-loop_containing_nucleoside_triphosphate_hydrolase
3012242	31	Core	3.76453	4.47546	4.8929	4.56539	4.37263	3.95049		-0.0814589
1786157	34	Core	12.9569	13.0645	13.0818	13.0818	13.658	13.6632		0.433285	Myosin_motor-GT2						IPR001609 IPR001199 IPR014876 IPR027417 IPR029044	Myosin_head,_motor_domain Cytochrome_b5-like_heme/steroid_binding_domain DEK,_C-terminal P-loop_containing_nucleoside_triphosphate_hydrolase Nucleotide-diphospho-sugar_transferases	KOG2571	Chitin_synthase/hyaluronan_synthase_(glycosyltransferases)	Cell_wall/membrane/envelope_biogenesis	CELLULAR_PROCESSES_AND_SIGNALING	2.4.1.16	Chitin_synthase	Aminosugars_metabolism	Metabolism_of_Complex_Carbohydrates	METABOLIC	21336 12251 9681 3736 2241 2540	transition_metal_ion_binding heme_binding myosin_complex ATP_binding motor_activity chitin_synthase_activity	molecular_function cellular_component	GO:0046914 GO:0020037 GO:0016459 GO:0005524 GO:0003774 GO:0004100
2739306	34	Core	12.0365	12.1509	12.1052	11.9533	12.4951	12.5223		0.226058	Myosin_motor-GT2						IPR001609 IPR001199 IPR014876 IPR027417 IPR029044	Myosin_head,_motor_domain Cytochrome_b5-like_heme/steroid_binding_domain DEK,_C-terminal P-loop_containing_nucleoside_triphosphate_hydrolase Nucleotide-diphospho-sugar_transferases	KOG2571	Chitin_synthase/hyaluronan_synthase_(glycosyltransferases)	Cell_wall/membrane/envelope_biogenesis	CELLULAR_PROCESSES_AND_SIGNALING	2.4.1.16	Chitin_synthase	Aminosugars_metabolism	Metabolism_of_Complex_Carbohydrates	METABOLIC	21336 12251 9681 3736 2241 2540	transition_metal_ion_binding heme_binding myosin_complex ATP_binding motor_activity chitin_synthase_activity	molecular_function cellular_component	GO:0046914 GO:0020037 GO:0016459 GO:0005524 GO:0003774 GO:0004100
2951695	35	Core	10.9344	10.9981	10.9433	10.5714	10.4898	10.5192		-0.431841							IPR006073 IPR027417	GTP_binding_domain P-loop_containing_nucleoside_triphosphate_hydrolase										3737	GTP_binding	molecular_function	GO:0005525
2907343	35	Core	10.3794	10.1195	10.2315	9.69689	9.64395	9.63937		-0.583373							IPR006073 IPR027417	GTP_binding_domain P-loop_containing_nucleoside_triphosphate_hydrolase										3737	GTP_binding	molecular_function	GO:0005525
2892159	35	Core	9.94772	10.0934	10.0531	9.28097	9.42777	9.45103		-0.644809							IPR006073 IPR027417	GTP_binding_domain P-loop_containing_nucleoside_triphosphate_hydrolase										3737	GTP_binding	molecular_function	GO:0005525
2971837	35	Core	11.7459	11.6527	11.6983	10.9532	11.0458	10.9763		-0.707227							IPR006073 IPR027417	GTP_binding_domain P-loop_containing_nucleoside_triphosphate_hydrolase										3737	GTP_binding	molecular_function	GO:0005525
634294	35	Core	11.1114	11.0893	11.0786	11.1339	10.9619	10.8264		-0.119023							IPR006073 IPR027417	GTP_binding_domain P-loop_containing_nucleoside_triphosphate_hydrolase										3737	GTP_binding	molecular_function	GO:0005525
635671	35	Core	8.96614	8.97992	8.84664	8.63147	8.97155	8.75621		-0.14449							IPR027417	P-loop_containing_nucleoside_triphosphate_hydrolase
636940	35	Core	9.66407	9.65882	9.5968	9.76323	9.87175	9.69706		0.137448							IPR006073 IPR027417	GTP_binding_domain P-loop_containing_nucleoside_triphosphate_hydrolase										3737	GTP_binding	molecular_function	GO:0005525
637415	35	Core	7.75447	7.91097	7.82051	7.47065	7.21223	7.7515		-0.350525							IPR006073 IPR027417	GTP_binding_domain P-loop_containing_nucleoside_triphosphate_hydrolase										3737	GTP_binding	molecular_function	GO:0005525
917240	35	Core	10.9002	10.8703	10.9248	11.0627	10.7528	10.6537		-0.075431							IPR006073 IPR027417	GTP_binding_domain P-loop_containing_nucleoside_triphosphate_hydrolase										3737	GTP_binding	molecular_function	GO:0005525
1029244	35	Core	12.0591	12.0262	12.0144	11.6606	11.7697	11.7145		-0.318299							IPR006073 IPR027417	GTP_binding_domain P-loop_containing_nucleoside_triphosphate_hydrolase										3737	GTP_binding	molecular_function	GO:0005525
2890611	35	Core	9.65283	9.50517	9.52426	9.83065	9.79849	9.66101		0.202626							IPR006073 IPR027417	GTP_binding_domain P-loop_containing_nucleoside_triphosphate_hydrolase										3737	GTP_binding	molecular_function	GO:0005525
2892146	35	Core	11.3744	11.3349	11.3947	10.6253	11.0347	10.9624		-0.493871							IPR000719 IPR008271 IPR002290 IPR027417 IPR011009	Protein_kinase_domain Serine/threonine-protein_kinase,_active_site Serine/threonine/dual_specificity_protein_kinase,_catalytic__domain P-loop_containing_nucleoside_triphosphate_hydrolase Protein_kinase-like_domain	KOG0192	Tyrosine_kinase_specific_for_activated_(GTP-bound)_p21cdc42Hs	Signal_transduction_mechanisms	CELLULAR_PROCESSES_AND_SIGNALING						4602 3736 3043 3045 3052	protein_amino_acid_phosphorylation ATP_binding protein_kinase_activity protein_serine/threonine_kinase_activity protein_kinase_CK2_activity	biological_process molecular_function	GO:0006468 GO:0005524 GO:0004672 GO:0004674 GO:0004682
2892157	35	Core	10.1497	10.0749	10.0618	10.1402	10.3364	10.1906		0.126969							IPR006073 IPR027417	GTP_binding_domain P-loop_containing_nucleoside_triphosphate_hydrolase										3737	GTP_binding	molecular_function	GO:0005525
2907339	35	Core	7.55504	7.17402	7.08976	7.91662	7.45087	7.70227		0.416979							IPR006073 IPR027417	GTP_binding_domain P-loop_containing_nucleoside_triphosphate_hydrolase										3737	GTP_binding	molecular_function	GO:0005525
2907351	35	Core	9.93054	9.93121	9.95685	10.0642	10.1851	10.204		0.211563							IPR006073 IPR027417	GTP_binding_domain P-loop_containing_nucleoside_triphosphate_hydrolase										3737	GTP_binding	molecular_function	GO:0005525
2907353	35	Core	9.68156	9.43495	9.36722	8.96545	9.06511	9.06292		-0.463418							IPR006073 IPR027417	GTP_binding_domain P-loop_containing_nucleoside_triphosphate_hydrolase										3737	GTP_binding	molecular_function	GO:0005525
3073276	35	Core	10.1474	10.255	10.2988	9.99818	10.0417	9.87792		-0.261121							IPR006073 IPR027417	GTP_binding_domain P-loop_containing_nucleoside_triphosphate_hydrolase										3737	GTP_binding	molecular_function	GO:0005525
3088680	35	Core	13.6847	13.6638	13.5913	13.3839	13.5061	13.4212		-0.209568							IPR006073 IPR027417	GTP_binding_domain P-loop_containing_nucleoside_triphosphate_hydrolase										3737	GTP_binding	molecular_function	GO:0005525
3108985	35	Core	9.34099	9.09824	9.2271	8.59433	8.96821	8.74815		-0.451881							IPR027417	P-loop_containing_nucleoside_triphosphate_hydrolase
3109017	35	Core	10.6275	10.7492	10.6983	10.3301	10.5434	10.5806		-0.206993							IPR006073 IPR027417	GTP_binding_domain P-loop_containing_nucleoside_triphosphate_hydrolase										3737	GTP_binding	molecular_function	GO:0005525
3138311	35	Core	9.00201	8.84479	8.84373	8.92115	8.59257	8.48255		-0.231423							IPR027417	P-loop_containing_nucleoside_triphosphate_hydrolase
3138323	35	Core	10.0069	10.1818	10.1909	9.77365	9.98009	9.84428		-0.260548							IPR006073 IPR027417	GTP_binding_domain P-loop_containing_nucleoside_triphosphate_hydrolase										3737	GTP_binding	molecular_function	GO:0005525
3146515	35	Core	9.37265	9.31826	9.31364	8.90228	8.48461	8.72369		-0.631326							IPR006073 IPR027417	GTP_binding_domain P-loop_containing_nucleoside_triphosphate_hydrolase										3737	GTP_binding	molecular_function	GO:0005525
3146517	35	Core	10.4451	10.3615	10.2113	9.97669	10.07	10.0518		-0.306471							IPR006073 IPR027417	GTP_binding_domain P-loop_containing_nucleoside_triphosphate_hydrolase										3737	GTP_binding	molecular_function	GO:0005525
2602292	36	Disp	5.82675	6.17074	6.0807	5.99979	5.88231	5.51051		-0.22853
1687899	37	Core	13.031	12.9854	12.9473	12.6866	12.7385	12.6468		-0.297293							IPR020946	Flavin_monooxygenase-like	KOG1399	Flavin-containing_monooxygenase	Secondary_metabolites_biosynthesis,_transport_and_catabolism	METABOLISM
1689412	37	Core	5.37398	6.06025	5.82193	4.40306	5.01403	4.05877		-1.2601									KOG1399	Flavin-containing_monooxygenase	Secondary_metabolites_biosynthesis,_transport_and_catabolism	METABOLISM
2598174	37	Core	12.584	12.6501	12.6302	12.3314	12.6831	12.5725		-0.0924118									KOG1399	Flavin-containing_monooxygenase	Secondary_metabolites_biosynthesis,_transport_and_catabolism	METABOLISM
2864803	37	Core	7.98703	8.07624	8.23395	8.39819	8.54409	8.43311		0.359383									KOG1399	Flavin-containing_monooxygenase	Secondary_metabolites_biosynthesis,_transport_and_catabolism	METABOLISM
2986543	37	Core	5.2084	4.55911	5.38371	4.90572	4.66416	4.84376		-0.245861									KOG1399	Flavin-containing_monooxygenase	Secondary_metabolites_biosynthesis,_transport_and_catabolism	METABOLISM
3006542	37	Core	9.90776	9.87519	9.93381	10.2048	10.3077	10.3309		0.375531									KOG1399	Flavin-containing_monooxygenase	Secondary_metabolites_biosynthesis,_transport_and_catabolism	METABOLISM
3006587	37	Core	13.3405	13.1217	13.1741	13.7451	13.594	13.4976		0.400079									KOG1399	Flavin-containing_monooxygenase	Secondary_metabolites_biosynthesis,_transport_and_catabolism	METABOLISM
3053185	37	Core	10.7696	10.5387	10.3177	10.8388	11.1288	11.1058		0.48245									KOG1399	Flavin-containing_monooxygenase	Secondary_metabolites_biosynthesis,_transport_and_catabolism	METABOLISM
2602355	38	Core	10.1701	10.3365	10.3385	11.1683	11.0971	10.9226		0.780964
2557669	38	Core	10.4663	10.4456	10.5741	11.1218	11.0887	10.9128		0.545703			yes
748478	38	Core	9.74644	9.96418	10.073	10.2383	10.2783	10.236		0.323003
748634	38	Core	9.41698	9.74618	9.87952	9.99284	9.76811	9.76856		0.162277
2562867	38	Core	9.48192	9.71461	9.8866	9.80243	9.63556	9.62183		-0.00776969
2581764	38	Core	9.48916	9.63974	9.89504	9.65241	9.07445	9.12651		-0.390191
2887546	38	Core	10.4506	10.4059	10.6173	10.5594	10.3557	10.236		-0.107582
2893959	38	Core	10.7388	10.9446	11.0699	10.7466	10.6782	10.6951		-0.211114
2893961	38	Core	10.2318	10.3745	10.5449	10.0316	9.84107	9.82524		-0.484466
2906799	38	Core	9.77189	9.87315	9.99007	10.1208	9.93636	9.99499		0.139002
2906800	38	Core	9.93849	10.1013	10.2	10.3145	10.3848	10.3968		0.285436
3102770	38	Core	11.3759	11.5057	11.5958	11.9274	11.8697	11.7608		0.360187
3102774	38	Core	10.2889	10.262	10.411	9.90457	9.84471	10.0969		-0.371915
2574512	39	Core	8.98675	9.0965	8.99542	8.41958	8.30052	8.27373		-0.694948							IPR011701 IPR020846	Major_facilitator_superfamily Major_facilitator_superfamily_domain	KOG2615	Permease_of_the_major_facilitator_superfamily	General_function_prediction_only	POORLY_CHARACTERIZED
2588816	39	Core	9.2003	8.93757	9.15159	8.10664	8.4563	8.1689		-0.852543							IPR011701 IPR020846	Major_facilitator_superfamily Major_facilitator_superfamily_domain	KOG2615	Permease_of_the_major_facilitator_superfamily	General_function_prediction_only	POORLY_CHARACTERIZED
2569237	39	Core	8.40576	8.6198	8.71611	9.17805	9.08988	9.21985		0.582039							IPR011701 IPR020846	Major_facilitator_superfamily Major_facilitator_superfamily_domain	KOG2615	Permease_of_the_major_facilitator_superfamily	General_function_prediction_only	POORLY_CHARACTERIZED
2849476	39	Core	12.7286	12.6649	12.7167	12.4949	12.5669	12.5059		-0.180838							IPR011701 IPR020846	Major_facilitator_superfamily Major_facilitator_superfamily_domain	KOG2615	Permease_of_the_major_facilitator_superfamily	General_function_prediction_only	POORLY_CHARACTERIZED
2993226	39	Core	7.51304	7.53067	7.46734	7.55038	7.32087	7.40687		-0.0776456							IPR011701 IPR020846	Major_facilitator_superfamily Major_facilitator_superfamily_domain	KOG2615	Permease_of_the_major_facilitator_superfamily	General_function_prediction_only	POORLY_CHARACTERIZED
2894967	40	Core	12.4125	12.2356	12.1707	12.4012	12.1628	12.1781		-0.0255127							IPR005123 IPR026992	Oxoglutarate/iron-dependent_dioxygenase Non-haem_dioxygenase_N-terminal_domain	KOG0143	Iron/ascorbate_family_oxidoreductases	Secondary_metabolites_biosynthesis,_transport_and_catabolism General_function_prediction_only	METABOLISM POORLY_CHARACTERIZED	1.14.11.15	Gibberellin_3-beta-dioxygenase				9908	gibberellin_3-beta-dioxygenase_activity	molecular_function	GO:0016707
2900888	41	Core	7.24019	6.92091	7.24756	6.32855	5.73302	6.09763		-1.08315							IPR008775	Phytanoyl-CoA_dioxygenase
3098745	42	Core	9.73886	9.59709	9.50232	9.77572	9.64604	9.51658		0.033358
3138093	42	Core	10.0057	9.70201	9.9474	9.31276	9.43987	9.30751		-0.531648							IPR014017 IPR014016 IPR027417	DNA_helicase,_UvrD-like,_C-terminal UvrD-like_Helicase,_ATP-binding_domain P-loop_containing_nucleoside_triphosphate_hydrolase
3109354	43	Core	11.9753	11.9779	11.8252	12.5544	12.8401	12.8668		0.827673							IPR001138 IPR007219 IPR017896	Zn(2)-C6_fungal-type_DNA-binding_domain Transcription_factor_domain,_fungi 4Fe-4S_ferredoxin-type,_iron-sulphur_binding_domain										5939 4504 3838 2196 4499 2176	zinc_ion_binding regulation_of_transcription,_DNA-dependent nucleus transcription_factor_activity transcription DNA_binding	molecular_function biological_process cellular_component	GO:0008270 GO:0006355 GO:0005634 GO:0003700 GO:0006350 GO:0003677
2586961	43	Core	9.05176	9.17978	9.08426	9.59951	9.82824	9.94118		0.68438							IPR001138 IPR007219 IPR017896	Zn(2)-C6_fungal-type_DNA-binding_domain Transcription_factor_domain,_fungi 4Fe-4S_ferredoxin-type,_iron-sulphur_binding_domain					2.1.1.77	Protein-L-isoaspartate(D-aspartate)_O-methyltransferase				5939 4504 3838 2196 4499 2176 3085	zinc_ion_binding regulation_of_transcription,_DNA-dependent nucleus transcription_factor_activity transcription DNA_binding protein-L-isoaspartate_(D-aspartate)_O-methyltransferase_activity	molecular_function biological_process cellular_component	GO:0008270 GO:0006355 GO:0005634 GO:0003700 GO:0006350 GO:0003677 GO:0004719
2576188	43	Core	11.1079	10.9427	11.041	10.3244	11.0259	10.9745		-0.255585							IPR007219 IPR001138	Transcription_factor_domain,_fungi Zn(2)-C6_fungal-type_DNA-binding_domain										5939 4504 3838 2196 4499 2176	zinc_ion_binding regulation_of_transcription,_DNA-dependent nucleus transcription_factor_activity transcription DNA_binding	molecular_function biological_process cellular_component	GO:0008270 GO:0006355 GO:0005634 GO:0003700 GO:0006350 GO:0003677
2576224	43	Core	9.77189	9.6951	9.74118	10.0053	10.4108	10.4475		0.551816							IPR001138 IPR007219 IPR017896	Zn(2)-C6_fungal-type_DNA-binding_domain Transcription_factor_domain,_fungi 4Fe-4S_ferredoxin-type,_iron-sulphur_binding_domain					2.1.1.77	Protein-L-isoaspartate(D-aspartate)_O-methyltransferase				5939 4504 3838 2196 4499 2176 3085	zinc_ion_binding regulation_of_transcription,_DNA-dependent nucleus transcription_factor_activity transcription DNA_binding protein-L-isoaspartate_(D-aspartate)_O-methyltransferase_activity	molecular_function biological_process cellular_component	GO:0008270 GO:0006355 GO:0005634 GO:0003700 GO:0006350 GO:0003677 GO:0004719
2584967	43	Core	9.02958	9.16317	9.10867	8.30931	9.30353	9.25726		-0.143774							IPR001138 IPR007219	Zn(2)-C6_fungal-type_DNA-binding_domain Transcription_factor_domain,_fungi										5939 4504 3838 2196 4499 2176	zinc_ion_binding regulation_of_transcription,_DNA-dependent nucleus transcription_factor_activity transcription DNA_binding	molecular_function biological_process cellular_component	GO:0008270 GO:0006355 GO:0005634 GO:0003700 GO:0006350 GO:0003677
2584973	43	Core	12.4015	12.4164	12.3618	11.1762	12.0537	12.0967		-0.617685							IPR001138 IPR007219 IPR017896	Zn(2)-C6_fungal-type_DNA-binding_domain Transcription_factor_domain,_fungi 4Fe-4S_ferredoxin-type,_iron-sulphur_binding_domain										5939 4504 3838 2196 4499 2176	zinc_ion_binding regulation_of_transcription,_DNA-dependent nucleus transcription_factor_activity transcription DNA_binding	molecular_function biological_process cellular_component	GO:0008270 GO:0006355 GO:0005634 GO:0003700 GO:0006350 GO:0003677
2586959	43	Core	11.5444	11.4375	11.3971	10.6639	11.2831	11.2633		-0.389569							IPR007219 IPR001138	Transcription_factor_domain,_fungi Zn(2)-C6_fungal-type_DNA-binding_domain										5939 4504 3838 2196 4499 2176	zinc_ion_binding regulation_of_transcription,_DNA-dependent nucleus transcription_factor_activity transcription DNA_binding	molecular_function biological_process cellular_component	GO:0008270 GO:0006355 GO:0005634 GO:0003700 GO:0006350 GO:0003677
2586962	43	Core	10.5414	10.4422	10.4256	9.96219	10.3997	10.44		-0.202416							IPR001138 IPR007219	Zn(2)-C6_fungal-type_DNA-binding_domain Transcription_factor_domain,_fungi										5939 4504 3838 2196 4499 2176	zinc_ion_binding regulation_of_transcription,_DNA-dependent nucleus transcription_factor_activity transcription DNA_binding	molecular_function biological_process cellular_component	GO:0008270 GO:0006355 GO:0005634 GO:0003700 GO:0006350 GO:0003677
2892561	43	Core	13.1103	13.1578	12.9859	12.4325	13.0313	13.0109		-0.259749							IPR007219	Transcription_factor_domain,_fungi										5939 4499 3838 2176	zinc_ion_binding transcription nucleus DNA_binding	molecular_function biological_process cellular_component	GO:0008270 GO:0006350 GO:0005634 GO:0003677
2911156	43	Core	9.56478	9.63974	9.63091	9.32414	9.45901	9.31844		-0.244608							IPR007219	Transcription_factor_domain,_fungi										5939 4499 3838 2176	zinc_ion_binding transcription nucleus DNA_binding	molecular_function biological_process cellular_component	GO:0008270 GO:0006350 GO:0005634 GO:0003677
2941588	43	Core	9.1981	9.07001	9.11108	8.52695	9.4008	9.4781		0.00888456							IPR001138 IPR007219 IPR017896	Zn(2)-C6_fungal-type_DNA-binding_domain Transcription_factor_domain,_fungi 4Fe-4S_ferredoxin-type,_iron-sulphur_binding_domain										5939 4504 3838 2196 4499 2176	zinc_ion_binding regulation_of_transcription,_DNA-dependent nucleus transcription_factor_activity transcription DNA_binding	molecular_function biological_process cellular_component	GO:0008270 GO:0006355 GO:0005634 GO:0003700 GO:0006350 GO:0003677
2976902	43	Core	10.499	10.563	10.4507	10.4941	10.961	10.9289		0.290465							IPR001138 IPR007219 IPR017896	Zn(2)-C6_fungal-type_DNA-binding_domain Transcription_factor_domain,_fungi 4Fe-4S_ferredoxin-type,_iron-sulphur_binding_domain										5939 4504 3838 2196 4499 2176	zinc_ion_binding regulation_of_transcription,_DNA-dependent nucleus transcription_factor_activity transcription DNA_binding	molecular_function biological_process cellular_component	GO:0008270 GO:0006355 GO:0005634 GO:0003700 GO:0006350 GO:0003677
2976965	43	Core	9.33698	9.48927	9.20916	8.57063	9.44468	9.51183		-0.169426							IPR001138 IPR007219	Zn(2)-C6_fungal-type_DNA-binding_domain Transcription_factor_domain,_fungi										5939 4504 3838 2196 4499 2176	zinc_ion_binding regulation_of_transcription,_DNA-dependent nucleus transcription_factor_activity transcription DNA_binding	molecular_function biological_process cellular_component	GO:0008270 GO:0006355 GO:0005634 GO:0003700 GO:0006350 GO:0003677
3093210	43	Core	10.6251	10.5134	10.4668	10.4903	10.8799	10.6888		0.151249							IPR001138 IPR007219	Zn(2)-C6_fungal-type_DNA-binding_domain Transcription_factor_domain,_fungi										5939 4504 3838 2196 4499 2176	zinc_ion_binding regulation_of_transcription,_DNA-dependent nucleus transcription_factor_activity transcription DNA_binding	molecular_function biological_process cellular_component	GO:0008270 GO:0006355 GO:0005634 GO:0003700 GO:0006350 GO:0003677
3125428	43	Core	11.1785	11.2175	11.2034	10.918	11.2158	11.2476		-0.0726216							IPR001138 IPR007219	Zn(2)-C6_fungal-type_DNA-binding_domain Transcription_factor_domain,_fungi										5939 4504 3838 2196 4499 2176	zinc_ion_binding regulation_of_transcription,_DNA-dependent nucleus transcription_factor_activity transcription DNA_binding	molecular_function biological_process cellular_component	GO:0008270 GO:0006355 GO:0005634 GO:0003700 GO:0006350 GO:0003677
3125432	43	Core	11.1387	11.2159	11.1753	10.5974	11.4681	11.3458		-0.0395345							IPR007219 IPR001138 IPR017896	Transcription_factor_domain,_fungi Zn(2)-C6_fungal-type_DNA-binding_domain 4Fe-4S_ferredoxin-type,_iron-sulphur_binding_domain										5939 4504 3838 2196 4499 2176	zinc_ion_binding regulation_of_transcription,_DNA-dependent nucleus transcription_factor_activity transcription DNA_binding	molecular_function biological_process cellular_component	GO:0008270 GO:0006355 GO:0005634 GO:0003700 GO:0006350 GO:0003677
2877133	46	Core	11.0138	10.9265	10.9575	11.8305	11.652	11.5613		0.715318							IPR011701 IPR020846	Major_facilitator_superfamily Major_facilitator_superfamily_domain	KOG2533	Permease_of_the_major_facilitator_superfamily	Carbohydrate_transport_and_metabolism	METABOLISM
2903040	46	Core	11.9913	11.7036	11.8208	10.9596	11.0089	10.9909		-0.852092							IPR011701 IPR020846	Major_facilitator_superfamily Major_facilitator_superfamily_domain	KOG2533	Permease_of_the_major_facilitator_superfamily	Carbohydrate_transport_and_metabolism	METABOLISM
3142603	46	Core	8.83875	8.87571	8.81435	7.6351	8.00731	8.01611		-0.956764							IPR011701 IPR020846	Major_facilitator_superfamily Major_facilitator_superfamily_domain	KOG2533	Permease_of_the_major_facilitator_superfamily	Carbohydrate_transport_and_metabolism	METABOLISM
2559194	46	Core	8.68647	8.63674	8.22058	7.88621	8.05841	8.18691		-0.470751							IPR011701 IPR020846	Major_facilitator_superfamily Major_facilitator_superfamily_domain	KOG2533	Permease_of_the_major_facilitator_superfamily	Carbohydrate_transport_and_metabolism	METABOLISM
2566600	46	Core	11.6369	11.3639	11.3867	11.4835	11.4527	11.4357		-0.00518044							IPR011701 IPR020846	Major_facilitator_superfamily Major_facilitator_superfamily_domain	KOG2533	Permease_of_the_major_facilitator_superfamily	Carbohydrate_transport_and_metabolism	METABOLISM
2888757	46	Core	12.0515	11.916	12.0381	11.7951	11.9202	11.8633		-0.142353							IPR011701 IPR020846	Major_facilitator_superfamily Major_facilitator_superfamily_domain	KOG2533	Permease_of_the_major_facilitator_superfamily	Carbohydrate_transport_and_metabolism	METABOLISM
2897475	46	Core	6.03895	6.46987	6.46037	7.22552	7.04493	7.65991		0.98706							IPR011701 IPR020846	Major_facilitator_superfamily Major_facilitator_superfamily_domain	KOG2533	Permease_of_the_major_facilitator_superfamily	Carbohydrate_transport_and_metabolism	METABOLISM
3032177	46	Core	7.56878	7.28259	7.09954	8.19612	7.57013	7.41708		0.410805							IPR011701 IPR020846	Major_facilitator_superfamily Major_facilitator_superfamily_domain	KOG2533	Permease_of_the_major_facilitator_superfamily	Carbohydrate_transport_and_metabolism	METABOLISM
3060686	46	Core	10.4608	10.2721	10.4334	10.3963	10.7165	10.6154		0.187289							IPR011701 IPR020846	Major_facilitator_superfamily Major_facilitator_superfamily_domain	KOG2533	Permease_of_the_major_facilitator_superfamily	Carbohydrate_transport_and_metabolism	METABOLISM
3104384	46	Core	11.7729	11.7662	11.8812	11.7038	11.7485	11.7543		-0.0712491							IPR011701 IPR020846	Major_facilitator_superfamily Major_facilitator_superfamily_domain	KOG2533	Permease_of_the_major_facilitator_superfamily	Carbohydrate_transport_and_metabolism	METABOLISM
3121208	46	Core	8.69588	8.64394	8.71611	8.49708	8.80946	8.6988		-0.0168643							IPR011701 IPR020846	Major_facilitator_superfamily Major_facilitator_superfamily_domain	KOG2533	Permease_of_the_major_facilitator_superfamily	Carbohydrate_transport_and_metabolism	METABOLISM
3142604	46	Core	10.4506	10.2929	10.3167	9.9346	10.1099	10.108		-0.302582							IPR011701 IPR020846	Major_facilitator_superfamily Major_facilitator_superfamily_domain	KOG2533	Permease_of_the_major_facilitator_superfamily	Carbohydrate_transport_and_metabolism	METABOLISM
3145388	46	Core	9.38046	9.35967	9.27102	9.1237	9.32195	9.36927		-0.06541			yes				IPR011701 IPR020846	Major_facilitator_superfamily Major_facilitator_superfamily_domain	KOG2533	Permease_of_the_major_facilitator_superfamily	Carbohydrate_transport_and_metabolism	METABOLISM
3145389	46	Core	10.8975	10.6274	10.7301	9.98926	10.326	10.4512		-0.496161							IPR011701 IPR020846	Major_facilitator_superfamily Major_facilitator_superfamily_domain	KOG2533	Permease_of_the_major_facilitator_superfamily	Carbohydrate_transport_and_metabolism	METABOLISM
282504	47	Core	8.85004	8.77435	8.63777	8.87157	8.77168	8.79978		0.0602883							IPR004993	GH3_auxin-responsive_promoter
462796	47	Core	8.9944	9.20272	8.92295	8.64969	8.5969	8.63026		-0.414411							IPR004993	GH3_auxin-responsive_promoter
782352	47	Core	9.67522	9.83695	9.76594	9.38249	9.39086	9.41837		-0.36213							IPR004993	GH3_auxin-responsive_promoter
2564611	47	Core	8.77206	8.8593	8.7413	9.06043	8.60551	8.70298		-0.00124845							IPR004993	GH3_auxin-responsive_promoter
2599724	47	Core	7.58913	7.88284	7.7227	7.6351	7.26757	7.5436		-0.249465							IPR004993	GH3_auxin-responsive_promoter
2890200	47	Core	7.77831	7.69223	7.64472	7.93159	7.54347	7.48658		-0.0512093							IPR004993	GH3_auxin-responsive_promoter
2995151	48	Core	11.8769	11.7997	11.9584	11.2763	11.4869	11.4288		-0.481003							IPR006073 IPR027417	GTP_binding_domain P-loop_containing_nucleoside_triphosphate_hydrolase										3737	GTP_binding	molecular_function	GO:0005525
1343964	48	Core	9.56306	9.73723	9.82016	10.1386	9.88774	10.017		0.307622							IPR006073 IPR027417	GTP_binding_domain P-loop_containing_nucleoside_triphosphate_hydrolase										3737	GTP_binding	molecular_function	GO:0005525
1485074	48	Core	9.04686	8.87162	8.95291	8.11976	9.23854	9.39532		-0.0392552							IPR006073 IPR027417	GTP_binding_domain P-loop_containing_nucleoside_triphosphate_hydrolase										3737	GTP_binding	molecular_function	GO:0005525
2601446	48	Core	10.108	9.9507	9.93244	10.3539	10.2346	10.2303		0.27588							IPR006073 IPR027417	GTP_binding_domain P-loop_containing_nucleoside_triphosphate_hydrolase										3737	GTP_binding	molecular_function	GO:0005525
2601447	48	Core	11.5025	11.5386	11.5898	11.545	11.5871	11.5133		0.00486194							IPR006073 IPR027417	GTP_binding_domain P-loop_containing_nucleoside_triphosphate_hydrolase										3737	GTP_binding	molecular_function	GO:0005525
2887873	48	Core	8.67063	8.5853	8.41709	7.90908	8.80198	8.70714		-0.0849402							IPR006073 IPR027417	GTP_binding_domain P-loop_containing_nucleoside_triphosphate_hydrolase										3737	GTP_binding	molecular_function	GO:0005525
2887878	48	Core	10.7089	10.7839	10.7689	10.8605	11.0323	10.9501		0.193733							IPR006073 IPR027417	GTP_binding_domain P-loop_containing_nucleoside_triphosphate_hydrolase										3737	GTP_binding	molecular_function	GO:0005525
2887879	48	Core	9.55446	9.66591	9.35095	9.31561	9.31409	9.60183		-0.113264							IPR006073 IPR027417	GTP_binding_domain P-loop_containing_nucleoside_triphosphate_hydrolase										3737	GTP_binding	molecular_function	GO:0005525
2887881	48	Core	10.4395	10.4661	10.6501	10.631	10.8512	10.6558		0.194129							IPR006073 IPR027417	GTP_binding_domain P-loop_containing_nucleoside_triphosphate_hydrolase										3737	GTP_binding	molecular_function	GO:0005525
2892698	48	Core	9.11864	9.15983	8.9257	8.86768	8.67265	8.8153		-0.282843							IPR006073 IPR027417	GTP_binding_domain P-loop_containing_nucleoside_triphosphate_hydrolase										3737	GTP_binding	molecular_function	GO:0005525
2911527	48	Core	11.3681	11.4413	11.4818	10.7328	11.4729	11.4231		-0.220803							IPR006073 IPR027417	GTP_binding_domain P-loop_containing_nucleoside_triphosphate_hydrolase										3737	GTP_binding	molecular_function	GO:0005525
2911528	48	Core	11.153	11.237	11.3046	11.0151	11.2002	11.0288		-0.150152							IPR006073 IPR027417	GTP_binding_domain P-loop_containing_nucleoside_triphosphate_hydrolase										3737	GTP_binding	molecular_function	GO:0005525
2911536	48	Core	8.81302	8.84895	8.75064	8.5021	8.84628	8.6126		-0.150544							IPR006073 IPR027417	GTP_binding_domain P-loop_containing_nucleoside_triphosphate_hydrolase										3737	GTP_binding	molecular_function	GO:0005525
2987702	48	Core	10.9384	10.928	11.0587	10.8886	10.9331	10.8799		-0.0745146							IPR006073 IPR027417	GTP_binding_domain P-loop_containing_nucleoside_triphosphate_hydrolase										3737	GTP_binding	molecular_function	GO:0005525
3097245	48	Core	9.90641	9.73048	9.91594	9.30128	9.72921	9.83479		-0.229181							IPR006073 IPR027417	GTP_binding_domain P-loop_containing_nucleoside_triphosphate_hydrolase										3737	GTP_binding	molecular_function	GO:0005525
3148586	48	Core	12.356	12.3938	12.35	12.3168	12.4551	12.3805		0.0175445							IPR006073 IPR027417	GTP_binding_domain P-loop_containing_nucleoside_triphosphate_hydrolase										3737	GTP_binding	molecular_function	GO:0005525
2562818	50	Core	8.95834	8.48193	8.65112	8.51706	8.71706	8.55367		-0.101197							IPR011701 IPR020846	Major_facilitator_superfamily Major_facilitator_superfamily_domain	KOG2504	Monocarboxylate_transporter	Carbohydrate_transport_and_metabolism	METABOLISM
2566811	50	Core	10.3167	10.0206	10.1943	10.2562	10.4316	10.2912		0.149137							IPR011701 IPR020846	Major_facilitator_superfamily Major_facilitator_superfamily_domain	KOG2504	Monocarboxylate_transporter	Carbohydrate_transport_and_metabolism	METABOLISM
2566933	50	Core	13.921	13.4172	13.4766	13.7497	13.8263	13.7405		0.167211							IPR011701 IPR020846	Major_facilitator_superfamily Major_facilitator_superfamily_domain	KOG2504	Monocarboxylate_transporter	Carbohydrate_transport_and_metabolism	METABOLISM
2614641	50	Core	5.99893	5.64763	6.17618	5.41189	6.06834	5.39131		-0.317068							IPR020846	Major_facilitator_superfamily_domain	KOG2504	Monocarboxylate_transporter	Carbohydrate_transport_and_metabolism	METABOLISM
2867555	50	Core	8.64169	8.50584	8.65112	9.03293	9.06511	9.0855		0.461628							IPR020846	Major_facilitator_superfamily_domain	KOG2504	Monocarboxylate_transporter	Carbohydrate_transport_and_metabolism	METABOLISM
2873306	50	Core	9.75247	9.65289	9.62922	9.82665	9.8592	9.79032		0.1472							IPR020846	Major_facilitator_superfamily_domain	KOG2504	Monocarboxylate_transporter	Carbohydrate_transport_and_metabolism	METABOLISM
2873433	50	Core	7.35559	7.32502	7.2737	7.285	7.58763	7.58945		0.169255							IPR011701 IPR020846	Major_facilitator_superfamily Major_facilitator_superfamily_domain	KOG2504	Monocarboxylate_transporter	Carbohydrate_transport_and_metabolism	METABOLISM
2878136	50	Core	13.8203	13.5169	13.5504	13.6448	13.607	13.598		-0.0125808							IPR011701 IPR020846	Major_facilitator_superfamily Major_facilitator_superfamily_domain	KOG2504	Monocarboxylate_transporter	Carbohydrate_transport_and_metabolism	METABOLISM
2891008	50	Core	11.0848	11.0773	10.9303	11.173	11.3622	11.3377		0.260161							IPR011701 IPR020846	Major_facilitator_superfamily Major_facilitator_superfamily_domain	KOG2504	Monocarboxylate_transporter	Carbohydrate_transport_and_metabolism	METABOLISM
2993728	50	Core	7.15171	6.96758	7.11889	6.75601	6.53323	6.26522		-0.561242							IPR020846	Major_facilitator_superfamily_domain	KOG2504	Monocarboxylate_transporter	Carbohydrate_transport_and_metabolism	METABOLISM
3089704	52	Core	8.6514	8.61247	8.51165	9.37977	9.51268	9.45599		0.857638							IPR015590 IPR016160 IPR029510 IPR016161	Aldehyde_dehydrogenase_domain Aldehyde_dehydrogenase,_cysteine_active_site Aldehyde_dehydrogenase,_glutamic_acid_active_site Aldehyde/histidinol_dehydrogenase	KOG2450	Aldehyde_dehydrogenase	Energy_production_and_conversion	METABOLISM	1.2.1.3	Aldehyde_dehydrogenase_(NAD+)	1,2-Dichloroethane_degradation Tryptophan_metabolism Glycerolipid_metabolism Valine,_leucine_and_isoleucine_degradation Glycolysis_/_Gluconeogenesis Propanoate_metabolism Fatty_acid_metabolism Bile_acid_biosynthesis Arginine_and_proline_metabolism Butanoate_metabolism beta-Alanine_metabolism Pyruvate_metabolism Histidine_metabolism Lysine_degradation Ascorbate_and_aldarate_metabolism	Biodegradation_of_Xenobiotics Amino_Acid_Metabolism Metabolism_of_Complex_Lipids Carbohydrate_Metabolism Lipid_Metabolism Metabolism_of_Other_Amino_Acids	METABOLIC	9710 5830 2473	oxidoreductase_activity metabolic_process aldehyde_dehydrogenase_(NAD)_activity	molecular_function biological_process	GO:0016491 GO:0008152 GO:0004029
1508627	52	Core	7.60255	7.38928	7.3818	7.38625	7.5789	7.44727		0.0129339							IPR015590 IPR016160 IPR029510 IPR016161	Aldehyde_dehydrogenase_domain Aldehyde_dehydrogenase,_cysteine_active_site Aldehyde_dehydrogenase,_glutamic_acid_active_site Aldehyde/histidinol_dehydrogenase	KOG2450	Aldehyde_dehydrogenase	Energy_production_and_conversion	METABOLISM	1.2.1.3	Aldehyde_dehydrogenase_(NAD+)	1,2-Dichloroethane_degradation Tryptophan_metabolism Glycerolipid_metabolism Valine,_leucine_and_isoleucine_degradation Glycolysis_/_Gluconeogenesis Propanoate_metabolism Fatty_acid_metabolism Bile_acid_biosynthesis Arginine_and_proline_metabolism Butanoate_metabolism beta-Alanine_metabolism Pyruvate_metabolism Histidine_metabolism Lysine_degradation Ascorbate_and_aldarate_metabolism	Biodegradation_of_Xenobiotics Amino_Acid_Metabolism Metabolism_of_Complex_Lipids Carbohydrate_Metabolism Lipid_Metabolism Metabolism_of_Other_Amino_Acids	METABOLIC	9710 5830 2473	oxidoreductase_activity metabolic_process aldehyde_dehydrogenase_(NAD)_activity	molecular_function biological_process	GO:0016491 GO:0008152 GO:0004029
2563624	52	Core	8.76908	8.65111	8.82028	8.4717	8.08946	8.28492		-0.464797							IPR015590 IPR016160 IPR029510 IPR016161	Aldehyde_dehydrogenase_domain Aldehyde_dehydrogenase,_cysteine_active_site Aldehyde_dehydrogenase,_glutamic_acid_active_site Aldehyde/histidinol_dehydrogenase	KOG2450	Aldehyde_dehydrogenase	Energy_production_and_conversion	METABOLISM	1.2.1.3	Aldehyde_dehydrogenase_(NAD+)	1,2-Dichloroethane_degradation Tryptophan_metabolism Glycerolipid_metabolism Valine,_leucine_and_isoleucine_degradation Glycolysis_/_Gluconeogenesis Propanoate_metabolism Fatty_acid_metabolism Bile_acid_biosynthesis Arginine_and_proline_metabolism Butanoate_metabolism beta-Alanine_metabolism Pyruvate_metabolism Histidine_metabolism Lysine_degradation Ascorbate_and_aldarate_metabolism	Biodegradation_of_Xenobiotics Amino_Acid_Metabolism Metabolism_of_Complex_Lipids Carbohydrate_Metabolism Lipid_Metabolism Metabolism_of_Other_Amino_Acids	METABOLIC	9710 5830 2473	oxidoreductase_activity metabolic_process aldehyde_dehydrogenase_(NAD)_activity	molecular_function biological_process	GO:0016491 GO:0008152 GO:0004029
2866589	52	Core	9.99807	9.91938	9.86813	9.90267	9.49656	9.37975		-0.335535							IPR015590 IPR016160 IPR029510 IPR016161	Aldehyde_dehydrogenase_domain Aldehyde_dehydrogenase,_cysteine_active_site Aldehyde_dehydrogenase,_glutamic_acid_active_site Aldehyde/histidinol_dehydrogenase	KOG2450	Aldehyde_dehydrogenase	Energy_production_and_conversion	METABOLISM	1.2.1.3	Aldehyde_dehydrogenase_(NAD+)	1,2-Dichloroethane_degradation Tryptophan_metabolism Glycerolipid_metabolism Valine,_leucine_and_isoleucine_degradation Glycolysis_/_Gluconeogenesis Propanoate_metabolism Fatty_acid_metabolism Bile_acid_biosynthesis Arginine_and_proline_metabolism Butanoate_metabolism beta-Alanine_metabolism Pyruvate_metabolism Histidine_metabolism Lysine_degradation Ascorbate_and_aldarate_metabolism	Biodegradation_of_Xenobiotics Amino_Acid_Metabolism Metabolism_of_Complex_Lipids Carbohydrate_Metabolism Lipid_Metabolism Metabolism_of_Other_Amino_Acids	METABOLIC	9710 5830 2473	oxidoreductase_activity metabolic_process aldehyde_dehydrogenase_(NAD)_activity	molecular_function biological_process	GO:0016491 GO:0008152 GO:0004029
2936225	52	Core	15.2935	15.2194	15.2398	15.2038	15.0784	15.0456		-0.141652							IPR015590 IPR016160 IPR029510 IPR016161	Aldehyde_dehydrogenase_domain Aldehyde_dehydrogenase,_cysteine_active_site Aldehyde_dehydrogenase,_glutamic_acid_active_site Aldehyde/histidinol_dehydrogenase	KOG2450	Aldehyde_dehydrogenase	Energy_production_and_conversion	METABOLISM	1.2.1.3	Aldehyde_dehydrogenase_(NAD+)	1,2-Dichloroethane_degradation Tryptophan_metabolism Glycerolipid_metabolism Valine,_leucine_and_isoleucine_degradation Glycolysis_/_Gluconeogenesis Propanoate_metabolism Fatty_acid_metabolism Bile_acid_biosynthesis Arginine_and_proline_metabolism Butanoate_metabolism beta-Alanine_metabolism Pyruvate_metabolism Histidine_metabolism Lysine_degradation Ascorbate_and_aldarate_metabolism	Biodegradation_of_Xenobiotics Amino_Acid_Metabolism Metabolism_of_Complex_Lipids Carbohydrate_Metabolism Lipid_Metabolism Metabolism_of_Other_Amino_Acids	METABOLIC	9710 5830 2473	oxidoreductase_activity metabolic_process aldehyde_dehydrogenase_(NAD)_activity	molecular_function biological_process	GO:0016491 GO:0008152 GO:0004029
2964821	52	Core	10.3024	10.1876	10.1122	10.5203	10.6772	10.4941		0.363128							IPR015590 IPR016160 IPR029510 IPR016161	Aldehyde_dehydrogenase_domain Aldehyde_dehydrogenase,_cysteine_active_site Aldehyde_dehydrogenase,_glutamic_acid_active_site Aldehyde/histidinol_dehydrogenase	KOG2450	Aldehyde_dehydrogenase	Energy_production_and_conversion	METABOLISM	1.2.1.3	Aldehyde_dehydrogenase_(NAD+)	1,2-Dichloroethane_degradation Tryptophan_metabolism Glycerolipid_metabolism Valine,_leucine_and_isoleucine_degradation Glycolysis_/_Gluconeogenesis Propanoate_metabolism Fatty_acid_metabolism Bile_acid_biosynthesis Arginine_and_proline_metabolism Butanoate_metabolism beta-Alanine_metabolism Pyruvate_metabolism Histidine_metabolism Lysine_degradation Ascorbate_and_aldarate_metabolism	Biodegradation_of_Xenobiotics Amino_Acid_Metabolism Metabolism_of_Complex_Lipids Carbohydrate_Metabolism Lipid_Metabolism Metabolism_of_Other_Amino_Acids	METABOLIC	9710 5830 2473	oxidoreductase_activity metabolic_process aldehyde_dehydrogenase_(NAD)_activity	molecular_function biological_process	GO:0016491 GO:0008152 GO:0004029
3140315	52	Core	9.35691	9.30469	9.236	9.4307	9.53991	9.39274		0.155249							IPR015590 IPR016160 IPR029510 IPR016161	Aldehyde_dehydrogenase_domain Aldehyde_dehydrogenase,_cysteine_active_site Aldehyde_dehydrogenase,_glutamic_acid_active_site Aldehyde/histidinol_dehydrogenase	KOG2450	Aldehyde_dehydrogenase	Energy_production_and_conversion	METABOLISM	1.2.1.3	Aldehyde_dehydrogenase_(NAD+)	1,2-Dichloroethane_degradation Tryptophan_metabolism Glycerolipid_metabolism Valine,_leucine_and_isoleucine_degradation Glycolysis_/_Gluconeogenesis Propanoate_metabolism Fatty_acid_metabolism Bile_acid_biosynthesis Arginine_and_proline_metabolism Butanoate_metabolism beta-Alanine_metabolism Pyruvate_metabolism Histidine_metabolism Lysine_degradation Ascorbate_and_aldarate_metabolism	Biodegradation_of_Xenobiotics Amino_Acid_Metabolism Metabolism_of_Complex_Lipids Carbohydrate_Metabolism Lipid_Metabolism Metabolism_of_Other_Amino_Acids	METABOLIC	9710 5830 2473	oxidoreductase_activity metabolic_process aldehyde_dehydrogenase_(NAD)_activity	molecular_function biological_process	GO:0016491 GO:0008152 GO:0004029
2900363	54	Core	2.86696	1.87016	2.49332	3.29553	3.18873	3.04091		0.764913
2904430	54	Core	5.02132	5.42047	5.41537	5.45396	5.29539	5.78727		0.226492
3109999	56	Core	15.1813	14.9116	14.9396	15.3995	16.0541	16.0179		0.813021							IPR003439 IPR011527 IPR017871 IPR003593 IPR027417	ABC_transporter-like ABC_transporter_type_1,_transmembrane_domain ABC_transporter,_conserved_site AAA+_ATPase_domain P-loop_containing_nucleoside_triphosphate_hydrolase	KOG0055	Multidrug/pheromone_exporter,_ABC_superfamily	Secondary_metabolites_biosynthesis,_transport_and_catabolism	METABOLISM	3.6.3.44	Xenobiotic-transporting_ATPase				10082 3736 10269 162 18135 9321 4927 6209	ATPase_activity ATP_binding nucleoside-triphosphatase_activity nucleotide_binding ATPase_activity,_coupled_to_transmembrane_movement_of_substances integral_to_membrane transport xenobiotic-transporting_ATPase_activity	molecular_function cellular_component biological_process	GO:0016887 GO:0005524 GO:0017111 GO:0000166 GO:0042626 GO:0016021 GO:0006810 GO:0008559
2897301	56	Core	10.7426	10.7257	10.6207	11.2309	11.6044	11.5682		0.771515							IPR003439 IPR011527 IPR017871 IPR027417	ABC_transporter-like ABC_transporter_type_1,_transmembrane_domain ABC_transporter,_conserved_site P-loop_containing_nucleoside_triphosphate_hydrolase	KOG0055	Multidrug/pheromone_exporter,_ABC_superfamily	Secondary_metabolites_biosynthesis,_transport_and_catabolism	METABOLISM	3.6.3.44	Xenobiotic-transporting_ATPase				10082 3736 18135 9321 4927 6209	ATPase_activity ATP_binding ATPase_activity,_coupled_to_transmembrane_movement_of_substances integral_to_membrane transport xenobiotic-transporting_ATPase_activity	molecular_function cellular_component biological_process	GO:0016887 GO:0005524 GO:0042626 GO:0016021 GO:0006810 GO:0008559
3117050	56	Core	10.2393	10.2112	10.3136	9.42277	9.7449	9.7075		-0.629653							IPR003439 IPR011527 IPR017871 IPR003593 IPR027417	ABC_transporter-like ABC_transporter_type_1,_transmembrane_domain ABC_transporter,_conserved_site AAA+_ATPase_domain P-loop_containing_nucleoside_triphosphate_hydrolase	KOG0055	Multidrug/pheromone_exporter,_ABC_superfamily	Secondary_metabolites_biosynthesis,_transport_and_catabolism	METABOLISM	3.6.3.44	Xenobiotic-transporting_ATPase				10082 3736 10269 162 18135 9321 4927 6209	ATPase_activity ATP_binding nucleoside-triphosphatase_activity nucleotide_binding ATPase_activity,_coupled_to_transmembrane_movement_of_substances integral_to_membrane transport xenobiotic-transporting_ATPase_activity	molecular_function cellular_component biological_process	GO:0016887 GO:0005524 GO:0017111 GO:0000166 GO:0042626 GO:0016021 GO:0006810 GO:0008559
3109093	56	Core	10.6972	10.7746	10.8208	9.85637	10.3493	10.0648		-0.674045							IPR003439 IPR011527 IPR017871 IPR003593 IPR027417	ABC_transporter-like ABC_transporter_type_1,_transmembrane_domain ABC_transporter,_conserved_site AAA+_ATPase_domain P-loop_containing_nucleoside_triphosphate_hydrolase	KOG0055	Multidrug/pheromone_exporter,_ABC_superfamily	Secondary_metabolites_biosynthesis,_transport_and_catabolism	METABOLISM	3.6.3.44	Xenobiotic-transporting_ATPase				10082 3736 10269 162 18135 9321 4927 6209	ATPase_activity ATP_binding nucleoside-triphosphatase_activity nucleotide_binding ATPase_activity,_coupled_to_transmembrane_movement_of_substances integral_to_membrane transport xenobiotic-transporting_ATPase_activity	molecular_function cellular_component biological_process	GO:0016887 GO:0005524 GO:0017111 GO:0000166 GO:0042626 GO:0016021 GO:0006810 GO:0008559
713116	56	Core	11.3813	11.417	11.3493	11.0507	11.2642	11.2354		-0.199067							IPR003439 IPR011527 IPR017871 IPR003593 IPR027417	ABC_transporter-like ABC_transporter_type_1,_transmembrane_domain ABC_transporter,_conserved_site AAA+_ATPase_domain P-loop_containing_nucleoside_triphosphate_hydrolase	KOG0055	Multidrug/pheromone_exporter,_ABC_superfamily	Secondary_metabolites_biosynthesis,_transport_and_catabolism	METABOLISM	3.6.3.44	Xenobiotic-transporting_ATPase				10082 3736 10269 162 18135 9321 4927 6209	ATPase_activity ATP_binding nucleoside-triphosphatase_activity nucleotide_binding ATPase_activity,_coupled_to_transmembrane_movement_of_substances integral_to_membrane transport xenobiotic-transporting_ATPase_activity	molecular_function cellular_component biological_process	GO:0016887 GO:0005524 GO:0017111 GO:0000166 GO:0042626 GO:0016021 GO:0006810 GO:0008559
2177863	56	Core	10.6036	10.4318	10.3375	9.81055	10.4616	10.44		-0.220257							IPR003439 IPR011527 IPR017871 IPR003593 IPR027417	ABC_transporter-like ABC_transporter_type_1,_transmembrane_domain ABC_transporter,_conserved_site AAA+_ATPase_domain P-loop_containing_nucleoside_triphosphate_hydrolase	KOG0055	Multidrug/pheromone_exporter,_ABC_superfamily	Secondary_metabolites_biosynthesis,_transport_and_catabolism	METABOLISM	3.6.3.44	Xenobiotic-transporting_ATPase				10082 3736 10269 162 18135 9321 4927 6209	ATPase_activity ATP_binding nucleoside-triphosphatase_activity nucleotide_binding ATPase_activity,_coupled_to_transmembrane_movement_of_substances integral_to_membrane transport xenobiotic-transporting_ATPase_activity	molecular_function cellular_component biological_process	GO:0016887 GO:0005524 GO:0017111 GO:0000166 GO:0042626 GO:0016021 GO:0006810 GO:0008559
2571304	56	Core	11.6426	11.5053	11.3902	11.2003	11.808	11.8521		0.107442							IPR003439 IPR011527 IPR017871 IPR002161 IPR003593 IPR027417	ABC_transporter-like ABC_transporter_type_1,_transmembrane_domain ABC_transporter,_conserved_site PdxT/SNO_family AAA+_ATPase_domain P-loop_containing_nucleoside_triphosphate_hydrolase	KOG0055	Multidrug/pheromone_exporter,_ABC_superfamily	Secondary_metabolites_biosynthesis,_transport_and_catabolism	METABOLISM	3.6.3.44	Xenobiotic-transporting_ATPase				10082 3736 10269 162 18135 9321 4927 6209	ATPase_activity ATP_binding nucleoside-triphosphatase_activity nucleotide_binding ATPase_activity,_coupled_to_transmembrane_movement_of_substances integral_to_membrane transport xenobiotic-transporting_ATPase_activity	molecular_function cellular_component biological_process	GO:0016887 GO:0005524 GO:0017111 GO:0000166 GO:0042626 GO:0016021 GO:0006810 GO:0008559
2887956	56	Core	12.9252	12.9303	12.949	12.7686	13.5501	13.4447		0.319635							IPR003439 IPR011527 IPR017871 IPR003593 IPR027417	ABC_transporter-like ABC_transporter_type_1,_transmembrane_domain ABC_transporter,_conserved_site AAA+_ATPase_domain P-loop_containing_nucleoside_triphosphate_hydrolase	KOG0055	Multidrug/pheromone_exporter,_ABC_superfamily	Secondary_metabolites_biosynthesis,_transport_and_catabolism	METABOLISM	3.6.3.44	Xenobiotic-transporting_ATPase				10082 3736 10269 162 18135 9321 4927 6209	ATPase_activity ATP_binding nucleoside-triphosphatase_activity nucleotide_binding ATPase_activity,_coupled_to_transmembrane_movement_of_substances integral_to_membrane transport xenobiotic-transporting_ATPase_activity	molecular_function cellular_component biological_process	GO:0016887 GO:0005524 GO:0017111 GO:0000166 GO:0042626 GO:0016021 GO:0006810 GO:0008559
2893165	56	Core	11.494	11.4313	11.4324	11.5043	11.6551	11.6144		0.138692							IPR003439 IPR011527 IPR017871 IPR003593 IPR027417	ABC_transporter-like ABC_transporter_type_1,_transmembrane_domain ABC_transporter,_conserved_site AAA+_ATPase_domain P-loop_containing_nucleoside_triphosphate_hydrolase	KOG0055	Multidrug/pheromone_exporter,_ABC_superfamily	Secondary_metabolites_biosynthesis,_transport_and_catabolism	METABOLISM	3.6.3.44	Xenobiotic-transporting_ATPase				10082 3736 10269 162 18135 9321 4927 6209	ATPase_activity ATP_binding nucleoside-triphosphatase_activity nucleotide_binding ATPase_activity,_coupled_to_transmembrane_movement_of_substances integral_to_membrane transport xenobiotic-transporting_ATPase_activity	molecular_function cellular_component biological_process	GO:0016887 GO:0005524 GO:0017111 GO:0000166 GO:0042626 GO:0016021 GO:0006810 GO:0008559
2953188	56	Core	11.4754	11.5181	11.4879	11.1012	11.6151	11.571		-0.0646723							IPR003439 IPR011527 IPR017871 IPR003593 IPR027417	ABC_transporter-like ABC_transporter_type_1,_transmembrane_domain ABC_transporter,_conserved_site AAA+_ATPase_domain P-loop_containing_nucleoside_triphosphate_hydrolase	KOG0055	Multidrug/pheromone_exporter,_ABC_superfamily	Secondary_metabolites_biosynthesis,_transport_and_catabolism	METABOLISM	3.6.3.44	Xenobiotic-transporting_ATPase				10082 3736 10269 162 18135 9321 4927 6209	ATPase_activity ATP_binding nucleoside-triphosphatase_activity nucleotide_binding ATPase_activity,_coupled_to_transmembrane_movement_of_substances integral_to_membrane transport xenobiotic-transporting_ATPase_activity	molecular_function cellular_component biological_process	GO:0016887 GO:0005524 GO:0017111 GO:0000166 GO:0042626 GO:0016021 GO:0006810 GO:0008559
3087202	56	Core	12.8136	12.953	12.8789	12.5264	12.6345	12.5853		-0.299801							IPR003439 IPR011527 IPR027417	ABC_transporter-like ABC_transporter_type_1,_transmembrane_domain P-loop_containing_nucleoside_triphosphate_hydrolase	KOG0055	Multidrug/pheromone_exporter,_ABC_superfamily	Secondary_metabolites_biosynthesis,_transport_and_catabolism	METABOLISM						10082 3736 18135 9321 4927	ATPase_activity ATP_binding ATPase_activity,_coupled_to_transmembrane_movement_of_substances integral_to_membrane transport	molecular_function cellular_component biological_process	GO:0016887 GO:0005524 GO:0042626 GO:0016021 GO:0006810
3107323	56	Core	11.8958	11.9101	11.9721	12.0082	12.407	12.3808		0.339315							IPR003439 IPR011527 IPR017871 IPR003593 IPR027417	ABC_transporter-like ABC_transporter_type_1,_transmembrane_domain ABC_transporter,_conserved_site AAA+_ATPase_domain P-loop_containing_nucleoside_triphosphate_hydrolase	KOG0055	Multidrug/pheromone_exporter,_ABC_superfamily	Secondary_metabolites_biosynthesis,_transport_and_catabolism	METABOLISM	3.6.3.44	Xenobiotic-transporting_ATPase				10082 3736 10269 162 18135 9321 4927 6209	ATPase_activity ATP_binding nucleoside-triphosphatase_activity nucleotide_binding ATPase_activity,_coupled_to_transmembrane_movement_of_substances integral_to_membrane transport xenobiotic-transporting_ATPase_activity	molecular_function cellular_component biological_process	GO:0016887 GO:0005524 GO:0017111 GO:0000166 GO:0042626 GO:0016021 GO:0006810 GO:0008559
2892980	58	Core	7.49877	7.46713	7.28231	8.36549	8.27913	8.0493		0.815241	AA1_1	AA1_1	yes				IPR001117 IPR011706 IPR011707 IPR002355 IPR008972	Multicopper_oxidase,_type_1 Multicopper_oxidase,_type_2 Multicopper_oxidase,_type_3 Multicopper_oxidase,_copper-binding_site Cupredoxin	KOG1263	Multicopper_oxidases	Secondary_metabolites_biosynthesis,_transport_and_catabolism	METABOLISM	1.10.3.3	L-ascorbate_oxidase	Ascorbate_and_aldarate_metabolism	Carbohydrate_Metabolism	METABOLIC	9710 3722 6106	oxidoreductase_activity copper_ion_binding L-ascorbate_oxidase_activity	molecular_function	GO:0016491 GO:0005507 GO:0008447
2866988	58	Core	11.1818	11.4386	10.7628	9.90457	10.4874	10.2201		-0.9237	AA1_1	AA1_1	yes				IPR001117 IPR011706 IPR011707 IPR002355 IPR008972	Multicopper_oxidase,_type_1 Multicopper_oxidase,_type_2 Multicopper_oxidase,_type_3 Multicopper_oxidase,_copper-binding_site Cupredoxin	KOG1263	Multicopper_oxidases	Secondary_metabolites_biosynthesis,_transport_and_catabolism	METABOLISM	1.10.3.3	L-ascorbate_oxidase	Ascorbate_and_aldarate_metabolism	Carbohydrate_Metabolism	METABOLIC	9710 3722 6106	oxidoreductase_activity copper_ion_binding L-ascorbate_oxidase_activity	molecular_function	GO:0016491 GO:0005507 GO:0008447
390658	58	Core	11.4886	11.7585	11.9625	11.8737	11.9757	11.8628		0.167564	AA1_1	AA1_1	yes				IPR001117 IPR011706 IPR011707 IPR002355 IPR008972	Multicopper_oxidase,_type_1 Multicopper_oxidase,_type_2 Multicopper_oxidase,_type_3 Multicopper_oxidase,_copper-binding_site Cupredoxin	KOG1263	Multicopper_oxidases	Secondary_metabolites_biosynthesis,_transport_and_catabolism	METABOLISM	1.10.3.3	L-ascorbate_oxidase	Ascorbate_and_aldarate_metabolism	Carbohydrate_Metabolism	METABOLIC	9710 3722 6106	oxidoreductase_activity copper_ion_binding L-ascorbate_oxidase_activity	molecular_function	GO:0016491 GO:0005507 GO:0008447
2884565	58	Core	9.51422	9.59461	9.79632	9.09407	9.39335	9.33469		-0.361011	AA1_1	AA1_1	yes				IPR001117 IPR011706 IPR011707 IPR002355 IPR008972	Multicopper_oxidase,_type_1 Multicopper_oxidase,_type_2 Multicopper_oxidase,_type_3 Multicopper_oxidase,_copper-binding_site Cupredoxin	KOG1263	Multicopper_oxidases	Secondary_metabolites_biosynthesis,_transport_and_catabolism	METABOLISM	1.10.3.3	L-ascorbate_oxidase	Ascorbate_and_aldarate_metabolism	Carbohydrate_Metabolism	METABOLIC	9710 3722 6106	oxidoreductase_activity copper_ion_binding L-ascorbate_oxidase_activity	molecular_function	GO:0016491 GO:0005507 GO:0008447
2901558	58	Core	8.11422	7.96564	8.09915	8.4717	8.6849	8.88314		0.620247	AA1_1						IPR001117 IPR011706 IPR008972	Multicopper_oxidase,_type_1 Multicopper_oxidase,_type_2 Cupredoxin	KOG1263	Multicopper_oxidases	Secondary_metabolites_biosynthesis,_transport_and_catabolism	METABOLISM	1.10.3.3	L-ascorbate_oxidase	Ascorbate_and_aldarate_metabolism	Carbohydrate_Metabolism	METABOLIC	9710 3722 6106	oxidoreductase_activity copper_ion_binding L-ascorbate_oxidase_activity	molecular_function	GO:0016491 GO:0005507 GO:0008447
2901562	58	Core	9.94509	9.87927	9.81868	9.00136	9.43262	9.41073		-0.599441	AA1_1	AA1_1	yes				IPR001117 IPR011706 IPR011707 IPR002355 IPR008972	Multicopper_oxidase,_type_1 Multicopper_oxidase,_type_2 Multicopper_oxidase,_type_3 Multicopper_oxidase,_copper-binding_site Cupredoxin	KOG1263	Multicopper_oxidases	Secondary_metabolites_biosynthesis,_transport_and_catabolism	METABOLISM	1.10.3.3	L-ascorbate_oxidase	Ascorbate_and_aldarate_metabolism	Carbohydrate_Metabolism	METABOLIC	9710 3722 6106	oxidoreductase_activity copper_ion_binding L-ascorbate_oxidase_activity	molecular_function	GO:0016491 GO:0005507 GO:0008447
3001858	60	Disp	11.0188	10.9176	10.9848	10.2094	10.4851	10.488		-0.579557							IPR000719 IPR011009	Protein_kinase_domain Protein_kinase-like_domain										4602 3736 3043	protein_amino_acid_phosphorylation ATP_binding protein_kinase_activity	biological_process molecular_function	GO:0006468 GO:0005524 GO:0004672
216100	60	Disp	8.99948	8.91394	9.0265	7.74932	8.32159	8.32342		-0.848531							IPR000719 IPR008266 IPR002290 IPR011009	Protein_kinase_domain Tyrosine-protein_kinase,_active_site Serine/threonine/dual_specificity_protein_kinase,_catalytic__domain Protein_kinase-like_domain										4602 3736 3043 3045 3079	protein_amino_acid_phosphorylation ATP_binding protein_kinase_activity protein_serine/threonine_kinase_activity protein-tyrosine_kinase_activity	biological_process molecular_function	GO:0006468 GO:0005524 GO:0004672 GO:0004674 GO:0004713
1623125	60	Disp	9.51777	9.4906	9.55478	9.68369	9.92436	9.77255		0.272481							IPR000719 IPR008266 IPR011009	Protein_kinase_domain Tyrosine-protein_kinase,_active_site Protein_kinase-like_domain										4602 3736 3043 3079	protein_amino_acid_phosphorylation ATP_binding protein_kinase_activity protein-tyrosine_kinase_activity	biological_process molecular_function	GO:0006468 GO:0005524 GO:0004672 GO:0004713
2720060	60	Disp	9.42455	9.48526	9.53511	9.83463	9.98009	9.99499		0.454928							IPR000719 IPR008266 IPR002290 IPR011009	Protein_kinase_domain Tyrosine-protein_kinase,_active_site Serine/threonine/dual_specificity_protein_kinase,_catalytic__domain Protein_kinase-like_domain										4602 3736 3043 3045 3079	protein_amino_acid_phosphorylation ATP_binding protein_kinase_activity protein_serine/threonine_kinase_activity protein-tyrosine_kinase_activity	biological_process molecular_function	GO:0006468 GO:0005524 GO:0004672 GO:0004674 GO:0004713
3090672	60	Disp	9.64475	9.80411	9.85087	9.39335	9.84471	9.69076		-0.123638							IPR000719 IPR008266 IPR002290 IPR011009	Protein_kinase_domain Tyrosine-protein_kinase,_active_site Serine/threonine/dual_specificity_protein_kinase,_catalytic__domain Protein_kinase-like_domain										4602 3736 3043 3045 3079	protein_amino_acid_phosphorylation ATP_binding protein_kinase_activity protein_serine/threonine_kinase_activity protein-tyrosine_kinase_activity	biological_process molecular_function	GO:0006468 GO:0005524 GO:0004672 GO:0004674 GO:0004713
2212710	61	Core	11.9344	11.7728	11.8752	12.5276	12.4302	12.4421		0.605806			yes
1689321	61	Core	7.96124	8.13875	7.86704	7.97558	8.31635	8.19286		0.172586			yes
2213285	61	Core	9.75997	9.81904	9.86096	9.81257	9.59935	9.77453		-0.0845042
2571742	61	Core	11.4394	11.3308	11.243	11.1832	11.2938	11.2469		-0.0964075			yes
2872817	61	Core	9.66407	9.56583	9.54408	9.70562	9.53315	9.43354		-0.0338935
2901166	61	Core	10.095	9.9613	10.02	10.0557	10.048	9.89446		-0.0260313
867075	62	Core	9.98148	10.0846	10.0353	9.60885	9.8842	9.77056		-0.279281							IPR001128 IPR017972	Cytochrome_P450 Cytochrome_P450,_conserved_site	KOG0156	Cytochrome_P450_CYP2_subfamily	Secondary_metabolites_biosynthesis,_transport_and_catabolism	METABOLISM						12251 4283 3721 2888	heme_binding electron_transport iron_ion_binding monooxygenase_activity	molecular_function biological_process	GO:0020037 GO:0006118 GO:0005506 GO:0004497
868801	62	Core	8.82451	8.84687	8.69692	8.90986	8.36791	8.30704		-0.261165							IPR001128 IPR017972	Cytochrome_P450 Cytochrome_P450,_conserved_site	KOG0156	Cytochrome_P450_CYP2_subfamily	Secondary_metabolites_biosynthesis,_transport_and_catabolism	METABOLISM						12251 4283 3721 2888	heme_binding electron_transport iron_ion_binding monooxygenase_activity	molecular_function biological_process	GO:0020037 GO:0006118 GO:0005506 GO:0004497
2611695	62	Core	8.59548	8.57529	8.60039	9.10732	8.98482	9.0564		0.45913			yes				IPR001128 IPR017972	Cytochrome_P450 Cytochrome_P450,_conserved_site	KOG0156	Cytochrome_P450_CYP2_subfamily	Secondary_metabolites_biosynthesis,_transport_and_catabolism	METABOLISM						12251 4283 3721 2888	heme_binding electron_transport iron_ion_binding monooxygenase_activity	molecular_function biological_process	GO:0020037 GO:0006118 GO:0005506 GO:0004497
2878307	62	Core	10.7917	10.7403	10.7712	10.6402	10.3325	10.4488		-0.293927			yes				IPR001128 IPR017972	Cytochrome_P450 Cytochrome_P450,_conserved_site	KOG0156	Cytochrome_P450_CYP2_subfamily	Secondary_metabolites_biosynthesis,_transport_and_catabolism	METABOLISM						12251 4283 3721 2888	heme_binding electron_transport iron_ion_binding monooxygenase_activity	molecular_function biological_process	GO:0020037 GO:0006118 GO:0005506 GO:0004497
2891521	62	Core	9.86109	9.71461	9.79331	9.9346	10.0273	9.93409		0.175677							IPR001128 IPR017972	Cytochrome_P450 Cytochrome_P450,_conserved_site	KOG0156	Cytochrome_P450_CYP2_subfamily	Secondary_metabolites_biosynthesis,_transport_and_catabolism	METABOLISM						12251 4283 3721 2888	heme_binding electron_transport iron_ion_binding monooxygenase_activity	molecular_function biological_process	GO:0020037 GO:0006118 GO:0005506 GO:0004497
2891525	62	Core	10.5809	10.6454	10.63	10.4349	10.2837	10.2245		-0.304398							IPR001128 IPR017972	Cytochrome_P450 Cytochrome_P450,_conserved_site	KOG0156	Cytochrome_P450_CYP2_subfamily	Secondary_metabolites_biosynthesis,_transport_and_catabolism	METABOLISM	1.14.14.1	Unspecific_monooxygenase	Tryptophan_metabolism Fatty_acid_metabolism gamma-Hexachlorocyclohexane_degradation	Amino_Acid_Metabolism Lipid_Metabolism Biodegradation_of_Xenobiotics	METABOLIC	12251 4283 3721 2888 23642	heme_binding electron_transport iron_ion_binding monooxygenase_activity unspecific_monooxygenase_activity	molecular_function biological_process	GO:0020037 GO:0006118 GO:0005506 GO:0004497 GO:0050381
3108023	62	Core	10.7516	10.8424	10.6283	11.2519	11.0291	10.9909		0.349822			yes				IPR001128 IPR017972	Cytochrome_P450 Cytochrome_P450,_conserved_site	KOG0156	Cytochrome_P450_CYP2_subfamily	Secondary_metabolites_biosynthesis,_transport_and_catabolism	METABOLISM						12251 4283 3721 2888	heme_binding electron_transport iron_ion_binding monooxygenase_activity	molecular_function biological_process	GO:0020037 GO:0006118 GO:0005506 GO:0004497
3108048	62	Core	10.7785	10.6298	10.4198	10.3102	10.348	10.1221		-0.349241							IPR001128 IPR017972	Cytochrome_P450 Cytochrome_P450,_conserved_site	KOG0156	Cytochrome_P450_CYP2_subfamily	Secondary_metabolites_biosynthesis,_transport_and_catabolism	METABOLISM						12251 4283 3721 2888	heme_binding electron_transport iron_ion_binding monooxygenase_activity	molecular_function biological_process	GO:0020037 GO:0006118 GO:0005506 GO:0004497
148019	63	Core	12.2502	12.4201	12.3797	12.5257	12.252	12.291		0.00625626							IPR003817 IPR022237	Phosphatidylserine_decarboxylase-related Phophatidylserine_decarboxylase	KOG2419	Phosphatidylserine_decarboxylase	Lipid_transport_and_metabolism	METABOLISM	4.1.1.65	Phosphatidylserine_decarboxylase	Glycine,_serine_and_threonine_metabolism Glycerolipid_metabolism	Amino_Acid_Metabolism Metabolism_of_Complex_Lipids	METABOLIC	6286 2983	phospholipid_biosynthetic_process phosphatidylserine_decarboxylase_activity	biological_process molecular_function	GO:0008654 GO:0004609
2871968	66	Core	11.1745	11.4804	11.3636	10.7832	12.0102	12.183		0.319289							IPR013922 IPR013763	Cyclin_PHO80-like Cyclin-like	KOG1674	Cyclin	General_function_prediction_only	POORLY_CHARACTERIZED
2872260	66	Core	10.9063	11.2147	11.2197	10.9422	11.8099	11.8777		0.429704							IPR013922 IPR013763	Cyclin_PHO80-like Cyclin-like	KOG1674	Cyclin	General_function_prediction_only	POORLY_CHARACTERIZED
1069347	67	Core	8.9025	8.82803	8.66764	8.42487	8.76015	8.83827		-0.124959							IPR027796	OTT_1508-like_deaminase
2083441	67	Core	9.32084	9.25852	9.31574	9.1302	9.45425	9.2742		-0.0121499							IPR027796	OTT_1508-like_deaminase
2584061	67	Core	10.1768	10.1341	10.2458	10.1077	10.3064	10.1772		0.0114934							IPR027796	OTT_1508-like_deaminase
2604460	67	Core	8.88614	8.7254	8.97963	8.77944	8.99797	8.66493		-0.0496089							IPR027796	OTT_1508-like_deaminase
2612036	67	Core	8.71762	8.59771	8.61068	8.51706	8.84264	8.7113		0.048329							IPR027796	OTT_1508-like_deaminase
2612038	67	Core	9.0784	9.25696	9.12551	9.36331	9.55999	9.71372		0.392051							IPR027796	OTT_1508-like_deaminase
3074691	67	Core	6.2582	6.63317	6.84443	6.97409	6.11736	6.70918		0.0216083							IPR027796	OTT_1508-like_deaminase
3141842	67	Core	6.11579	6.23574	6.44512	6.18605	6.36073	6.33148		0.0272048							IPR027796	OTT_1508-like_deaminase
2559545	68	Core	16.8283	16.8504	17.0977	16.2799	16.2767	16.226		-0.664558							IPR002937	Amine_oxidase					1.4.3.2	L-amino_acid_oxidase	Valine,_leucine_and_isoleucine_degradation Phenylalanine,_tyrosine_and_tryptophan_biosynthesis Alanine_and_aspartate_metabolism Phenylalanine_metabolism Methionine_metabolism Tryptophan_metabolism Tyrosine_metabolism Alkaloid_biosynthesis_I	Amino_Acid_Metabolism Biosynthesis_of_Secondary_Metabolites	METABOLIC	9710 4283 934	oxidoreductase_activity electron_transport L-amino-acid_oxidase_activity	molecular_function biological_process	GO:0016491 GO:0006118 GO:0001716
2892921	68	Core	7.88644	7.76889	7.68424	6.94488	7.07005	6.86644		-0.8194							IPR002937	Amine_oxidase					1.4.3.2	L-amino_acid_oxidase	Valine,_leucine_and_isoleucine_degradation Phenylalanine,_tyrosine_and_tryptophan_biosynthesis Alanine_and_aspartate_metabolism Phenylalanine_metabolism Methionine_metabolism Tryptophan_metabolism Tyrosine_metabolism Alkaloid_biosynthesis_I	Amino_Acid_Metabolism Biosynthesis_of_Secondary_Metabolites	METABOLIC	9710 4283 934	oxidoreductase_activity electron_transport L-amino-acid_oxidase_activity	molecular_function biological_process	GO:0016491 GO:0006118 GO:0001716
60060	68	Core	9.92388	9.68116	9.62753	9.4976	9.4082	9.28818		-0.346198							IPR002937	Amine_oxidase	KOG0685	Flavin-containing_amine_oxidase	Coenzyme_transport_and_metabolism	METABOLISM	1.4.3.2	L-amino_acid_oxidase	Valine,_leucine_and_isoleucine_degradation Phenylalanine,_tyrosine_and_tryptophan_biosynthesis Alanine_and_aspartate_metabolism Phenylalanine_metabolism Methionine_metabolism Tryptophan_metabolism Tyrosine_metabolism Alkaloid_biosynthesis_I	Amino_Acid_Metabolism Biosynthesis_of_Secondary_Metabolites	METABOLIC	9710 4283 934	oxidoreductase_activity electron_transport L-amino-acid_oxidase_activity	molecular_function biological_process	GO:0016491 GO:0006118 GO:0001716
2981862	68	Core	9.46734	9.74506	9.67897	9.98209	9.95502	10.0616		0.369106							IPR002937	Amine_oxidase	KOG0029	Amine_oxidase	Secondary_metabolites_biosynthesis,_transport_and_catabolism	METABOLISM	1.4.3.2	L-amino_acid_oxidase	Valine,_leucine_and_isoleucine_degradation Phenylalanine,_tyrosine_and_tryptophan_biosynthesis Alanine_and_aspartate_metabolism Phenylalanine_metabolism Methionine_metabolism Tryptophan_metabolism Tyrosine_metabolism Alkaloid_biosynthesis_I	Amino_Acid_Metabolism Biosynthesis_of_Secondary_Metabolites	METABOLIC	9710 4283 934	oxidoreductase_activity electron_transport L-amino-acid_oxidase_activity	molecular_function biological_process	GO:0016491 GO:0006118 GO:0001716
461422	69	Core	9.40171	9.19947	8.95022	10.0141	9.78717	9.76657		0.672143							IPR002938 IPR012941 IPR012336	Monooxygenase,_FAD-binding Phenol_hydroxylase,_C-terminal_dimerisation_domain Thioredoxin-like_fold	KOG3855	Monooxygenase_involved_in_coenzyme_Q_(ubiquinone)_biosynthesis	Energy_production_and_conversion Coenzyme_transport_and_metabolism	METABOLISM	1.14.13.7	Phenol_2-monooxygenase	gamma-Hexachlorocyclohexane_degradation Toluene_and_xylene_degradation Nitorobenzene_degradation	Biodegradation_of_Xenobiotics	METABOLIC	4851 4283 2888 10968	aromatic_compound_metabolic_process electron_transport monooxygenase_activity phenol_2-monooxygenase_activity	biological_process molecular_function	GO:0006725 GO:0006118 GO:0004497 GO:0018662
2561807	69	Core	10.6592	10.3164	10.505	10.1705	9.98835	10.1096		-0.404047							IPR002938 IPR012941 IPR012336	Monooxygenase,_FAD-binding Phenol_hydroxylase,_C-terminal_dimerisation_domain Thioredoxin-like_fold	KOG3855	Monooxygenase_involved_in_coenzyme_Q_(ubiquinone)_biosynthesis	Energy_production_and_conversion Coenzyme_transport_and_metabolism	METABOLISM	1.14.13.7	Phenol_2-monooxygenase	gamma-Hexachlorocyclohexane_degradation Toluene_and_xylene_degradation Nitorobenzene_degradation	Biodegradation_of_Xenobiotics	METABOLIC	4851 4283 2888 10968	aromatic_compound_metabolic_process electron_transport monooxygenase_activity phenol_2-monooxygenase_activity	biological_process molecular_function	GO:0006725 GO:0006118 GO:0004497 GO:0018662
2565859	69	Core	13.2101	13.1451	13.1178	13.3328	13.6688	13.628		0.385513							IPR002938 IPR012941 IPR012336	Monooxygenase,_FAD-binding Phenol_hydroxylase,_C-terminal_dimerisation_domain Thioredoxin-like_fold	KOG3855	Monooxygenase_involved_in_coenzyme_Q_(ubiquinone)_biosynthesis	Energy_production_and_conversion Coenzyme_transport_and_metabolism	METABOLISM	1.14.13.7	Phenol_2-monooxygenase	gamma-Hexachlorocyclohexane_degradation Toluene_and_xylene_degradation Nitorobenzene_degradation	Biodegradation_of_Xenobiotics	METABOLIC	4851 4283 2888 10968	aromatic_compound_metabolic_process electron_transport monooxygenase_activity phenol_2-monooxygenase_activity	biological_process molecular_function	GO:0006725 GO:0006118 GO:0004497 GO:0018662
2578263	69	Core	9.04931	9.0965	9.15159	9.14633	8.83533	8.89779		-0.139312							IPR002938 IPR012941 IPR012336	Monooxygenase,_FAD-binding Phenol_hydroxylase,_C-terminal_dimerisation_domain Thioredoxin-like_fold	KOG3855	Monooxygenase_involved_in_coenzyme_Q_(ubiquinone)_biosynthesis	Energy_production_and_conversion Coenzyme_transport_and_metabolism	METABOLISM	1.14.13.7	Phenol_2-monooxygenase	gamma-Hexachlorocyclohexane_degradation Toluene_and_xylene_degradation Nitorobenzene_degradation	Biodegradation_of_Xenobiotics	METABOLIC	4851 4283 2888 10968	aromatic_compound_metabolic_process electron_transport monooxygenase_activity phenol_2-monooxygenase_activity	biological_process molecular_function	GO:0006725 GO:0006118 GO:0004497 GO:0018662
2959387	69	Core	8.35118	8.14553	8.2428	8.54166	8.03946	8.10087		-0.019177							IPR002938 IPR012941 IPR012336	Monooxygenase,_FAD-binding Phenol_hydroxylase,_C-terminal_dimerisation_domain Thioredoxin-like_fold	KOG3855	Monooxygenase_involved_in_coenzyme_Q_(ubiquinone)_biosynthesis	Energy_production_and_conversion Coenzyme_transport_and_metabolism	METABOLISM	1.14.13.7	Phenol_2-monooxygenase	gamma-Hexachlorocyclohexane_degradation Toluene_and_xylene_degradation Nitorobenzene_degradation	Biodegradation_of_Xenobiotics	METABOLIC	4851 4283 2888 10968	aromatic_compound_metabolic_process electron_transport monooxygenase_activity phenol_2-monooxygenase_activity	biological_process molecular_function	GO:0006725 GO:0006118 GO:0004497 GO:0018662
2973826	69	Core	13.2139	12.9665	12.9569	12.8147	12.6614	12.5428		-0.372836							IPR002938 IPR012941 IPR012336	Monooxygenase,_FAD-binding Phenol_hydroxylase,_C-terminal_dimerisation_domain Thioredoxin-like_fold	KOG3855	Monooxygenase_involved_in_coenzyme_Q_(ubiquinone)_biosynthesis	Energy_production_and_conversion Coenzyme_transport_and_metabolism	METABOLISM	1.14.13.7	Phenol_2-monooxygenase	gamma-Hexachlorocyclohexane_degradation Toluene_and_xylene_degradation Nitorobenzene_degradation	Biodegradation_of_Xenobiotics	METABOLIC	4851 4283 2888 10968	aromatic_compound_metabolic_process electron_transport monooxygenase_activity phenol_2-monooxygenase_activity	biological_process molecular_function	GO:0006725 GO:0006118 GO:0004497 GO:0018662
2896452	70	Core	11.0854	10.9495	11.0385	10.5141	10.3659	10.3839		-0.603151							IPR004993	GH3_auxin-responsive_promoter
1978405	70	Core	11.3919	11.287	11.4663	10.5178	10.7125	10.6308		-0.761353							IPR004993	GH3_auxin-responsive_promoter
1980124	70	Core	10.188	10.0943	10.0493	10.3581	10.1909	10.2646		0.160646							IPR004993	GH3_auxin-responsive_promoter
2896450	70	Core	12.1834	12.2413	12.1727	12.1255	12.169	12.0536		-0.0831029							IPR004993	GH3_auxin-responsive_promoter
2896451	70	Core	12.2847	11.9068	11.9926	12.2797	12.2434	12.2405		0.193145							IPR004993	GH3_auxin-responsive_promoter
2958138	70	Core	9.54059	9.63131	9.64433	9.69689	9.43262	9.52604		-0.0535563							IPR004993	GH3_auxin-responsive_promoter
3022435	70	Core	9.42077	9.28947	9.23821	9.95488	9.72724	9.69497		0.476214							IPR004993	GH3_auxin-responsive_promoter
369690	71	Core	9.51245	9.36549	9.04432	9.42542	9.12327	9.14505		-0.0761753			yes				IPR000375 IPR003130 IPR020850 IPR030381 IPR001401 IPR027417	Dynamin_central_domain Dynamin_GTPase_effector GTPase_effector_domain,_GED Dynamin-type_guanine_nucleotide-binding_(G)_domain Dynamin,_GTPase_domain P-loop_containing_nucleoside_triphosphate_hydrolase	KOG0446	Vacuolar_sorting_protein_VPS1,_dynamin,_and_related_proteins	General_function_prediction_only Intracellular_trafficking,_secretion,_and_vesicular_transport	POORLY_CHARACTERIZED CELLULAR_PROCESSES_AND_SIGNALING						3737 2378 6200	GTP_binding GTPase_activity dynamin_GTPase_activity	molecular_function	GO:0005525 GO:0003924 GO:0008549
369759	71	Core	7.97161	7.74676	7.96119	7.50106	7.38233	7.31159		-0.494859							IPR000375 IPR030381 IPR001401 IPR027417	Dynamin_central_domain Dynamin-type_guanine_nucleotide-binding_(G)_domain Dynamin,_GTPase_domain P-loop_containing_nucleoside_triphosphate_hydrolase	KOG0446	Vacuolar_sorting_protein_VPS1,_dynamin,_and_related_proteins	General_function_prediction_only Intracellular_trafficking,_secretion,_and_vesicular_transport	POORLY_CHARACTERIZED CELLULAR_PROCESSES_AND_SIGNALING						3737 2378 6200	GTP_binding GTPase_activity dynamin_GTPase_activity	molecular_function	GO:0005525 GO:0003924 GO:0008549
372225	71	Core	8.29858	7.98845	8.22505	7.51106	7.74409	7.71059		-0.515445							IPR000375 IPR003130 IPR020850 IPR030381 IPR001401 IPR027417	Dynamin_central_domain Dynamin_GTPase_effector GTPase_effector_domain,_GED Dynamin-type_guanine_nucleotide-binding_(G)_domain Dynamin,_GTPase_domain P-loop_containing_nucleoside_triphosphate_hydrolase	KOG0446	Vacuolar_sorting_protein_VPS1,_dynamin,_and_related_proteins	General_function_prediction_only Intracellular_trafficking,_secretion,_and_vesicular_transport	POORLY_CHARACTERIZED CELLULAR_PROCESSES_AND_SIGNALING						3737 2378 6200	GTP_binding GTPase_activity dynamin_GTPase_activity	molecular_function	GO:0005525 GO:0003924 GO:0008549
2567573	71	Core	7.14256	7.13366	6.95625	6.43741	6.91231	6.62361		-0.419712							IPR000375 IPR003130 IPR020850 IPR030381 IPR001401 IPR027417	Dynamin_central_domain Dynamin_GTPase_effector GTPase_effector_domain,_GED Dynamin-type_guanine_nucleotide-binding_(G)_domain Dynamin,_GTPase_domain P-loop_containing_nucleoside_triphosphate_hydrolase	KOG0446	Vacuolar_sorting_protein_VPS1,_dynamin,_and_related_proteins	General_function_prediction_only Intracellular_trafficking,_secretion,_and_vesicular_transport	POORLY_CHARACTERIZED CELLULAR_PROCESSES_AND_SIGNALING						3737 2378 6200	GTP_binding GTPase_activity dynamin_GTPase_activity	molecular_function	GO:0005525 GO:0003924 GO:0008549
2889951	71	Core	9.52483	9.37706	9.46121	9.29551	9.08988	8.9195		-0.352738							IPR000375 IPR003130 IPR020850 IPR030381 IPR001401 IPR027417	Dynamin_central_domain Dynamin_GTPase_effector GTPase_effector_domain,_GED Dynamin-type_guanine_nucleotide-binding_(G)_domain Dynamin,_GTPase_domain P-loop_containing_nucleoside_triphosphate_hydrolase	KOG0446	Vacuolar_sorting_protein_VPS1,_dynamin,_and_related_proteins	General_function_prediction_only Intracellular_trafficking,_secretion,_and_vesicular_transport	POORLY_CHARACTERIZED CELLULAR_PROCESSES_AND_SIGNALING						3737 2378 6200	GTP_binding GTPase_activity dynamin_GTPase_activity	molecular_function	GO:0005525 GO:0003924 GO:0008549
1248636	72	Disp	9.41318	9.31074	9.25799	9.60652	9.36064	9.43856		0.141272			yes				IPR002575 IPR011009	Aminoglycoside_phosphotransferase Protein_kinase-like_domain
2905746	72	Disp	7.91897	7.82909	7.59721	8.53677	8.05212	8.17493		0.472845			yes				IPR002575 IPR011009	Aminoglycoside_phosphotransferase Protein_kinase-like_domain
3062907	73	Core	9.83291	9.89243	9.94605	10.5927	10.5613	10.4611		0.647905							IPR004993	GH3_auxin-responsive_promoter
761716	73	Core	8.25253	8.18556	8.17969	7.82341	7.77498	7.8452		-0.391399							IPR004993	GH3_auxin-responsive_promoter
2569254	73	Core	8.23971	8.45215	8.22505	8.89084	8.80573	8.6477		0.475784							IPR004993	GH3_auxin-responsive_promoter
2583143	73	Core	9.09984	8.93366	8.86681	8.90986	8.71706	8.65203		-0.207123							IPR004993	GH3_auxin-responsive_promoter
2586679	73	Core	9.32894	9.41123	9.42862	9.91025	9.69329	9.62183		0.352194							IPR004993	GH3_auxin-responsive_promoter
3112986	73	Core	9.08797	9.19294	9.12312	9.36331	9.01747	9.30751		0.0947561							IPR004993	GH3_auxin-responsive_promoter
3121742	73	Core	9.08797	8.89997	8.80841	9.01899	8.63527	8.77618		-0.12197							IPR004993	GH3_auxin-responsive_promoter
3123676	73	Core	9.44703	9.47991	9.44596	9.01548	9.09295	9.04986		-0.404873							IPR004993	GH3_auxin-responsive_promoter
3127120	73	Core	9.1555	9.11562	8.93665	8.71602	8.66443	8.38191		-0.481801							IPR004993	GH3_auxin-responsive_promoter
300487	76	Core	10.5834	10.716	10.5802	11.479	11.2724	11.239		0.703577							IPR013069 IPR000210 IPR011333	BTB/POZ BTB/POZ-like BTB/POZ_fold										3727	protein_binding	molecular_function	GO:0005515
2900547	76	Core	10.1891	10.1451	10.0135	10.7167	10.1851	10.2143		0.256114							IPR013069 IPR000210 IPR011333	BTB/POZ BTB/POZ-like BTB/POZ_fold										3727	protein_binding	molecular_function	GO:0005515
2561909	79	Core	10.3518	10.3216	10.2091	9.8485	9.69531	9.85182		-0.495636	GT90						IPR006598	Lipopolysaccharide-modifying_protein	KOG2458	Endoplasmic_reticulum_protein_EP58,_contains_filamin_rod_domain_and_KDEL_motif	General_function_prediction_only	POORLY_CHARACTERIZED	2.4.2.-	Pentosyltransferases				19331 10467 10461 10420 111	7-cyano-7-deazaguanine_tRNA-ribosyltransferase_activity NAD(P)-serine_ADP-ribosyltransferase_activity NAD(P)-asparagine_ADP-ribosyltransferase_activity NAD(P)-cysteine_ADP-ribosyltransferase_activity imidazoleglycerol-phosphate_synthase_activity	molecular_function	GO:0043867 GO:0018127 GO:0018121 GO:0018071 GO:0000107
2569303	79	Core	10.5783	10.6195	10.5547	10.1467	9.86279	9.98301		-0.586684	GT90		yes				IPR006598	Lipopolysaccharide-modifying_protein	KOG2458	Endoplasmic_reticulum_protein_EP58,_contains_filamin_rod_domain_and_KDEL_motif	General_function_prediction_only	POORLY_CHARACTERIZED	2.4.2.-	Pentosyltransferases				19331 10467 10461 10420 111	7-cyano-7-deazaguanine_tRNA-ribosyltransferase_activity NAD(P)-serine_ADP-ribosyltransferase_activity NAD(P)-asparagine_ADP-ribosyltransferase_activity NAD(P)-cysteine_ADP-ribosyltransferase_activity imidazoleglycerol-phosphate_synthase_activity	molecular_function	GO:0043867 GO:0018127 GO:0018121 GO:0018071 GO:0000107
1114173	79	Core	14.2511	14.1054	14.1473	13.9738	13.8254	13.8111		-0.297857	GT90		yes				IPR006598	Lipopolysaccharide-modifying_protein	KOG2458	Endoplasmic_reticulum_protein_EP58,_contains_filamin_rod_domain_and_KDEL_motif	General_function_prediction_only	POORLY_CHARACTERIZED	2.4.2.-	Pentosyltransferases				19331 10467 10461 10420 111	7-cyano-7-deazaguanine_tRNA-ribosyltransferase_activity NAD(P)-serine_ADP-ribosyltransferase_activity NAD(P)-asparagine_ADP-ribosyltransferase_activity NAD(P)-cysteine_ADP-ribosyltransferase_activity imidazoleglycerol-phosphate_synthase_activity	molecular_function	GO:0043867 GO:0018127 GO:0018121 GO:0018071 GO:0000107
2612070	79	Core	9.23947	8.98182	9.08917	9.15273	9.03671	9.10141		-0.00653653	GT90						IPR006598	Lipopolysaccharide-modifying_protein					2.4.2.-	Pentosyltransferases				19331 10467 10461 10420 111	7-cyano-7-deazaguanine_tRNA-ribosyltransferase_activity NAD(P)-serine_ADP-ribosyltransferase_activity NAD(P)-asparagine_ADP-ribosyltransferase_activity NAD(P)-cysteine_ADP-ribosyltransferase_activity imidazoleglycerol-phosphate_synthase_activity	molecular_function	GO:0043867 GO:0018127 GO:0018121 GO:0018071 GO:0000107
2880022	79	Core	11.0294	11.0355	11.0835	10.9057	10.7489	10.7697		-0.241335	GT90		yes				IPR006598	Lipopolysaccharide-modifying_protein	KOG2458	Endoplasmic_reticulum_protein_EP58,_contains_filamin_rod_domain_and_KDEL_motif	General_function_prediction_only	POORLY_CHARACTERIZED	2.4.2.-	Pentosyltransferases				19331 10467 10461 10420 111	7-cyano-7-deazaguanine_tRNA-ribosyltransferase_activity NAD(P)-serine_ADP-ribosyltransferase_activity NAD(P)-asparagine_ADP-ribosyltransferase_activity NAD(P)-cysteine_ADP-ribosyltransferase_activity imidazoleglycerol-phosphate_synthase_activity	molecular_function	GO:0043867 GO:0018127 GO:0018121 GO:0018071 GO:0000107
2907759	79	Core	11.3876	11.3408	11.3544	11.0979	11.1496	11.0112		-0.274677	GT90		yes				IPR006598	Lipopolysaccharide-modifying_protein	KOG2458	Endoplasmic_reticulum_protein_EP58,_contains_filamin_rod_domain_and_KDEL_motif	General_function_prediction_only	POORLY_CHARACTERIZED	2.4.2.-	Pentosyltransferases				19331 10467 10461 10420 111	7-cyano-7-deazaguanine_tRNA-ribosyltransferase_activity NAD(P)-serine_ADP-ribosyltransferase_activity NAD(P)-asparagine_ADP-ribosyltransferase_activity NAD(P)-cysteine_ADP-ribosyltransferase_activity imidazoleglycerol-phosphate_synthase_activity	molecular_function	GO:0043867 GO:0018127 GO:0018121 GO:0018071 GO:0000107
3146955	80	Core	11.5011	11.08	11.1643	12.0482	11.9518	12.0979		0.784171
2682527	80	Core	11.8196	11.8496	11.8609	11.0413	11.0925	11.1622		-0.744686			yes
2215311	80	Core	10.0443	9.71004	9.47254	10.0158	9.79284	9.91261		0.164816			yes
2215327	80	Core	9.92521	9.91045	9.82753	9.6947	9.92951	9.89263		-0.0487859			yes
2613505	80	Core	9.06877	9.08772	8.94209	9.40947	9.26598	9.25157		0.276147			yes
2871441	80	Core	10.7342	10.6919	10.6053	10.2186	10.2634	10.2288		-0.440204
2897954	80	Core	11.7288	11.6495	11.7762	11.8863	11.8381	11.9119		0.160598			yes
2897955	80	Core	8.75414	8.79391	8.60039	8.73321	8.79069	8.68197		0.0191459			yes
2971429	80	Core	10.1197	10.074	10.0854	10.2232	10.3011	10.1048		0.116666			yes
2971431	80	Core	9.44517	9.49193	9.36925	9.65467	9.43504	9.56099		0.114783
3092869	80	Core	8.58538	8.42175	8.38548	8.75019	8.87863	8.98272		0.40631			yes
2601910	82	Spec	4.10331	3.69497	3.70485	3.89316	3.18873	3.83342		-0.195941
2613921	82	Spec	6.30818	6.70837	6.7232	6.86916	6.43995	6.47519		0.0148512
3023552	82	Spec	5.82675	5.64763	5.10186	5.27777	5.85366	5.78727		0.114154
1227483	84	Core	7.99723	8.01831	8.21609	7.39707	7.17798	7.28954		-0.789013							IPR011701 IPR020846	Major_facilitator_superfamily Major_facilitator_superfamily_domain	KOG2533	Permease_of_the_major_facilitator_superfamily	Carbohydrate_transport_and_metabolism	METABOLISM
59815	84	Core	8.35515	8.01831	7.91211	8.01826	7.46987	7.68547		-0.370654							IPR011701 IPR020846	Major_facilitator_superfamily Major_facilitator_superfamily_domain	KOG2533	Permease_of_the_major_facilitator_superfamily	Carbohydrate_transport_and_metabolism	METABOLISM
1226266	84	Core	7.05745	6.897	6.98818	7.05832	6.7194	6.56973		-0.198396							IPR011701 IPR020846	Major_facilitator_superfamily Major_facilitator_superfamily_domain	KOG2533	Permease_of_the_major_facilitator_superfamily	Carbohydrate_transport_and_metabolism	METABOLISM
1226886	84	Core	9.0271	9.15983	8.99018	8.44065	8.60551	8.37145		-0.586494			yes				IPR011701 IPR020846	Major_facilitator_superfamily Major_facilitator_superfamily_domain	KOG2533	Permease_of_the_major_facilitator_superfamily	Carbohydrate_transport_and_metabolism	METABOLISM
1226949	84	Core	8.77502	8.66769	8.65775	8.99068	8.5619	8.5857		0.0126084			yes				IPR011701 IPR020846	Major_facilitator_superfamily Major_facilitator_superfamily_domain	KOG2533	Permease_of_the_major_facilitator_superfamily	Carbohydrate_transport_and_metabolism	METABOLISM
1227297	84	Core	9.65766	9.36695	9.40516	9.13344	9.18493	9.09507		-0.338777							IPR011701 IPR020846	Major_facilitator_superfamily Major_facilitator_superfamily_domain	KOG2533	Permease_of_the_major_facilitator_superfamily	Carbohydrate_transport_and_metabolism	METABOLISM
2559702	84	Core	5.46491	5.6089	5.24966	4.56539	5.20756	4.71729		-0.611078							IPR011701 IPR020846	Major_facilitator_superfamily Major_facilitator_superfamily_domain	KOG2533	Permease_of_the_major_facilitator_superfamily	Carbohydrate_transport_and_metabolism	METABOLISM
2565381	84	Core	7.59585	7.4508	7.91765	7.31955	7.35193	7.46706		-0.275258							IPR011701 IPR020846	Major_facilitator_superfamily Major_facilitator_superfamily_domain	KOG2533	Permease_of_the_major_facilitator_superfamily	Carbohydrate_transport_and_metabolism	METABOLISM
2892913	84	Core	8.49836	8.42175	8.23839	8.59903	8.50317	8.21643		0.0533761							IPR011701 IPR020846	Major_facilitator_superfamily Major_facilitator_superfamily_domain	KOG2533	Permease_of_the_major_facilitator_superfamily	Carbohydrate_transport_and_metabolism	METABOLISM
3104629	84	Core	6.09696	5.42047	6.24826	7.16349	6.99334	6.26522		0.885449							IPR011701 IPR020846	Major_facilitator_superfamily Major_facilitator_superfamily_domain	KOG2533	Permease_of_the_major_facilitator_superfamily	Carbohydrate_transport_and_metabolism	METABOLISM
3104634	84	Core	6.68122	6.36918	6.06083	6.30576	6.29832	6.45552		-0.0172096							IPR011701 IPR020846	Major_facilitator_superfamily Major_facilitator_superfamily_domain	KOG2533	Permease_of_the_major_facilitator_superfamily	Carbohydrate_transport_and_metabolism	METABOLISM
2499612	85	Core	10.668	10.5844	10.3498	10.4017	10.2931	10.4058		-0.167181							IPR013126 IPR018181 IPR029047 IPR029048	Heat_shock_protein_70_family Heat_shock_protein_70,_conserved_site Heat_shock_protein_70kD,_peptide-binding_domain Heat_shock_protein_70kD,_C-terminal_domain	KOG0101	Molecular_chaperones_HSP70/HSC70,_HSP70_superfamily	Posttranslational_modification,_protein_turnover,_chaperones	CELLULAR_PROCESSES_AND_SIGNALING
2559528	85	Core	15.4672	15.4154	15.2372	15.4816	15.0451	15.2684		-0.108201							IPR013126 IPR018181 IPR029047 IPR029048	Heat_shock_protein_70_family Heat_shock_protein_70,_conserved_site Heat_shock_protein_70kD,_peptide-binding_domain Heat_shock_protein_70kD,_C-terminal_domain	KOG0101	Molecular_chaperones_HSP70/HSC70,_HSP70_superfamily	Posttranslational_modification,_protein_turnover,_chaperones	CELLULAR_PROCESSES_AND_SIGNALING
2590394	85	Core	8.84158	8.71632	8.59348	9.43858	9.12327	9.18443		0.531627							IPR013126 IPR018181 IPR029047 IPR029048	Heat_shock_protein_70_family Heat_shock_protein_70,_conserved_site Heat_shock_protein_70kD,_peptide-binding_domain Heat_shock_protein_70kD,_C-terminal_domain	KOG0101	Molecular_chaperones_HSP70/HSC70,_HSP70_superfamily	Posttranslational_modification,_protein_turnover,_chaperones	CELLULAR_PROCESSES_AND_SIGNALING
3143591	85	Core	14.5485	14.6482	14.7267	14.5101	14.6254	14.583		-0.0683339							IPR013126 IPR018181 IPR029047	Heat_shock_protein_70_family Heat_shock_protein_70,_conserved_site Heat_shock_protein_70kD,_peptide-binding_domain	KOG0101	Molecular_chaperones_HSP70/HSC70,_HSP70_superfamily	Posttranslational_modification,_protein_turnover,_chaperones	CELLULAR_PROCESSES_AND_SIGNALING	4.2.1.24	Porphobilinogen_synthase	Porphyrin_and_chlorophyll_metabolism	Metabolism_of_Cofactors_and_Vitamins	METABOLIC	3028	porphobilinogen_synthase_activity	molecular_function	GO:0004655
2557644	86	Core	10.8257	10.8997	10.8978	11.4396	11.3628	11.3044		0.494557			yes				IPR002938	Monooxygenase,_FAD-binding	KOG3855	Monooxygenase_involved_in_coenzyme_Q_(ubiquinone)_biosynthesis	Energy_production_and_conversion Coenzyme_transport_and_metabolism	METABOLISM	1.14.13.7	Phenol_2-monooxygenase	gamma-Hexachlorocyclohexane_degradation Toluene_and_xylene_degradation Nitorobenzene_degradation	Biodegradation_of_Xenobiotics	METABOLIC	4851 4283 2888 10968	aromatic_compound_metabolic_process electron_transport monooxygenase_activity phenol_2-monooxygenase_activity	biological_process molecular_function	GO:0006725 GO:0006118 GO:0004497 GO:0018662
2877979	88	Core	14.5136	14.6694	14.8477	14.1423	14.0401	14.0243		-0.607977							IPR013216 IPR013705 IPR030384 IPR029063	Methyltransferase_type_11 Sterol_methyltransferase_C-terminal SAM-dependent_methyltransferase_SMT-type S-adenosyl-L-methionine-dependent_methyltransferase	KOG1269	SAM-dependent_methyltransferases	Lipid_transport_and_metabolism General_function_prediction_only	METABOLISM POORLY_CHARACTERIZED	2.1.1.41	Delta(24)-sterol_C-methyltransferase				5846 5830 2304	methyltransferase_activity metabolic_process sterol_24-C-methyltransferase_activity	molecular_function biological_process	GO:0008168 GO:0008152 GO:0003838
2652053	88	Core	16.7581	16.909	17.094	16.0813	15.8691	15.8705		-0.980065							IPR013705 IPR025714 IPR030384 IPR029063	Sterol_methyltransferase_C-terminal Methyltransferase_domain SAM-dependent_methyltransferase_SMT-type S-adenosyl-L-methionine-dependent_methyltransferase	KOG1269	SAM-dependent_methyltransferases	Lipid_transport_and_metabolism General_function_prediction_only	METABOLISM POORLY_CHARACTERIZED	2.1.1.41	Delta(24)-sterol_C-methyltransferase				2304	sterol_24-C-methyltransferase_activity	molecular_function	GO:0003838
382638	88	Core	10.1056	10.2967	10.302	10.2292	9.59719	9.71372		-0.388047							IPR013705 IPR025714 IPR030384 IPR029063	Sterol_methyltransferase_C-terminal Methyltransferase_domain SAM-dependent_methyltransferase_SMT-type S-adenosyl-L-methionine-dependent_methyltransferase	KOG1269	SAM-dependent_methyltransferases	Lipid_transport_and_metabolism General_function_prediction_only	METABOLISM POORLY_CHARACTERIZED	2.1.1.41	Delta(24)-sterol_C-methyltransferase				2304	sterol_24-C-methyltransferase_activity	molecular_function	GO:0003838
[truncated: 14,375 more rows]
