# Supplementary material for: Speciation Underpinned by Unexpected Molecular Diversity in the Mycorrhizal Fungal Genus Pisolithus
Source: Mol Biol Evol. 2023 Feb 22;40(3):msad045. doi: 10.1093/molbev/msad045 (PMC10066745; doi:10.1093/molbev/msad045)
Supplement: msad045_Supplementary_Data [file msad045_supplementary_data.zip › Table_S8.xlsx]

## Sheet: Table S8
Table S8: Differentially Expressed Genes in Pisolithus microcarpus when in symbiosis with a Eucalyptus globulus host.
Protein ID	Cluster ID	Section	Counts FLM Replicate 1	Counts FLM Replicate 1	Counts FLM Replicate 1	Counts ECM Replicate 1	Counts ECM Replicate 1	Counts ECM Replicate 1	Significantly Regulated	ECMvsFLM.log2Change	CAZyme.total	CAZyme	Signal Peptide	SSP	Protease	Lipase	IPR ID	IPR Description	KOG ID	KOG Definition	KOG Class	KOG Group	EC Number	KEGG Definition	KEGG Pathway	KEGG Pathway Class	KEGG Pathway Type	GO Term ID	GO Name	GO Term Type	GO Accession
671824	5	Core	11.3605	11.3226	11.2753	12.4332	12.6713	12.7232	Yes	1.29536							IPR001128	Cytochrome_P450	KOG0157	Cytochrome_P450_CYP4/CYP19/CYP26_subfamilies	Lipid_transport_and_metabolism Secondary_metabolites_biosynthesis,_transport_and_catabolism	METABOLISM	1.14.14.1	Unspecific_monooxygenase	Tryptophan_metabolism Fatty_acid_metabolism gamma-Hexachlorocyclohexane_degradation	Amino_Acid_Metabolism Lipid_Metabolism Biodegradation_of_Xenobiotics	METABOLIC	12251 4283 3721 2888 23642	heme_binding electron_transport iron_ion_binding monooxygenase_activity unspecific_monooxygenase_activity	molecular_function biological_process	GO:0020037 GO:0006118 GO:0005506 GO:0004497 GO:0050381
229761	19	Core	9.92145	10.2683	10.1162	12.7484	12.9723	12.9394	Yes	2.78199							IPR001128 IPR017972	Cytochrome_P450 Cytochrome_P450,_conserved_site	KOG0157	Cytochrome_P450_CYP4/CYP19/CYP26_subfamilies	Lipid_transport_and_metabolism Secondary_metabolites_biosynthesis,_transport_and_catabolism	METABOLISM	1.14.14.1	Unspecific_monooxygenase	Tryptophan_metabolism Fatty_acid_metabolism gamma-Hexachlorocyclohexane_degradation	Amino_Acid_Metabolism Lipid_Metabolism Biodegradation_of_Xenobiotics	METABOLIC	12251 4283 3721 2888 23642	heme_binding electron_transport iron_ion_binding monooxygenase_activity unspecific_monooxygenase_activity	molecular_function biological_process	GO:0020037 GO:0006118 GO:0005506 GO:0004497 GO:0050381
4357186	25	Core	12.6031	13.1009	12.7681	15.6212	15.8488	15.8952	Yes	2.95433							IPR001128 IPR017972	Cytochrome_P450 Cytochrome_P450,_conserved_site	KOG0158	Cytochrome_P450_CYP3/CYP5/CYP6/CYP9_subfamilies	Secondary_metabolites_biosynthesis,_transport_and_catabolism	METABOLISM	1.14.13.-	With_NADH_or_NADPH_as_one_donor,_and_incorporation_of_one_atom	Methane_metabolism Phenylalanine_metabolism Ubiquinone_biosynthesis Alkaloid_biosynthesis_I Styrene_degradation Tryptophan_metabolism Androgen_and_estrogen_metabolism Sterol_biosynthesis 1,4-Dichlorobenzene_degradation Tyrosine_metabolism Bile_acid_biosynthesis Flavonoids,_stilbene_and_lignin_biosynthesis Histidine_metabolism gamma-Hexachlorocyclohexane_degradation	Energy_Metabolism Amino_Acid_Metabolism Metabolism_of_Cofactors_and_Vitamins Biosynthesis_of_Secondary_Metabolites Biodegradation_of_Xenobiotics Lipid_Metabolism	METABOLIC	12251 4283 3721 2888 19196 19184 11397 10963 10962 10961 10960 10959 10958 10957 10956 10955 10954 10953 10952 10950 10949 10948 10947 10946 10945 10944 10943 10942 10941 10940 10939 10938 10937 10936 10781 6319	heme_binding electron_transport iron_ion_binding monooxygenase_activity 6-hydroxynicotinate_3-monooxygenase_activity 2-octaprenyl-3-methyl-6-methoxy-1,4-benzoquinol_hydroxylase limonene_monooxygenase_activity toluene_3-monooxygenase_activity phenanthrene_3,4-monooxygenase_activity 2-oxo-delta3-4,5,5-trimethylcyclopentenylacetyl-CoA_1,2-monooxygenase_activity 2-hydroxy-phenylacetate_hydroxylase_ac…	molecular_function biological_process	GO:0020037 GO:0006118 GO:0005506 GO:0004497 GO:0043731 GO:0043719 GO:0019113 GO:0018657 GO:0018656 GO:0018655 GO:0018654 GO:0018653 GO:0018652 GO:0018651 GO:0018650 GO:0018649 GO:0018648 GO:0018647 GO:0018646 GO:0018644 GO:0018643 GO:0018642 GO:0018641 GO:0018640 GO:0018639 GO:0018638 GO:0018637 GO:0018636 GO:0018635 GO:0018634 GO:0018633 GO:0018632 GO:0018631 GO:0018630 GO:0018471 GO:0008688
14746	25	Core	11.7707	12.1172	11.8896	14.7798	14.9279	14.9264	Yes	2.94694							IPR001128 IPR017972	Cytochrome_P450 Cytochrome_P450,_conserved_site	KOG0158	Cytochrome_P450_CYP3/CYP5/CYP6/CYP9_subfamilies	Secondary_metabolites_biosynthesis,_transport_and_catabolism	METABOLISM	1.14.13.-	With_NADH_or_NADPH_as_one_donor,_and_incorporation_of_one_atom	Methane_metabolism Phenylalanine_metabolism Ubiquinone_biosynthesis Alkaloid_biosynthesis_I Styrene_degradation Tryptophan_metabolism Androgen_and_estrogen_metabolism Sterol_biosynthesis 1,4-Dichlorobenzene_degradation Tyrosine_metabolism Bile_acid_biosynthesis Flavonoids,_stilbene_and_lignin_biosynthesis Histidine_metabolism gamma-Hexachlorocyclohexane_degradation	Energy_Metabolism Amino_Acid_Metabolism Metabolism_of_Cofactors_and_Vitamins Biosynthesis_of_Secondary_Metabolites Biodegradation_of_Xenobiotics Lipid_Metabolism	METABOLIC	12251 4283 3721 2888 19196 19184 11397 10963 10962 10961 10960 10959 10958 10957 10956 10955 10954 10953 10952 10950 10949 10948 10947 10946 10945 10944 10943 10942 10941 10940 10939 10938 10937 10936 10781 6319	heme_binding electron_transport iron_ion_binding monooxygenase_activity 6-hydroxynicotinate_3-monooxygenase_activity 2-octaprenyl-3-methyl-6-methoxy-1,4-benzoquinol_hydroxylase limonene_monooxygenase_activity toluene_3-monooxygenase_activity phenanthrene_3,4-monooxygenase_activity 2-oxo-delta3-4,5,5-trimethylcyclopentenylacetyl-CoA_1,2-monooxygenase_activity 2-hydroxy-phenylacetate_hydroxylase_ac…	molecular_function biological_process	GO:0020037 GO:0006118 GO:0005506 GO:0004497 GO:0043731 GO:0043719 GO:0019113 GO:0018657 GO:0018656 GO:0018655 GO:0018654 GO:0018653 GO:0018652 GO:0018651 GO:0018650 GO:0018649 GO:0018648 GO:0018647 GO:0018646 GO:0018644 GO:0018643 GO:0018642 GO:0018641 GO:0018640 GO:0018639 GO:0018638 GO:0018637 GO:0018636 GO:0018635 GO:0018634 GO:0018633 GO:0018632 GO:0018631 GO:0018630 GO:0018471 GO:0008688
4542989	25	Core	10.7851	10.8246	10.6812	11.7293	11.918	12.0731	Yes	1.1496							IPR001128 IPR017972	Cytochrome_P450 Cytochrome_P450,_conserved_site	KOG0158	Cytochrome_P450_CYP3/CYP5/CYP6/CYP9_subfamilies	Secondary_metabolites_biosynthesis,_transport_and_catabolism	METABOLISM	1.14.13.-	With_NADH_or_NADPH_as_one_donor,_and_incorporation_of_one_atom	Methane_metabolism Phenylalanine_metabolism Ubiquinone_biosynthesis Alkaloid_biosynthesis_I Styrene_degradation Tryptophan_metabolism Androgen_and_estrogen_metabolism Sterol_biosynthesis 1,4-Dichlorobenzene_degradation Tyrosine_metabolism Bile_acid_biosynthesis Flavonoids,_stilbene_and_lignin_biosynthesis Histidine_metabolism gamma-Hexachlorocyclohexane_degradation	Energy_Metabolism Amino_Acid_Metabolism Metabolism_of_Cofactors_and_Vitamins Biosynthesis_of_Secondary_Metabolites Biodegradation_of_Xenobiotics Lipid_Metabolism	METABOLIC	12251 4283 3721 2888 19196 19184 11397 10963 10962 10961 10960 10959 10958 10957 10956 10955 10954 10953 10952 10950 10949 10948 10947 10946 10945 10944 10943 10942 10941 10940 10939 10938 10937 10936 10781 6319	heme_binding electron_transport iron_ion_binding monooxygenase_activity 6-hydroxynicotinate_3-monooxygenase_activity 2-octaprenyl-3-methyl-6-methoxy-1,4-benzoquinol_hydroxylase limonene_monooxygenase_activity toluene_3-monooxygenase_activity phenanthrene_3,4-monooxygenase_activity 2-oxo-delta3-4,5,5-trimethylcyclopentenylacetyl-CoA_1,2-monooxygenase_activity 2-hydroxy-phenylacetate_hydroxylase_ac…	molecular_function biological_process	GO:0020037 GO:0006118 GO:0005506 GO:0004497 GO:0043731 GO:0043719 GO:0019113 GO:0018657 GO:0018656 GO:0018655 GO:0018654 GO:0018653 GO:0018652 GO:0018651 GO:0018650 GO:0018649 GO:0018648 GO:0018647 GO:0018646 GO:0018644 GO:0018643 GO:0018642 GO:0018641 GO:0018640 GO:0018639 GO:0018638 GO:0018637 GO:0018636 GO:0018635 GO:0018634 GO:0018633 GO:0018632 GO:0018631 GO:0018630 GO:0018471 GO:0008688
685816	40	Core	9.38825	9.16053	9.62329	10.2576	10.5549	10.8154	Yes	1.15867							IPR005123 IPR026992	Oxoglutarate/iron-dependent_dioxygenase Non-haem_dioxygenase_N-terminal_domain	KOG0143	Iron/ascorbate_family_oxidoreductases	Secondary_metabolites_biosynthesis,_transport_and_catabolism General_function_prediction_only	METABOLISM POORLY_CHARACTERIZED						7387	1-aminocyclopropane-1-carboxylate_oxidase_activity	molecular_function	GO:0009815
114047	47	Core	11.0688	11.1068	11.0628	12.7893	12.9511	12.9882	Yes	1.83309							IPR004993	GH3_auxin-responsive_promoter
92191	52	Core	13.8007	13.6138	13.7616	15.3758	15.6508	15.7448	Yes	1.8713							IPR015590 IPR016160 IPR029510 IPR016161	Aldehyde_dehydrogenase_domain Aldehyde_dehydrogenase,_cysteine_active_site Aldehyde_dehydrogenase,_glutamic_acid_active_site Aldehyde/histidinol_dehydrogenase	KOG2450	Aldehyde_dehydrogenase	Energy_production_and_conversion	METABOLISM	1.2.1.3	Aldehyde_dehydrogenase_(NAD+)	1,2-Dichloroethane_degradation Tryptophan_metabolism Glycerolipid_metabolism Valine,_leucine_and_isoleucine_degradation Glycolysis_/_Gluconeogenesis Propanoate_metabolism Fatty_acid_metabolism Bile_acid_biosynthesis Arginine_and_proline_metabolism Butanoate_metabolism beta-Alanine_metabolism Pyruvate_metabolism Histidine_metabolism Lysine_degradation Ascorbate_and_aldarate_metabolism	Biodegradation_of_Xenobiotics Amino_Acid_Metabolism Metabolism_of_Complex_Lipids Carbohydrate_Metabolism Lipid_Metabolism Metabolism_of_Other_Amino_Acids	METABOLIC	9710 5830 2473	oxidoreductase_activity metabolic_process aldehyde_dehydrogenase_(NAD)_activity	molecular_function biological_process	GO:0016491 GO:0008152 GO:0004029
2902192	56	Core	10.2056	10.0798	10.0663	11.3249	11.7297	11.8574	Yes	1.53737							IPR003439 IPR017871 IPR003593 IPR027417	ABC_transporter-like ABC_transporter,_conserved_site AAA+_ATPase_domain P-loop_containing_nucleoside_triphosphate_hydrolase	KOG0055	Multidrug/pheromone_exporter,_ABC_superfamily	Secondary_metabolites_biosynthesis,_transport_and_catabolism	METABOLISM	3.6.3.44	Xenobiotic-transporting_ATPase				10082 3736 10269 162 6209	ATPase_activity ATP_binding nucleoside-triphosphatase_activity nucleotide_binding xenobiotic-transporting_ATPase_activity	molecular_function	GO:0016887 GO:0005524 GO:0017111 GO:0000166 GO:0008559
481168	58	Core	9.96691	9.65115	10.0569	12.2093	12.7194	12.7244	Yes	2.66969	AA1_1	AA1_1	yes				IPR001117 IPR011706 IPR011707 IPR002355 IPR008972	Multicopper_oxidase,_type_1 Multicopper_oxidase,_type_2 Multicopper_oxidase,_type_3 Multicopper_oxidase,_copper-binding_site Cupredoxin	KOG1263	Multicopper_oxidases	Secondary_metabolites_biosynthesis,_transport_and_catabolism	METABOLISM	1.10.3.3	L-ascorbate_oxidase	Ascorbate_and_aldarate_metabolism	Carbohydrate_Metabolism	METABOLIC	9710 3722 6106	oxidoreductase_activity copper_ion_binding L-ascorbate_oxidase_activity	molecular_function	GO:0016491 GO:0005507 GO:0008447	yes
102510	58	Core	11.2987	11.2606	11.3138	13.0796	13.4785	13.4906	Yes	2.07108	AA1_1	AA1_1	yes				IPR001117 IPR011706 IPR011707 IPR002355 IPR008972	Multicopper_oxidase,_type_1 Multicopper_oxidase,_type_2 Multicopper_oxidase,_type_3 Multicopper_oxidase,_copper-binding_site Cupredoxin	KOG1263	Multicopper_oxidases	Secondary_metabolites_biosynthesis,_transport_and_catabolism	METABOLISM	1.10.3.3	L-ascorbate_oxidase	Ascorbate_and_aldarate_metabolism	Carbohydrate_Metabolism	METABOLIC	9710 3722 6106	oxidoreductase_activity copper_ion_binding L-ascorbate_oxidase_activity	molecular_function	GO:0016491 GO:0005507 GO:0008447	yes
9524	63	Core	8.56319	8.14792	8.24157	9.76512	10.4915	10.958	Yes	2.1607							IPR003817 IPR022237	Phosphatidylserine_decarboxylase-related Phophatidylserine_decarboxylase	KOG2419	Phosphatidylserine_decarboxylase	Lipid_transport_and_metabolism	METABOLISM	4.1.1.65	Phosphatidylserine_decarboxylase	Glycine,_serine_and_threonine_metabolism Glycerolipid_metabolism	Amino_Acid_Metabolism Metabolism_of_Complex_Lipids	METABOLIC	6286 2983	phospholipid_biosynthetic_process phosphatidylserine_decarboxylase_activity	biological_process molecular_function	GO:0008654 GO:0004609
3369665	63	Core	9.92606	9.59925	9.66111	11.1342	11.9339	11.8845	Yes	1.96004							IPR003817 IPR022237	Phosphatidylserine_decarboxylase-related Phophatidylserine_decarboxylase	KOG2419	Phosphatidylserine_decarboxylase	Lipid_transport_and_metabolism	METABOLISM	4.1.1.65	Phosphatidylserine_decarboxylase	Glycine,_serine_and_threonine_metabolism Glycerolipid_metabolism	Amino_Acid_Metabolism Metabolism_of_Complex_Lipids	METABOLIC	6286 2983	phospholipid_biosynthetic_process phosphatidylserine_decarboxylase_activity	biological_process molecular_function	GO:0008654 GO:0004609
4301408	84	Core	8.82262	9.42503	8.89434	14.3028	14.5388	14.6421	Yes	5.43096							IPR011701 IPR020846	Major_facilitator_superfamily Major_facilitator_superfamily_domain	KOG2533	Permease_of_the_major_facilitator_superfamily	Carbohydrate_transport_and_metabolism	METABOLISM
1010599	97	Core	11.918	11.8472	11.9371	12.9828	13.1355	13.1485	Yes	1.18985							IPR001128	Cytochrome_P450	KOG0158	Cytochrome_P450_CYP3/CYP5/CYP6/CYP9_subfamilies	Secondary_metabolites_biosynthesis,_transport_and_catabolism	METABOLISM	1.14.13.-	With_NADH_or_NADPH_as_one_donor,_and_incorporation_of_one_atom	Methane_metabolism Phenylalanine_metabolism Ubiquinone_biosynthesis Alkaloid_biosynthesis_I Styrene_degradation Tryptophan_metabolism Androgen_and_estrogen_metabolism Sterol_biosynthesis 1,4-Dichlorobenzene_degradation Tyrosine_metabolism Bile_acid_biosynthesis Flavonoids,_stilbene_and_lignin_biosynthesis Histidine_metabolism gamma-Hexachlorocyclohexane_degradation	Energy_Metabolism Amino_Acid_Metabolism Metabolism_of_Cofactors_and_Vitamins Biosynthesis_of_Secondary_Metabolites Biodegradation_of_Xenobiotics Lipid_Metabolism	METABOLIC	12251 4283 3721 2888 19196 19184 11397 10963 10962 10961 10960 10959 10958 10957 10956 10955 10954 10953 10952 10950 10949 10948 10947 10946 10945 10944 10943 10942 10941 10940 10939 10938 10937 10936 10781 6319	heme_binding electron_transport iron_ion_binding monooxygenase_activity 6-hydroxynicotinate_3-monooxygenase_activity 2-octaprenyl-3-methyl-6-methoxy-1,4-benzoquinol_hydroxylase limonene_monooxygenase_activity toluene_3-monooxygenase_activity phenanthrene_3,4-monooxygenase_activity 2-oxo-delta3-4,5,5-trimethylcyclopentenylacetyl-CoA_1,2-monooxygenase_activity 2-hydroxy-phenylacetate_hydroxylase_ac…	molecular_function biological_process	GO:0020037 GO:0006118 GO:0005506 GO:0004497 GO:0043731 GO:0043719 GO:0019113 GO:0018657 GO:0018656 GO:0018655 GO:0018654 GO:0018653 GO:0018652 GO:0018651 GO:0018650 GO:0018649 GO:0018648 GO:0018647 GO:0018646 GO:0018644 GO:0018643 GO:0018642 GO:0018641 GO:0018640 GO:0018639 GO:0018638 GO:0018637 GO:0018636 GO:0018635 GO:0018634 GO:0018633 GO:0018632 GO:0018631 GO:0018630 GO:0018471 GO:0008688
4341877	121	Core	12.281	12.6466	12.2705	13.7026	13.8377	13.6615	Yes	1.32585							IPR005123 IPR026992	Oxoglutarate/iron-dependent_dioxygenase Non-haem_dioxygenase_N-terminal_domain	KOG0143	Iron/ascorbate_family_oxidoreductases	Secondary_metabolites_biosynthesis,_transport_and_catabolism General_function_prediction_only	METABOLISM POORLY_CHARACTERIZED	1.14.11.15	Gibberellin_3-beta-dioxygenase				9908	gibberellin_3-beta-dioxygenase_activity	molecular_function	GO:0016707
685962	126	Core	12.1292	12.2288	12.0616	13.4538	13.3651	13.4939	Yes	1.29738							IPR001128 IPR017972	Cytochrome_P450 Cytochrome_P450,_conserved_site	KOG0157	Cytochrome_P450_CYP4/CYP19/CYP26_subfamilies	Lipid_transport_and_metabolism Secondary_metabolites_biosynthesis,_transport_and_catabolism	METABOLISM	1.14.14.1	Unspecific_monooxygenase	Tryptophan_metabolism Fatty_acid_metabolism gamma-Hexachlorocyclohexane_degradation	Amino_Acid_Metabolism Lipid_Metabolism Biodegradation_of_Xenobiotics	METABOLIC	12251 4283 3721 2888 23642	heme_binding electron_transport iron_ion_binding monooxygenase_activity unspecific_monooxygenase_activity	molecular_function biological_process	GO:0020037 GO:0006118 GO:0005506 GO:0004497 GO:0050381
4180172	135	Core	12.8075	13.1281	12.7933	13.7238	14.0779	14.2775	Yes	1.12626							IPR001128	Cytochrome_P450	KOG0684	Cytochrome_P450	Secondary_metabolites_biosynthesis,_transport_and_catabolism	METABOLISM						12251 4283 3721 2888 16609	heme_binding electron_transport iron_ion_binding monooxygenase_activity 25-hydroxycholesterol_7alpha-hydroxylase_activity	molecular_function biological_process	GO:0020037 GO:0006118 GO:0005506 GO:0004497 GO:0033783
13167	146	Core	0	0	0	4.8574	4.92831	5.79726	Yes	7.10277							IPR000194 IPR000793 IPR004100 IPR020003 IPR027417 IPR005722	ATPase,_F1/V1/A1_complex,_alpha/beta_subunit,_nucleotide-binding_domain ATPase,_F1/V1/A1_complex,_alpha/beta_subunit,_C-terminal ATPase,_F1_complex_alpha/beta_subunit,_N-terminal_domain ATPase,_alpha/beta_subunit,_nucleotide-binding_domain,_active_site P-loop_containing_nucleoside_triphosphate_hydrolase ATPase,_F1_complex,_beta_subunit	KOG1350	F0F1-type_ATP_synthase,_beta_subunit	Energy_production_and_conversion	METABOLISM	3.6.3.14	H(+)-transporting_two-sector_ATPase	ATP_synthesis Flagellar_assembly Type_III_secretion_system	Energy_Metabolism SORTING_AND_DEGRADATION	METABOLIC REGULATORY	9691 8445 21380 21355 9292 9321 6204 4877 19729 2390	proton-transporting_two-sector_ATPase_complex hydrogen_ion_transmembrane_transporter_activity hydrogen_ion_transporting_ATPase_activity,_rotational_mechanism hydrogen_ion_transporting_ATP_synthase_activity,_rotational_mechanism ATP_synthesis_coupled_proton_transport integral_to_membrane hydrogen-exporting_ATPase_activity,_phosphorylative_mechanism ATP_biosynthetic_process proton-transporting_ATP_…	cellular_component molecular_function biological_process	GO:0016469 GO:0015078 GO:0046961 GO:0046933 GO:0015986 GO:0016021 GO:0008553 GO:0006754 GO:0045259 GO:0003936
4326002	153	Core	9.64758	9.96357	9.85416	11.2966	11.7404	11.7609	Yes	1.78804							IPR020904 IPR017881	Short-chain_dehydrogenase/reductase,_conserved_site Nitrite_reductase_[NAD(P)H]_large_subunit,_NirD_bacterial-type	KOG0725	Reductases_with_broad_range_of_substrate_specificities	General_function_prediction_only	POORLY_CHARACTERIZED						14950	sorbose_reductase_activity	molecular_function	GO:0032115
685802	154	Core	9.3163	8.87827	9.52553	10.9951	10.6314	11.0213	Yes	1.62988	GH37	GH37	yes				IPR001661 IPR018232 IPR008928	Glycoside_hydrolase,_family_37 Glycoside_hydrolase,_family_37,_conserved_site Six-hairpin_glycosidase-like	KOG0602	Neutral_trehalase	Carbohydrate_transport_and_metabolism	METABOLISM	3.2.1.28	Alpha,alpha-trehalase	Starch_and_sucrose_metabolism	Metabolism_of_Complex_Carbohydrates	METABOLIC	4159 2934 2290	trehalose_metabolic_process alpha,alpha-trehalase_activity catalytic_activity	biological_process molecular_function	GO:0005991 GO:0004555 GO:0003824	yes
4272478	173	Core	11.8223	11.6055	11.7889	13.0791	12.644	12.858	Yes	1.12948							IPR025337	Domain_of_unknown_function_DUF4243
1449883	195	Core	9.61653	9.53381	9.62329	10.5074	10.5059	10.814	Yes	1.02628							IPR003817 IPR022237	Phosphatidylserine_decarboxylase-related Phophatidylserine_decarboxylase	KOG2419	Phosphatidylserine_decarboxylase	Lipid_transport_and_metabolism	METABOLISM	4.1.1.65	Phosphatidylserine_decarboxylase	Glycine,_serine_and_threonine_metabolism Glycerolipid_metabolism	Amino_Acid_Metabolism Metabolism_of_Complex_Lipids	METABOLIC	6286 2983	phospholipid_biosynthetic_process phosphatidylserine_decarboxylase_activity	biological_process molecular_function	GO:0008654 GO:0004609
6861	205	Core	11.4813	11.2997	11.3185	15.7347	15.8333	15.8942	Yes	4.45409			yes				IPR001128 IPR017972	Cytochrome_P450 Cytochrome_P450,_conserved_site	KOG0158	Cytochrome_P450_CYP3/CYP5/CYP6/CYP9_subfamilies	Secondary_metabolites_biosynthesis,_transport_and_catabolism	METABOLISM	1.14.13.-	With_NADH_or_NADPH_as_one_donor,_and_incorporation_of_one_atom	Methane_metabolism Phenylalanine_metabolism Ubiquinone_biosynthesis Alkaloid_biosynthesis_I Styrene_degradation Tryptophan_metabolism Androgen_and_estrogen_metabolism Sterol_biosynthesis 1,4-Dichlorobenzene_degradation Tyrosine_metabolism Bile_acid_biosynthesis Flavonoids,_stilbene_and_lignin_biosynthesis Histidine_metabolism gamma-Hexachlorocyclohexane_degradation	Energy_Metabolism Amino_Acid_Metabolism Metabolism_of_Cofactors_and_Vitamins Biosynthesis_of_Secondary_Metabolites Biodegradation_of_Xenobiotics Lipid_Metabolism	METABOLIC	12251 4283 3721 2888 19196 19184 11397 10963 10962 10961 10960 10959 10958 10957 10956 10955 10954 10953 10952 10950 10949 10948 10947 10946 10945 10944 10943 10942 10941 10940 10939 10938 10937 10936 10781 6319	heme_binding electron_transport iron_ion_binding monooxygenase_activity 6-hydroxynicotinate_3-monooxygenase_activity 2-octaprenyl-3-methyl-6-methoxy-1,4-benzoquinol_hydroxylase limonene_monooxygenase_activity toluene_3-monooxygenase_activity phenanthrene_3,4-monooxygenase_activity 2-oxo-delta3-4,5,5-trimethylcyclopentenylacetyl-CoA_1,2-monooxygenase_activity 2-hydroxy-phenylacetate_hydroxylase_ac…	molecular_function biological_process	GO:0020037 GO:0006118 GO:0005506 GO:0004497 GO:0043731 GO:0043719 GO:0019113 GO:0018657 GO:0018656 GO:0018655 GO:0018654 GO:0018653 GO:0018652 GO:0018651 GO:0018650 GO:0018649 GO:0018648 GO:0018647 GO:0018646 GO:0018644 GO:0018643 GO:0018642 GO:0018641 GO:0018640 GO:0018639 GO:0018638 GO:0018637 GO:0018636 GO:0018635 GO:0018634 GO:0018633 GO:0018632 GO:0018631 GO:0018630 GO:0018471 GO:0008688	yes
574291	234	Core	9.83581	10.3647	9.93047	10.6929	11.6635	11.5502	Yes	1.30079							IPR001509	NAD-dependent_epimerase/dehydratase,_N-terminal_domain	KOG1502	Flavonol_reductase/cinnamoyl-CoA_reductase	Defense_mechanisms	CELLULAR_PROCESSES_AND_SIGNALING						23921 19375 2290 19356	coenzyme_binding cellular_metabolic_process catalytic_activity methylglyoxal_reductase_(NADPH-dependent)_activity	molecular_function biological_process	GO:0050662 GO:0044237 GO:0003824 GO:0043892
4352868	234	Core	9.09253	9.52212	9.14979	10.054	10.6202	10.8265	Yes	1.26981							IPR001509	NAD-dependent_epimerase/dehydratase,_N-terminal_domain	KOG1502	Flavonol_reductase/cinnamoyl-CoA_reductase	Defense_mechanisms	CELLULAR_PROCESSES_AND_SIGNALING						23921 19375 2290 19356	coenzyme_binding cellular_metabolic_process catalytic_activity methylglyoxal_reductase_(NADPH-dependent)_activity	molecular_function biological_process	GO:0050662 GO:0044237 GO:0003824 GO:0043892
107285	245	Core	11.2844	11.4999	11.454	12.745	12.8345	12.9517	Yes	1.43083							IPR006076	FAD_dependent_oxidoreductase	KOG3923	D-aspartate_oxidase	Amino_acid_transport_and_metabolism	METABOLISM	1.4.3.1	D-aspartate_oxidase	Alanine_and_aspartate_metabolism	Amino_Acid_Metabolism	METABOLIC	9710 9228 6104	oxidoreductase_activity aspartate_oxidase_activity D-aspartate_oxidase_activity	molecular_function	GO:0016491 GO:0015922 GO:0008445
675820	271	Core	11.2341	11.3658	11.3916	14.0655	14.4194	14.2909	Yes	2.93415							IPR024041	Ammonium_transporter_AmtB-like_domain	KOG0682	Ammonia_permease	Inorganic_ion_transport_and_metabolism	METABOLISM
4329521	311	Core	9.39825	9.78679	9.51179	10.6609	10.5795	10.5523	Yes	1.02405
4354526	315	Core	13.8826	13.9389	13.8967	15.2896	15.3191	15.3751	Yes	1.42219							IPR015798 IPR015800 IPR015802 IPR000269 IPR016182	Copper_amine_oxidase,_C-terminal Copper_amine_oxidase,_N2-terminal Copper_amine_oxidase,_N3-terminal Copper_amine_oxidase Copper_amine_oxidase,_N-terminal	KOG1186	Copper_amine_oxidase	Secondary_metabolites_biosynthesis,_transport_and_catabolism	METABOLISM						22442 6905 5811 3722	quinone_binding amine_metabolic_process amine_oxidase_activity copper_ion_binding	molecular_function biological_process	GO:0048038 GO:0009308 GO:0008131 GO:0005507
677400	376	Core	11.1607	11.1009	11.2079	11.9985	12.6305	12.613	Yes	1.28569	CE4	CE4	yes				IPR002509 IPR011330	Polysaccharide_deacetylase Glycoside_hydrolase/deacetylase,_beta/alpha-barrel					3.5.1.41	Chitin_deacetylase	Aminosugars_metabolism	Metabolism_of_Complex_Carbohydrates	METABOLIC	10005 4143 2290 2539	hydrolase_activity,_acting_on_carbon-nitrogen_(but_not_peptide)_bonds carbohydrate_metabolic_process catalytic_activity chitin_deacetylase_activity	molecular_function biological_process	GO:0016810 GO:0005975 GO:0003824 GO:0004099	yes
672182	377	Core	10.2903	10.0145	10.1574	11.4084	11.64	11.6394	Yes	1.40933							IPR004839 IPR001917 IPR015424	Aminotransferase,_class_I/classII Aminotransferase,_class-II,_pyridoxal-phosphate_binding_site Pyridoxal_phosphate-dependent_transferase	KOG1357	Serine_palmitoyltransferase	Posttranslational_modification,_protein_turnover,_chaperones	CELLULAR_PROCESSES_AND_SIGNALING	2.3.1.50	Serine_C-palmitoyltransferase	Sphingoglycolipid_metabolism	Metabolism_of_Complex_Lipids	METABOLIC	9940 5830 13063 9967 6667 10222 3123	transferase_activity metabolic_process pyridoxal_phosphate_binding transferase_activity,_transferring_nitrogenous_groups biosynthetic_process serine_C-palmitoyltransferase_complex serine_C-palmitoyltransferase_activity	molecular_function biological_process cellular_component	GO:0016740 GO:0008152 GO:0030170 GO:0016769 GO:0009058 GO:0017059 GO:0004758
119742	382	Core	10.1136	9.97219	10.4211	11.923	12.3948	12.3205	Yes	2.04637							IPR005828 IPR005829 IPR020846 IPR003663	General_substrate_transporter Sugar_transporter,_conserved_site Major_facilitator_superfamily_domain Sugar/inositol_transporter	KOG0254	Predicted_transporter_(major_facilitator_superfamily)	General_function_prediction_only	POORLY_CHARACTERIZED						9320 6276 3642 9321 4927 3546	membrane carbohydrate_transport sugar:hydrogen_symporter_activity integral_to_membrane transport transporter_activity	cellular_component biological_process molecular_function	GO:0016020 GO:0008643 GO:0005351 GO:0016021 GO:0006810 GO:0005215
22374	396	Core	11.5672	11.7025	11.4697	12.7477	13.703	13.8051	Yes	1.90794							IPR000425 IPR022357 IPR023271	Major_intrinsic_protein Major_intrinsic_protein,_conserved_site Aquaporin-like	KOG0224	Aquaporin_(major_intrinsic_protein_family)	Carbohydrate_transport_and_metabolism	METABOLISM						9320 4927 3546	membrane transport transporter_activity	cellular_component biological_process molecular_function	GO:0016020 GO:0006810 GO:0005215
674441	416	Core	12.3834	12.123	12.3755	13.3622	13.4529	13.6334	Yes	1.18858							IPR005828 IPR005829 IPR020846 IPR003663	General_substrate_transporter Sugar_transporter,_conserved_site Major_facilitator_superfamily_domain Sugar/inositol_transporter	KOG0254	Predicted_transporter_(major_facilitator_superfamily)	General_function_prediction_only	POORLY_CHARACTERIZED						9320 6276 3642 9321 4927 3546	membrane carbohydrate_transport sugar:hydrogen_symporter_activity integral_to_membrane transport transporter_activity	cellular_component biological_process molecular_function	GO:0016020 GO:0008643 GO:0005351 GO:0016021 GO:0006810 GO:0005215
4365092	437	Core	11.3975	11.3617	11.3528	12.4999	12.475	12.465	Yes	1.10959	GH5_15	GH5_15	yes				IPR001547 IPR017853	Glycoside_hydrolase,_family_5 Glycoside_hydrolase_superfamily					3.2.1.58	Glucan_1,3-beta-glucosidase	Starch_and_sucrose_metabolism	Metabolism_of_Complex_Carbohydrates	METABOLIC	4143 2933 2744	carbohydrate_metabolic_process hydrolase_activity,_hydrolyzing_O-glycosyl_compounds glucan_1,3-beta-glucosidase_activity	biological_process molecular_function	GO:0005975 GO:0004553 GO:0004338	yes
4275110	437	Core	10.7242	10.9487	10.7128	11.9681	11.7039	11.7394	Yes	1.00954	GH5_15	GH5_15	yes				IPR001547 IPR017853	Glycoside_hydrolase,_family_5 Glycoside_hydrolase_superfamily					3.2.1.58	Glucan_1,3-beta-glucosidase	Starch_and_sucrose_metabolism	Metabolism_of_Complex_Carbohydrates	METABOLIC	4143 2933 2744	carbohydrate_metabolic_process hydrolase_activity,_hydrolyzing_O-glycosyl_compounds glucan_1,3-beta-glucosidase_activity	biological_process molecular_function	GO:0005975 GO:0004553 GO:0004338	yes
4493123	444	Core	10.947	10.7688	11.0101	12.1096	12.774	12.8907	Yes	1.71852	GH17	GH17	yes				IPR017853	Glycoside_hydrolase_superfamily					3.2.1.39	Glucan_endo-1,3-beta-D-glucosidase	Starch_and_sucrose_metabolism	Metabolism_of_Complex_Carbohydrates	METABOLIC	18472	glucan_endo-1,3-beta-D-glucosidase_activity	molecular_function	GO:0042973	yes
2598816	467	Core	12.1813	12.2498	12.2279	13.3537	13.718	13.9809	Yes	1.48711							IPR001128	Cytochrome_P450	KOG0158	Cytochrome_P450_CYP3/CYP5/CYP6/CYP9_subfamilies	Secondary_metabolites_biosynthesis,_transport_and_catabolism	METABOLISM	1.14.13.-	With_NADH_or_NADPH_as_one_donor,_and_incorporation_of_one_atom	Methane_metabolism Phenylalanine_metabolism Ubiquinone_biosynthesis Alkaloid_biosynthesis_I Styrene_degradation Tryptophan_metabolism Androgen_and_estrogen_metabolism Sterol_biosynthesis 1,4-Dichlorobenzene_degradation Tyrosine_metabolism Bile_acid_biosynthesis Flavonoids,_stilbene_and_lignin_biosynthesis Histidine_metabolism gamma-Hexachlorocyclohexane_degradation	Energy_Metabolism Amino_Acid_Metabolism Metabolism_of_Cofactors_and_Vitamins Biosynthesis_of_Secondary_Metabolites Biodegradation_of_Xenobiotics Lipid_Metabolism	METABOLIC	12251 4283 3721 2888 19196 19184 11397 10963 10962 10961 10960 10959 10958 10957 10956 10955 10954 10953 10952 10950 10949 10948 10947 10946 10945 10944 10943 10942 10941 10940 10939 10938 10937 10936 10781 6319	heme_binding electron_transport iron_ion_binding monooxygenase_activity 6-hydroxynicotinate_3-monooxygenase_activity 2-octaprenyl-3-methyl-6-methoxy-1,4-benzoquinol_hydroxylase limonene_monooxygenase_activity toluene_3-monooxygenase_activity phenanthrene_3,4-monooxygenase_activity 2-oxo-delta3-4,5,5-trimethylcyclopentenylacetyl-CoA_1,2-monooxygenase_activity 2-hydroxy-phenylacetate_hydroxylase_ac…	molecular_function biological_process	GO:0020037 GO:0006118 GO:0005506 GO:0004497 GO:0043731 GO:0043719 GO:0019113 GO:0018657 GO:0018656 GO:0018655 GO:0018654 GO:0018653 GO:0018652 GO:0018651 GO:0018650 GO:0018649 GO:0018648 GO:0018647 GO:0018646 GO:0018644 GO:0018643 GO:0018642 GO:0018641 GO:0018640 GO:0018639 GO:0018638 GO:0018637 GO:0018636 GO:0018635 GO:0018634 GO:0018633 GO:0018632 GO:0018631 GO:0018630 GO:0018471 GO:0008688
4577275	474	Core	9.71042	9.683	9.58969	14.9034	14.8882	15.124	Yes	5.31621							IPR011701 IPR020846	Major_facilitator_superfamily Major_facilitator_superfamily_domain	KOG0255	Synaptic_vesicle_transporter_SVOP_and_related_transporters_(major_facilitator_superfamily)	General_function_prediction_only	POORLY_CHARACTERIZED
4464976	477	Core	12.069	11.9641	12.1696	13.8273	13.9596	14.0118	Yes	1.86515			yes				IPR006094 IPR012951 IPR016166	FAD_linked_oxidase,_N-terminal Berberine/berberine-like FAD-binding,_type_2	KOG1231	Proteins_containing_the_FAD_binding_domain	Energy_production_and_conversion	METABOLISM						23919 9710 2290	FAD_binding oxidoreductase_activity catalytic_activity	molecular_function	GO:0050660 GO:0016491 GO:0003824	yes
4465527	616	Core	7.72883	7.61035	8.18731	9.3971	9.15083	8.83549	Yes	1.28273							IPR001128 IPR017972	Cytochrome_P450 Cytochrome_P450,_conserved_site	KOG0157	Cytochrome_P450_CYP4/CYP19/CYP26_subfamilies	Lipid_transport_and_metabolism Secondary_metabolites_biosynthesis,_transport_and_catabolism	METABOLISM	1.14.14.1	Unspecific_monooxygenase	Tryptophan_metabolism Fatty_acid_metabolism gamma-Hexachlorocyclohexane_degradation	Amino_Acid_Metabolism Lipid_Metabolism Biodegradation_of_Xenobiotics	METABOLIC	12251 4283 3721 2888 23642	heme_binding electron_transport iron_ion_binding monooxygenase_activity unspecific_monooxygenase_activity	molecular_function biological_process	GO:0020037 GO:0006118 GO:0005506 GO:0004497 GO:0050381
4290973	642	Core	10.3099	9.89044	10.3426	11.4892	12.1631	12.3411	Yes	1.8477							IPR001128	Cytochrome_P450	KOG0156	Cytochrome_P450_CYP2_subfamily	Secondary_metabolites_biosynthesis,_transport_and_catabolism	METABOLISM						12251 4283 3721 2888	heme_binding electron_transport iron_ion_binding monooxygenase_activity	molecular_function biological_process	GO:0020037 GO:0006118 GO:0005506 GO:0004497
675482	642	Core	9.55236	9.40289	9.22579	10.6569	11.2193	11.4351	Yes	1.74199			yes				IPR001128	Cytochrome_P450	KOG0156	Cytochrome_P450_CYP2_subfamily	Secondary_metabolites_biosynthesis,_transport_and_catabolism	METABOLISM						12251 4283 3721 2888	heme_binding electron_transport iron_ion_binding monooxygenase_activity	molecular_function biological_process	GO:0020037 GO:0006118 GO:0005506 GO:0004497	yes
672990	703	Core	12.949	13.1372	12.9709	14.2	13.9116	13.9436	Yes	1.00278							IPR007886 IPR027281 IPR007698	Alanine_dehydrogenase/pyridine_nucleotide_transhydrogenase,_N-terminal Saccharopine_dehydrogenase_[NAD(+),_L-lysine-forming] Alanine_dehydrogenase/pyridine_nucleotide_transhydrogenase,_NAD(H)-binding_domain	KOG0172	Lysine-ketoglutarate_reductase/saccharopine_dehydrogenase	Amino_acid_transport_and_metabolism	METABOLISM	1.5.1.7	Saccharopine_dehydrogenase_(NAD+,_L-lysine_forming)	Lysine_biosynthesis Lysine_degradation	Amino_Acid_Metabolism	METABOLIC	9710 4283 3119	oxidoreductase_activity electron_transport saccharopine_dehydrogenase_(NAD+,_L-lysine-forming)_activity	molecular_function biological_process	GO:0016491 GO:0006118 GO:0004754
105768	842	Core	12.2057	12.2595	12.2333	13.6287	13.6699	13.6807	Yes	1.42714							IPR004813	Oligopeptide_transporter,_OPT_superfamily	KOG2262	Sexual_differentiation_process_protein_ISP4	Signal_transduction_mechanisms	CELLULAR_PROCESSES_AND_SIGNALING
4268330	925	Core	8.64938	8.8174	8.8901	11.2844	11.4498	11.5256	Yes	2.63633
4352692	925	Core	9.46948	9.52798	9.39095	11.3469	11.2835	11.5365	Yes	1.93121
4055231	1200	Core	8.79767	8.94545	8.92782	11.0248	10.4017	10.2203	Yes	1.70112			yes				IPR004923	Iron_permease_FTR1/Fip1/EfeU										9320	membrane	cellular_component	GO:0016020	yes
4292237	1209	Core	12.2555	11.5037	12.1648	13.1952	13.1984	13.0399	Yes	1.13515							IPR027842 IPR017943	Protein_of_unknown_function_DUF4449 Bactericidal_permeability-increasing_protein,_alpha/beta_domain
551285	1280	Core	9.64758	9.69085	9.64106	11.7007	11.4889	11.2401	Yes	1.82968	GH28	GH28	yes				IPR000743 IPR006626 IPR011050	Glycoside_hydrolase,_family_28 Parallel_beta-helix_repeat Pectin_lyase_fold/virulence_factor					3.2.1.67	Galacturan_1,4-alpha-galacturonidase	Starch_and_sucrose_metabolism	Metabolism_of_Complex_Carbohydrates	METABOLIC	4143 3023 22318	carbohydrate_metabolic_process polygalacturonase_activity galacturan_1,4-alpha-galacturonidase_activity	biological_process molecular_function	GO:0005975 GO:0004650 GO:0047911	yes
4192681	1288	Core	10.7215	10.9189	10.838	11.602	11.9448	12.0502	Yes	1.05013							IPR011545 IPR001650 IPR007502 IPR011709 IPR002464 IPR014001 IPR027417	DEAD/DEAH_box_helicase_domain Helicase,_C-terminal Helicase-associated_domain Domain_of_unknown_function_DUF1605 DNA/RNA_helicase,_ATP-dependent,_DEAH-box_type,_conserved_site Helicase_superfamily_1/2,_ATP-binding_domain P-loop_containing_nucleoside_triphosphate_hydrolase	KOG0922	DEAH-box_RNA_helicase	RNA_processing_and_modification	INFORMATION_STORAGE_AND_PROCESSING						3736 2792 2175 5716	ATP_binding helicase_activity nucleic_acid_binding ATP-dependent_helicase_activity	molecular_function	GO:0005524 GO:0004386 GO:0003676 GO:0008026
676997	1328	Core	11.2267	10.8517	11.2416	13.5171	13.5004	13.6537	Yes	2.44165			yes																			yes
4360323	1435	Core	8.50272	8.99703	8.49714	9.88768	10.2234	10.3098	Yes	1.46907
4269933	1445	Core	10.4137	10.5631	10.6185	11.5289	11.7774	11.9127	Yes	1.21453							IPR001876	Zinc_finger,_RanBP2-type										5939 3827	zinc_ion_binding intracellular	molecular_function cellular_component	GO:0008270 GO:0005622
4363847	1445	Core	11.2022	11.059	11.3474	12.1551	12.4875	12.4927	Yes	1.17949							IPR001876	Zinc_finger,_RanBP2-type										5939 3827	zinc_ion_binding intracellular	molecular_function cellular_component	GO:0008270 GO:0005622
680053	1619	Core	11.7258	11.7045	11.6623	12.7313	12.9897	13.0536	Yes	1.23417							IPR000425 IPR023271	Major_intrinsic_protein Aquaporin-like	KOG0224	Aquaporin_(major_intrinsic_protein_family)	Carbohydrate_transport_and_metabolism	METABOLISM						9320 4927 3546	membrane transport transporter_activity	cellular_component biological_process molecular_function	GO:0016020 GO:0006810 GO:0005215
4361844	1619	Core	12.5454	12.6129	12.6066	13.559	13.8043	13.9936	Yes	1.20814							IPR000425 IPR023271	Major_intrinsic_protein Aquaporin-like	KOG0224	Aquaporin_(major_intrinsic_protein_family)	Carbohydrate_transport_and_metabolism	METABOLISM						9320 4927 3546	membrane transport transporter_activity	cellular_component biological_process molecular_function	GO:0016020 GO:0006810 GO:0005215
556210	1620	Core	12.1914	11.802	12.3614	13.0053	13.8775	13.4807	Yes	1.36126
4287409	1630	Core	10.3187	10.0475	10.3238	11.5978	12.3752	12.4451	Yes	1.95233							IPR020904	Short-chain_dehydrogenase/reductase,_conserved_site	KOG0725	Reductases_with_broad_range_of_substrate_specificities	General_function_prediction_only	POORLY_CHARACTERIZED	1.1.-.-	Acting_on_the_CH-OH_group_of_donors	Benzoate_degradation_via_CoA_ligation Ethylbenzene_degradation	Biodegradation_of_Xenobiotics	METABOLIC	20156 17983 10760 10759 10758 10757 10756 2750	ketoreductase_activity versicolorin_reductase_activity myrtenol_dehydrogenase_activity 1-phenylethanol_dehydrogenase_activity hydroxymethylmethylsilanediol_oxidase_activity chloral_hydrate_dehydrogenase_activity pinocarveol_dehydrogenase_activity glucose_dehydrogenase_activity	molecular_function	GO:0045703 GO:0042469 GO:0018450 GO:0018449 GO:0018448 GO:0018447 GO:0018446 GO:0004344
4217913	1686	Core	10.7136	10.6716	10.664	11.6051	11.8603	11.58	Yes	1.00464							IPR002575 IPR011009	Aminoglycoside_phosphotransferase Protein_kinase-like_domain
2598589	1824	Core	9.91218	9.78189	9.77817	11.9648	12.4216	12.2491	Yes	2.40013							IPR001128	Cytochrome_P450	KOG0157	Cytochrome_P450_CYP4/CYP19/CYP26_subfamilies	Lipid_transport_and_metabolism Secondary_metabolites_biosynthesis,_transport_and_catabolism	METABOLISM	1.14.13.-	With_NADH_or_NADPH_as_one_donor,_and_incorporation_of_one_atom	Methane_metabolism Phenylalanine_metabolism Ubiquinone_biosynthesis Alkaloid_biosynthesis_I Styrene_degradation Tryptophan_metabolism Androgen_and_estrogen_metabolism Sterol_biosynthesis 1,4-Dichlorobenzene_degradation Tyrosine_metabolism Bile_acid_biosynthesis Flavonoids,_stilbene_and_lignin_biosynthesis Histidine_metabolism gamma-Hexachlorocyclohexane_degradation	Energy_Metabolism Amino_Acid_Metabolism Metabolism_of_Cofactors_and_Vitamins Biosynthesis_of_Secondary_Metabolites Biodegradation_of_Xenobiotics Lipid_Metabolism	METABOLIC	12251 4283 3721 2888 19196 19184 11397 10963 10962 10961 10960 10959 10958 10957 10956 10955 10954 10953 10952 10950 10949 10948 10947 10946 10945 10944 10943 10942 10941 10940 10939 10938 10937 10936 10781 6319	heme_binding electron_transport iron_ion_binding monooxygenase_activity 6-hydroxynicotinate_3-monooxygenase_activity 2-octaprenyl-3-methyl-6-methoxy-1,4-benzoquinol_hydroxylase limonene_monooxygenase_activity toluene_3-monooxygenase_activity phenanthrene_3,4-monooxygenase_activity 2-oxo-delta3-4,5,5-trimethylcyclopentenylacetyl-CoA_1,2-monooxygenase_activity 2-hydroxy-phenylacetate_hydroxylase_ac…	molecular_function biological_process	GO:0020037 GO:0006118 GO:0005506 GO:0004497 GO:0043731 GO:0043719 GO:0019113 GO:0018657 GO:0018656 GO:0018655 GO:0018654 GO:0018653 GO:0018652 GO:0018651 GO:0018650 GO:0018649 GO:0018648 GO:0018647 GO:0018646 GO:0018644 GO:0018643 GO:0018642 GO:0018641 GO:0018640 GO:0018639 GO:0018638 GO:0018637 GO:0018636 GO:0018635 GO:0018634 GO:0018633 GO:0018632 GO:0018631 GO:0018630 GO:0018471 GO:0008688
4360059	1982	Core	13.0691	13.4344	13.111	13.9773	14.3488	14.3119	Yes	1.00792
685573	2120	Core	7.18367	7.11459	6.79871	8.27086	8.2313	8.48907	Yes	1.30242							IPR002893	Zinc_finger,_MYND-type										5939	zinc_ion_binding	molecular_function	GO:0008270
6866	2243	Core	10.6785	10.7921	10.6108	11.6156	11.8838	11.9853	Yes	1.14161							IPR013149 IPR013154 IPR020843 IPR011032	Alcohol_dehydrogenase,_C-terminal Alcohol_dehydrogenase_GroES-like Polyketide_synthase,_enoylreductase_domain GroES_(chaperonin_10)-like	KOG0023	Alcohol_dehydrogenase,_class_V	Secondary_metabolites_biosynthesis,_transport_and_catabolism	METABOLISM	1.1.1.1	Alcohol_dehydrogenase	Bile_acid_biosynthesis Tyrosine_metabolism Glycerolipid_metabolism Glycolysis_/_Gluconeogenesis Fatty_acid_metabolism	Lipid_Metabolism Amino_Acid_Metabolism Metabolism_of_Complex_Lipids Carbohydrate_Metabolism	METABOLIC	2469 2468 2467 2466	alcohol_dehydrogenase_activity,_iron-dependent alcohol_dehydrogenase_activity,_zinc-dependent alcohol_dehydrogenase_activity,_metal_ion-independent alcohol_dehydrogenase_activity	molecular_function	GO:0004025 GO:0004024 GO:0004023 GO:0004022
4168950	2496	Core	12.7602	12.782	12.8088	14.1971	14.7597	14.8067	Yes	1.82948							IPR005269	Cytokinin_riboside_5'-monophosphate_phosphoribohydrolase_LOG
88931	2508	Core	10.4669	10.6435	10.654	11.3991	12.224	12.1641	Yes	1.38464	GH16_4						IPR000757 IPR013320	Glycoside_hydrolase,_family_16 Concanavalin_A-like_lectin/glucanase_domain										4143 2933	carbohydrate_metabolic_process hydrolase_activity,_hydrolyzing_O-glycosyl_compounds	biological_process molecular_function	GO:0005975 GO:0004553
102688	2558	Core	11.0667	10.7762	11.1046	13.3382	12.9982	13.2003	Yes	2.19627							IPR004827	Basic-leucine_zipper_domain										21401 19030 4504 3838 2196	protein_dimerization_activity sequence-specific_DNA_binding regulation_of_transcription,_DNA-dependent nucleus transcription_factor_activity	molecular_function biological_process cellular_component	GO:0046983 GO:0043565 GO:0006355 GO:0005634 GO:0003700
346000	2686	Core	10.594	11.0096	10.6018	11.7704	12.0618	11.4799	Yes	1.04191							IPR007125 IPR002119 IPR009072	Histone_core Histone_H2A Histone-fold	KOG1756	Histone_2A	Chromatin_structure_and_dynamics	INFORMATION_STORAGE_AND_PROCESSING						4484 3838 2176 587	nucleosome_assembly nucleus DNA_binding nucleosome	biological_process cellular_component molecular_function	GO:0006334 GO:0005634 GO:0003677 GO:0000786
4261303	2686	Core	10.9299	11.4917	10.8814	12.0307	12.4161	11.9884	Yes	1.02998							IPR007125 IPR002119 IPR009072	Histone_core Histone_H2A Histone-fold	KOG1756	Histone_2A	Chromatin_structure_and_dynamics	INFORMATION_STORAGE_AND_PROCESSING						4484 3838 2176 587	nucleosome_assembly nucleus DNA_binding nucleosome	biological_process cellular_component molecular_function	GO:0006334 GO:0005634 GO:0003677 GO:0000786
4209748	2710	Core	11.0573	10.7501	11.162	12.4746	12.7797	12.9408	Yes	1.74478							IPR008030	NmrA-like_domain										9773 4925	transcription_repressor_activity regulation_of_nitrogen_utilization	molecular_function biological_process	GO:0016564 GO:0006808
4533915	2785	Core	12.8971	12.8399	12.8955	14.2256	13.8993	14.0195	Yes	1.17679
4238109	2795	Core	10.0809	9.61033	10.2263	11.122	12.0125	11.3137	Yes	1.54068
4111547	2882	Core	4.93058	4.24378	5.0497	10.7523	11.8404	11.7032	Yes	6.77508							IPR002068 IPR008978	Alpha_crystallin/Hsp20_domain HSP20-like_chaperone	KOG0710	Molecular_chaperone_(small_heat-shock_protein_Hsp26/Hsp42)	Posttranslational_modification,_protein_turnover,_chaperones	CELLULAR_PROCESSES_AND_SIGNALING
572741	2882	Core	5.79015	5.69614	5.16651	10.3118	11.0429	11.0328	Yes	5.29395							IPR002068 IPR008978	Alpha_crystallin/Hsp20_domain HSP20-like_chaperone	KOG0710	Molecular_chaperone_(small_heat-shock_protein_Hsp26/Hsp42)	Posttranslational_modification,_protein_turnover,_chaperones	CELLULAR_PROCESSES_AND_SIGNALING
75697	2899	Core	9.05091	9.25183	8.92782	10.1397	10.5059	9.71268	Yes	1.07328							IPR019034	Uncharacterised_protein_family_UPF0390
112163	3012	Core	11.5192	11.554	11.4901	13.0172	13.0511	13.2446	Yes	1.58696							IPR003829 IPR011051	Pirin,_N-terminal_domain RmlC-like_cupin_domain
670385	3056	Core	12.1609	12.4038	12.2054	14.0054	14.2809	14.2839	Yes	1.93546							IPR004813	Oligopeptide_transporter,_OPT_superfamily	KOG2262	Sexual_differentiation_process_protein_ISP4	Signal_transduction_mechanisms	CELLULAR_PROCESSES_AND_SIGNALING
680444	3078	Core	10.9617	11.3747	10.9058	11.6581	12.1969	12.5062	Yes	1.06584							IPR006148 IPR018321 IPR004547	Glucosamine/galactosamine-6-phosphate_isomerase Glucosamine-6-phosphate_isomerase,_conserved_site Glucosamine-6-phosphate_isomerase	KOG3148	Glucosamine-6-phosphate_isomerase	Carbohydrate_transport_and_metabolism	METABOLISM	3.5.99.6	Glucosamine-6-phosphate_deaminase	Aminosugars_metabolism	Metabolism_of_Complex_Carbohydrates	METABOLIC	4212 2748 4143	N-acetylglucosamine_metabolic_process glucosamine-6-phosphate_deaminase_activity carbohydrate_metabolic_process	biological_process molecular_function	GO:0006044 GO:0004342 GO:0005975
296291	3149	Core	10.8533	11.2571	11.0439	12.5743	12.889	12.9945	Yes	1.76964
4465808	3163	Core	10.0684	9.82535	9.95301	10.9703	11.7977	12.0451	Yes	1.7215							IPR005828 IPR005829 IPR020846 IPR003663	General_substrate_transporter Sugar_transporter,_conserved_site Major_facilitator_superfamily_domain Sugar/inositol_transporter	KOG0254	Predicted_transporter_(major_facilitator_superfamily)	General_function_prediction_only	POORLY_CHARACTERIZED						9320 6276 3642 9321 4927 3546	membrane carbohydrate_transport sugar:hydrogen_symporter_activity integral_to_membrane transport transporter_activity	cellular_component biological_process molecular_function	GO:0016020 GO:0008643 GO:0005351 GO:0016021 GO:0006810 GO:0005215
99686	3327	Core	8.69873	8.57871	8.8338	9.55631	9.90347	10.3657	Yes	1.2753
12310	3556	Core	11.9076	12.3387	11.8682	13.4189	14.0373	14.1921	Yes	1.86541
4369752	3673	Core	14.8601	14.9475	14.9322	16.296	16.1336	16.4854	Yes	1.39845	AA6						IPR005025 IPR008254 IPR029039 IPR010089	NADPH-dependent_FMN_reductase-like Flavodoxin/nitric_oxide_synthase Flavoprotein-like Flavoprotein_WrbA	KOG3135	1,4-benzoquinone_reductase-like;_Trp_repressor_binding_protein-like/protoplast-secreted_protein	General_function_prediction_only	POORLY_CHARACTERIZED	1.6.5.2	Transferred_entry:_1.6.99.2				9710 7744 9701 2408	oxidoreductase_activity FMN_binding negative_regulation_of_transcription NAD(P)H_dehydrogenase_(quinone)_activity	molecular_function biological_process	GO:0016491 GO:0010181 GO:0016481 GO:0003955
4464565	3721	Core	12.396	12.4279	12.449	15.2025	15.8539	15.8226	Yes	3.23164							IPR002933 IPR011650 IPR001261	Peptidase_M20 Peptidase_M20,_dimerisation_domain ArgE/DapE/ACY1/CPG2/YscS,_conserved_site	KOG2276	Metalloexopeptidases	Amino_acid_transport_and_metabolism	METABOLISM	3.4.13.-	Dipeptidases				5909 4639 21401 9985	metallopeptidase_activity proteolysis protein_dimerization_activity hydrolase_activity	molecular_function biological_process	GO:0008237 GO:0006508 GO:0046983 GO:0016787
673254	4174	Core	13.5985	13.6562	13.6444	14.8114	14.8206	14.8753	Yes	1.20285	GH3						IPR001764 IPR002772 IPR011658 IPR026891 IPR019800 IPR017853	Glycoside_hydrolase,_family_3,_N-terminal Glycoside_hydrolase_family_3_C-terminal_domain PA14 Fibronectin_type_III-like_domain Glycoside_hydrolase,_family_3,_active_site Glycoside_hydrolase_superfamily					3.2.1.21	Beta-glucosidase	Starch_and_sucrose_metabolism Cyanoamino_acid_metabolism Flavonoids,_stilbene_and_lignin_biosynthesis	Metabolism_of_Complex_Carbohydrates Metabolism_of_Other_Amino_Acids Biosynthesis_of_Secondary_Metabolites	METABOLIC	4143 2933 6082	carbohydrate_metabolic_process hydrolase_activity,_hydrolyzing_O-glycosyl_compounds beta-glucosidase_activity	biological_process molecular_function	GO:0005975 GO:0004553 GO:0008422
674737	4259	Core	12.0627	12.1663	12.1422	13.4912	13.451	13.9404	Yes	1.52098			yes				IPR007318	Phospholipid_methyltransferase	KOG2628	Farnesyl_cysteine-carboxyl_methyltransferase	Posttranslational_modification,_protein_turnover,_chaperones	CELLULAR_PROCESSES_AND_SIGNALING	2.1.1.100	Protein-S_isoprenylcysteine_O-methyltransferase				5848 4772 3042	N-methyltransferase_activity phospholipid_metabolic_process protein-S-isoprenylcysteine_O-methyltransferase_activity	molecular_function biological_process	GO:0008170 GO:0006644 GO:0004671	yes
4252323	4545	Core	10.175	9.92636	10.1126	11.2254	11.51	11.4948	Yes	1.34181
672167	4564	Core	12.0763	11.8413	12.033	13.6261	13.8192	13.7515	Yes	1.74767							IPR001138 IPR007219	Zn(2)-C6_fungal-type_DNA-binding_domain Transcription_factor_domain,_fungi										5939 4504 3838 2196 4499 2176	zinc_ion_binding regulation_of_transcription,_DNA-dependent nucleus transcription_factor_activity transcription DNA_binding	molecular_function biological_process cellular_component	GO:0008270 GO:0006355 GO:0005634 GO:0003700 GO:0006350 GO:0003677
688030	4587	Core	10.5469	10.2166	10.6288	11.579	12.0047	12.1867	Yes	1.47121
672999	4662	Core	9.44076	9.5309	9.28189	10.7073	10.7867	10.5598	Yes	1.26754							IPR005122 IPR018085 IPR002043	Uracil-DNA_glycosylase-like Uracil-DNA_glycosylase,_active_site Uracil-DNA_glycosylase	KOG2994	Uracil_DNA_glycosylase	Replication,_recombination_and_repair	INFORMATION_STORAGE_AND_PROCESSING						4443 3202	base-excision_repair uracil_DNA_N-glycosylase_activity	biological_process molecular_function	GO:0006284 GO:0004844
4034752	4695	Core	11.3286	11.6758	11.3795	13.0532	12.7741	13.0222	Yes	1.48589							IPR018466	Ser-Thr-rich_glycosyl-phosphatidyl-inositol-anchored_membrane_family
4282329	5136	Core	8.22435	8.06978	8.24157	10.7762	11.7147	11.6698	Yes	3.27049							IPR011576 IPR012349	Pyridoxamine_5'-phosphate_oxidase-like,_FMN-binding_domain FMN-binding_split_barrel										7744	FMN_binding	molecular_function	GO:0010181
4209036	5157	Core	12.5473	12.6462	12.5235	13.601	13.6465	13.5081	Yes	1.01313
4181777	5315	Core	10.7864	10.7526	10.8237	11.8796	11.9056	11.9463	Yes	1.12334							IPR003333 IPR029063	Mycolic_acid_cyclopropane_synthase S-adenosyl-L-methionine-dependent_methyltransferase					2.1.1.79	Cyclopropane-fatty-acyl-phospholipid_synthase				6444 6248	cyclopropane-fatty-acyl-phospholipid_synthase_activity lipid_biosynthetic_process	molecular_function biological_process	GO:0008825 GO:0008610
4369718	5393	Core	10.4732	10.4473	10.4616	12.5583	12.4458	12.6415	Yes	2.0909	AA6						IPR005025 IPR008254 IPR029039 IPR010089	NADPH-dependent_FMN_reductase-like Flavodoxin/nitric_oxide_synthase Flavoprotein-like Flavoprotein_WrbA	KOG3135	1,4-benzoquinone_reductase-like;_Trp_repressor_binding_protein-like/protoplast-secreted_protein	General_function_prediction_only	POORLY_CHARACTERIZED	1.6.5.2	Transferred_entry:_1.6.99.2				9710 7744 9701 2408	oxidoreductase_activity FMN_binding negative_regulation_of_transcription NAD(P)H_dehydrogenase_(quinone)_activity	molecular_function biological_process	GO:0016491 GO:0010181 GO:0016481 GO:0003955
4218689	5408	Core	11.339	11.5454	11.4873	13.5936	13.7314	13.9448	Yes	2.30443							IPR028978	Chorismate_pyruvate-lyase/UbiC_transcription_regulator-associated__domain
96107	5444	Core	11.124	10.9334	11.1291	12.7104	12.6827	12.8793	Yes	1.69564			yes				IPR001128	Cytochrome_P450	KOG0684	Cytochrome_P450	Secondary_metabolites_biosynthesis,_transport_and_catabolism	METABOLISM						12251 4283 3721 2888	heme_binding electron_transport iron_ion_binding monooxygenase_activity	molecular_function biological_process	GO:0020037 GO:0006118 GO:0005506 GO:0004497	yes
95634	5507	Core	10.0892	9.85826	10.118	11.1166	11.3082	11.3041	Yes	1.22012
28063	5514	Core	11.7809	12.1098	11.8199	14.3244	14.1157	14.1348	Yes	2.28386
214450	5810	Core	13.395	12.874	13.4906	15.7272	15.6849	15.7888	Yes	2.45682			yes																			yes
4061498	5896	Core	10.198	10.3096	10.1144	11.6739	12.0484	12.0756	Yes	1.73556							IPR003953 IPR027477	FAD_binding_domain Succinate_dehydrogenase/fumarate_reductase_flavoprotein,_catalytic_domain	KOG2404	Fumarate_reductase,_flavoprotein_subunit	Energy_production_and_conversion	METABOLISM						9710 4283	oxidoreductase_activity electron_transport	molecular_function biological_process	GO:0016491 GO:0006118
92227	5922	Core	10.0705	10.256	10.1485	11.3784	11.9911	12.167	Yes	1.72386			yes																			yes
27165	6070	Core	12.068	12.0218	11.9127	13.171	13.5914	13.6946	Yes	1.50094							IPR030395 IPR017946	Glycerophosphodiester_phosphodiesterase_domain PLC-like_phosphodiesterase,_TIM_beta/alpha-barrel_domain	KOG2258	Glycerophosphoryl_diester_phosphodiesterase	Energy_production_and_conversion	METABOLISM	3.1.4.-	Phosphoric_diester_hydrolases	Aminosugars_metabolism	Metabolism_of_Complex_Carbohydrates	METABOLIC	4135 2829 2558 2557 2556 2555 2554 2551	cyclic-nucleotide_phosphodiesterase_complex inositol_or_phosphatidylinositol_phosphodiesterase_activity photoreceptor_cyclic-nucleotide_phosphodiesterase_activity cGMP-inhibited_cyclic-nucleotide_phosphodiesterase_activity cGMP-stimulated_cyclic-nucleotide_phosphodiesterase_activity calmodulin-dependent_cyclic-nucleotide_phosphodiesterase_activity 3',5'-cyclic-AMP_phosphodiesterase_activity cycli…	cellular_component molecular_function	GO:0005966 GO:0004434 GO:0004120 GO:0004119 GO:0004118 GO:0004117 GO:0004115 GO:0004112
671384	6463	Core	8.77228	9.11067	9.00043	10.254	10.0475	10.3274	Yes	1.24801							IPR001356 IPR017970 IPR009057	Homeobox_domain Homeobox,_conserved_site Homeodomain-like	KOG1146	Homeobox_protein	General_function_prediction_only	POORLY_CHARACTERIZED						19030 4504 3838 2196	sequence-specific_DNA_binding regulation_of_transcription,_DNA-dependent nucleus transcription_factor_activity	molecular_function biological_process cellular_component	GO:0043565 GO:0006355 GO:0005634 GO:0003700
674481	6553	Core	11.6187	11.9684	11.7946	12.4963	13.076	12.8605	Yes	1.02961
2202066	613	Disp	10.7582	10.8257	10.68	11.8418	11.8942	11.7977	Yes	1.08974
4354150	977	Disp	11.9703	12.496	11.8885	13.3885	13.8212	13.4942	Yes	1.43593							IPR007125 IPR000164 IPR009072	Histone_core Histone_H3/CENP-A Histone-fold	KOG1745	Histones_H3_and_H4	Chromatin_structure_and_dynamics	INFORMATION_STORAGE_AND_PROCESSING						4484 3838 2176 587	nucleosome_assembly nucleus DNA_binding nucleosome	biological_process cellular_component molecular_function	GO:0006334 GO:0005634 GO:0003677 GO:0000786
684441	977	Disp	11.6357	12.1172	11.5791	12.7461	12.8347	13.0864	Yes	1.09857							IPR007125 IPR000164 IPR009072	Histone_core Histone_H3/CENP-A Histone-fold	KOG1745	Histones_H3_and_H4	Chromatin_structure_and_dynamics	INFORMATION_STORAGE_AND_PROCESSING						4484 3838 2176 587	nucleosome_assembly nucleus DNA_binding nucleosome	biological_process cellular_component molecular_function	GO:0006334 GO:0005634 GO:0003677 GO:0000786
555356	1407	Disp	14.4861	14.5066	14.4721	15.3051	15.6791	15.7515	Yes	1.10315							IPR003819	Taurine_catabolism_dioxygenase_TauD/TfdA					1.14.11.-	With_2-oxoglutarate_as_one_donor,_and_incorporation_of_one				9710 4283 19199 12048 10908 7860 648	oxidoreductase_activity electron_transport DNA-N1-methyladenine_dioxygenase_activity procollagen-proline_dioxygenase_activity 2,4-dichlorophenoxyacetate_alpha-ketoglutarate_dioxygenase_activity 2-oxoglutarate-dependent_dioxygenase_activity sulfonate_dioxygenase_activity	molecular_function biological_process	GO:0016491 GO:0006118 GO:0043734 GO:0019798 GO:0018602 GO:0010302 GO:0000907
171557	1455	Disp	13.0954	13.2421	13.0913	14.9664	15.3811	15.4437	Yes	2.13423
4289864	1809	Disp	10.276	10.0718	10.2759	11.9916	12.2371	12.0933	Yes	1.90069
680676	1809	Disp	11.4576	11.06	11.4293	12.8301	13.1135	12.8864	Yes	1.62223
457156	1894	Disp	10.8424	10.7081	10.7876	11.7658	12.3591	12.4093	Yes	1.42645							IPR020864	Membrane_attack_complex_component/perforin_(MACPF)_domain
4363124	3423	Disp	10.8725	10.6755	10.8921	12.7434	12.7189	12.7791	Yes	1.93125
4269341	3423	Disp	10.617	10.4145	10.4444	12.1622	12.048	12.3895	Yes	1.71332
4352669	5628	Disp	8.52113	8.53285	8.41687	9.40033	9.43606	9.65402	Yes	1.01326
2189637	5911	Disp	8.59249	8.93226	8.54647	9.43385	10.0148	9.77641	Yes	1.06244							IPR006674 IPR003607	HD_domain HD/PDEase_domain	KOG3197	Predicted_hydrolases_of_HD_superfamily	General_function_prediction_only	POORLY_CHARACTERIZED						2290	catalytic_activity	molecular_function	GO:0003824
684449	6178	Disp	9.56719	9.98927	9.78504	11.2927	13.1782	12.4423	Yes	2.7077
684938	6737	Disp	11.6058	11.1223	11.5572	12.4121	13.5211	13.5635	Yes	1.81046
672119	6765	Disp	12.2184	12.2337	12.1569	13.7217	13.0863	13.4789	Yes	1.24901							IPR004046 IPR004045 IPR010987 IPR012336	Glutathione_S-transferase,_C-terminal Glutathione_S-transferase,_N-terminal Glutathione_S-transferase,_C-terminal-like Thioredoxin-like_fold	KOG0867	Glutathione_S-transferase	Posttranslational_modification,_protein_turnover,_chaperones	CELLULAR_PROCESSES_AND_SIGNALING	2.5.1.18	Glutathione_transferase	Glutathione_metabolism	Metabolism_of_Other_Amino_Acids	METABOLIC	2770	glutathione_transferase_activity	molecular_function	GO:0004364
440048	6782	Disp	11.6483	11.5958	11.6485	17.2386	18.3792	18.495	Yes	6.50678
683008	6857	Disp	7.52505	7.67512	7.45593	11.1711	12.01	11.6678	Yes	4.10922			yes	Conserved Cluster SSPs																		yes
4129416	6929	Disp	5.00221	5.37076	4.78321	6.80988	6.58212	7.37455	Yes	1.925			yes	Unknown																		yes
4283209	6952	Disp	9.90051	10.0434	9.865	11.6786	10.5781	10.6754	Yes	1.13045
4286931	6982	Disp	14.488	14.0734	14.4026	15.4711	15.368	15.5446	Yes	1.13096
93430	7091	Disp	7.33005	7.09894	7.39738	8.29885	8.58973	8.40381	Yes	1.15942
4025916	7222	Disp	11.304	11.3641	11.4561	12.5899	12.6813	13.009	Yes	1.39581
8063	7294	Disp	10.3737	10.0455	10.1991	11.9207	11.8121	12.06	Yes	1.72346
682620	7300	Disp	15.946	15.729	15.9292	17.1213	18.0579	17.5906	Yes	1.76877				SRAP17 not secreted??
574856	7331	Disp	9.92606	10.0637	9.9792	10.9649	12.0208	11.7293	Yes	1.64651							IPR002068 IPR008978	Alpha_crystallin/Hsp20_domain HSP20-like_chaperone	KOG0710	Molecular_chaperone_(small_heat-shock_protein_Hsp26/Hsp42)	Posttranslational_modification,_protein_turnover,_chaperones	CELLULAR_PROCESSES_AND_SIGNALING
573862	7342	Disp	10.1377	10.1326	10.1732	11.7167	13.0898	13.014	Yes	2.58133
3530231	7342	Disp	10.5454	10.2274	10.5848	10.9412	11.8245	11.6507	Yes	1.0591
4159681	7396	Disp	14.4354	14.3994	14.5088	15.2821	15.6326	15.5884	Yes	1.06069							IPR001128	Cytochrome_P450	KOG0156	Cytochrome_P450_CYP2_subfamily	Secondary_metabolites_biosynthesis,_transport_and_catabolism	METABOLISM						12251 4283 3721 2888	heme_binding electron_transport iron_ion_binding monooxygenase_activity	molecular_function biological_process	GO:0020037 GO:0006118 GO:0005506 GO:0004497
450982	7533	Disp	11.7185	12.2189	11.8026	14.4894	14.3799	14.4446	Yes	2.50862
4222475	7763	Disp	10.6634	10.7324	10.7236	11.8265	11.7724	11.8072	Yes	1.09577
196896	7791	Disp	11.6101	11.5258	11.8054	14.5673	16.1716	15.7127	Yes	3.97531
457224	7802	Disp	10.2357	10.3745	10.2161	10.9649	11.5234	11.4382	Yes	1.05267							IPR020864	Membrane_attack_complex_component/perforin_(MACPF)_domain
4353694	7806	Disp	13.2351	13.0641	13.335	14.2554	15.0392	15.0647	Yes	1.61646							IPR002068 IPR008978	Alpha_crystallin/Hsp20_domain HSP20-like_chaperone	KOG0710	Molecular_chaperone_(small_heat-shock_protein_Hsp26/Hsp42)	Posttranslational_modification,_protein_turnover,_chaperones	CELLULAR_PROCESSES_AND_SIGNALING
89777	7991	Disp	11.613	11.7238	11.6498	12.4681	12.7907	13.0763	Yes	1.13712
14908	8232	Disp	3.74628	5.26252	4.70811	7.40672	8.67079	8.32328	Yes	3.5741
4463603	8238	Disp	11.9122	12.0082	11.9263	13.2419	13.5703	13.6944	Yes	1.56536			yes				IPR011701 IPR020846	Major_facilitator_superfamily Major_facilitator_superfamily_domain	KOG2533	Permease_of_the_major_facilitator_superfamily	Carbohydrate_transport_and_metabolism	METABOLISM										yes
682078	8470	Disp	7.22916	7.1454	6.81669	9.96069	10.4169	10.2243	Yes	3.15046			yes	Unknown																		yes
4348061	8699	Disp	9.61368	10.0597	9.60011	11.029	10.882	10.6295	Yes	1.08261
4127034	8941	Disp	5.25773	6.2718	5.932	8.95115	9.45833	9.63897	Yes	3.51885			yes	Conserved Cluster SSPs																		yes
4278753	9034	Disp	8.66602	9.05091	8.82049	10.9512	10.4915	10.5888	Yes	1.83826
11032	9034	Disp	8.2686	8.39224	8.01886	9.9835	9.65237	10.1378	Yes	1.70841
4249219	9084	Disp	9.65037	9.38687	9.36674	11.152	11.7107	12.33	Yes	2.33889			yes				IPR001338	Hydrophobin										3824 3531	cell_wall structural_constituent_of_cell_wall	cellular_component molecular_function	GO:0005618 GO:0005199	yes
466641	9597	Disp	7.27327	7.27642	7.12166	10.8069	11.3663	11.1846	Yes	3.92223							IPR001138	Zn(2)-C6_fungal-type_DNA-binding_domain										5939 4504 3838 2196	zinc_ion_binding regulation_of_transcription,_DNA-dependent nucleus transcription_factor_activity	molecular_function biological_process cellular_component	GO:0008270 GO:0006355 GO:0005634 GO:0003700
689604	10452	Disp	6.62651	6.78356	6.92014	10.2513	10.5299	10.5083	Yes	3.66358			yes	Conserved Cluster SSPs																		yes
684074	10578	Disp	10.3972	10.1965	10.4078	11.2222	11.5763	11.6145	Yes	1.14526
682669	11799	Disp	12.4113	12.1733	12.4677	14.4405	14.2735	14.1425	Yes	1.93451			yes	Unknown																		yes
18837	12800	Disp	12.0575	11.9823	12.1152	13.5807	14.423	14.1969	Yes	2.05625
573514	12816	Disp	9.46948	9.70643	9.82113	10.7618	11.9524	11.6948	Yes	1.88116							IPR001765	Carbonic_anhydrase	KOG1578	Predicted_carbonic_anhydrase_involved_in_protection_against_oxidative_damage	Inorganic_ion_transport_and_metabolism	METABOLISM	4.2.1.1	Carbonate_dehydratase	Nitrogen_metabolism	Energy_Metabolism	METABOLIC	9282 5939 2531	carbon_utilization zinc_ion_binding carbonate_dehydratase_activity	biological_process molecular_function	GO:0015976 GO:0008270 GO:0004089
4492799	12816	Disp	8.83738	8.81261	9.07704	10.1416	11.0256	10.7351	Yes	1.76692							IPR001765	Carbonic_anhydrase	KOG1578	Predicted_carbonic_anhydrase_involved_in_protection_against_oxidative_damage	Inorganic_ion_transport_and_metabolism	METABOLISM	4.2.1.1	Carbonate_dehydratase	Nitrogen_metabolism	Energy_Metabolism	METABOLIC	9282 5939 2531	carbon_utilization zinc_ion_binding carbonate_dehydratase_activity	biological_process molecular_function	GO:0015976 GO:0008270 GO:0004089
378018	13805	Disp	6.23875	6.68216	6.42948	11.9819	12.6713	12.1169	Yes	5.84231			yes	Unknown																		yes
688217	14145	Disp	8.42666	8.74884	8.29387	10.7922	10.6795	10.8718	Yes	2.28478			yes	Unknown																		yes
6508	14298	Disp	9.71576	9.88132	9.75737	14.4981	15.435	15.7837	Yes	5.54836			yes	32 kDa-cell wall symbiosis regulated acidic polypeptide precursor																		yes
4546788	16961	Spec	1.35189	0	1.92341	9.27382	8.80889	9.22084	Yes	8.54998							IPR000626 IPR029071	Ubiquitin-like Ubiquitin-related_domain	KOG0001	Ubiquitin_and_ubiquitin-like_proteins	Posttranslational_modification,_protein_turnover,_chaperones General_function_prediction_only	CELLULAR_PROCESSES_AND_SIGNALING POORLY_CHARACTERIZED						4598	protein_modification_process	biological_process	GO:0006464
4470850	17109	Spec	11.3966	11.3277	11.4831	12.6666	12.5822	12.2805	Yes	1.11516			yes																			yes
1976580	17179	Spec	8.34635	8.4177	7.97949	9.47584	9.75187	9.26724	Yes	1.25505							IPR000719 IPR011009	Protein_kinase_domain Protein_kinase-like_domain										4602 3736 3043	protein_amino_acid_phosphorylation ATP_binding protein_kinase_activity	biological_process molecular_function	GO:0006468 GO:0005524 GO:0004672
123094	17287	Spec	7.03789	7.27642	7.16443	9.52998	9.70918	10.1772	Yes	2.67811							IPR024041	Ammonium_transporter_AmtB-like_domain	KOG0682	Ammonia_permease	Inorganic_ion_transport_and_metabolism	METABOLISM
196824	31394	Spec	10.8962	10.9715	10.9864	13.5979	14.8383	14.6904	Yes	3.51983
197921	31403	Spec	9.52526	9.453	9.34522	10.7699	10.6515	10.6779	Yes	1.25926							IPR006073 IPR027417	GTP_binding_domain P-loop_containing_nucleoside_triphosphate_hydrolase										3737	GTP_binding	molecular_function	GO:0005525
2071234	31453	Spec	7.84053	7.27642	7.56636	8.60662	8.58164	8.67364	Yes	1.0468			yes																			yes
2604015	31583	Spec	9.95793	10.3232	10.0302	10.6296	11.32	11.5196	Yes	1.0924			yes																			yes
3125366	31654	Spec	10.3838	10.2874	10.3487	11.2874	11.5381	11.9851	Yes	1.29344							IPR007568	RTA-like_protein										9321 5053	integral_to_membrane response_to_stress	cellular_component biological_process	GO:0016021 GO:0006950
39895	31769	Spec	9.91913	9.96573	10.0205	11.8047	12.1829	12.1518	Yes	2.08835
409193	32149	Spec	9.56128	9.55117	9.34212	9.98135	10.7157	10.7829	Yes	1.04956
4123287	32209	Spec	8.8027	8.8078	8.60973	10.4878	10.1659	10.5237	Yes	1.66144							IPR003333 IPR030384 IPR029063	Mycolic_acid_cyclopropane_synthase SAM-dependent_methyltransferase_SMT-type S-adenosyl-L-methionine-dependent_methyltransferase	KOG1269	SAM-dependent_methyltransferases	Lipid_transport_and_metabolism General_function_prediction_only	METABOLISM POORLY_CHARACTERIZED						6444 6248	cyclopropane-fatty-acyl-phospholipid_synthase_activity lipid_biosynthetic_process	molecular_function biological_process	GO:0008825 GO:0008610
4127033	32328	Spec	6.55685	5.96147	5.86444	9.56642	9.75187	9.88752	Yes	3.60445			yes	Conserved Cluster SSPs																		yes
4282581	32731	Spec	9.96467	9.63496	9.93665	13.052	13.1451	13.3959	Yes	3.35361							IPR002524	Cation_efflux_protein										9320 5991 4929	membrane cation_transmembrane_transporter_activity cation_transport	cellular_component molecular_function biological_process	GO:0016020 GO:0008324 GO:0006812
4327667	32811	Spec	8.81269	8.44271	9.03156	9.92633	10.4222	10.2477	Yes	1.43226
4336600	32832	Spec	9.96467	9.60757	10.0979	11.14	11.674	10.838	Yes	1.35543
4342163	32846	Spec	11.7923	12.4423	12.0416	13.8409	13.3771	13.0843	Yes	1.35104			yes	Unknown																		yes
4608413	33287	Spec	13.1074	13.1589	12.9634	14.2741	14.3796	14.4688	Yes	1.29767							IPR000626 IPR019954 IPR029071	Ubiquitin-like Ubiquitin_conserved_site Ubiquitin-related_domain	KOG0001	Ubiquitin_and_ubiquitin-like_proteins	Posttranslational_modification,_protein_turnover,_chaperones General_function_prediction_only	CELLULAR_PROCESSES_AND_SIGNALING POORLY_CHARACTERIZED						4598	protein_modification_process	biological_process	GO:0006464
684227	33738	Spec	10.7775	10.8965	10.6874	11.1992	12.0806	12.2064	Yes	1.10392
684775	33746	Spec	9.68071	9.97004	9.85416	11.7385	12.6555	12.3064	Yes	2.44273
690542	33888	Spec	8.82756	9.19038	8.98461	9.75631	10.3692	10.1772	Yes	1.11602			yes	Unknown																		yes
4127009	41	Core	10.7647	10.6218	10.6527	9.51515	9.791	9.66198	Yes	-1.0212							IPR008775	Phytanoyl-CoA_dioxygenase
4251238	62	Core	17.5154	17.4935	17.4791	16.9115	16.1603	16.1612	Yes	-1.03956			yes				IPR001128 IPR017972	Cytochrome_P450 Cytochrome_P450,_conserved_site	KOG0156	Cytochrome_P450_CYP2_subfamily	Secondary_metabolites_biosynthesis,_transport_and_catabolism	METABOLISM						12251 4283 3721 2888	heme_binding electron_transport iron_ion_binding monooxygenase_activity	molecular_function biological_process	GO:0020037 GO:0006118 GO:0005506 GO:0004497	yes
4301874	68	Core	18.4064	17.7502	18.4377	17.1171	17.1326	17.1915	Yes	-1.08351							IPR002937	Amine_oxidase					1.4.3.2	L-amino_acid_oxidase	Valine,_leucine_and_isoleucine_degradation Phenylalanine,_tyrosine_and_tryptophan_biosynthesis Alanine_and_aspartate_metabolism Phenylalanine_metabolism Methionine_metabolism Tryptophan_metabolism Tyrosine_metabolism Alkaloid_biosynthesis_I	Amino_Acid_Metabolism Biosynthesis_of_Secondary_Metabolites	METABOLIC	9710 4283 934	oxidoreductase_activity electron_transport L-amino-acid_oxidase_activity	molecular_function biological_process	GO:0016491 GO:0006118 GO:0001716
680012	73	Core	11.8929	11.292	11.8949	10.7743	10.6547	10.6754	Yes	-1.01788							IPR004993	GH3_auxin-responsive_promoter
4278577	287	Core	16.9914	17.0065	16.8842	16.2805	15.7718	15.7145	Yes	-1.01627							IPR002227 IPR008922	Tyrosinase_copper-binding_domain Uncharacterised_domain,_di-copper_centre					1.14.18.1	Monophenol_monooxygenase	Alkaloid_biosynthesis_I Riboflavin_metabolism Tyrosine_metabolism Flavonoids,_stilbene_and_lignin_biosynthesis	Biosynthesis_of_Secondary_Metabolites Metabolism_of_Cofactors_and_Vitamins Amino_Acid_Metabolism	METABOLIC	9710 5830 2894	oxidoreductase_activity metabolic_process monophenol_monooxygenase_activity	molecular_function biological_process	GO:0016491 GO:0008152 GO:0004503
4292130	287	Core	16.5967	16.5336	16.5236	15.6513	15.0679	15.086	Yes	-1.25692							IPR002227 IPR008922	Tyrosinase_copper-binding_domain Uncharacterised_domain,_di-copper_centre					1.14.18.1	Monophenol_monooxygenase	Alkaloid_biosynthesis_I Riboflavin_metabolism Tyrosine_metabolism Flavonoids,_stilbene_and_lignin_biosynthesis	Biosynthesis_of_Secondary_Metabolites Metabolism_of_Cofactors_and_Vitamins Amino_Acid_Metabolism	METABOLIC	9710 5830 2894	oxidoreductase_activity metabolic_process monophenol_monooxygenase_activity	molecular_function biological_process	GO:0016491 GO:0008152 GO:0004503
4228791	405	Core	17.0242	16.9713	16.9783	16.0351	15.635	15.5736	Yes	-1.22867							IPR018712	Domain_of_unknown_function_DUF2235
4229307	468	Core	16.3558	16.0999	16.3986	14.3027	14.8828	14.8177	Yes	-1.60065
210916	671	Core	13.0138	12.7752	13.0553	12.2525	11.6845	11.8336	Yes	-1.00961			yes																			yes
4301368	834	Core	15.8974	15.2887	15.8653	13.9764	14.0869	14.2048	Yes	-1.61723							IPR011701 IPR020846	Major_facilitator_superfamily Major_facilitator_superfamily_domain	KOG2533	Permease_of_the_major_facilitator_superfamily	Carbohydrate_transport_and_metabolism	METABOLISM
4369521	1442	Core	14.4251	13.8565	14.3436	12.1926	12.1858	12.3263	Yes	-1.99314
4272392	1518	Core	15.8024	14.7674	15.8515	14.0061	13.6718	13.7807	Yes	-1.72611			yes	Unknown																		yes
571513	1539	Core	15.508	14.8983	15.45	14.0517	13.8621	14.0189	Yes	-1.33047							IPR003673 IPR023606	CoA-transferase_family_III CoA-transferase_family_III_domain	KOG3957	Predicted_L-carnitine_dehydratase/alpha-methylacyl-CoA_racemase	Lipid_transport_and_metabolism	METABOLISM	5.1.99.4	Alpha-methylacyl-CoA_racemase				5830 2290 5793	metabolic_process catalytic_activity alpha-methylacyl-CoA_racemase_activity	biological_process molecular_function	GO:0008152 GO:0003824 GO:0008111
4392685	2070	Core	16.3027	15.952	16.4085	14.9575	15.0069	15.05	Yes	-1.22863
680557	2233	Core	15.0094	15.0505	15.0356	13.5989	13.6009	13.6238	Yes	-1.42404
675652	2675	Core	16.2821	16.0551	16.3653	14.5081	14.5485	14.6871	Yes	-1.65676							IPR002893	Zinc_finger,_MYND-type										5939	zinc_ion_binding	molecular_function	GO:0008270
2307379	3682	Core	11.1627	10.3449	11.2315	9.49411	9.2237	9.44269	Yes	-1.57511							IPR013520 IPR006055 IPR012337	Exonuclease,_RNase_T/DNA_polymerase_III Exonuclease Ribonuclease_H-like_domain	KOG2249	3'-5'_exonuclease	Replication,_recombination_and_repair	INFORMATION_STORAGE_AND_PROCESSING	3.1.-.-	Acting_on_ester_bonds				3827 2917 2175 19229 18089 2909	intracellular exonuclease_activity nucleic_acid_binding T/G_mismatch-specific_endonuclease_activity phosphoric_ester_hydrolase_activity nuclease_activity	cellular_component molecular_function	GO:0005622 GO:0004527 GO:0003676 GO:0043765 GO:0042578 GO:0004518
4220783	4861	Core	14.3851	14.3809	14.363	13.6286	12.9692	12.728	Yes	-1.21607							IPR001680 IPR017986	WD40_repeat WD40-repeat-containing_domain	KOG0293	WD40_repeat-containing_protein	Function_unknown	POORLY_CHARACTERIZED
4243894	4930	Core	11.3908	10.4318	11.4006	9.29308	9.86398	9.67089	Yes	-1.51264
4222712	5079	Core	13.9268	13.681	13.977	12.637	12.6066	12.772	Yes	-1.19367
4208606	5406	Core	14.9889	14.2908	15.0334	13.492	13.4602	13.5903	Yes	-1.2935							IPR004813 IPR004648	Oligopeptide_transporter,_OPT_superfamily Tetrapeptide_transporter,_OPT1/isp4	KOG2262	Sexual_differentiation_process_protein_ISP4	Signal_transduction_mechanisms	CELLULAR_PROCESSES_AND_SIGNALING
683127	5782	Core	17.6663	17.1261	17.6923	16.4541	16.4297	16.5491	Yes	-1.03889							IPR006043	Xanthine/uracil/vitamin_C_permease										9320 4927 3546	membrane transport transporter_activity	cellular_component biological_process molecular_function	GO:0016020 GO:0006810 GO:0005215
4165377	6172	Core	13.6556	13.3993	13.6732	12.4485	11.8208	12.0055	Yes	-1.46551							IPR000818	TEA/ATTS										4504 3838 2196	regulation_of_transcription,_DNA-dependent nucleus transcription_factor_activity	biological_process cellular_component molecular_function	GO:0006355 GO:0005634 GO:0003700
4304032	1026	Disp	16.1894	16.0884	16.1537	15.0965	14.9257	14.9633	Yes	-1.14743
677031	7303	Disp	19.9781	19.801	20.0774	18.6569	18.9206	19.1841	Yes	-1.02013			yes	Fungal hydrophobin			IPR001338 IPR019778	Hydrophobin Hydrophobin,_conserved_site										3824 3531	cell_wall structural_constituent_of_cell_wall	cellular_component molecular_function	GO:0005618 GO:0005199	yes
4297991	7629	Disp	13.0087	12.9331	13.0852	11.7513	11.7048	11.5053	Yes	-1.3533							IPR004045 IPR010987 IPR012336	Glutathione_S-transferase,_N-terminal Glutathione_S-transferase,_C-terminal-like Thioredoxin-like_fold	KOG0867	Glutathione_S-transferase	Posttranslational_modification,_protein_turnover,_chaperones	CELLULAR_PROCESSES_AND_SIGNALING	2.5.1.18	Glutathione_transferase	Glutathione_metabolism	Metabolism_of_Other_Amino_Acids	METABOLIC	2770	glutathione_transferase_activity	molecular_function	GO:0004364
648546	7775	Disp	8.81269	8.4177	8.91952	7.3274	7.49063	7.96307	Yes	-1.11386
690658	7788	Disp	14.8929	13.8772	14.9778	13.0448	12.8866	13.12	Yes	-1.64111			yes																			yes
680035	8032	Disp	11.206	11.4568	11.1778	9.8047	10.0621	10.2868	Yes	-1.22098
4258660	8032	Disp	11.2406	11.3658	11.2189	9.62841	10.19	10.1414	Yes	-1.26872
676742	8456	Disp	17.4699	17.49	17.4654	16.8134	15.9837	16.1783	Yes	-1.10493
4251937	9043	Disp	16.0412	15.7298	16.0213	14.5745	15.0284	15.0007	Yes	-1.05535
452622	9561	Disp	11.7291	11.9096	11.3826	10.2867	10.2619	10.6838	Yes	-1.26571
686456	10502	Disp	10.9617	10.7223	11.0666	9.89687	9.80381	9.72413	Yes	-1.11546
1774743	31298	Spec	7.93508	7.97863	7.66893	6.55523	6.66614	6.68615	Yes	-1.23696
689593	33868	Spec	9.98471	9.81101	10.2144	8.67497	9.1815	8.89749	Yes	-1.08173			yes	Unknown																		yes
13318	1	Core	11.8787	11.7813	11.7237	11.5352	11.6306	11.3016		-0.305455							IPR010730	Heterokaryon_incompatibility
93061	1	Core	9.63637	9.70643	9.54454	9.91394	9.74947	8.98894		-0.0783296							IPR010730	Heterokaryon_incompatibility
99984	1	Core	12.3353	12.1302	12.1827	11.8568	11.9169	11.4339		-0.480175							IPR010730	Heterokaryon_incompatibility
336565	1	Core	12.6551	12.5339	12.5789	12.3793	12.4363	12.2869		-0.221771
689020	1	Core	13.0041	12.7632	12.8755	12.7211	12.8196	12.4066		-0.231795							IPR010730	Heterokaryon_incompatibility
4304945	1	Core	14.64	14.7165	14.5478	14.6472	14.6571	14.4706		-0.043138							IPR010730	Heterokaryon_incompatibility
4309569	1	Core	13.9248	13.8406	13.8295	13.9216	13.8888	13.4321		-0.117462							IPR010730	Heterokaryon_incompatibility
4309757	1	Core	14.2315	14.1667	14.2007	14.1311	14.0953	13.8385		-0.178024							IPR010730	Heterokaryon_incompatibility
4129225	2	Disp	0	2.8036	1.26098	3.22046	2.59164	2.29298		1.34683
10461	3	Core	9.23314	9.15676	9.33589	9.51067	9.33057	9.33975		0.151732							IPR010730	Heterokaryon_incompatibility
14958	3	Core	9.55534	9.40289	9.36062	9.37426	9.05083	9.12042		-0.257783							IPR010730	Heterokaryon_incompatibility
421206	3	Core	10.6606	10.3416	10.4885	10.4571	10.2199	9.94574		-0.289331							IPR010730	Heterokaryon_incompatibility
424790	3	Core	12.0716	11.9191	12.0969	12.087	11.6299	11.7534		-0.205778							IPR010730 IPR019734	Heterokaryon_incompatibility Tetratricopeptide_repeat
681095	3	Core	10.4526	10.3874	10.6971	10.3944	10.5236	10.5857		-0.0111412
681843	3	Core	12.9085	12.8511	12.8843	12.9923	12.6199	12.6546		-0.125718							IPR010730 IPR019734	Heterokaryon_incompatibility Tetratricopeptide_repeat
681852	3	Core	11.9186	11.6552	11.9676	11.5886	11.6171	11.6452		-0.230165							IPR010730	Heterokaryon_incompatibility
685111	3	Core	9.41475	9.24829	9.50349	8.78297	9.13433	9.32604		-0.307728							IPR010730	Heterokaryon_incompatibility
690962	3	Core	9.71842	9.42189	9.84761	9.32236	9.24264	9.56661		-0.285436							IPR010730	Heterokaryon_incompatibility
3265835	3	Core	11.0049	10.69	11.0694	10.6975	10.656	10.9207		-0.163339							IPR010730	Heterokaryon_incompatibility
4081269	3	Core	12.2606	12.1336	12.2118	12.1991	12.1688	11.6147		-0.207771							IPR010730	Heterokaryon_incompatibility
4170775	3	Core	11.6385	11.5302	11.6529	11.7076	11.4115	11.5075		-0.0650111							IPR010730	Heterokaryon_incompatibility
4170884	3	Core	11.4505	11.6027	11.6985	11.6104	11.7557	11.877		0.163816							IPR010730	Heterokaryon_incompatibility
4170970	3	Core	11.4876	11.4187	11.4403	11.313	11.1787	11.5681		-0.0955933							IPR010730	Heterokaryon_incompatibility
4249592	3	Core	9.69699	9.50738	9.85416	9.65843	9.6588	9.78918		0.0159605							IPR010730	Heterokaryon_incompatibility
4249944	3	Core	11.3014	11.2115	11.3319	11.3502	11.2066	10.9241		-0.121255							IPR010730 IPR019734	Heterokaryon_incompatibility Tetratricopeptide_repeat
4250724	3	Core	12.7364	12.6666	12.7623	12.4575	12.5056	12.4469		-0.251756							IPR010730 IPR019734	Heterokaryon_incompatibility Tetratricopeptide_repeat
4251007	3	Core	9.93752	9.72439	9.8907	9.64894	9.86621	9.67679		-0.120226
4251037	3	Core	11.9035	11.7522	11.9345	12.1431	12.0467	12.1111		0.236901							IPR010730	Heterokaryon_incompatibility
4262911	3	Core	10.4153	10.27	10.4211	10.3871	10.3986	10.4646		0.0479732							IPR010730	Heterokaryon_incompatibility
4303554	3	Core	12.2555	12.0009	12.2317	11.9522	11.9206	12.0921		-0.174404							IPR010730	Heterokaryon_incompatibility
4317419	3	Core	13.6641	13.4515	13.7273	13.4856	13.3095	13.227		-0.273592							IPR010730 IPR019734	Heterokaryon_incompatibility Tetratricopeptide_repeat
4318142	3	Core	10.4982	10.1094	10.4357	10.3297	10.1459	9.90523		-0.22079							IPR010730	Heterokaryon_incompatibility
4318249	3	Core	10.4966	10.296	10.3441	9.74109	9.86509	10.0706		-0.486644							IPR010730	Heterokaryon_incompatibility
4333604	3	Core	9.71842	9.48045	9.79415	9.65843	9.76384	9.47807		-0.0308911							IPR010730	Heterokaryon_incompatibility
4333663	3	Core	11.1734	10.9156	11.1541	10.6737	10.5795	10.9286		-0.353768							IPR010730	Heterokaryon_incompatibility
4334008	3	Core	10.1788	9.61309	10.0263	10.007	9.81766	10.1917		0.0660512							IPR010730	Heterokaryon_incompatibility
4335034	3	Core	11.5223	11.2746	11.5458	11.4639	11.1607	11.3881		-0.109966							IPR010730	Heterokaryon_incompatibility
4393281	3	Core	10.0538	9.89724	10.1521	9.94748	9.698	9.94084		-0.172249							IPR010730	Heterokaryon_incompatibility
2393296	4	Disp	14.2928	14.0776	14.2671	14.0751	14.0765	14.1907		-0.0984216							IPR010730	Heterokaryon_incompatibility
4211806	4	Disp	15.963	15.9008	15.9557	15.6732	15.6173	15.6604		-0.289539							IPR010730 IPR019734 IPR013026	Heterokaryon_incompatibility Tetratricopeptide_repeat Tetratricopeptide_repeat-containing_domain	KOG0548	Molecular_co-chaperone_STI1	Posttranslational_modification,_protein_turnover,_chaperones	CELLULAR_PROCESSES_AND_SIGNALING
4214021	5	Core	13.2332	13.2639	13.309	13.9822	14.0366	14.0005		0.73775							IPR001128	Cytochrome_P450	KOG0157	Cytochrome_P450_CYP4/CYP19/CYP26_subfamilies	Lipid_transport_and_metabolism Secondary_metabolites_biosynthesis,_transport_and_catabolism	METABOLISM	1.14.14.1	Unspecific_monooxygenase	Tryptophan_metabolism Fatty_acid_metabolism gamma-Hexachlorocyclohexane_degradation	Amino_Acid_Metabolism Lipid_Metabolism Biodegradation_of_Xenobiotics	METABOLIC	12251 4283 3721 2888 23642	heme_binding electron_transport iron_ion_binding monooxygenase_activity unspecific_monooxygenase_activity	molecular_function biological_process	GO:0020037 GO:0006118 GO:0005506 GO:0004497 GO:0050381
273208	5	Core	10.5484	10.4066	10.4645	9.90144	10.1358	10.1299		-0.417443							IPR001128 IPR017972	Cytochrome_P450 Cytochrome_P450,_conserved_site	KOG0157	Cytochrome_P450_CYP4/CYP19/CYP26_subfamilies	Lipid_transport_and_metabolism Secondary_metabolites_biosynthesis,_transport_and_catabolism	METABOLISM	1.14.14.1	Unspecific_monooxygenase	Tryptophan_metabolism Fatty_acid_metabolism gamma-Hexachlorocyclohexane_degradation	Amino_Acid_Metabolism Lipid_Metabolism Biodegradation_of_Xenobiotics	METABOLIC	12251 4283 3721 2888 23642	heme_binding electron_transport iron_ion_binding monooxygenase_activity unspecific_monooxygenase_activity	molecular_function biological_process	GO:0020037 GO:0006118 GO:0005506 GO:0004497 GO:0050381
329587	5	Core	11.8285	11.4468	11.9001	11.1904	11.3004	11.3977		-0.428989							IPR001128	Cytochrome_P450	KOG0157	Cytochrome_P450_CYP4/CYP19/CYP26_subfamilies	Lipid_transport_and_metabolism Secondary_metabolites_biosynthesis,_transport_and_catabolism	METABOLISM	1.14.14.1	Unspecific_monooxygenase	Tryptophan_metabolism Fatty_acid_metabolism gamma-Hexachlorocyclohexane_degradation	Amino_Acid_Metabolism Lipid_Metabolism Biodegradation_of_Xenobiotics	METABOLIC	12251 4283 3721 2888 23642	heme_binding electron_transport iron_ion_binding monooxygenase_activity unspecific_monooxygenase_activity	molecular_function biological_process	GO:0020037 GO:0006118 GO:0005506 GO:0004497 GO:0050381
444792	5	Core	12.5821	12.3998	12.6079	12.4787	12.5492	12.5668		0.00162244							IPR001128	Cytochrome_P450	KOG0157	Cytochrome_P450_CYP4/CYP19/CYP26_subfamilies	Lipid_transport_and_metabolism Secondary_metabolites_biosynthesis,_transport_and_catabolism	METABOLISM	1.14.14.1	Unspecific_monooxygenase	Tryptophan_metabolism Fatty_acid_metabolism gamma-Hexachlorocyclohexane_degradation	Amino_Acid_Metabolism Lipid_Metabolism Biodegradation_of_Xenobiotics	METABOLIC	12251 4283 3721 2888 23642	heme_binding electron_transport iron_ion_binding monooxygenase_activity unspecific_monooxygenase_activity	molecular_function biological_process	GO:0020037 GO:0006118 GO:0005506 GO:0004497 GO:0050381
671816	5	Core	13.9193	13.9018	13.8841	13.7421	14.1545	14.0718		0.0877372							IPR001128 IPR017972	Cytochrome_P450 Cytochrome_P450,_conserved_site	KOG0157	Cytochrome_P450_CYP4/CYP19/CYP26_subfamilies	Lipid_transport_and_metabolism Secondary_metabolites_biosynthesis,_transport_and_catabolism	METABOLISM	1.14.14.1	Unspecific_monooxygenase	Tryptophan_metabolism Fatty_acid_metabolism gamma-Hexachlorocyclohexane_degradation	Amino_Acid_Metabolism Lipid_Metabolism Biodegradation_of_Xenobiotics	METABOLIC	12251 4283 3721 2888 23642	heme_binding electron_transport iron_ion_binding monooxygenase_activity unspecific_monooxygenase_activity	molecular_function biological_process	GO:0020037 GO:0006118 GO:0005506 GO:0004497 GO:0050381
674045	5	Core	15.7215	15.7076	15.6823	15.8213	15.3812	15.3959		-0.171047							IPR001128	Cytochrome_P450	KOG0157	Cytochrome_P450_CYP4/CYP19/CYP26_subfamilies	Lipid_transport_and_metabolism Secondary_metabolites_biosynthesis,_transport_and_catabolism	METABOLISM	1.14.14.1	Unspecific_monooxygenase	Tryptophan_metabolism Fatty_acid_metabolism gamma-Hexachlorocyclohexane_degradation	Amino_Acid_Metabolism Lipid_Metabolism Biodegradation_of_Xenobiotics	METABOLIC	12251 4283 3721 2888 23642	heme_binding electron_transport iron_ion_binding monooxygenase_activity unspecific_monooxygenase_activity	molecular_function biological_process	GO:0020037 GO:0006118 GO:0005506 GO:0004497 GO:0050381
2056515	5	Core	10.3754	10.0373	10.4003	10.3365	10.3994	10.3669		0.096591							IPR001128 IPR017972	Cytochrome_P450 Cytochrome_P450,_conserved_site	KOG0157	Cytochrome_P450_CYP4/CYP19/CYP26_subfamilies	Lipid_transport_and_metabolism Secondary_metabolites_biosynthesis,_transport_and_catabolism	METABOLISM	1.14.14.1	Unspecific_monooxygenase	Tryptophan_metabolism Fatty_acid_metabolism gamma-Hexachlorocyclohexane_degradation	Amino_Acid_Metabolism Lipid_Metabolism Biodegradation_of_Xenobiotics	METABOLIC	12251 4283 3721 2888 23642	heme_binding electron_transport iron_ion_binding monooxygenase_activity unspecific_monooxygenase_activity	molecular_function biological_process	GO:0020037 GO:0006118 GO:0005506 GO:0004497 GO:0050381
4282786	5	Core	14.3426	14.0592	14.2763	13.935	14.0712	14.0358		-0.212032							IPR001128	Cytochrome_P450	KOG0157	Cytochrome_P450_CYP4/CYP19/CYP26_subfamilies	Lipid_transport_and_metabolism Secondary_metabolites_biosynthesis,_transport_and_catabolism	METABOLISM	1.14.14.1	Unspecific_monooxygenase	Tryptophan_metabolism Fatty_acid_metabolism gamma-Hexachlorocyclohexane_degradation	Amino_Acid_Metabolism Lipid_Metabolism Biodegradation_of_Xenobiotics	METABOLIC	12251 4283 3721 2888 23642	heme_binding electron_transport iron_ion_binding monooxygenase_activity unspecific_monooxygenase_activity	molecular_function biological_process	GO:0020037 GO:0006118 GO:0005506 GO:0004497 GO:0050381
4340397	5	Core	11.0297	11.13	11.1751	10.9925	11.1769	11.2099		0.0148006							IPR001128 IPR017972	Cytochrome_P450 Cytochrome_P450,_conserved_site	KOG0157	Cytochrome_P450_CYP4/CYP19/CYP26_subfamilies	Lipid_transport_and_metabolism Secondary_metabolites_biosynthesis,_transport_and_catabolism	METABOLISM	1.14.14.1	Unspecific_monooxygenase	Tryptophan_metabolism Fatty_acid_metabolism gamma-Hexachlorocyclohexane_degradation	Amino_Acid_Metabolism Lipid_Metabolism Biodegradation_of_Xenobiotics	METABOLIC	12251 4283 3721 2888 23642	heme_binding electron_transport iron_ion_binding monooxygenase_activity unspecific_monooxygenase_activity	molecular_function biological_process	GO:0020037 GO:0006118 GO:0005506 GO:0004497 GO:0050381
4340474	5	Core	10.8338	10.6847	10.8804	10.4201	10.742	10.7815		-0.151747							IPR001128 IPR017972	Cytochrome_P450 Cytochrome_P450,_conserved_site	KOG0157	Cytochrome_P450_CYP4/CYP19/CYP26_subfamilies	Lipid_transport_and_metabolism Secondary_metabolites_biosynthesis,_transport_and_catabolism	METABOLISM	1.14.14.1	Unspecific_monooxygenase	Tryptophan_metabolism Fatty_acid_metabolism gamma-Hexachlorocyclohexane_degradation	Amino_Acid_Metabolism Lipid_Metabolism Biodegradation_of_Xenobiotics	METABOLIC	12251 4283 3721 2888 23642	heme_binding electron_transport iron_ion_binding monooxygenase_activity unspecific_monooxygenase_activity	molecular_function biological_process	GO:0020037 GO:0006118 GO:0005506 GO:0004497 GO:0050381
4466238	5	Core	11.4648	11.2501	11.459	11.2659	11.3224	11.4509		-0.0448626							IPR001128	Cytochrome_P450	KOG0157	Cytochrome_P450_CYP4/CYP19/CYP26_subfamilies	Lipid_transport_and_metabolism Secondary_metabolites_biosynthesis,_transport_and_catabolism	METABOLISM	1.14.14.1	Unspecific_monooxygenase	Tryptophan_metabolism Fatty_acid_metabolism gamma-Hexachlorocyclohexane_degradation	Amino_Acid_Metabolism Lipid_Metabolism Biodegradation_of_Xenobiotics	METABOLIC	12251 4283 3721 2888 23642	heme_binding electron_transport iron_ion_binding monooxygenase_activity unspecific_monooxygenase_activity	molecular_function biological_process	GO:0020037 GO:0006118 GO:0005506 GO:0004497 GO:0050381
16691	6	Core	10.6785	10.4885	10.6389	10.7599	10.539	10.6366		0.0431925							IPR010730	Heterokaryon_incompatibility
160147	6	Core	13.2161	12.9658	13.2023	13.0979	12.9023	13.0235		-0.120171							IPR010730	Heterokaryon_incompatibility
330595	6	Core	10.9033	10.7299	10.7647	10.669	10.7015	10.5507		-0.158883							IPR010730	Heterokaryon_incompatibility
684525	6	Core	11.7324	11.5512	11.5798	11.3631	11.3529	11.2917		-0.285197							IPR010730	Heterokaryon_incompatibility
2464386	6	Core	10.4795	10.5617	10.5314	10.3781	9.98855	10.1931		-0.337597							IPR010730	Heterokaryon_incompatibility
2465493	6	Core	11.2116	11.2642	11.1769	11.5531	11.4281	11.2632		0.197226							IPR010730	Heterokaryon_incompatibility
3367855	6	Core	11.8192	11.6797	11.8503	11.8709	11.5616	11.4228		-0.164614							IPR010730	Heterokaryon_incompatibility
4089444	6	Core	9.95342	9.66451	9.91177	10.026	9.87396	9.56449		-0.0217552							IPR010730	Heterokaryon_incompatibility
4178270	6	Core	12.4244	12.4102	12.5272	12.5222	12.4143	12.3608		-0.0215245							IPR010730	Heterokaryon_incompatibility
4258994	6	Core	10.6716	10.5773	10.7785	10.3814	10.4131	10.7323		-0.166865							IPR010730	Heterokaryon_incompatibility
4259051	6	Core	11.1907	11.095	11.1856	11.5133	11.5269	11.2431		0.270696							IPR010730	Heterokaryon_incompatibility
4259250	6	Core	10.9068	10.6887	10.7693	10.6514	10.4698	10.5475		-0.232004							IPR010730	Heterokaryon_incompatibility
4290814	6	Core	11.3485	11.1387	11.3521	11.0767	10.9955	11.1203		-0.215583							IPR010730	Heterokaryon_incompatibility
4361763	6	Core	12.459	12.3974	12.5152	12.5922	12.1461	12.1479		-0.161816							IPR010730	Heterokaryon_incompatibility
4500268	6	Core	11.1617	10.8621	11.1228	11.14	10.9194	10.6954		-0.130594							IPR006073 IPR010730 IPR027417	GTP_binding_domain Heterokaryon_incompatibility P-loop_containing_nucleoside_triphosphate_hydrolase										3737	GTP_binding	molecular_function	GO:0005525
424744	8	Core	13.5961	13.7148	13.5206	14.0564	14.2359	14.2178		0.559515			yes				IPR002938 IPR012336	Monooxygenase,_FAD-binding Thioredoxin-like_fold	KOG3855	Monooxygenase_involved_in_coenzyme_Q_(ubiquinone)_biosynthesis	Energy_production_and_conversion Coenzyme_transport_and_metabolism	METABOLISM	1.14.13.7	Phenol_2-monooxygenase	gamma-Hexachlorocyclohexane_degradation Toluene_and_xylene_degradation Nitorobenzene_degradation	Biodegradation_of_Xenobiotics	METABOLIC	4851 4283 2888 10968	aromatic_compound_metabolic_process electron_transport monooxygenase_activity phenol_2-monooxygenase_activity	biological_process molecular_function	GO:0006725 GO:0006118 GO:0004497 GO:0018662	yes
12663	8	Core	9.6022	9.64308	9.43528	9.8668	9.59323	9.34594		0.0418053							IPR002938	Monooxygenase,_FAD-binding					1.14.13.7	Phenol_2-monooxygenase	gamma-Hexachlorocyclohexane_degradation Toluene_and_xylene_degradation Nitorobenzene_degradation	Biodegradation_of_Xenobiotics	METABOLIC	4851 4283 2888 10968	aromatic_compound_metabolic_process electron_transport monooxygenase_activity phenol_2-monooxygenase_activity	biological_process molecular_function	GO:0006725 GO:0006118 GO:0004497 GO:0018662
18881	8	Core	10.5439	10.3482	10.5382	10.5022	10.4335	10.292		-0.0675497							IPR002938 IPR012336	Monooxygenase,_FAD-binding Thioredoxin-like_fold	KOG3855	Monooxygenase_involved_in_coenzyme_Q_(ubiquinone)_biosynthesis	Energy_production_and_conversion Coenzyme_transport_and_metabolism	METABOLISM	1.14.13.7	Phenol_2-monooxygenase	gamma-Hexachlorocyclohexane_degradation Toluene_and_xylene_degradation Nitorobenzene_degradation	Biodegradation_of_Xenobiotics	METABOLIC	4851 4283 2888 10968	aromatic_compound_metabolic_process electron_transport monooxygenase_activity phenol_2-monooxygenase_activity	biological_process molecular_function	GO:0006725 GO:0006118 GO:0004497 GO:0018662
214758	8	Core	15.3885	15.2912	15.4328	15.7153	15.5983	15.6569		0.286008							IPR002938 IPR012336	Monooxygenase,_FAD-binding Thioredoxin-like_fold	KOG3855	Monooxygenase_involved_in_coenzyme_Q_(ubiquinone)_biosynthesis	Energy_production_and_conversion Coenzyme_transport_and_metabolism	METABOLISM	1.14.13.7	Phenol_2-monooxygenase	gamma-Hexachlorocyclohexane_degradation Toluene_and_xylene_degradation Nitorobenzene_degradation	Biodegradation_of_Xenobiotics	METABOLIC	4851 4283 2888 10968	aromatic_compound_metabolic_process electron_transport monooxygenase_activity phenol_2-monooxygenase_activity	biological_process molecular_function	GO:0006725 GO:0006118 GO:0004497 GO:0018662
570228	8	Core	11.236	11.1858	11.272	11.0456	11.034	11.0026		-0.203865							IPR002938	Monooxygenase,_FAD-binding	KOG3855	Monooxygenase_involved_in_coenzyme_Q_(ubiquinone)_biosynthesis	Energy_production_and_conversion Coenzyme_transport_and_metabolism	METABOLISM	1.14.13.7	Phenol_2-monooxygenase	gamma-Hexachlorocyclohexane_degradation Toluene_and_xylene_degradation Nitorobenzene_degradation	Biodegradation_of_Xenobiotics	METABOLIC	4851 4283 2888 10968	aromatic_compound_metabolic_process electron_transport monooxygenase_activity phenol_2-monooxygenase_activity	biological_process molecular_function	GO:0006725 GO:0006118 GO:0004497 GO:0018662
690216	8	Core	12.5251	12.3696	12.5858	13.1419	12.5511	12.5235		0.245368			yes				IPR002938 IPR012336	Monooxygenase,_FAD-binding Thioredoxin-like_fold	KOG3855	Monooxygenase_involved_in_coenzyme_Q_(ubiquinone)_biosynthesis	Energy_production_and_conversion Coenzyme_transport_and_metabolism	METABOLISM	1.14.13.7	Phenol_2-monooxygenase	gamma-Hexachlorocyclohexane_degradation Toluene_and_xylene_degradation Nitorobenzene_degradation	Biodegradation_of_Xenobiotics	METABOLIC	4851 4283 2888 10968	aromatic_compound_metabolic_process electron_transport monooxygenase_activity phenol_2-monooxygenase_activity	biological_process molecular_function	GO:0006725 GO:0006118 GO:0004497 GO:0018662	yes
4109260	8	Core	10.3805	10.0495	10.2807	10.1123	10.2483	10.4306		0.0268309							IPR002938 IPR012336	Monooxygenase,_FAD-binding Thioredoxin-like_fold	KOG3855	Monooxygenase_involved_in_coenzyme_Q_(ubiquinone)_biosynthesis	Energy_production_and_conversion Coenzyme_transport_and_metabolism	METABOLISM	1.14.13.7	Phenol_2-monooxygenase	gamma-Hexachlorocyclohexane_degradation Toluene_and_xylene_degradation Nitorobenzene_degradation	Biodegradation_of_Xenobiotics	METABOLIC	4851 4283 2888 10968	aromatic_compound_metabolic_process electron_transport monooxygenase_activity phenol_2-monooxygenase_activity	biological_process molecular_function	GO:0006725 GO:0006118 GO:0004497 GO:0018662
4109268	8	Core	9.67524	9.37066	9.54184	9.13708	9.26808	9.35211		-0.276826							IPR002938 IPR012336	Monooxygenase,_FAD-binding Thioredoxin-like_fold	KOG3855	Monooxygenase_involved_in_coenzyme_Q_(ubiquinone)_biosynthesis	Energy_production_and_conversion Coenzyme_transport_and_metabolism	METABOLISM	1.14.13.7	Phenol_2-monooxygenase	gamma-Hexachlorocyclohexane_degradation Toluene_and_xylene_degradation Nitorobenzene_degradation	Biodegradation_of_Xenobiotics	METABOLIC	4851 4283 2888 10968	aromatic_compound_metabolic_process electron_transport monooxygenase_activity phenol_2-monooxygenase_activity	biological_process molecular_function	GO:0006725 GO:0006118 GO:0004497 GO:0018662
4249685	8	Core	13.1145	12.997	13.1888	13.1129	13.3341	13.2689		0.138529			yes				IPR002938 IPR012336	Monooxygenase,_FAD-binding Thioredoxin-like_fold	KOG3855	Monooxygenase_involved_in_coenzyme_Q_(ubiquinone)_biosynthesis	Energy_production_and_conversion Coenzyme_transport_and_metabolism	METABOLISM	1.14.13.7	Phenol_2-monooxygenase	gamma-Hexachlorocyclohexane_degradation Toluene_and_xylene_degradation Nitorobenzene_degradation	Biodegradation_of_Xenobiotics	METABOLIC	4851 4283 2888 10968	aromatic_compound_metabolic_process electron_transport monooxygenase_activity phenol_2-monooxygenase_activity	biological_process molecular_function	GO:0006725 GO:0006118 GO:0004497 GO:0018662	yes
4250317	8	Core	12.7997	12.6259	12.7568	12.5998	12.5901	12.71		-0.0941531			yes				IPR002938	Monooxygenase,_FAD-binding	KOG3855	Monooxygenase_involved_in_coenzyme_Q_(ubiquinone)_biosynthesis	Energy_production_and_conversion Coenzyme_transport_and_metabolism	METABOLISM	1.14.13.7	Phenol_2-monooxygenase	gamma-Hexachlorocyclohexane_degradation Toluene_and_xylene_degradation Nitorobenzene_degradation	Biodegradation_of_Xenobiotics	METABOLIC	4851 4283 2888 10968	aromatic_compound_metabolic_process electron_transport monooxygenase_activity phenol_2-monooxygenase_activity	biological_process molecular_function	GO:0006725 GO:0006118 GO:0004497 GO:0018662	yes
4317322	8	Core	12.7711	12.8114	12.7868	12.5821	12.9439	12.9146		0.0237834							IPR002938	Monooxygenase,_FAD-binding	KOG3855	Monooxygenase_involved_in_coenzyme_Q_(ubiquinone)_biosynthesis	Energy_production_and_conversion Coenzyme_transport_and_metabolism	METABOLISM	1.14.13.7	Phenol_2-monooxygenase	gamma-Hexachlorocyclohexane_degradation Toluene_and_xylene_degradation Nitorobenzene_degradation	Biodegradation_of_Xenobiotics	METABOLIC	4851 4283 2888 10968	aromatic_compound_metabolic_process electron_transport monooxygenase_activity phenol_2-monooxygenase_activity	biological_process molecular_function	GO:0006725 GO:0006118 GO:0004497 GO:0018662
4317904	8	Core	12.3495	12.3614	12.3606	12.3893	12.4644	12.498		0.0934197			yes				IPR002938 IPR012336	Monooxygenase,_FAD-binding Thioredoxin-like_fold	KOG3855	Monooxygenase_involved_in_coenzyme_Q_(ubiquinone)_biosynthesis	Energy_production_and_conversion Coenzyme_transport_and_metabolism	METABOLISM	1.14.13.7	Phenol_2-monooxygenase	gamma-Hexachlorocyclohexane_degradation Toluene_and_xylene_degradation Nitorobenzene_degradation	Biodegradation_of_Xenobiotics	METABOLIC	4851 4283 2888 10968	aromatic_compound_metabolic_process electron_transport monooxygenase_activity phenol_2-monooxygenase_activity	biological_process molecular_function	GO:0006725 GO:0006118 GO:0004497 GO:0018662	yes
12128	9	Core	10.6481	10.3858	10.3656	10.6192	10.1459	9.65402		-0.326797
12136	9	Core	5.00221	4.80313	4.36123	4.36929	3.26591	3.90024		-0.877044							IPR010730 IPR019734	Heterokaryon_incompatibility Tetratricopeptide_repeat
495010	9	Core	10.7608	10.6066	10.8259	10.7548	11.0424	10.632		0.0786419							IPR010730 IPR019734	Heterokaryon_incompatibility Tetratricopeptide_repeat
537638	9	Core	6.45841	6.40506	6.54187	6.61212	5.48588	5.75323		-0.518039							IPR010730	Heterokaryon_incompatibility
681092	9	Core	10.3704	10.0311	10.3823	9.88191	10.0078	10.3522		-0.18062							IPR010730	Heterokaryon_incompatibility
3407268	9	Core	10.2094	10.0778	10.1307	9.92071	9.99059	10.0327		-0.157938							IPR010730 IPR019734	Heterokaryon_incompatibility Tetratricopeptide_repeat
4052565	9	Core	9.4504	9.53381	9.44109	9.16586	8.80889	9.12618		-0.441454
4052975	9	Core	9.31278	9.24474	8.94836	8.99459	8.82954	8.52006		-0.38723
4060425	9	Core	10.4494	10.2489	10.2726	10.0642	9.99669	10.3522		-0.185908
4070418	9	Core	9.80859	9.64578	9.92841	9.7257	9.32896	9.43458		-0.297842							IPR019734	Tetratricopeptide_repeat
4082526	9	Core	10.7426	10.7762	10.8181	10.7755	10.5137	10.5762		-0.157145							IPR010730	Heterokaryon_incompatibility
4263086	9	Core	11.3216	11.3074	11.3185	11.4712	11.1176	11.3667		0.00265724							IPR010730	Heterokaryon_incompatibility	KOG4626	O-linked_N-acetylglucosamine_transferase_OGT	Carbohydrate_transport_and_metabolism Posttranslational_modification,_protein_turnover,_chaperones Signal_transduction_mechanisms	METABOLISM CELLULAR_PROCESSES_AND_SIGNALING
4416385	9	Core	11.0688	10.9312	11.0908	11.0777	10.9189	10.9232		-0.0569845							IPR010730	Heterokaryon_incompatibility
4416472	9	Core	9.95793	9.88817	9.97119	9.54467	9.73495	9.80095		-0.245573							IPR010730	Heterokaryon_incompatibility
59438	12	Core	11.7923	11.6804	11.8093	11.8966	11.9905	11.4836		0.0295828							IPR010730	Heterokaryon_incompatibility
118869	12	Core	11.791	11.7365	11.719	11.8441	11.6394	11.1623		-0.20022							IPR010730	Heterokaryon_incompatibility
2814490	12	Core	10.9785	10.9122	10.8642	10.9622	11.3285	10.6759		0.0705399							IPR010730	Heterokaryon_incompatibility
3633030	12	Core	13.3347	13.2692	13.2864	13.0814	13.1621	12.9714		-0.22512							IPR010730	Heterokaryon_incompatibility
9732	13	Core	11.6406	12.1607	11.7021	12.2201	12.0864	12.0668		0.289939
353141	13	Core	11.0946	11.2833	11.1567	11.3552	11.5395	11.746		0.368676
353413	13	Core	10.2245	10.2002	10.1271	10.0385	10.3116	10.3718		0.0567259
353423	13	Core	11.8769	11.9988	11.9159	11.6284	11.9004	11.9795		-0.0944044
3626078	13	Core	11.3908	11.36	11.4095	11.1819	11.3481	11.3639		-0.0887828
4057035	13	Core	10.8797	10.8621	10.8995	10.3533	10.8047	10.845		-0.212758
4247972	13	Core	9.54338	9.23761	9.40291	9.30176	9.16895	9.54094		-0.057418
4271709	13	Core	10.8832	10.847	11.0871	10.7996	11.2528	11.3815		0.205527
4290789	13	Core	11.121	10.7835	11.2189	10.6889	10.782	11.0022		-0.216795
4473946	14	Core	4.93058	4.24378	5.16651	4.78007	2.75405	3.78833		-1.00614
4180914	15	Core	12.4133	12.3822	12.5445	13.0849	13.6497	13.537		0.977225							IPR001128 IPR017972	Cytochrome_P450 Cytochrome_P450,_conserved_site	KOG0157	Cytochrome_P450_CYP4/CYP19/CYP26_subfamilies	Lipid_transport_and_metabolism Secondary_metabolites_biosynthesis,_transport_and_catabolism	METABOLISM	1.14.14.1	Unspecific_monooxygenase	Tryptophan_metabolism Fatty_acid_metabolism gamma-Hexachlorocyclohexane_degradation	Amino_Acid_Metabolism Lipid_Metabolism Biodegradation_of_Xenobiotics	METABOLIC	12251 4283 3721 2888 23642	heme_binding electron_transport iron_ion_binding monooxygenase_activity unspecific_monooxygenase_activity	molecular_function biological_process	GO:0020037 GO:0006118 GO:0005506 GO:0004497 GO:0050381
15797	15	Core	10.0432	9.91746	10.2612	10.2459	10.8071	10.673		0.50138							IPR001128 IPR017972	Cytochrome_P450 Cytochrome_P450,_conserved_site	KOG0157	Cytochrome_P450_CYP4/CYP19/CYP26_subfamilies	Lipid_transport_and_metabolism Secondary_metabolites_biosynthesis,_transport_and_catabolism	METABOLISM	1.14.14.1	Unspecific_monooxygenase	Tryptophan_metabolism Fatty_acid_metabolism gamma-Hexachlorocyclohexane_degradation	Amino_Acid_Metabolism Lipid_Metabolism Biodegradation_of_Xenobiotics	METABOLIC	12251 4283 3721 2888 23642	heme_binding electron_transport iron_ion_binding monooxygenase_activity unspecific_monooxygenase_activity	molecular_function biological_process	GO:0020037 GO:0006118 GO:0005506 GO:0004497 GO:0050381
4180933	15	Core	13.4366	13.5614	13.4736	13.264	13.4802	13.3654		-0.120667							IPR001128 IPR017972	Cytochrome_P450 Cytochrome_P450,_conserved_site	KOG0157	Cytochrome_P450_CYP4/CYP19/CYP26_subfamilies	Lipid_transport_and_metabolism Secondary_metabolites_biosynthesis,_transport_and_catabolism	METABOLISM	1.14.14.1	Unspecific_monooxygenase	Tryptophan_metabolism Fatty_acid_metabolism gamma-Hexachlorocyclohexane_degradation	Amino_Acid_Metabolism Lipid_Metabolism Biodegradation_of_Xenobiotics	METABOLIC	12251 4283 3721 2888 23642	heme_binding electron_transport iron_ion_binding monooxygenase_activity unspecific_monooxygenase_activity	molecular_function biological_process	GO:0020037 GO:0006118 GO:0005506 GO:0004497 GO:0050381
4181008	15	Core	15.0908	15.1469	15.1412	14.9546	15.0992	14.8932		-0.143953							IPR001128 IPR017972	Cytochrome_P450 Cytochrome_P450,_conserved_site	KOG0157	Cytochrome_P450_CYP4/CYP19/CYP26_subfamilies	Lipid_transport_and_metabolism Secondary_metabolites_biosynthesis,_transport_and_catabolism	METABOLISM	1.14.14.1	Unspecific_monooxygenase	Tryptophan_metabolism Fatty_acid_metabolism gamma-Hexachlorocyclohexane_degradation	Amino_Acid_Metabolism Lipid_Metabolism Biodegradation_of_Xenobiotics	METABOLIC	12251 4283 3721 2888 23642	heme_binding electron_transport iron_ion_binding monooxygenase_activity unspecific_monooxygenase_activity	molecular_function biological_process	GO:0020037 GO:0006118 GO:0005506 GO:0004497 GO:0050381
4181060	15	Core	14.3849	14.3707	14.4556	14.2524	14.2354	14.1608		-0.187513							IPR001128 IPR017972	Cytochrome_P450 Cytochrome_P450,_conserved_site	KOG0157	Cytochrome_P450_CYP4/CYP19/CYP26_subfamilies	Lipid_transport_and_metabolism Secondary_metabolites_biosynthesis,_transport_and_catabolism	METABOLISM	1.14.14.1	Unspecific_monooxygenase	Tryptophan_metabolism Fatty_acid_metabolism gamma-Hexachlorocyclohexane_degradation	Amino_Acid_Metabolism Lipid_Metabolism Biodegradation_of_Xenobiotics	METABOLIC	12251 4283 3721 2888 23642	heme_binding electron_transport iron_ion_binding monooxygenase_activity unspecific_monooxygenase_activity	molecular_function biological_process	GO:0020037 GO:0006118 GO:0005506 GO:0004497 GO:0050381
4181135	15	Core	14.5983	14.6683	14.6343	14.3771	14.4654	14.3099		-0.249536			yes				IPR001128 IPR017972	Cytochrome_P450 Cytochrome_P450,_conserved_site	KOG0157	Cytochrome_P450_CYP4/CYP19/CYP26_subfamilies	Lipid_transport_and_metabolism Secondary_metabolites_biosynthesis,_transport_and_catabolism	METABOLISM	1.14.14.1	Unspecific_monooxygenase	Tryptophan_metabolism Fatty_acid_metabolism gamma-Hexachlorocyclohexane_degradation	Amino_Acid_Metabolism Lipid_Metabolism Biodegradation_of_Xenobiotics	METABOLIC	12251 4283 3721 2888 23642	heme_binding electron_transport iron_ion_binding monooxygenase_activity unspecific_monooxygenase_activity	molecular_function biological_process	GO:0020037 GO:0006118 GO:0005506 GO:0004497 GO:0050381	yes
4181183	15	Core	12.4227	12.3671	12.4551	12.3327	12.1224	12.0217		-0.256082							IPR001128 IPR017972	Cytochrome_P450 Cytochrome_P450,_conserved_site	KOG0157	Cytochrome_P450_CYP4/CYP19/CYP26_subfamilies	Lipid_transport_and_metabolism Secondary_metabolites_biosynthesis,_transport_and_catabolism	METABOLISM	1.14.14.1	Unspecific_monooxygenase	Tryptophan_metabolism Fatty_acid_metabolism gamma-Hexachlorocyclohexane_degradation	Amino_Acid_Metabolism Lipid_Metabolism Biodegradation_of_Xenobiotics	METABOLIC	12251 4283 3721 2888 23642	heme_binding electron_transport iron_ion_binding monooxygenase_activity unspecific_monooxygenase_activity	molecular_function biological_process	GO:0020037 GO:0006118 GO:0005506 GO:0004497 GO:0050381
619577	18	Core	12.8243	12.8299	12.8752	12.644	12.2842	12.2036		-0.465858							IPR027417	P-loop_containing_nucleoside_triphosphate_hydrolase	KOG1802	RNA_helicase_nonsense_mRNA_reducing_factor_(pNORF1)	RNA_processing_and_modification	INFORMATION_STORAGE_AND_PROCESSING	3.6.4.-	Acting_on_acid_anhydrides;_involved_in_cellular_and
658785	18	Core	12.7012	12.5635	12.7785	12.4113	12.879	12.9202		0.0557901							IPR027417	P-loop_containing_nucleoside_triphosphate_hydrolase	KOG1802	RNA_helicase_nonsense_mRNA_reducing_factor_(pNORF1)	RNA_processing_and_modification	INFORMATION_STORAGE_AND_PROCESSING	3.6.4.-	Acting_on_acid_anhydrides;_involved_in_cellular_and
682862	18	Core	11.4254	11.4932	11.4817	11.61	11.5378	11.1156		-0.0456544							IPR027417	P-loop_containing_nucleoside_triphosphate_hydrolase					3.6.4.-	Acting_on_acid_anhydrides;_involved_in_cellular_and
685414	19	Core	12.0969	12.3299	11.9826	12.7379	13.1453	13.1494		0.874372							IPR001128 IPR017972	Cytochrome_P450 Cytochrome_P450,_conserved_site	KOG0157	Cytochrome_P450_CYP4/CYP19/CYP26_subfamilies	Lipid_transport_and_metabolism Secondary_metabolites_biosynthesis,_transport_and_catabolism	METABOLISM	1.14.14.1	Unspecific_monooxygenase	Tryptophan_metabolism Fatty_acid_metabolism gamma-Hexachlorocyclohexane_degradation	Amino_Acid_Metabolism Lipid_Metabolism Biodegradation_of_Xenobiotics	METABOLIC	12251 4283 3721 2888 23642	heme_binding electron_transport iron_ion_binding monooxygenase_activity unspecific_monooxygenase_activity	molecular_function biological_process	GO:0020037 GO:0006118 GO:0005506 GO:0004497 GO:0050381
3167402	19	Core	12.8153	12.7391	12.667	13.1629	13.3434	13.3625		0.549156							IPR001128 IPR018247 IPR017972	Cytochrome_P450 EF-Hand_1,_calcium-binding_site Cytochrome_P450,_conserved_site	KOG0157	Cytochrome_P450_CYP4/CYP19/CYP26_subfamilies	Lipid_transport_and_metabolism Secondary_metabolites_biosynthesis,_transport_and_catabolism	METABOLISM	1.14.14.1	Unspecific_monooxygenase	Tryptophan_metabolism Fatty_acid_metabolism gamma-Hexachlorocyclohexane_degradation	Amino_Acid_Metabolism Lipid_Metabolism Biodegradation_of_Xenobiotics	METABOLIC	12251 4283 3721 2888 23642	heme_binding electron_transport iron_ion_binding monooxygenase_activity unspecific_monooxygenase_activity	molecular_function biological_process	GO:0020037 GO:0006118 GO:0005506 GO:0004497 GO:0050381
4491279	19	Core	12.3763	12.405	12.4737	11.9436	11.9594	11.7413		-0.536894							IPR001128 IPR017972	Cytochrome_P450 Cytochrome_P450,_conserved_site	KOG0157	Cytochrome_P450_CYP4/CYP19/CYP26_subfamilies	Lipid_transport_and_metabolism Secondary_metabolites_biosynthesis,_transport_and_catabolism	METABOLISM	1.14.14.1	Unspecific_monooxygenase	Tryptophan_metabolism Fatty_acid_metabolism gamma-Hexachlorocyclohexane_degradation	Amino_Acid_Metabolism Lipid_Metabolism Biodegradation_of_Xenobiotics	METABOLIC	12251 4283 3721 2888 23642	heme_binding electron_transport iron_ion_binding monooxygenase_activity unspecific_monooxygenase_activity	molecular_function biological_process	GO:0020037 GO:0006118 GO:0005506 GO:0004497 GO:0050381
687877	19	Core	11.6357	11.833	11.682	11.6944	11.9177	11.9821		0.147812							IPR001128 IPR017972	Cytochrome_P450 Cytochrome_P450,_conserved_site	KOG0157	Cytochrome_P450_CYP4/CYP19/CYP26_subfamilies	Lipid_transport_and_metabolism Secondary_metabolites_biosynthesis,_transport_and_catabolism	METABOLISM	1.14.14.1	Unspecific_monooxygenase	Tryptophan_metabolism Fatty_acid_metabolism gamma-Hexachlorocyclohexane_degradation	Amino_Acid_Metabolism Lipid_Metabolism Biodegradation_of_Xenobiotics	METABOLIC	12251 4283 3721 2888 23642	heme_binding electron_transport iron_ion_binding monooxygenase_activity unspecific_monooxygenase_activity	molecular_function biological_process	GO:0020037 GO:0006118 GO:0005506 GO:0004497 GO:0050381
4050369	19	Core	10.9829	11.0969	10.8942	10.594	11.286	11.0748		-0.00642138			yes				IPR001128	Cytochrome_P450	KOG0157	Cytochrome_P450_CYP4/CYP19/CYP26_subfamilies	Lipid_transport_and_metabolism Secondary_metabolites_biosynthesis,_transport_and_catabolism	METABOLISM	1.14.14.1	Unspecific_monooxygenase	Tryptophan_metabolism Fatty_acid_metabolism gamma-Hexachlorocyclohexane_degradation	Amino_Acid_Metabolism Lipid_Metabolism Biodegradation_of_Xenobiotics	METABOLIC	12251 4283 3721 2888 23642	heme_binding electron_transport iron_ion_binding monooxygenase_activity unspecific_monooxygenase_activity	molecular_function biological_process	GO:0020037 GO:0006118 GO:0005506 GO:0004497 GO:0050381	yes
211114	20	Core	11.587	11.4614	11.4395	11.4124	11.5561	11.4025		-0.0390002							IPR011009	Protein_kinase-like_domain
491238	20	Core	10.4153	10.6232	10.4631	10.5283	10.6846	10.3268		0.0127007							IPR000719 IPR011009	Protein_kinase_domain Protein_kinase-like_domain										4602 3736 3043	protein_amino_acid_phosphorylation ATP_binding protein_kinase_activity	biological_process molecular_function	GO:0006468 GO:0005524 GO:0004672
686216	20	Core	14.6667	14.696	14.5923	14.7062	14.5981	14.515		-0.0452278							IPR000719 IPR011009	Protein_kinase_domain Protein_kinase-like_domain										4602 3736 3043	protein_amino_acid_phosphorylation ATP_binding protein_kinase_activity	biological_process molecular_function	GO:0006468 GO:0005524 GO:0004672
4173105	20	Core	11.1636	11.0012	11.0534	11.0762	11.0056	10.8109		-0.108514							IPR011009	Protein_kinase-like_domain
4210258	20	Core	9.35101	9.18668	9.3789	9.44955	9.15266	9.41234		0.03265							IPR000719 IPR011009	Protein_kinase_domain Protein_kinase-like_domain										4602 3736 3043	protein_amino_acid_phosphorylation ATP_binding protein_kinase_activity	biological_process molecular_function	GO:0006468 GO:0005524 GO:0004672
4210425	20	Core	10.9504	11.1727	11.0324	11.0823	10.9631	10.9191		-0.0636804							IPR000719 IPR011009	Protein_kinase_domain Protein_kinase-like_domain										4602 3736 3043	protein_amino_acid_phosphorylation ATP_binding protein_kinase_activity	biological_process molecular_function	GO:0006468 GO:0005524 GO:0004672
4210559	20	Core	10.2523	10.4002	10.238	10.2691	10.2711	10.3941		0.0145919							IPR000719 IPR011009	Protein_kinase_domain Protein_kinase-like_domain										4602 3736 3043	protein_amino_acid_phosphorylation ATP_binding protein_kinase_activity	biological_process molecular_function	GO:0006468 GO:0005524 GO:0004672
4329285	20	Core	11.304	11.3235	11.3795	11.3759	11.5548	11.3281		0.0839294							IPR000719 IPR011009	Protein_kinase_domain Protein_kinase-like_domain	KOG0575	Polo-like_serine/threonine_protein_kinase	Cell_cycle_control,_cell_division,_chromosome_partitioning	METABOLISM						4602 3736 3043	protein_amino_acid_phosphorylation ATP_binding protein_kinase_activity	biological_process molecular_function	GO:0006468 GO:0005524 GO:0004672
4329397	20	Core	9.85528	9.8086	9.76666	9.44486	9.74344	9.90356		-0.112897							IPR000719 IPR011009	Protein_kinase_domain Protein_kinase-like_domain										4602 3736 3043	protein_amino_acid_phosphorylation ATP_binding protein_kinase_activity	biological_process molecular_function	GO:0006468 GO:0005524 GO:0004672
4329447	20	Core	10.4811	10.6053	10.6788	10.464	10.745	10.5919		0.0119687							IPR000719 IPR011009	Protein_kinase_domain Protein_kinase-like_domain										4602 3736 3043	protein_amino_acid_phosphorylation ATP_binding protein_kinase_activity	biological_process molecular_function	GO:0006468 GO:0005524 GO:0004672
4357044	20	Core	12.6826	12.8003	12.6937	12.8839	12.9207	12.8419		0.156644							IPR000719 IPR011009	Protein_kinase_domain Protein_kinase-like_domain										4602 3736 3043	protein_amino_acid_phosphorylation ATP_binding protein_kinase_activity	biological_process molecular_function	GO:0006468 GO:0005524 GO:0004672
4486123	20	Core	10.6128	10.7438	10.557	10.6487	10.9579	10.891		0.194693							IPR000719 IPR011009	Protein_kinase_domain Protein_kinase-like_domain	KOG0574	STE20-like_serine/threonine_kinase_MST	Signal_transduction_mechanisms	CELLULAR_PROCESSES_AND_SIGNALING						4602 3736 3043	protein_amino_acid_phosphorylation ATP_binding protein_kinase_activity	biological_process molecular_function	GO:0006468 GO:0005524 GO:0004672
4496724	20	Core	9.9398	10.256	9.98119	10.0764	10.3335	10.2887		0.173885							IPR000719 IPR011009	Protein_kinase_domain Protein_kinase-like_domain	KOG0574	STE20-like_serine/threonine_kinase_MST	Signal_transduction_mechanisms	CELLULAR_PROCESSES_AND_SIGNALING						4602 3736 3043	protein_amino_acid_phosphorylation ATP_binding protein_kinase_activity	biological_process molecular_function	GO:0006468 GO:0005524 GO:0004672
4127851	23	Disp	2.84997	4.45525	4.15049	3.86947	2.75405	3.9531		-0.293025
4629081	23	Disp	7.08814	7.53092	6.83446	8.12993	8.28211	7.74806		0.902198
178561	24	Core	13.902	13.7813	13.8487	13.4583	12.8655	12.7527		-0.818505							IPR014016 IPR014017 IPR027417	UvrD-like_Helicase,_ATP-binding_domain DNA_helicase,_UvrD-like,_C-terminal P-loop_containing_nucleoside_triphosphate_hydrolase
630943	24	Core	15.5118	15.2022	15.4875	14.7273	14.4554	14.2863		-0.910815							IPR014016 IPR014017 IPR027417	UvrD-like_Helicase,_ATP-binding_domain DNA_helicase,_UvrD-like,_C-terminal P-loop_containing_nucleoside_triphosphate_hydrolase
14200	24	Core	10.9785	11.1097	10.9815	11.0063	11.0301	11.1471		0.0379674							IPR014017 IPR014016 IPR027417	DNA_helicase,_UvrD-like,_C-terminal UvrD-like_Helicase,_ATP-binding_domain P-loop_containing_nucleoside_triphosphate_hydrolase
178181	24	Core	11.1695	11.1377	11.111	11.4386	11.1375	11.0669		0.0749294							IPR014016 IPR014017 IPR027417	UvrD-like_Helicase,_ATP-binding_domain DNA_helicase,_UvrD-like,_C-terminal P-loop_containing_nucleoside_triphosphate_hydrolase
1216703	24	Core	10.8557	10.8633	10.9523	10.8311	10.877	10.6491		-0.104665							IPR014016 IPR014017 IPR027417	UvrD-like_Helicase,_ATP-binding_domain DNA_helicase,_UvrD-like,_C-terminal P-loop_containing_nucleoside_triphosphate_hydrolase
1216757	24	Core	13.5799	13.4829	13.5336	13.2746	12.7531	12.525		-0.681232							IPR014016 IPR027417	UvrD-like_Helicase,_ATP-binding_domain P-loop_containing_nucleoside_triphosphate_hydrolase
4482953	24	Core	10.0726	10.1854	10.0626	10.5349	9.95658	9.42175		-0.135799							IPR014016 IPR014017 IPR027417	UvrD-like_Helicase,_ATP-binding_domain DNA_helicase,_UvrD-like,_C-terminal P-loop_containing_nucleoside_triphosphate_hydrolase
4493880	24	Core	11.423	11.3352	11.5234	11.4366	11.3721	11.1253		-0.115818							IPR014017 IPR014016 IPR027417	DNA_helicase,_UvrD-like,_C-terminal UvrD-like_Helicase,_ATP-binding_domain P-loop_containing_nucleoside_triphosphate_hydrolase
4515641	24	Core	11.7435	11.4887	11.8938	11.6121	11.3741	11.3		-0.279931							IPR000048 IPR027417	IQ_motif,_EF-hand_binding_site P-loop_containing_nucleoside_triphosphate_hydrolase
4571404	24	Core	12.152	11.9823	12.1744	11.8831	11.5489	11.4661		-0.470249							IPR014016 IPR014017 IPR000048 IPR027417	UvrD-like_Helicase,_ATP-binding_domain DNA_helicase,_UvrD-like,_C-terminal IQ_motif,_EF-hand_binding_site P-loop_containing_nucleoside_triphosphate_hydrolase
4583538	24	Core	6.95005	6.68216	6.60533	7.3274	6.45795	4.76502		-0.562387							IPR014017 IPR027417	DNA_helicase,_UvrD-like,_C-terminal P-loop_containing_nucleoside_triphosphate_hydrolase
4062992	25	Core	9.70506	9.68824	9.43819	10.3195	10.4432	10.5286		0.819949							IPR001128 IPR017972	Cytochrome_P450 Cytochrome_P450,_conserved_site	KOG0158	Cytochrome_P450_CYP3/CYP5/CYP6/CYP9_subfamilies	Secondary_metabolites_biosynthesis,_transport_and_catabolism	METABOLISM	1.14.13.-	With_NADH_or_NADPH_as_one_donor,_and_incorporation_of_one_atom	Methane_metabolism Phenylalanine_metabolism Ubiquinone_biosynthesis Alkaloid_biosynthesis_I Styrene_degradation Tryptophan_metabolism Androgen_and_estrogen_metabolism Sterol_biosynthesis 1,4-Dichlorobenzene_degradation Tyrosine_metabolism Bile_acid_biosynthesis Flavonoids,_stilbene_and_lignin_biosynthesis Histidine_metabolism gamma-Hexachlorocyclohexane_degradation	Energy_Metabolism Amino_Acid_Metabolism Metabolism_of_Cofactors_and_Vitamins Biosynthesis_of_Secondary_Metabolites Biodegradation_of_Xenobiotics Lipid_Metabolism	METABOLIC	12251 4283 3721 2888 19196 19184 11397 10963 10962 10961 10960 10959 10958 10957 10956 10955 10954 10953 10952 10950 10949 10948 10947 10946 10945 10944 10943 10942 10941 10940 10939 10938 10937 10936 10781 6319	heme_binding electron_transport iron_ion_binding monooxygenase_activity 6-hydroxynicotinate_3-monooxygenase_activity 2-octaprenyl-3-methyl-6-methoxy-1,4-benzoquinol_hydroxylase limonene_monooxygenase_activity toluene_3-monooxygenase_activity phenanthrene_3,4-monooxygenase_activity 2-oxo-delta3-4,5,5-trimethylcyclopentenylacetyl-CoA_1,2-monooxygenase_activity 2-hydroxy-phenylacetate_hydroxylase_ac…	molecular_function biological_process	GO:0020037 GO:0006118 GO:0005506 GO:0004497 GO:0043731 GO:0043719 GO:0019113 GO:0018657 GO:0018656 GO:0018655 GO:0018654 GO:0018653 GO:0018652 GO:0018651 GO:0018650 GO:0018649 GO:0018648 GO:0018647 GO:0018646 GO:0018644 GO:0018643 GO:0018642 GO:0018641 GO:0018640 GO:0018639 GO:0018638 GO:0018637 GO:0018636 GO:0018635 GO:0018634 GO:0018633 GO:0018632 GO:0018631 GO:0018630 GO:0018471 GO:0008688
16470	25	Core	9.69699	9.71672	9.865	9.67854	9.93874	10.0973		0.14528							IPR001128	Cytochrome_P450	KOG0158	Cytochrome_P450_CYP3/CYP5/CYP6/CYP9_subfamilies	Secondary_metabolites_biosynthesis,_transport_and_catabolism	METABOLISM	1.14.13.-	With_NADH_or_NADPH_as_one_donor,_and_incorporation_of_one_atom	Methane_metabolism Phenylalanine_metabolism Ubiquinone_biosynthesis Alkaloid_biosynthesis_I Styrene_degradation Tryptophan_metabolism Androgen_and_estrogen_metabolism Sterol_biosynthesis 1,4-Dichlorobenzene_degradation Tyrosine_metabolism Bile_acid_biosynthesis Flavonoids,_stilbene_and_lignin_biosynthesis Histidine_metabolism gamma-Hexachlorocyclohexane_degradation	Energy_Metabolism Amino_Acid_Metabolism Metabolism_of_Cofactors_and_Vitamins Biosynthesis_of_Secondary_Metabolites Biodegradation_of_Xenobiotics Lipid_Metabolism	METABOLIC	12251 4283 3721 2888 19196 19184 11397 10963 10962 10961 10960 10959 10958 10957 10956 10955 10954 10953 10952 10950 10949 10948 10947 10946 10945 10944 10943 10942 10941 10940 10939 10938 10937 10936 10781 6319	heme_binding electron_transport iron_ion_binding monooxygenase_activity 6-hydroxynicotinate_3-monooxygenase_activity 2-octaprenyl-3-methyl-6-methoxy-1,4-benzoquinol_hydroxylase limonene_monooxygenase_activity toluene_3-monooxygenase_activity phenanthrene_3,4-monooxygenase_activity 2-oxo-delta3-4,5,5-trimethylcyclopentenylacetyl-CoA_1,2-monooxygenase_activity 2-hydroxy-phenylacetate_hydroxylase_ac…	molecular_function biological_process	GO:0020037 GO:0006118 GO:0005506 GO:0004497 GO:0043731 GO:0043719 GO:0019113 GO:0018657 GO:0018656 GO:0018655 GO:0018654 GO:0018653 GO:0018652 GO:0018651 GO:0018650 GO:0018649 GO:0018648 GO:0018647 GO:0018646 GO:0018644 GO:0018643 GO:0018642 GO:0018641 GO:0018640 GO:0018639 GO:0018638 GO:0018637 GO:0018636 GO:0018635 GO:0018634 GO:0018633 GO:0018632 GO:0018631 GO:0018630 GO:0018471 GO:0008688
18145	25	Core	10.5028	10.6529	10.3656	10.285	10.2828	10.6136		-0.113338							IPR001128 IPR017972	Cytochrome_P450 Cytochrome_P450,_conserved_site	KOG0158	Cytochrome_P450_CYP3/CYP5/CYP6/CYP9_subfamilies	Secondary_metabolites_biosynthesis,_transport_and_catabolism	METABOLISM	1.14.13.-	With_NADH_or_NADPH_as_one_donor,_and_incorporation_of_one_atom	Methane_metabolism Phenylalanine_metabolism Ubiquinone_biosynthesis Alkaloid_biosynthesis_I Styrene_degradation Tryptophan_metabolism Androgen_and_estrogen_metabolism Sterol_biosynthesis 1,4-Dichlorobenzene_degradation Tyrosine_metabolism Bile_acid_biosynthesis Flavonoids,_stilbene_and_lignin_biosynthesis Histidine_metabolism gamma-Hexachlorocyclohexane_degradation	Energy_Metabolism Amino_Acid_Metabolism Metabolism_of_Cofactors_and_Vitamins Biosynthesis_of_Secondary_Metabolites Biodegradation_of_Xenobiotics Lipid_Metabolism	METABOLIC	12251 4283 3721 2888 19196 19184 11397 10963 10962 10961 10960 10959 10958 10957 10956 10955 10954 10953 10952 10950 10949 10948 10947 10946 10945 10944 10943 10942 10941 10940 10939 10938 10937 10936 10781 6319	heme_binding electron_transport iron_ion_binding monooxygenase_activity 6-hydroxynicotinate_3-monooxygenase_activity 2-octaprenyl-3-methyl-6-methoxy-1,4-benzoquinol_hydroxylase limonene_monooxygenase_activity toluene_3-monooxygenase_activity phenanthrene_3,4-monooxygenase_activity 2-oxo-delta3-4,5,5-trimethylcyclopentenylacetyl-CoA_1,2-monooxygenase_activity 2-hydroxy-phenylacetate_hydroxylase_ac…	molecular_function biological_process	GO:0020037 GO:0006118 GO:0005506 GO:0004497 GO:0043731 GO:0043719 GO:0019113 GO:0018657 GO:0018656 GO:0018655 GO:0018654 GO:0018653 GO:0018652 GO:0018651 GO:0018650 GO:0018649 GO:0018648 GO:0018647 GO:0018646 GO:0018644 GO:0018643 GO:0018642 GO:0018641 GO:0018640 GO:0018639 GO:0018638 GO:0018637 GO:0018636 GO:0018635 GO:0018634 GO:0018633 GO:0018632 GO:0018631 GO:0018630 GO:0018471 GO:0008688
646018	25	Core	11.5162	11.4367	11.4482	11.3927	11.5616	11.592		0.0483873							IPR001128 IPR017972	Cytochrome_P450 Cytochrome_P450,_conserved_site	KOG0158	Cytochrome_P450_CYP3/CYP5/CYP6/CYP9_subfamilies	Secondary_metabolites_biosynthesis,_transport_and_catabolism	METABOLISM	1.14.13.-	With_NADH_or_NADPH_as_one_donor,_and_incorporation_of_one_atom	Methane_metabolism Phenylalanine_metabolism Ubiquinone_biosynthesis Alkaloid_biosynthesis_I Styrene_degradation Tryptophan_metabolism Androgen_and_estrogen_metabolism Sterol_biosynthesis 1,4-Dichlorobenzene_degradation Tyrosine_metabolism Bile_acid_biosynthesis Flavonoids,_stilbene_and_lignin_biosynthesis Histidine_metabolism gamma-Hexachlorocyclohexane_degradation	Energy_Metabolism Amino_Acid_Metabolism Metabolism_of_Cofactors_and_Vitamins Biosynthesis_of_Secondary_Metabolites Biodegradation_of_Xenobiotics Lipid_Metabolism	METABOLIC	12251 4283 3721 2888 19196 19184 11397 10963 10962 10961 10960 10959 10958 10957 10956 10955 10954 10953 10952 10950 10949 10948 10947 10946 10945 10944 10943 10942 10941 10940 10939 10938 10937 10936 10781 6319	heme_binding electron_transport iron_ion_binding monooxygenase_activity 6-hydroxynicotinate_3-monooxygenase_activity 2-octaprenyl-3-methyl-6-methoxy-1,4-benzoquinol_hydroxylase limonene_monooxygenase_activity toluene_3-monooxygenase_activity phenanthrene_3,4-monooxygenase_activity 2-oxo-delta3-4,5,5-trimethylcyclopentenylacetyl-CoA_1,2-monooxygenase_activity 2-hydroxy-phenylacetate_hydroxylase_ac…	molecular_function biological_process	GO:0020037 GO:0006118 GO:0005506 GO:0004497 GO:0043731 GO:0043719 GO:0019113 GO:0018657 GO:0018656 GO:0018655 GO:0018654 GO:0018653 GO:0018652 GO:0018651 GO:0018650 GO:0018649 GO:0018648 GO:0018647 GO:0018646 GO:0018644 GO:0018643 GO:0018642 GO:0018641 GO:0018640 GO:0018639 GO:0018638 GO:0018637 GO:0018636 GO:0018635 GO:0018634 GO:0018633 GO:0018632 GO:0018631 GO:0018630 GO:0018471 GO:0008688
672792	25	Core	14.0514	14.1091	13.995	14.0313	14.2708	14.1721		0.106212							IPR001128 IPR017972	Cytochrome_P450 Cytochrome_P450,_conserved_site	KOG0158	Cytochrome_P450_CYP3/CYP5/CYP6/CYP9_subfamilies	Secondary_metabolites_biosynthesis,_transport_and_catabolism	METABOLISM	1.14.13.-	With_NADH_or_NADPH_as_one_donor,_and_incorporation_of_one_atom	Methane_metabolism Phenylalanine_metabolism Ubiquinone_biosynthesis Alkaloid_biosynthesis_I Styrene_degradation Tryptophan_metabolism Androgen_and_estrogen_metabolism Sterol_biosynthesis 1,4-Dichlorobenzene_degradation Tyrosine_metabolism Bile_acid_biosynthesis Flavonoids,_stilbene_and_lignin_biosynthesis Histidine_metabolism gamma-Hexachlorocyclohexane_degradation	Energy_Metabolism Amino_Acid_Metabolism Metabolism_of_Cofactors_and_Vitamins Biosynthesis_of_Secondary_Metabolites Biodegradation_of_Xenobiotics Lipid_Metabolism	METABOLIC	12251 4283 3721 2888 19196 19184 11397 10963 10962 10961 10960 10959 10958 10957 10956 10955 10954 10953 10952 10950 10949 10948 10947 10946 10945 10944 10943 10942 10941 10940 10939 10938 10937 10936 10781 6319	heme_binding electron_transport iron_ion_binding monooxygenase_activity 6-hydroxynicotinate_3-monooxygenase_activity 2-octaprenyl-3-methyl-6-methoxy-1,4-benzoquinol_hydroxylase limonene_monooxygenase_activity toluene_3-monooxygenase_activity phenanthrene_3,4-monooxygenase_activity 2-oxo-delta3-4,5,5-trimethylcyclopentenylacetyl-CoA_1,2-monooxygenase_activity 2-hydroxy-phenylacetate_hydroxylase_ac…	molecular_function biological_process	GO:0020037 GO:0006118 GO:0005506 GO:0004497 GO:0043731 GO:0043719 GO:0019113 GO:0018657 GO:0018656 GO:0018655 GO:0018654 GO:0018653 GO:0018652 GO:0018651 GO:0018650 GO:0018649 GO:0018648 GO:0018647 GO:0018646 GO:0018644 GO:0018643 GO:0018642 GO:0018641 GO:0018640 GO:0018639 GO:0018638 GO:0018637 GO:0018636 GO:0018635 GO:0018634 GO:0018633 GO:0018632 GO:0018631 GO:0018630 GO:0018471 GO:0008688
2427886	25	Core	10.8903	10.8633	10.817	10.7339	11.0136	10.9364		0.0377636			yes				IPR001128 IPR017972	Cytochrome_P450 Cytochrome_P450,_conserved_site	KOG0158	Cytochrome_P450_CYP3/CYP5/CYP6/CYP9_subfamilies	Secondary_metabolites_biosynthesis,_transport_and_catabolism	METABOLISM	1.14.13.-	With_NADH_or_NADPH_as_one_donor,_and_incorporation_of_one_atom	Methane_metabolism Phenylalanine_metabolism Ubiquinone_biosynthesis Alkaloid_biosynthesis_I Styrene_degradation Tryptophan_metabolism Androgen_and_estrogen_metabolism Sterol_biosynthesis 1,4-Dichlorobenzene_degradation Tyrosine_metabolism Bile_acid_biosynthesis Flavonoids,_stilbene_and_lignin_biosynthesis Histidine_metabolism gamma-Hexachlorocyclohexane_degradation	Energy_Metabolism Amino_Acid_Metabolism Metabolism_of_Cofactors_and_Vitamins Biosynthesis_of_Secondary_Metabolites Biodegradation_of_Xenobiotics Lipid_Metabolism	METABOLIC	12251 4283 3721 2888 19196 19184 11397 10963 10962 10961 10960 10959 10958 10957 10956 10955 10954 10953 10952 10950 10949 10948 10947 10946 10945 10944 10943 10942 10941 10940 10939 10938 10937 10936 10781 6319	heme_binding electron_transport iron_ion_binding monooxygenase_activity 6-hydroxynicotinate_3-monooxygenase_activity 2-octaprenyl-3-methyl-6-methoxy-1,4-benzoquinol_hydroxylase limonene_monooxygenase_activity toluene_3-monooxygenase_activity phenanthrene_3,4-monooxygenase_activity 2-oxo-delta3-4,5,5-trimethylcyclopentenylacetyl-CoA_1,2-monooxygenase_activity 2-hydroxy-phenylacetate_hydroxylase_ac…	molecular_function biological_process	GO:0020037 GO:0006118 GO:0005506 GO:0004497 GO:0043731 GO:0043719 GO:0019113 GO:0018657 GO:0018656 GO:0018655 GO:0018654 GO:0018653 GO:0018652 GO:0018651 GO:0018650 GO:0018649 GO:0018648 GO:0018647 GO:0018646 GO:0018644 GO:0018643 GO:0018642 GO:0018641 GO:0018640 GO:0018639 GO:0018638 GO:0018637 GO:0018636 GO:0018635 GO:0018634 GO:0018633 GO:0018632 GO:0018631 GO:0018630 GO:0018471 GO:0008688	yes
4045707	25	Core	10.1277	10.0837	10.248	9.76762	10.0957	10.1993		-0.132291							IPR001128	Cytochrome_P450	KOG0158	Cytochrome_P450_CYP3/CYP5/CYP6/CYP9_subfamilies	Secondary_metabolites_biosynthesis,_transport_and_catabolism	METABOLISM	1.14.13.-	With_NADH_or_NADPH_as_one_donor,_and_incorporation_of_one_atom	Methane_metabolism Phenylalanine_metabolism Ubiquinone_biosynthesis Alkaloid_biosynthesis_I Styrene_degradation Tryptophan_metabolism Androgen_and_estrogen_metabolism Sterol_biosynthesis 1,4-Dichlorobenzene_degradation Tyrosine_metabolism Bile_acid_biosynthesis Flavonoids,_stilbene_and_lignin_biosynthesis Histidine_metabolism gamma-Hexachlorocyclohexane_degradation	Energy_Metabolism Amino_Acid_Metabolism Metabolism_of_Cofactors_and_Vitamins Biosynthesis_of_Secondary_Metabolites Biodegradation_of_Xenobiotics Lipid_Metabolism	METABOLIC	12251 4283 3721 2888 19196 19184 11397 10963 10962 10961 10960 10959 10958 10957 10956 10955 10954 10953 10952 10950 10949 10948 10947 10946 10945 10944 10943 10942 10941 10940 10939 10938 10937 10936 10781 6319	heme_binding electron_transport iron_ion_binding monooxygenase_activity 6-hydroxynicotinate_3-monooxygenase_activity 2-octaprenyl-3-methyl-6-methoxy-1,4-benzoquinol_hydroxylase limonene_monooxygenase_activity toluene_3-monooxygenase_activity phenanthrene_3,4-monooxygenase_activity 2-oxo-delta3-4,5,5-trimethylcyclopentenylacetyl-CoA_1,2-monooxygenase_activity 2-hydroxy-phenylacetate_hydroxylase_ac…	molecular_function biological_process	GO:0020037 GO:0006118 GO:0005506 GO:0004497 GO:0043731 GO:0043719 GO:0019113 GO:0018657 GO:0018656 GO:0018655 GO:0018654 GO:0018653 GO:0018652 GO:0018651 GO:0018650 GO:0018649 GO:0018648 GO:0018647 GO:0018646 GO:0018644 GO:0018643 GO:0018642 GO:0018641 GO:0018640 GO:0018639 GO:0018638 GO:0018637 GO:0018636 GO:0018635 GO:0018634 GO:0018633 GO:0018632 GO:0018631 GO:0018630 GO:0018471 GO:0008688
4059507	25	Core	10.2375	10.3349	10.1922	10.4145	10.3793	10.5925		0.207215							IPR001128 IPR017972	Cytochrome_P450 Cytochrome_P450,_conserved_site	KOG0158	Cytochrome_P450_CYP3/CYP5/CYP6/CYP9_subfamilies	Secondary_metabolites_biosynthesis,_transport_and_catabolism	METABOLISM	1.14.13.-	With_NADH_or_NADPH_as_one_donor,_and_incorporation_of_one_atom	Methane_metabolism Phenylalanine_metabolism Ubiquinone_biosynthesis Alkaloid_biosynthesis_I Styrene_degradation Tryptophan_metabolism Androgen_and_estrogen_metabolism Sterol_biosynthesis 1,4-Dichlorobenzene_degradation Tyrosine_metabolism Bile_acid_biosynthesis Flavonoids,_stilbene_and_lignin_biosynthesis Histidine_metabolism gamma-Hexachlorocyclohexane_degradation	Energy_Metabolism Amino_Acid_Metabolism Metabolism_of_Cofactors_and_Vitamins Biosynthesis_of_Secondary_Metabolites Biodegradation_of_Xenobiotics Lipid_Metabolism	METABOLIC	12251 4283 3721 2888 19196 19184 11397 10963 10962 10961 10960 10959 10958 10957 10956 10955 10954 10953 10952 10950 10949 10948 10947 10946 10945 10944 10943 10942 10941 10940 10939 10938 10937 10936 10781 6319	heme_binding electron_transport iron_ion_binding monooxygenase_activity 6-hydroxynicotinate_3-monooxygenase_activity 2-octaprenyl-3-methyl-6-methoxy-1,4-benzoquinol_hydroxylase limonene_monooxygenase_activity toluene_3-monooxygenase_activity phenanthrene_3,4-monooxygenase_activity 2-oxo-delta3-4,5,5-trimethylcyclopentenylacetyl-CoA_1,2-monooxygenase_activity 2-hydroxy-phenylacetate_hydroxylase_ac…	molecular_function biological_process	GO:0020037 GO:0006118 GO:0005506 GO:0004497 GO:0043731 GO:0043719 GO:0019113 GO:0018657 GO:0018656 GO:0018655 GO:0018654 GO:0018653 GO:0018652 GO:0018651 GO:0018650 GO:0018649 GO:0018648 GO:0018647 GO:0018646 GO:0018644 GO:0018643 GO:0018642 GO:0018641 GO:0018640 GO:0018639 GO:0018638 GO:0018637 GO:0018636 GO:0018635 GO:0018634 GO:0018633 GO:0018632 GO:0018631 GO:0018630 GO:0018471 GO:0008688
4194591	25	Core	10.8128	10.6066	10.7019	10.2928	10.7089	10.6551		-0.154834							IPR001128 IPR017972	Cytochrome_P450 Cytochrome_P450,_conserved_site	KOG0156	Cytochrome_P450_CYP2_subfamily	Secondary_metabolites_biosynthesis,_transport_and_catabolism	METABOLISM	1.14.13.-	With_NADH_or_NADPH_as_one_donor,_and_incorporation_of_one_atom	Methane_metabolism Phenylalanine_metabolism Ubiquinone_biosynthesis Alkaloid_biosynthesis_I Styrene_degradation Tryptophan_metabolism Androgen_and_estrogen_metabolism Sterol_biosynthesis 1,4-Dichlorobenzene_degradation Tyrosine_metabolism Bile_acid_biosynthesis Flavonoids,_stilbene_and_lignin_biosynthesis Histidine_metabolism gamma-Hexachlorocyclohexane_degradation	Energy_Metabolism Amino_Acid_Metabolism Metabolism_of_Cofactors_and_Vitamins Biosynthesis_of_Secondary_Metabolites Biodegradation_of_Xenobiotics Lipid_Metabolism	METABOLIC	12251 4283 3721 2888 19196 19184 11397 10963 10962 10961 10960 10959 10958 10957 10956 10955 10954 10953 10952 10950 10949 10948 10947 10946 10945 10944 10943 10942 10941 10940 10939 10938 10937 10936 10781 6319	heme_binding electron_transport iron_ion_binding monooxygenase_activity 6-hydroxynicotinate_3-monooxygenase_activity 2-octaprenyl-3-methyl-6-methoxy-1,4-benzoquinol_hydroxylase limonene_monooxygenase_activity toluene_3-monooxygenase_activity phenanthrene_3,4-monooxygenase_activity 2-oxo-delta3-4,5,5-trimethylcyclopentenylacetyl-CoA_1,2-monooxygenase_activity 2-hydroxy-phenylacetate_hydroxylase_ac…	molecular_function biological_process	GO:0020037 GO:0006118 GO:0005506 GO:0004497 GO:0043731 GO:0043719 GO:0019113 GO:0018657 GO:0018656 GO:0018655 GO:0018654 GO:0018653 GO:0018652 GO:0018651 GO:0018650 GO:0018649 GO:0018648 GO:0018647 GO:0018646 GO:0018644 GO:0018643 GO:0018642 GO:0018641 GO:0018640 GO:0018639 GO:0018638 GO:0018637 GO:0018636 GO:0018635 GO:0018634 GO:0018633 GO:0018632 GO:0018631 GO:0018630 GO:0018471 GO:0008688
4260709	25	Core	9.81358	9.74214	9.70281	9.63391	10.0048	10.0412		0.140438							IPR001128	Cytochrome_P450	KOG0156	Cytochrome_P450_CYP2_subfamily	Secondary_metabolites_biosynthesis,_transport_and_catabolism	METABOLISM	1.14.13.-	With_NADH_or_NADPH_as_one_donor,_and_incorporation_of_one_atom	Methane_metabolism Phenylalanine_metabolism Ubiquinone_biosynthesis Alkaloid_biosynthesis_I Styrene_degradation Tryptophan_metabolism Androgen_and_estrogen_metabolism Sterol_biosynthesis 1,4-Dichlorobenzene_degradation Tyrosine_metabolism Bile_acid_biosynthesis Flavonoids,_stilbene_and_lignin_biosynthesis Histidine_metabolism gamma-Hexachlorocyclohexane_degradation	Energy_Metabolism Amino_Acid_Metabolism Metabolism_of_Cofactors_and_Vitamins Biosynthesis_of_Secondary_Metabolites Biodegradation_of_Xenobiotics Lipid_Metabolism	METABOLIC	12251 4283 3721 2888 19196 19184 11397 10963 10962 10961 10960 10959 10958 10957 10956 10955 10954 10953 10952 10950 10949 10948 10947 10946 10945 10944 10943 10942 10941 10940 10939 10938 10937 10936 10781 6319	heme_binding electron_transport iron_ion_binding monooxygenase_activity 6-hydroxynicotinate_3-monooxygenase_activity 2-octaprenyl-3-methyl-6-methoxy-1,4-benzoquinol_hydroxylase limonene_monooxygenase_activity toluene_3-monooxygenase_activity phenanthrene_3,4-monooxygenase_activity 2-oxo-delta3-4,5,5-trimethylcyclopentenylacetyl-CoA_1,2-monooxygenase_activity 2-hydroxy-phenylacetate_hydroxylase_ac…	molecular_function biological_process	GO:0020037 GO:0006118 GO:0005506 GO:0004497 GO:0043731 GO:0043719 GO:0019113 GO:0018657 GO:0018656 GO:0018655 GO:0018654 GO:0018653 GO:0018652 GO:0018651 GO:0018650 GO:0018649 GO:0018648 GO:0018647 GO:0018646 GO:0018644 GO:0018643 GO:0018642 GO:0018641 GO:0018640 GO:0018639 GO:0018638 GO:0018637 GO:0018636 GO:0018635 GO:0018634 GO:0018633 GO:0018632 GO:0018631 GO:0018630 GO:0018471 GO:0008688
4357761	25	Core	10.6961	10.74	10.7888	10.6426	10.7707	10.8006		-0.00367238							IPR001128 IPR017972	Cytochrome_P450 Cytochrome_P450,_conserved_site	KOG0158	Cytochrome_P450_CYP3/CYP5/CYP6/CYP9_subfamilies	Secondary_metabolites_biosynthesis,_transport_and_catabolism	METABOLISM	1.14.13.-	With_NADH_or_NADPH_as_one_donor,_and_incorporation_of_one_atom	Methane_metabolism Phenylalanine_metabolism Ubiquinone_biosynthesis Alkaloid_biosynthesis_I Styrene_degradation Tryptophan_metabolism Androgen_and_estrogen_metabolism Sterol_biosynthesis 1,4-Dichlorobenzene_degradation Tyrosine_metabolism Bile_acid_biosynthesis Flavonoids,_stilbene_and_lignin_biosynthesis Histidine_metabolism gamma-Hexachlorocyclohexane_degradation	Energy_Metabolism Amino_Acid_Metabolism Metabolism_of_Cofactors_and_Vitamins Biosynthesis_of_Secondary_Metabolites Biodegradation_of_Xenobiotics Lipid_Metabolism	METABOLIC	12251 4283 3721 2888 19196 19184 11397 10963 10962 10961 10960 10959 10958 10957 10956 10955 10954 10953 10952 10950 10949 10948 10947 10946 10945 10944 10943 10942 10941 10940 10939 10938 10937 10936 10781 6319	heme_binding electron_transport iron_ion_binding monooxygenase_activity 6-hydroxynicotinate_3-monooxygenase_activity 2-octaprenyl-3-methyl-6-methoxy-1,4-benzoquinol_hydroxylase limonene_monooxygenase_activity toluene_3-monooxygenase_activity phenanthrene_3,4-monooxygenase_activity 2-oxo-delta3-4,5,5-trimethylcyclopentenylacetyl-CoA_1,2-monooxygenase_activity 2-hydroxy-phenylacetate_hydroxylase_ac…	molecular_function biological_process	GO:0020037 GO:0006118 GO:0005506 GO:0004497 GO:0043731 GO:0043719 GO:0019113 GO:0018657 GO:0018656 GO:0018655 GO:0018654 GO:0018653 GO:0018652 GO:0018651 GO:0018650 GO:0018649 GO:0018648 GO:0018647 GO:0018646 GO:0018644 GO:0018643 GO:0018642 GO:0018641 GO:0018640 GO:0018639 GO:0018638 GO:0018637 GO:0018636 GO:0018635 GO:0018634 GO:0018633 GO:0018632 GO:0018631 GO:0018630 GO:0018471 GO:0008688
4543230	25	Core	11.0276	11.2105	10.9079	10.9329	11.0997	11.1986		0.0284173					I63; Cytochrome P450		IPR001128 IPR017972	Cytochrome_P450 Cytochrome_P450,_conserved_site	KOG0158	Cytochrome_P450_CYP3/CYP5/CYP6/CYP9_subfamilies	Secondary_metabolites_biosynthesis,_transport_and_catabolism	METABOLISM	1.14.13.-	With_NADH_or_NADPH_as_one_donor,_and_incorporation_of_one_atom	Methane_metabolism Phenylalanine_metabolism Ubiquinone_biosynthesis Alkaloid_biosynthesis_I Styrene_degradation Tryptophan_metabolism Androgen_and_estrogen_metabolism Sterol_biosynthesis 1,4-Dichlorobenzene_degradation Tyrosine_metabolism Bile_acid_biosynthesis Flavonoids,_stilbene_and_lignin_biosynthesis Histidine_metabolism gamma-Hexachlorocyclohexane_degradation	Energy_Metabolism Amino_Acid_Metabolism Metabolism_of_Cofactors_and_Vitamins Biosynthesis_of_Secondary_Metabolites Biodegradation_of_Xenobiotics Lipid_Metabolism	METABOLIC	12251 4283 3721 2888 19196 19184 11397 10963 10962 10961 10960 10959 10958 10957 10956 10955 10954 10953 10952 10950 10949 10948 10947 10946 10945 10944 10943 10942 10941 10940 10939 10938 10937 10936 10781 6319	heme_binding electron_transport iron_ion_binding monooxygenase_activity 6-hydroxynicotinate_3-monooxygenase_activity 2-octaprenyl-3-methyl-6-methoxy-1,4-benzoquinol_hydroxylase limonene_monooxygenase_activity toluene_3-monooxygenase_activity phenanthrene_3,4-monooxygenase_activity 2-oxo-delta3-4,5,5-trimethylcyclopentenylacetyl-CoA_1,2-monooxygenase_activity 2-hydroxy-phenylacetate_hydroxylase_ac…	molecular_function biological_process	GO:0020037 GO:0006118 GO:0005506 GO:0004497 GO:0043731 GO:0043719 GO:0019113 GO:0018657 GO:0018656 GO:0018655 GO:0018654 GO:0018653 GO:0018652 GO:0018651 GO:0018650 GO:0018649 GO:0018648 GO:0018647 GO:0018646 GO:0018644 GO:0018643 GO:0018642 GO:0018641 GO:0018640 GO:0018639 GO:0018638 GO:0018637 GO:0018636 GO:0018635 GO:0018634 GO:0018633 GO:0018632 GO:0018631 GO:0018630 GO:0018471 GO:0008688
4569243	26	Disp	8.94127	9.14537	8.58371	9.9162	9.23062	8.6051		0.360522
674982	27	Core	12.8764	12.8162	12.9217	12.9162	12.7409	12.5912		-0.121997							IPR008803 IPR002035 IPR027417	RHD3/Sey1 von_Willebrand_factor,_type_A P-loop_containing_nucleoside_triphosphate_hydrolase
674992	27	Core	15.3105	15.3741	15.2763	15.5024	15.0942	14.9435		-0.140279							IPR008803 IPR002035 IPR027417	RHD3/Sey1 von_Willebrand_factor,_type_A P-loop_containing_nucleoside_triphosphate_hydrolase
4056749	27	Core	13.7983	13.6036	13.6957	13.9088	13.7102	13.6143		0.0452264							IPR008803 IPR002035 IPR027417	RHD3/Sey1 von_Willebrand_factor,_type_A P-loop_containing_nucleoside_triphosphate_hydrolase
160668	29	Core	11.7078	11.8893	11.6123	11.9503	11.2751	11.1921		-0.263956							IPR002893 IPR027974	Zinc_finger,_MYND-type Domain_of_unknown_function_DUF4470										5939	zinc_ion_binding	molecular_function	GO:0008270
371091	29	Core	11.6581	11.2554	11.6162	11.1225	11.2855	11.2801		-0.280482							IPR002893 IPR027974	Zinc_finger,_MYND-type Domain_of_unknown_function_DUF4470										5939	zinc_ion_binding	molecular_function	GO:0008270
2617292	29	Core	11.0114	11.0641	10.9675	11.0164	10.5397	10.4178		-0.356366							IPR002893 IPR027974	Zinc_finger,_MYND-type Domain_of_unknown_function_DUF4470										5939	zinc_ion_binding	molecular_function	GO:0008270
2617599	29	Core	11.9461	11.7659	11.8606	11.6638	11.4986	11.5665		-0.281219							IPR002893 IPR027974	Zinc_finger,_MYND-type Domain_of_unknown_function_DUF4470										5939	zinc_ion_binding	molecular_function	GO:0008270
4047515	29	Core	10.7055	10.5357	10.767	10.8927	10.508	10.4537		-0.0512861							IPR002893 IPR027974	Zinc_finger,_MYND-type Domain_of_unknown_function_DUF4470										5939	zinc_ion_binding	molecular_function	GO:0008270
17817	30	Core	13.8847	13.6537	13.919	13.5809	13.225	12.963		-0.562806							IPR022099 IPR022105 IPR014001 IPR027417	Protein_of_unknown_function_DUF3638 Protein_of_unknown_function_DUF3645 Helicase_superfamily_1/2,_ATP-binding_domain P-loop_containing_nucleoside_triphosphate_hydrolase
610109	30	Core	12.662	12.5955	12.643	12.4245	12.3136	12.1167		-0.34855							IPR022099 IPR022105	Protein_of_unknown_function_DUF3638 Protein_of_unknown_function_DUF3645
2963745	30	Core	11.0905	11.057	11.0917	11.4689	11.2132	10.9434		0.12874							IPR022099 IPR022105 IPR014001 IPR027417	Protein_of_unknown_function_DUF3638 Protein_of_unknown_function_DUF3645 Helicase_superfamily_1/2,_ATP-binding_domain P-loop_containing_nucleoside_triphosphate_hydrolase
2964651	30	Core	10.0768	9.81341	9.86716	10.2495	9.92388	9.74864		0.0549091
3400703	30	Core	11.6448	11.5059	11.6814	11.8007	11.5492	11.4178		-0.0214418							IPR022099 IPR022105	Protein_of_unknown_function_DUF3638 Protein_of_unknown_function_DUF3645
4392501	30	Core	9.90985	9.65115	9.96112	9.81443	8.98895	9.40287		-0.438623							IPR022099 IPR022105	Protein_of_unknown_function_DUF3638 Protein_of_unknown_function_DUF3645
4632007	30	Core	10.5379	10.5357	10.4415	10.6535	10.593	10.2404		-0.00944225							IPR022099 IPR022105 IPR027417	Protein_of_unknown_function_DUF3638 Protein_of_unknown_function_DUF3645 P-loop_containing_nucleoside_triphosphate_hydrolase
4122566	33	Disp	4.04654	3.0836	4.2597	2.46953	4.13094	3.46341		-0.44199
4493100	33	Disp	2.03735	1.99671	1.92341	0	4.49492	1.0803		-0.127417
680182	34	Core	15.145	14.8709	15.1733	14.9308	14.8026	14.6013		-0.284836	Myosin_motor-GT2						IPR001609 IPR001199 IPR014876 IPR027417 IPR029044	Myosin_head,_motor_domain Cytochrome_b5-like_heme/steroid_binding_domain DEK,_C-terminal P-loop_containing_nucleoside_triphosphate_hydrolase Nucleotide-diphospho-sugar_transferases	KOG2571	Chitin_synthase/hyaluronan_synthase_(glycosyltransferases)	Cell_wall/membrane/envelope_biogenesis	CELLULAR_PROCESSES_AND_SIGNALING	2.4.1.16	Chitin_synthase	Aminosugars_metabolism	Metabolism_of_Complex_Carbohydrates	METABOLIC	21336 12251 9681 3736 2241 2540	transition_metal_ion_binding heme_binding myosin_complex ATP_binding motor_activity chitin_synthase_activity	molecular_function cellular_component	GO:0046914 GO:0020037 GO:0016459 GO:0005524 GO:0003774 GO:0004100
4560126	34	Core	14.1566	13.8578	14.3548	14.1305	14.7509	14.5389		0.350357							IPR001609 IPR027417	Myosin_head,_motor_domain P-loop_containing_nucleoside_triphosphate_hydrolase	KOG0160	Myosin_class_V_heavy_chain	Cytoskeleton	CELLULAR_PROCESSES_AND_SIGNALING						9681 3736 2241	myosin_complex ATP_binding motor_activity	cellular_component molecular_function	GO:0016459 GO:0005524 GO:0003774
4213108	35	Core	12.4067	12.6449	12.4684	12.4326	12.6259	12.3995		-0.0206287							IPR006073 IPR027417	GTP_binding_domain P-loop_containing_nucleoside_triphosphate_hydrolase										3737	GTP_binding	molecular_function	GO:0005525
4213226	35	Core	14.7103	14.8959	14.7009	14.7833	14.8063	14.7065		-0.00364371							IPR006073 IPR027417	GTP_binding_domain P-loop_containing_nucleoside_triphosphate_hydrolase										3737	GTP_binding	molecular_function	GO:0005525
679940	37	Core	12.9259	13.2657	12.8438	13.0029	12.7686	12.5216		-0.247429									KOG1399	Flavin-containing_monooxygenase	Secondary_metabolites_biosynthesis,_transport_and_catabolism	METABOLISM
4217538	37	Core	13.4994	13.6608	13.5667	13.8726	13.8965	13.8862		0.309434									KOG1399	Flavin-containing_monooxygenase	Secondary_metabolites_biosynthesis,_transport_and_catabolism	METABOLISM
4217549	37	Core	13.9566	13.9988	13.8448	14.2167	14.1056	14.0442		0.188773									KOG1399	Flavin-containing_monooxygenase	Secondary_metabolites_biosynthesis,_transport_and_catabolism	METABOLISM
659037	38	Core	11.2088	11.1765	11.2696	12.115	12.1142	12.1662		0.913518
109631	38	Core	12.639	12.8057	12.7109	12.6239	12.4478	12.7158		-0.122691
675660	38	Core	12.1565	12.4692	12.3359	12.676	12.479	12.729		0.307508
683010	38	Core	10.7308	10.8691	10.7808	11.0793	10.8013	11.0347		0.178197
4307041	38	Core	11.9157	11.9855	11.9007	12.0036	11.9617	12.2186		0.127322
90617	39	Core	11.8316	11.7161	11.7895	11.6742	11.9997	12.1051		0.147274							IPR011701 IPR020846	Major_facilitator_superfamily Major_facilitator_superfamily_domain	KOG2615	Permease_of_the_major_facilitator_superfamily	General_function_prediction_only	POORLY_CHARACTERIZED
672894	39	Core	12.0342	12.3249	12.1011	12.0517	12.1095	12.0728		-0.0753819							IPR011701 IPR020846	Major_facilitator_superfamily Major_facilitator_superfamily_domain	KOG2615	Permease_of_the_major_facilitator_superfamily	General_function_prediction_only	POORLY_CHARACTERIZED
672967	39	Core	11.7337	11.9046	11.7997	11.8169	11.7783	11.7044		-0.0461214							IPR011701 IPR020846	Major_facilitator_superfamily Major_facilitator_superfamily_domain	KOG2615	Permease_of_the_major_facilitator_superfamily	General_function_prediction_only	POORLY_CHARACTERIZED
4257598	39	Core	14.7936	14.7896	14.8231	14.704	14.807	15.0296		0.0447936							IPR011701 IPR020846	Major_facilitator_superfamily Major_facilitator_superfamily_domain	KOG2615	Permease_of_the_major_facilitator_superfamily	General_function_prediction_only	POORLY_CHARACTERIZED
4341847	40	Core	9.82103	10.0393	9.66111	10.392	10.7564	10.9943		0.873752							IPR005123 IPR026992	Oxoglutarate/iron-dependent_dioxygenase Non-haem_dioxygenase_N-terminal_domain	KOG0143	Iron/ascorbate_family_oxidoreductases	Secondary_metabolites_biosynthesis,_transport_and_catabolism General_function_prediction_only	METABOLISM POORLY_CHARACTERIZED						7387	1-aminocyclopropane-1-carboxylate_oxidase_activity	molecular_function	GO:0009815
4341822	40	Core	13.4938	13.8195	13.5702	14.455	14.2918	14.4166		0.759994							IPR005123 IPR026992	Oxoglutarate/iron-dependent_dioxygenase Non-haem_dioxygenase_N-terminal_domain	KOG0143	Iron/ascorbate_family_oxidoreductases	Secondary_metabolites_biosynthesis,_transport_and_catabolism General_function_prediction_only	METABOLISM POORLY_CHARACTERIZED						19893	flavonol_synthase_activity	molecular_function	GO:0045431
15489	40	Core	12.9305	13.2655	12.8377	13.5382	13.5453	13.4601		0.503315							IPR005123 IPR026992	Oxoglutarate/iron-dependent_dioxygenase Non-haem_dioxygenase_N-terminal_domain	KOG0143	Iron/ascorbate_family_oxidoreductases	Secondary_metabolites_biosynthesis,_transport_and_catabolism General_function_prediction_only	METABOLISM POORLY_CHARACTERIZED						19893	flavonol_synthase_activity	molecular_function	GO:0045431
239411	40	Core	13.8178	14.0369	13.8449	14.0313	14.0699	14.1411		0.180889							IPR005123 IPR026992	Oxoglutarate/iron-dependent_dioxygenase Non-haem_dioxygenase_N-terminal_domain	KOG0143	Iron/ascorbate_family_oxidoreductases	Secondary_metabolites_biosynthesis,_transport_and_catabolism General_function_prediction_only	METABOLISM POORLY_CHARACTERIZED						19893	flavonol_synthase_activity	molecular_function	GO:0045431
685812	40	Core	11.618	12.2198	11.5034	12.472	11.9623	11.9473		0.346779							IPR005123 IPR026992	Oxoglutarate/iron-dependent_dioxygenase Non-haem_dioxygenase_N-terminal_domain	KOG0143	Iron/ascorbate_family_oxidoreductases	Secondary_metabolites_biosynthesis,_transport_and_catabolism General_function_prediction_only	METABOLISM POORLY_CHARACTERIZED	1.14.11.15	Gibberellin_3-beta-dioxygenase				9908	gibberellin_3-beta-dioxygenase_activity	molecular_function	GO:0016707
4234250	40	Core	13.0982	13.4507	12.9533	13.6885	13.6026	13.5767		0.455212							IPR005123 IPR026992	Oxoglutarate/iron-dependent_dioxygenase Non-haem_dioxygenase_N-terminal_domain	KOG0143	Iron/ascorbate_family_oxidoreductases	Secondary_metabolites_biosynthesis,_transport_and_catabolism General_function_prediction_only	METABOLISM POORLY_CHARACTERIZED	1.14.11.15	Gibberellin_3-beta-dioxygenase				9908	gibberellin_3-beta-dioxygenase_activity	molecular_function	GO:0016707
4234293	40	Core	11.6746	12.4427	11.5151	12.3709	11.7611	11.6391		0.0462363							IPR005123 IPR026992	Oxoglutarate/iron-dependent_dioxygenase Non-haem_dioxygenase_N-terminal_domain	KOG0143	Iron/ascorbate_family_oxidoreductases	Secondary_metabolites_biosynthesis,_transport_and_catabolism General_function_prediction_only	METABOLISM POORLY_CHARACTERIZED	1.14.11.15	Gibberellin_3-beta-dioxygenase				9908	gibberellin_3-beta-dioxygenase_activity	molecular_function	GO:0016707
4494995	41	Core	11.0168	10.5167	10.808	9.90941	9.88824	9.96356		-0.86011							IPR008775	Phytanoyl-CoA_dioxygenase
1517571	41	Core	11.5591	11.5483	11.5041	10.4586	10.5577	10.728		-0.95572							IPR008775	Phytanoyl-CoA_dioxygenase
199585	41	Core	9.08842	8.98004	9.03924	8.85544	8.62428	8.66376		-0.321409							IPR008775	Phytanoyl-CoA_dioxygenase					1.14.11.18	Phytanoyl-CoA_dioxygenase				22608	phytanoyl-CoA_dioxygenase_activity	molecular_function	GO:0048244
1516125	41	Core	11.0946	10.7538	10.9785	10.8359	11.3321	11.3137		0.218229							IPR008775	Phytanoyl-CoA_dioxygenase					1.14.11.18	Phytanoyl-CoA_dioxygenase				22608	phytanoyl-CoA_dioxygenase_activity	molecular_function	GO:0048244
4298198	41	Core	10.2486	10.0976	10.0794	9.3477	9.96178	10.204		-0.304038							IPR008775	Phytanoyl-CoA_dioxygenase
684538	42	Core	14.1546	14.3666	14.1225	14.5316	13.7969	13.6204		-0.231584							IPR014017 IPR014016 IPR027417	DNA_helicase,_UvrD-like,_C-terminal UvrD-like_Helicase,_ATP-binding_domain P-loop_containing_nucleoside_triphosphate_hydrolase
4075624	42	Core	12.7069	12.8473	12.7568	12.6785	12.5747	12.5745		-0.161096							IPR014017 IPR014016 IPR027417	DNA_helicase,_UvrD-like,_C-terminal UvrD-like_Helicase,_ATP-binding_domain P-loop_containing_nucleoside_triphosphate_hydrolase
680566	43	Core	13.8289	13.6907	13.8828	13.2899	13.2383	13.3202		-0.517976							IPR001138 IPR007219 IPR017896	Zn(2)-C6_fungal-type_DNA-binding_domain Transcription_factor_domain,_fungi 4Fe-4S_ferredoxin-type,_iron-sulphur_binding_domain					2.1.1.77	Protein-L-isoaspartate(D-aspartate)_O-methyltransferase				5939 4504 3838 2196 4499 2176 3085	zinc_ion_binding regulation_of_transcription,_DNA-dependent nucleus transcription_factor_activity transcription DNA_binding protein-L-isoaspartate_(D-aspartate)_O-methyltransferase_activity	molecular_function biological_process cellular_component	GO:0008270 GO:0006355 GO:0005634 GO:0003700 GO:0006350 GO:0003677 GO:0004719
466599	43	Core	10.1075	9.933	9.70281	9.51961	9.61586	9.52356		-0.361436							IPR001138 IPR007219 IPR017896	Zn(2)-C6_fungal-type_DNA-binding_domain Transcription_factor_domain,_fungi 4Fe-4S_ferredoxin-type,_iron-sulphur_binding_domain										5939 4504 3838 2196 4499 2176	zinc_ion_binding regulation_of_transcription,_DNA-dependent nucleus transcription_factor_activity transcription DNA_binding	molecular_function biological_process cellular_component	GO:0008270 GO:0006355 GO:0005634 GO:0003700 GO:0006350 GO:0003677
1200921	43	Core	11.8414	11.7327	11.8986	11.7878	12.0758	11.8208		0.070625							IPR007219 IPR001138	Transcription_factor_domain,_fungi Zn(2)-C6_fungal-type_DNA-binding_domain										5939 4504 3838 2196 4499 2176	zinc_ion_binding regulation_of_transcription,_DNA-dependent nucleus transcription_factor_activity transcription DNA_binding	molecular_function biological_process cellular_component	GO:0008270 GO:0006355 GO:0005634 GO:0003700 GO:0006350 GO:0003677
1437946	43	Core	11.0286	10.9201	11.0834	11.0363	11.3686	11.6331		0.335276
1438481	43	Core	11.8953	11.9429	11.841	12.119	12.4924	12.3704		0.434208							IPR001138 IPR007219 IPR017896	Zn(2)-C6_fungal-type_DNA-binding_domain Transcription_factor_domain,_fungi 4Fe-4S_ferredoxin-type,_iron-sulphur_binding_domain										5939 4504 3838 2196 4499 2176	zinc_ion_binding regulation_of_transcription,_DNA-dependent nucleus transcription_factor_activity transcription DNA_binding	molecular_function biological_process cellular_component	GO:0008270 GO:0006355 GO:0005634 GO:0003700 GO:0006350 GO:0003677
4403404	43	Core	14.2763	14.1282	14.2441	13.9331	13.9924	14.0333		-0.229914							IPR001138 IPR007219 IPR017896	Zn(2)-C6_fungal-type_DNA-binding_domain Transcription_factor_domain,_fungi 4Fe-4S_ferredoxin-type,_iron-sulphur_binding_domain										5939 4504 3838 2196 4499 2176	zinc_ion_binding regulation_of_transcription,_DNA-dependent nucleus transcription_factor_activity transcription DNA_binding	molecular_function biological_process cellular_component	GO:0008270 GO:0006355 GO:0005634 GO:0003700 GO:0006350 GO:0003677
4462562	44	Disp	0	0	0	0	5.26114	0.638992		1.96671
4041260	46	Core	10.6934	10.7004	10.7212	9.63666	10.1559	10.3149		-0.669177							IPR011701 IPR020846	Major_facilitator_superfamily Major_facilitator_superfamily_domain	KOG2533	Permease_of_the_major_facilitator_superfamily	Carbohydrate_transport_and_metabolism	METABOLISM
4160710	46	Core	13.3073	13.4001	13.2651	13.036	12.8578	12.9987		-0.360013							IPR011701 IPR020846	Major_facilitator_superfamily Major_facilitator_superfamily_domain	KOG2533	Permease_of_the_major_facilitator_superfamily	Carbohydrate_transport_and_metabolism	METABOLISM
4160738	46	Core	12.7169	12.6929	12.775	12.5859	12.5715	12.7283		-0.0997219							IPR011701 IPR020846	Major_facilitator_superfamily Major_facilitator_superfamily_domain	KOG2533	Permease_of_the_major_facilitator_superfamily	Carbohydrate_transport_and_metabolism	METABOLISM
4161041	46	Core	15.2645	15.1192	15.273	14.8717	15.476	15.6193		0.10343							IPR011701 IPR020846	Major_facilitator_superfamily Major_facilitator_superfamily_domain	KOG2533	Permease_of_the_major_facilitator_superfamily	Carbohydrate_transport_and_metabolism	METABOLISM
4273440	46	Core	13.7155	13.5825	13.6986	13.7499	13.8525	13.9313		0.179052							IPR011701 IPR020846	Major_facilitator_superfamily Major_facilitator_superfamily_domain	KOG2533	Permease_of_the_major_facilitator_superfamily	Carbohydrate_transport_and_metabolism	METABOLISM
4179708	47	Core	10.9161	10.5488	10.7808	11.7147	11.8435	11.6979		1.00349							IPR004993	GH3_auxin-responsive_promoter
637543	47	Core	10.2301	10.1517	10.055	10.5784	10.882	10.8322		0.618605							IPR004993	GH3_auxin-responsive_promoter
288509	47	Core	11.2636	10.9033	11.249	11.2485	11.5875	11.6204		0.346809							IPR004993	GH3_auxin-responsive_promoter
4177516	47	Core	12.2343	12.2052	12.1788	12.1996	12.2157	12.1785		-0.0081408							IPR004993	GH3_auxin-responsive_promoter
4178784	47	Core	10.6199	10.7563	10.8226	10.6433	11.0086	10.7199		0.0576823							IPR004993	GH3_auxin-responsive_promoter
13693	48	Core	10.8521	10.9498	10.8545	10.8287	10.8532	11.0151		0.0135195			yes				IPR006073 IPR027417	GTP_binding_domain P-loop_containing_nucleoside_triphosphate_hydrolase										3737	GTP_binding	molecular_function	GO:0005525	yes
14989	48	Core	13.1023	12.9397	13.0866	13.0939	12.9295	12.7822		-0.107675							IPR006073 IPR027417	GTP_binding_domain P-loop_containing_nucleoside_triphosphate_hydrolase										3737	GTP_binding	molecular_function	GO:0005525
16762	48	Core	11.9886	11.9302	11.9861	11.7222	12.0616	11.8228		-0.0994647							IPR027417	P-loop_containing_nucleoside_triphosphate_hydrolase
152987	48	Core	12.1432	12.0067	12.1844	11.8355	11.8871	11.9643		-0.21578
222223	48	Core	14.7087	14.6875	14.7173	14.5549	14.7056	14.71		-0.047724							IPR006073 IPR027417	GTP_binding_domain P-loop_containing_nucleoside_triphosphate_hydrolase										3737	GTP_binding	molecular_function	GO:0005525
4306948	48	Core	14.0015	14.0501	14.0318	13.9805	14.1255	14.0613		0.0279813							IPR006073 IPR027417	GTP_binding_domain P-loop_containing_nucleoside_triphosphate_hydrolase										3737	GTP_binding	molecular_function	GO:0005525
4307209	48	Core	13.579	13.8036	13.522	13.7019	13.7167	13.5909		0.0349656							IPR006073 IPR027417	GTP_binding_domain P-loop_containing_nucleoside_triphosphate_hydrolase										3737	GTP_binding	molecular_function	GO:0005525
4307267	48	Core	14.4779	14.5911	14.3283	14.5177	14.4596	14.3746		-0.0151365							IPR006073 IPR027417	GTP_binding_domain P-loop_containing_nucleoside_triphosphate_hydrolase										3737	GTP_binding	molecular_function	GO:0005525
4307506	48	Core	15.3414	15.3924	15.2978	15.2434	15.3006	15.2673		-0.0733905							IPR006073 IPR027417	GTP_binding_domain P-loop_containing_nucleoside_triphosphate_hydrolase										3737	GTP_binding	molecular_function	GO:0005525
4312134	48	Core	12.3086	12.4255	12.3285	12.262	12.4243	12.2871		-0.0297383							IPR006073 IPR027417	GTP_binding_domain P-loop_containing_nucleoside_triphosphate_hydrolase										3737	GTP_binding	molecular_function	GO:0005525
4156795	50	Core	15.8455	15.706	15.8233	15.2375	15.1025	15.1231		-0.637244							IPR011701 IPR020846	Major_facilitator_superfamily Major_facilitator_superfamily_domain	KOG2504	Monocarboxylate_transporter	Carbohydrate_transport_and_metabolism	METABOLISM
621342	50	Core	10.285	10.0678	10.2496	10.383	10.3303	10.3268		0.145905							IPR011701 IPR020846	Major_facilitator_superfamily Major_facilitator_superfamily_domain	KOG2504	Monocarboxylate_transporter	Carbohydrate_transport_and_metabolism	METABOLISM
621642	50	Core	11.144	11.2023	11.2785	11.4354	11.5021	11.5392		0.28399							IPR011701 IPR020846	Major_facilitator_superfamily Major_facilitator_superfamily_domain	KOG2504	Monocarboxylate_transporter	Carbohydrate_transport_and_metabolism	METABOLISM
682915	50	Core	12.8199	12.7362	12.7958	13.0629	13.5067	13.4922		0.569931							IPR011701 IPR020846	Major_facilitator_superfamily Major_facilitator_superfamily_domain	KOG2504	Monocarboxylate_transporter	Carbohydrate_transport_and_metabolism	METABOLISM
4156678	50	Core	11.3579	11.2277	11.1514	11.2108	11.4762	11.5003		0.150074							IPR011701 IPR020846	Major_facilitator_superfamily Major_facilitator_superfamily_domain	KOG2504	Monocarboxylate_transporter	Carbohydrate_transport_and_metabolism	METABOLISM
4576814	51	Disp	7.71824	7.39652	7.16443	7.59911	7.48486	7.57336		0.126046
89353	52	Core	14.6035	14.8996	14.6387	14.5377	14.3148	14.2969		-0.330772							IPR015590 IPR016160 IPR029510 IPR016161	Aldehyde_dehydrogenase_domain Aldehyde_dehydrogenase,_cysteine_active_site Aldehyde_dehydrogenase,_glutamic_acid_active_site Aldehyde/histidinol_dehydrogenase	KOG2450	Aldehyde_dehydrogenase	Energy_production_and_conversion	METABOLISM	1.2.1.3	Aldehyde_dehydrogenase_(NAD+)	1,2-Dichloroethane_degradation Tryptophan_metabolism Glycerolipid_metabolism Valine,_leucine_and_isoleucine_degradation Glycolysis_/_Gluconeogenesis Propanoate_metabolism Fatty_acid_metabolism Bile_acid_biosynthesis Arginine_and_proline_metabolism Butanoate_metabolism beta-Alanine_metabolism Pyruvate_metabolism Histidine_metabolism Lysine_degradation Ascorbate_and_aldarate_metabolism	Biodegradation_of_Xenobiotics Amino_Acid_Metabolism Metabolism_of_Complex_Lipids Carbohydrate_Metabolism Lipid_Metabolism Metabolism_of_Other_Amino_Acids	METABOLIC	9710 5830 2473	oxidoreductase_activity metabolic_process aldehyde_dehydrogenase_(NAD)_activity	molecular_function biological_process	GO:0016491 GO:0008152 GO:0004029
515011	52	Core	7.3439	7.27642	6.88647	7.41953	7.0725	6.98162		-0.0110489							IPR015590 IPR016160 IPR029510 IPR016161	Aldehyde_dehydrogenase_domain Aldehyde_dehydrogenase,_cysteine_active_site Aldehyde_dehydrogenase,_glutamic_acid_active_site Aldehyde/histidinol_dehydrogenase	KOG2450	Aldehyde_dehydrogenase	Energy_production_and_conversion	METABOLISM	1.2.1.3	Aldehyde_dehydrogenase_(NAD+)	1,2-Dichloroethane_degradation Tryptophan_metabolism Glycerolipid_metabolism Valine,_leucine_and_isoleucine_degradation Glycolysis_/_Gluconeogenesis Propanoate_metabolism Fatty_acid_metabolism Bile_acid_biosynthesis Arginine_and_proline_metabolism Butanoate_metabolism beta-Alanine_metabolism Pyruvate_metabolism Histidine_metabolism Lysine_degradation Ascorbate_and_aldarate_metabolism	Biodegradation_of_Xenobiotics Amino_Acid_Metabolism Metabolism_of_Complex_Lipids Carbohydrate_Metabolism Lipid_Metabolism Metabolism_of_Other_Amino_Acids	METABOLIC	9710 5830 2473	oxidoreductase_activity metabolic_process aldehyde_dehydrogenase_(NAD)_activity	molecular_function biological_process	GO:0016491 GO:0008152 GO:0004029
4192820	52	Core	12.8326	13.5648	12.822	13.3778	12.7283	12.6648		-0.149497							IPR015590 IPR016160 IPR029510 IPR016161	Aldehyde_dehydrogenase_domain Aldehyde_dehydrogenase,_cysteine_active_site Aldehyde_dehydrogenase,_glutamic_acid_active_site Aldehyde/histidinol_dehydrogenase	KOG2450	Aldehyde_dehydrogenase	Energy_production_and_conversion	METABOLISM	1.2.1.3	Aldehyde_dehydrogenase_(NAD+)	1,2-Dichloroethane_degradation Tryptophan_metabolism Glycerolipid_metabolism Valine,_leucine_and_isoleucine_degradation Glycolysis_/_Gluconeogenesis Propanoate_metabolism Fatty_acid_metabolism Bile_acid_biosynthesis Arginine_and_proline_metabolism Butanoate_metabolism beta-Alanine_metabolism Pyruvate_metabolism Histidine_metabolism Lysine_degradation Ascorbate_and_aldarate_metabolism	Biodegradation_of_Xenobiotics Amino_Acid_Metabolism Metabolism_of_Complex_Lipids Carbohydrate_Metabolism Lipid_Metabolism Metabolism_of_Other_Amino_Acids	METABOLIC	9710 5830 2473	oxidoreductase_activity metabolic_process aldehyde_dehydrogenase_(NAD)_activity	molecular_function biological_process	GO:0016491 GO:0008152 GO:0004029
4192862	52	Core	14.8156	15.0325	14.7862	14.7258	14.6576	14.6836		-0.189075							IPR015590 IPR016160 IPR029510 IPR016161	Aldehyde_dehydrogenase_domain Aldehyde_dehydrogenase,_cysteine_active_site Aldehyde_dehydrogenase,_glutamic_acid_active_site Aldehyde/histidinol_dehydrogenase	KOG2450	Aldehyde_dehydrogenase	Energy_production_and_conversion	METABOLISM	1.2.1.3	Aldehyde_dehydrogenase_(NAD+)	1,2-Dichloroethane_degradation Tryptophan_metabolism Glycerolipid_metabolism Valine,_leucine_and_isoleucine_degradation Glycolysis_/_Gluconeogenesis Propanoate_metabolism Fatty_acid_metabolism Bile_acid_biosynthesis Arginine_and_proline_metabolism Butanoate_metabolism beta-Alanine_metabolism Pyruvate_metabolism Histidine_metabolism Lysine_degradation Ascorbate_and_aldarate_metabolism	Biodegradation_of_Xenobiotics Amino_Acid_Metabolism Metabolism_of_Complex_Lipids Carbohydrate_Metabolism Lipid_Metabolism Metabolism_of_Other_Amino_Acids	METABOLIC	9710 5830 2473	oxidoreductase_activity metabolic_process aldehyde_dehydrogenase_(NAD)_activity	molecular_function biological_process	GO:0016491 GO:0008152 GO:0004029
4192950	52	Core	9.49764	9.92414	9.49793	10.5947	10.3986	10.2142		0.762619							IPR015590 IPR016160 IPR029510 IPR016161	Aldehyde_dehydrogenase_domain Aldehyde_dehydrogenase,_cysteine_active_site Aldehyde_dehydrogenase,_glutamic_acid_active_site Aldehyde/histidinol_dehydrogenase	KOG2450	Aldehyde_dehydrogenase	Energy_production_and_conversion	METABOLISM	1.2.1.3	Aldehyde_dehydrogenase_(NAD+)	1,2-Dichloroethane_degradation Tryptophan_metabolism Glycerolipid_metabolism Valine,_leucine_and_isoleucine_degradation Glycolysis_/_Gluconeogenesis Propanoate_metabolism Fatty_acid_metabolism Bile_acid_biosynthesis Arginine_and_proline_metabolism Butanoate_metabolism beta-Alanine_metabolism Pyruvate_metabolism Histidine_metabolism Lysine_degradation Ascorbate_and_aldarate_metabolism	Biodegradation_of_Xenobiotics Amino_Acid_Metabolism Metabolism_of_Complex_Lipids Carbohydrate_Metabolism Lipid_Metabolism Metabolism_of_Other_Amino_Acids	METABOLIC	9710 5830 2473	oxidoreductase_activity metabolic_process aldehyde_dehydrogenase_(NAD)_activity	molecular_function biological_process	GO:0016491 GO:0008152 GO:0004029
4359885	52	Core	11.5702	12.0763	11.502	11.7998	11.6597	11.5362		-0.0508999							IPR015590 IPR016160 IPR029510 IPR016161	Aldehyde_dehydrogenase_domain Aldehyde_dehydrogenase,_cysteine_active_site Aldehyde_dehydrogenase,_glutamic_acid_active_site Aldehyde/histidinol_dehydrogenase	KOG2450	Aldehyde_dehydrogenase	Energy_production_and_conversion	METABOLISM	1.2.1.3	Aldehyde_dehydrogenase_(NAD+)	1,2-Dichloroethane_degradation Tryptophan_metabolism Glycerolipid_metabolism Valine,_leucine_and_isoleucine_degradation Glycolysis_/_Gluconeogenesis Propanoate_metabolism Fatty_acid_metabolism Bile_acid_biosynthesis Arginine_and_proline_metabolism Butanoate_metabolism beta-Alanine_metabolism Pyruvate_metabolism Histidine_metabolism Lysine_degradation Ascorbate_and_aldarate_metabolism	Biodegradation_of_Xenobiotics Amino_Acid_Metabolism Metabolism_of_Complex_Lipids Carbohydrate_Metabolism Lipid_Metabolism Metabolism_of_Other_Amino_Acids	METABOLIC	9710 5830 2473	oxidoreductase_activity metabolic_process aldehyde_dehydrogenase_(NAD)_activity	molecular_function biological_process	GO:0016491 GO:0008152 GO:0004029
4231231	56	Core	15.4865	15.3393	15.5649	15.3875	15.1868	15.2803		-0.17869							IPR003439 IPR017871 IPR003593 IPR027417	ABC_transporter-like ABC_transporter,_conserved_site AAA+_ATPase_domain P-loop_containing_nucleoside_triphosphate_hydrolase	KOG0055	Multidrug/pheromone_exporter,_ABC_superfamily	Secondary_metabolites_biosynthesis,_transport_and_catabolism	METABOLISM	3.6.3.44	Xenobiotic-transporting_ATPase				10082 3736 10269 162 6209	ATPase_activity ATP_binding nucleoside-triphosphatase_activity nucleotide_binding xenobiotic-transporting_ATPase_activity	molecular_function	GO:0016887 GO:0005524 GO:0017111 GO:0000166 GO:0008559
4231271	56	Core	12.2674	12.049	12.3675	12.2507	12.1586	12.1806		-0.0313439							IPR003439 IPR017871 IPR003593 IPR027417	ABC_transporter-like ABC_transporter,_conserved_site AAA+_ATPase_domain P-loop_containing_nucleoside_triphosphate_hydrolase	KOG0055	Multidrug/pheromone_exporter,_ABC_superfamily	Secondary_metabolites_biosynthesis,_transport_and_catabolism	METABOLISM	3.6.3.44	Xenobiotic-transporting_ATPase				10082 3736 10269 162 6209	ATPase_activity ATP_binding nucleoside-triphosphatase_activity nucleotide_binding xenobiotic-transporting_ATPase_activity	molecular_function	GO:0016887 GO:0005524 GO:0017111 GO:0000166 GO:0008559
4270420	56	Core	12.7915	12.6066	12.8007	12.5439	13.0926	13.0766		0.171448							IPR003439 IPR017871 IPR003593 IPR027417	ABC_transporter-like ABC_transporter,_conserved_site AAA+_ATPase_domain P-loop_containing_nucleoside_triphosphate_hydrolase	KOG0055	Multidrug/pheromone_exporter,_ABC_superfamily	Secondary_metabolites_biosynthesis,_transport_and_catabolism	METABOLISM	3.6.3.44	Xenobiotic-transporting_ATPase				10082 3736 10269 162 6209	ATPase_activity ATP_binding nucleoside-triphosphatase_activity nucleotide_binding xenobiotic-transporting_ATPase_activity	molecular_function	GO:0016887 GO:0005524 GO:0017111 GO:0000166 GO:0008559
4403135	58	Core	14.7849	14.4766	14.827	13.6634	13.8205	13.932		-0.890876	AA1_1	AA1_1	yes				IPR001117 IPR011706 IPR011707 IPR002355 IPR008972	Multicopper_oxidase,_type_1 Multicopper_oxidase,_type_2 Multicopper_oxidase,_type_3 Multicopper_oxidase,_copper-binding_site Cupredoxin	KOG1263	Multicopper_oxidases	Secondary_metabolites_biosynthesis,_transport_and_catabolism	METABOLISM	1.10.3.3	L-ascorbate_oxidase	Ascorbate_and_aldarate_metabolism	Carbohydrate_Metabolism	METABOLIC	9710 3722 6106	oxidoreductase_activity copper_ion_binding L-ascorbate_oxidase_activity	molecular_function	GO:0016491 GO:0005507 GO:0008447	yes
4319684	58	Core	16.4918	16.1587	16.4379	15.0703	15.4835	15.5484		-0.995402	AA1_1	AA1_1	yes				IPR001117 IPR011706 IPR011707 IPR002355 IPR008972	Multicopper_oxidase,_type_1 Multicopper_oxidase,_type_2 Multicopper_oxidase,_type_3 Multicopper_oxidase,_copper-binding_site Cupredoxin	KOG1263	Multicopper_oxidases	Secondary_metabolites_biosynthesis,_transport_and_catabolism	METABOLISM	1.10.3.3	L-ascorbate_oxidase	Ascorbate_and_aldarate_metabolism	Carbohydrate_Metabolism	METABOLIC	9710 3722 6106	oxidoreductase_activity copper_ion_binding L-ascorbate_oxidase_activity	molecular_function	GO:0016491 GO:0005507 GO:0008447	yes
351590	58	Core	13.2239	12.7814	13.2208	13.0921	13.2393	13.3689		0.158069	AA1_1	AA1_1	yes				IPR001117 IPR011706 IPR011707 IPR002355 IPR008972	Multicopper_oxidase,_type_1 Multicopper_oxidase,_type_2 Multicopper_oxidase,_type_3 Multicopper_oxidase,_copper-binding_site Cupredoxin	KOG1263	Multicopper_oxidases	Secondary_metabolites_biosynthesis,_transport_and_catabolism	METABOLISM	1.10.3.3	L-ascorbate_oxidase	Ascorbate_and_aldarate_metabolism	Carbohydrate_Metabolism	METABOLIC	9710 3722 6106	oxidoreductase_activity copper_ion_binding L-ascorbate_oxidase_activity	molecular_function	GO:0016491 GO:0005507 GO:0008447	yes
510723	58	Core	11.9041	11.7609	12.0488	11.9862	12.2591	12.2045		0.245339	AA1_1	AA1_1	yes				IPR001117 IPR011706 IPR011707 IPR002355 IPR008972	Multicopper_oxidase,_type_1 Multicopper_oxidase,_type_2 Multicopper_oxidase,_type_3 Multicopper_oxidase,_copper-binding_site Cupredoxin	KOG1263	Multicopper_oxidases	Secondary_metabolites_biosynthesis,_transport_and_catabolism	METABOLISM	1.10.3.3	L-ascorbate_oxidase	Ascorbate_and_aldarate_metabolism	Carbohydrate_Metabolism	METABOLIC	9710 3722 6106	oxidoreductase_activity copper_ion_binding L-ascorbate_oxidase_activity	molecular_function	GO:0016491 GO:0005507 GO:0008447	yes
403191	60	Disp	11.4782	11.4522	11.4739	11.6384	11.5527	11.4116		0.0661159							IPR000719 IPR011009	Protein_kinase_domain Protein_kinase-like_domain										4602 3736 3043	protein_amino_acid_phosphorylation ATP_binding protein_kinase_activity	biological_process molecular_function	GO:0006468 GO:0005524 GO:0004672
1510932	60	Disp	12.0094	11.8548	12.0282	11.8229	11.9289	11.753		-0.129192							IPR008266 IPR000719 IPR011009	Tyrosine-protein_kinase,_active_site Protein_kinase_domain Protein_kinase-like_domain										4602 3736 3043 3079	protein_amino_acid_phosphorylation ATP_binding protein_kinase_activity protein-tyrosine_kinase_activity	biological_process molecular_function	GO:0006468 GO:0005524 GO:0004672 GO:0004713
410749	61	Core	13.2161	13.3312	13.1372	13.1635	13.1318	13.0375		-0.117244			yes																			yes
4048097	61	Core	11.0489	11.0335	10.9421	11.0079	11.2718	11.2301		0.161787			yes																			yes
4316728	61	Core	10.3602	10.4365	10.2677	10.3591	10.2627	10.1689		-0.0912359			yes																			yes
4316848	61	Core	14.0105	14.0023	14.0321	13.9155	13.8691	13.7454		-0.171658			yes																			yes
4316986	61	Core	10.4653	10.4885	10.3656	10.4946	10.5172	10.54		0.0774631
4251136	62	Core	15.2786	15.4825	15.2417	14.8838	14.2982	14.3426		-0.826084							IPR001128 IPR017972	Cytochrome_P450 Cytochrome_P450,_conserved_site	KOG0156	Cytochrome_P450_CYP2_subfamily	Secondary_metabolites_biosynthesis,_transport_and_catabolism	METABOLISM						12251 4283 3721 2888	heme_binding electron_transport iron_ion_binding monooxygenase_activity	molecular_function biological_process	GO:0020037 GO:0006118 GO:0005506 GO:0004497
420685	62	Core	8.76715	9.02629	9.12113	9.37918	9.26976	8.7048		0.146389							IPR001128 IPR017972	Cytochrome_P450 Cytochrome_P450,_conserved_site	KOG0156	Cytochrome_P450_CYP2_subfamily	Secondary_metabolites_biosynthesis,_transport_and_catabolism	METABOLISM						12251 4283 3721 2888	heme_binding electron_transport iron_ion_binding monooxygenase_activity	molecular_function biological_process	GO:0020037 GO:0006118 GO:0005506 GO:0004497
421565	62	Core	11.019	11.0631	11.2416	11.1706	11.6737	11.7749		0.431906							IPR001128 IPR017972	Cytochrome_P450 Cytochrome_P450,_conserved_site	KOG0156	Cytochrome_P450_CYP2_subfamily	Secondary_metabolites_biosynthesis,_transport_and_catabolism	METABOLISM	1.14.14.1	Unspecific_monooxygenase	Tryptophan_metabolism Fatty_acid_metabolism gamma-Hexachlorocyclohexane_degradation	Amino_Acid_Metabolism Lipid_Metabolism Biodegradation_of_Xenobiotics	METABOLIC	12251 4283 3721 2888 23642	heme_binding electron_transport iron_ion_binding monooxygenase_activity unspecific_monooxygenase_activity	molecular_function biological_process	GO:0020037 GO:0006118 GO:0005506 GO:0004497 GO:0050381
9528	63	Core	12.7689	12.8331	12.7315	12.7332	12.939	13.1646		0.167772							IPR003817 IPR022237	Phosphatidylserine_decarboxylase-related Phophatidylserine_decarboxylase	KOG2419	Phosphatidylserine_decarboxylase	Lipid_transport_and_metabolism	METABOLISM	4.1.1.65	Phosphatidylserine_decarboxylase	Glycine,_serine_and_threonine_metabolism Glycerolipid_metabolism	Amino_Acid_Metabolism Metabolism_of_Complex_Lipids	METABOLIC	6286 2983	phospholipid_biosynthetic_process phosphatidylserine_decarboxylase_activity	biological_process molecular_function	GO:0008654 GO:0004609
11485	63	Core	10.0622	10.202	9.98716	10.1966	9.80033	9.94492		-0.103174							IPR003817 IPR022237	Phosphatidylserine_decarboxylase-related Phophatidylserine_decarboxylase	KOG2419	Phosphatidylserine_decarboxylase	Lipid_transport_and_metabolism	METABOLISM	4.1.1.65	Phosphatidylserine_decarboxylase	Glycine,_serine_and_threonine_metabolism Glycerolipid_metabolism	Amino_Acid_Metabolism Metabolism_of_Complex_Lipids	METABOLIC	6286 2983	phospholipid_biosynthetic_process phosphatidylserine_decarboxylase_activity	biological_process molecular_function	GO:0008654 GO:0004609
56564	63	Core	12.5406	12.0577	12.5472	13.1558	14.3479	14.8156		1.72459							IPR003817 IPR022237	Phosphatidylserine_decarboxylase-related Phophatidylserine_decarboxylase	KOG2419	Phosphatidylserine_decarboxylase	Lipid_transport_and_metabolism	METABOLISM	4.1.1.65	Phosphatidylserine_decarboxylase	Glycine,_serine_and_threonine_metabolism Glycerolipid_metabolism	Amino_Acid_Metabolism Metabolism_of_Complex_Lipids	METABOLIC	6286 2983	phospholipid_biosynthetic_process phosphatidylserine_decarboxylase_activity	biological_process molecular_function	GO:0008654 GO:0004609
4259365	63	Core	12.6362	12.2048	12.6499	13.192	14.244	14.4506		1.46526							IPR003817 IPR022237	Phosphatidylserine_decarboxylase-related Phophatidylserine_decarboxylase	KOG2419	Phosphatidylserine_decarboxylase	Lipid_transport_and_metabolism	METABOLISM	4.1.1.65	Phosphatidylserine_decarboxylase	Glycine,_serine_and_threonine_metabolism Glycerolipid_metabolism	Amino_Acid_Metabolism Metabolism_of_Complex_Lipids	METABOLIC	6286 2983	phospholipid_biosynthetic_process phosphatidylserine_decarboxylase_activity	biological_process molecular_function	GO:0008654 GO:0004609
687324	66	Core	12.9854	12.7657	12.9847	12.6412	12.4987	12.5995		-0.332089							IPR013922 IPR013763	Cyclin_PHO80-like Cyclin-like	KOG1674	Cyclin	General_function_prediction_only	POORLY_CHARACTERIZED
4278197	66	Core	13.0805	12.7795	13.0901	12.8616	12.5742	12.7686		-0.248556							IPR013922 IPR013763	Cyclin_PHO80-like Cyclin-like	KOG1674	Cyclin	General_function_prediction_only	POORLY_CHARACTERIZED
466175	67	Core	11.9847	11.9759	11.8524	12.0591	11.7783	11.7644		-0.0704477							IPR027796	OTT_1508-like_deaminase
4277606	67	Core	11.7967	11.4917	11.7397	11.65	11.651	11.5433		-0.0613025							IPR027796	OTT_1508-like_deaminase
4278276	67	Core	13.0367	12.8144	13.0027	12.9998	12.9571	13.0343		0.0458274							IPR027796	OTT_1508-like_deaminase
4278541	67	Core	11.3347	11.3344	11.3811	11.716	11.4141	11.5585		0.212864							IPR027796	OTT_1508-like_deaminase
4278603	67	Core	9.05091	8.67159	9.27865	9.09179	8.93704	9.01092		0.0128723							IPR027796	OTT_1508-like_deaminase
4292157	67	Core	9.1449	9.1262	9.05069	9.21444	9.01322	9.20049		0.0354528							IPR027796	OTT_1508-like_deaminase
680107	68	Core	14.6078	14.2784	14.623	13.7301	13.5364	13.7588		-0.827947							IPR002937	Amine_oxidase					1.4.3.2	L-amino_acid_oxidase	Valine,_leucine_and_isoleucine_degradation Phenylalanine,_tyrosine_and_tryptophan_biosynthesis Alanine_and_aspartate_metabolism Phenylalanine_metabolism Methionine_metabolism Tryptophan_metabolism Tyrosine_metabolism Alkaloid_biosynthesis_I	Amino_Acid_Metabolism Biosynthesis_of_Secondary_Metabolites	METABOLIC	9710 4283 934	oxidoreductase_activity electron_transport L-amino-acid_oxidase_activity	molecular_function biological_process	GO:0016491 GO:0006118 GO:0001716
16922	68	Core	8.13953	8.17056	8.03432	8.80021	7.98362	8.08058		0.173335							IPR002937	Amine_oxidase					1.4.3.2	L-amino_acid_oxidase	Valine,_leucine_and_isoleucine_degradation Phenylalanine,_tyrosine_and_tryptophan_biosynthesis Alanine_and_aspartate_metabolism Phenylalanine_metabolism Methionine_metabolism Tryptophan_metabolism Tyrosine_metabolism Alkaloid_biosynthesis_I	Amino_Acid_Metabolism Biosynthesis_of_Secondary_Metabolites	METABOLIC	9710 4283 934	oxidoreductase_activity electron_transport L-amino-acid_oxidase_activity	molecular_function biological_process	GO:0016491 GO:0006118 GO:0001716
102233	68	Core	9.80859	9.83009	9.9469	10.026	10.4676	10.534		0.48067							IPR002937	Amine_oxidase					1.4.3.2	L-amino_acid_oxidase	Valine,_leucine_and_isoleucine_degradation Phenylalanine,_tyrosine_and_tryptophan_biosynthesis Alanine_and_aspartate_metabolism Phenylalanine_metabolism Methionine_metabolism Tryptophan_metabolism Tyrosine_metabolism Alkaloid_biosynthesis_I	Amino_Acid_Metabolism Biosynthesis_of_Secondary_Metabolites	METABOLIC	9710 4283 934	oxidoreductase_activity electron_transport L-amino-acid_oxidase_activity	molecular_function biological_process	GO:0016491 GO:0006118 GO:0001716
498359	68	Core	12.0224	11.9956	12.107	11.6918	12.2465	12.2814		0.0315835							IPR002937	Amine_oxidase	KOG0029	Amine_oxidase	Secondary_metabolites_biosynthesis,_transport_and_catabolism	METABOLISM	1.4.3.2	L-amino_acid_oxidase	Valine,_leucine_and_isoleucine_degradation Phenylalanine,_tyrosine_and_tryptophan_biosynthesis Alanine_and_aspartate_metabolism Phenylalanine_metabolism Methionine_metabolism Tryptophan_metabolism Tyrosine_metabolism Alkaloid_biosynthesis_I	Amino_Acid_Metabolism Biosynthesis_of_Secondary_Metabolites	METABOLIC	9710 4283 934	oxidoreductase_activity electron_transport L-amino-acid_oxidase_activity	molecular_function biological_process	GO:0016491 GO:0006118 GO:0001716
680115	68	Core	14.8934	14.6773	14.934	14.8787	15.1301	15.2704		0.258153							IPR002937	Amine_oxidase					1.4.3.2	L-amino_acid_oxidase	Valine,_leucine_and_isoleucine_degradation Phenylalanine,_tyrosine_and_tryptophan_biosynthesis Alanine_and_aspartate_metabolism Phenylalanine_metabolism Methionine_metabolism Tryptophan_metabolism Tyrosine_metabolism Alkaloid_biosynthesis_I	Amino_Acid_Metabolism Biosynthesis_of_Secondary_Metabolites	METABOLIC	9710 4283 934	oxidoreductase_activity electron_transport L-amino-acid_oxidase_activity	molecular_function biological_process	GO:0016491 GO:0006118 GO:0001716
198051	69	Core	11.8105	11.6152	11.7112	11.2725	11.4601	11.6554		-0.249594							IPR002938 IPR012941 IPR012336	Monooxygenase,_FAD-binding Phenol_hydroxylase,_C-terminal_dimerisation_domain Thioredoxin-like_fold	KOG3855	Monooxygenase_involved_in_coenzyme_Q_(ubiquinone)_biosynthesis	Energy_production_and_conversion Coenzyme_transport_and_metabolism	METABOLISM	1.14.13.7	Phenol_2-monooxygenase	gamma-Hexachlorocyclohexane_degradation Toluene_and_xylene_degradation Nitorobenzene_degradation	Biodegradation_of_Xenobiotics	METABOLIC	4851 4283 2888 10968	aromatic_compound_metabolic_process electron_transport monooxygenase_activity phenol_2-monooxygenase_activity	biological_process molecular_function	GO:0006725 GO:0006118 GO:0004497 GO:0018662
473256	69	Core	15.4482	15.4674	15.3801	15.5114	15.7322	15.7615		0.236472							IPR002938 IPR012941 IPR012336	Monooxygenase,_FAD-binding Phenol_hydroxylase,_C-terminal_dimerisation_domain Thioredoxin-like_fold	KOG3855	Monooxygenase_involved_in_coenzyme_Q_(ubiquinone)_biosynthesis	Energy_production_and_conversion Coenzyme_transport_and_metabolism	METABOLISM	1.14.13.7	Phenol_2-monooxygenase	gamma-Hexachlorocyclohexane_degradation Toluene_and_xylene_degradation Nitorobenzene_degradation	Biodegradation_of_Xenobiotics	METABOLIC	4851 4283 2888 10968	aromatic_compound_metabolic_process electron_transport monooxygenase_activity phenol_2-monooxygenase_activity	biological_process molecular_function	GO:0006725 GO:0006118 GO:0004497 GO:0018662
684536	69	Core	14.6137	14.6087	14.6169	14.1913	14.4185	14.6002		-0.209738							IPR002938 IPR012941 IPR012336	Monooxygenase,_FAD-binding Phenol_hydroxylase,_C-terminal_dimerisation_domain Thioredoxin-like_fold	KOG3855	Monooxygenase_involved_in_coenzyme_Q_(ubiquinone)_biosynthesis	Energy_production_and_conversion Coenzyme_transport_and_metabolism	METABOLISM	1.14.13.7	Phenol_2-monooxygenase	gamma-Hexachlorocyclohexane_degradation Toluene_and_xylene_degradation Nitorobenzene_degradation	Biodegradation_of_Xenobiotics	METABOLIC	4851 4283 2888 10968	aromatic_compound_metabolic_process electron_transport monooxygenase_activity phenol_2-monooxygenase_activity	biological_process molecular_function	GO:0006725 GO:0006118 GO:0004497 GO:0018662
19777	70	Core	13.9618	14.0953	13.9377	13.6999	13.3752	13.3398		-0.526628							IPR004993	GH3_auxin-responsive_promoter
690552	70	Core	13.434	13.3812	13.4762	13.8484	13.6773	13.8275		0.353926							IPR004993	GH3_auxin-responsive_promoter
4042643	70	Core	11.4876	11.414	11.6097	11.5352	11.9331	12.0394		0.332116							IPR004993	GH3_auxin-responsive_promoter
109943	71	Core	7.82086	7.83484	7.61855	6.93109	7.37678	8.22191		-0.248156							IPR000375 IPR003130 IPR020850 IPR030381 IPR001401 IPR027417	Dynamin_central_domain Dynamin_GTPase_effector GTPase_effector_domain,_GED Dynamin-type_guanine_nucleotide-binding_(G)_domain Dynamin,_GTPase_domain P-loop_containing_nucleoside_triphosphate_hydrolase	KOG0446	Vacuolar_sorting_protein_VPS1,_dynamin,_and_related_proteins	General_function_prediction_only Intracellular_trafficking,_secretion,_and_vesicular_transport	POORLY_CHARACTERIZED CELLULAR_PROCESSES_AND_SIGNALING						3737 2378 6200	GTP_binding GTPase_activity dynamin_GTPase_activity	molecular_function	GO:0005525 GO:0003924 GO:0008549
212315	71	Core	11.5753	11.7109	11.5505	11.8065	12.078	12.1098		0.385852							IPR000375 IPR003130 IPR020850 IPR030381 IPR001401 IPR027417	Dynamin_central_domain Dynamin_GTPase_effector GTPase_effector_domain,_GED Dynamin-type_guanine_nucleotide-binding_(G)_domain Dynamin,_GTPase_domain P-loop_containing_nucleoside_triphosphate_hydrolase	KOG0446	Vacuolar_sorting_protein_VPS1,_dynamin,_and_related_proteins	General_function_prediction_only Intracellular_trafficking,_secretion,_and_vesicular_transport	POORLY_CHARACTERIZED CELLULAR_PROCESSES_AND_SIGNALING						3737 2378 6200	GTP_binding GTPase_activity dynamin_GTPase_activity	molecular_function	GO:0005525 GO:0003924 GO:0008549
4156336	71	Core	14.5213	14.6847	14.405	14.3138	14.0284	13.9133		-0.451861							IPR000375 IPR003130 IPR020850 IPR030381 IPR001401 IPR027417	Dynamin_central_domain Dynamin_GTPase_effector GTPase_effector_domain,_GED Dynamin-type_guanine_nucleotide-binding_(G)_domain Dynamin,_GTPase_domain P-loop_containing_nucleoside_triphosphate_hydrolase	KOG0446	Vacuolar_sorting_protein_VPS1,_dynamin,_and_related_proteins	General_function_prediction_only Intracellular_trafficking,_secretion,_and_vesicular_transport	POORLY_CHARACTERIZED CELLULAR_PROCESSES_AND_SIGNALING						3737 2378 6200	GTP_binding GTPase_activity dynamin_GTPase_activity	molecular_function	GO:0005525 GO:0003924 GO:0008549
4353347	71	Core	14.6015	14.6717	14.5661	14.4654	14.0081	13.9066		-0.486389							IPR000375 IPR003130 IPR020850 IPR030381 IPR001401 IPR027417	Dynamin_central_domain Dynamin_GTPase_effector GTPase_effector_domain,_GED Dynamin-type_guanine_nucleotide-binding_(G)_domain Dynamin,_GTPase_domain P-loop_containing_nucleoside_triphosphate_hydrolase	KOG0446	Vacuolar_sorting_protein_VPS1,_dynamin,_and_related_proteins	General_function_prediction_only Intracellular_trafficking,_secretion,_and_vesicular_transport	POORLY_CHARACTERIZED CELLULAR_PROCESSES_AND_SIGNALING						3737 2378 6200	GTP_binding GTPase_activity dynamin_GTPase_activity	molecular_function	GO:0005525 GO:0003924 GO:0008549
4246522	72	Disp	10.1999	10.0019	10.1325	10.1261	10.0524	10.2687		0.0376031							IPR002575 IPR011009	Aminoglycoside_phosphotransferase Protein_kinase-like_domain
4246596	72	Disp	9.16064	9.03455	8.92368	8.6988	8.76669	9.4311		-0.0740902							IPR002575 IPR011009	Aminoglycoside_phosphotransferase Protein_kinase-like_domain
4340375	72	Disp	7.9442	7.6431	7.86316	7.95186	7.95468	8.09241		0.182827							IPR002575 IPR011009	Aminoglycoside_phosphotransferase Protein_kinase-like_domain
4340410	72	Disp	6.45841	6.1855	5.82943	6.14144	6.68641	6.26275		0.20575							IPR002575 IPR011009	Aminoglycoside_phosphotransferase Protein_kinase-like_domain
4340446	72	Disp	9.23686	9.11845	8.96861	9.31209	8.81581	9.62682		0.143601							IPR002575 IPR011009	Aminoglycoside_phosphotransferase Protein_kinase-like_domain
4340494	72	Disp	7.16818	7.24831	7.0626	7.35433	7.05702	7.14389		0.0253836							IPR002575 IPR011009	Aminoglycoside_phosphotransferase Protein_kinase-like_domain
4340519	72	Disp	11.2817	11.0781	11.1559	11.2987	11.1393	11.4382		0.120218							IPR002575 IPR011009	Aminoglycoside_phosphotransferase Protein_kinase-like_domain
680014	73	Core	10.7889	10.7896	10.7808	11.3313	11.6052	11.5588		0.711981							IPR004993	GH3_auxin-responsive_promoter
4362142	73	Core	10.8028	10.6755	10.7819	11.1692	11.5969	11.4458		0.650519							IPR004993	GH3_auxin-responsive_promoter
4237277	73	Core	9.79605	9.68562	9.62584	9.24892	9.78749	9.85664		-0.0714895							IPR004993	GH3_auxin-responsive_promoter
4237439	73	Core	9.98471	9.78434	10.2263	9.69969	9.19216	9.19638		-0.635692							IPR004993	GH3_auxin-responsive_promoter
4258433	73	Core	11.8279	11.4484	11.8199	11.4604	11.1939	11.0815		-0.453462							IPR004993	GH3_auxin-responsive_promoter
4258510	73	Core	10.1613	9.98714	9.9772	10.2647	10.9527	10.7893		0.627003							IPR004993	GH3_auxin-responsive_promoter
4327010	73	Core	9.82103	9.55404	9.78504	9.24173	9.48749	9.12042		-0.436824							IPR004993	GH3_auxin-responsive_promoter
4327099	73	Core	10.3064	9.98289	10.4631	9.72183	9.6277	9.53661		-0.622056							IPR004993	GH3_auxin-responsive_promoter
4362108	73	Core	10.2614	10.4719	10.6326	10.6823	11.0764	11.0636		0.485472							IPR004993	GH3_auxin-responsive_promoter
4362265	73	Core	12.0737	11.9961	11.8901	12.006	12.1573	12.0456		0.0829881							IPR004993	GH3_auxin-responsive_promoter
10457	74	Disp	4.29495	5.99569	5.89862	5.30664	5.97202	5.36182		0.150407
37792	76	Core	8.74644	8.8505	8.79804	9.14674	9.73738	9.76074		0.749959							IPR013069 IPR000210 IPR011333	BTB/POZ BTB/POZ-like BTB/POZ_fold										3727	protein_binding	molecular_function	GO:0005515
4495064	77	Disp	8.61552	8.98856	8.72849	9.18474	8.62952	8.93082		0.137503							IPR007087	Zinc_finger,_C2H2										5939 3827 2175	zinc_ion_binding intracellular nucleic_acid_binding	molecular_function cellular_component	GO:0008270 GO:0005622 GO:0003676
198509	79	Core	9.95568	9.82297	10.118	9.69048	10.2719	10.2771		0.114294	GT90		yes				IPR006598	Lipopolysaccharide-modifying_protein	KOG2458	Endoplasmic_reticulum_protein_EP58,_contains_filamin_rod_domain_and_KDEL_motif	General_function_prediction_only	POORLY_CHARACTERIZED	2.4.2.-	Pentosyltransferases				19331 10467 10461 10420 111	7-cyano-7-deazaguanine_tRNA-ribosyltransferase_activity NAD(P)-serine_ADP-ribosyltransferase_activity NAD(P)-asparagine_ADP-ribosyltransferase_activity NAD(P)-cysteine_ADP-ribosyltransferase_activity imidazoleglycerol-phosphate_synthase_activity	molecular_function	GO:0043867 GO:0018127 GO:0018121 GO:0018071 GO:0000107	yes
676979	79	Core	13.8882	13.8797	13.9366	13.6406	13.8535	13.6956		-0.171598	GT90		yes				IPR006598	Lipopolysaccharide-modifying_protein	KOG2458	Endoplasmic_reticulum_protein_EP58,_contains_filamin_rod_domain_and_KDEL_motif	General_function_prediction_only	POORLY_CHARACTERIZED	2.4.2.-	Pentosyltransferases				19331 10467 10461 10420 111	7-cyano-7-deazaguanine_tRNA-ribosyltransferase_activity NAD(P)-serine_ADP-ribosyltransferase_activity NAD(P)-asparagine_ADP-ribosyltransferase_activity NAD(P)-cysteine_ADP-ribosyltransferase_activity imidazoleglycerol-phosphate_synthase_activity	molecular_function	GO:0043867 GO:0018127 GO:0018121 GO:0018071 GO:0000107	yes
4377739	79	Core	13.1005	13.1223	13.106	12.7391	12.9248	12.8811		-0.261252	GT90		yes				IPR006598	Lipopolysaccharide-modifying_protein	KOG2458	Endoplasmic_reticulum_protein_EP58,_contains_filamin_rod_domain_and_KDEL_motif	General_function_prediction_only	POORLY_CHARACTERIZED	2.4.2.-	Pentosyltransferases				19331 10467 10461 10420 111	7-cyano-7-deazaguanine_tRNA-ribosyltransferase_activity NAD(P)-serine_ADP-ribosyltransferase_activity NAD(P)-asparagine_ADP-ribosyltransferase_activity NAD(P)-cysteine_ADP-ribosyltransferase_activity imidazoleglycerol-phosphate_synthase_activity	molecular_function	GO:0043867 GO:0018127 GO:0018121 GO:0018071 GO:0000107	yes
4317589	80	Core	14.4815	14.4025	14.5489	14.0375	13.7183	13.8545		-0.607537			yes																			yes
12276	80	Core	13.682	13.7853	13.8118	13.7638	13.6291	13.9229		0.0122559			yes																			yes
105057	80	Core	13.4979	13.6224	13.554	13.6632	13.314	13.5793		-0.0392446			yes																			yes
1534465	84	Core	10.6355	10.6769	10.7283	10.6268	10.7896	10.8472		0.0743086							IPR011701 IPR020846	Major_facilitator_superfamily Major_facilitator_superfamily_domain	KOG2533	Permease_of_the_major_facilitator_superfamily	Carbohydrate_transport_and_metabolism	METABOLISM
4042166	85	Core	12.8957	12.8636	13.0275	13.151	12.6228	12.9146		-0.0328031							IPR013126 IPR018181 IPR029047 IPR029048	Heat_shock_protein_70_family Heat_shock_protein_70,_conserved_site Heat_shock_protein_70kD,_peptide-binding_domain Heat_shock_protein_70kD,_C-terminal_domain	KOG0101	Molecular_chaperones_HSP70/HSC70,_HSP70_superfamily	Posttranslational_modification,_protein_turnover,_chaperones	CELLULAR_PROCESSES_AND_SIGNALING
4158119	85	Core	14.9117	14.9653	14.9822	15.3651	14.8924	14.9656		0.121325							IPR013126 IPR018181 IPR029047 IPR029048	Heat_shock_protein_70_family Heat_shock_protein_70,_conserved_site Heat_shock_protein_70kD,_peptide-binding_domain Heat_shock_protein_70kD,_C-terminal_domain	KOG0101	Molecular_chaperones_HSP70/HSC70,_HSP70_superfamily	Posttranslational_modification,_protein_turnover,_chaperones	CELLULAR_PROCESSES_AND_SIGNALING	4.2.1.24	Porphobilinogen_synthase	Porphyrin_and_chlorophyll_metabolism	Metabolism_of_Cofactors_and_Vitamins	METABOLIC	3028	porphobilinogen_synthase_activity	molecular_function	GO:0004655
4164231	85	Core	15.4691	15.7212	15.5534	15.8439	15.6642	15.83		0.198124							IPR013126 IPR018181 IPR029047	Heat_shock_protein_70_family Heat_shock_protein_70,_conserved_site Heat_shock_protein_70kD,_peptide-binding_domain	KOG0101	Molecular_chaperones_HSP70/HSC70,_HSP70_superfamily	Posttranslational_modification,_protein_turnover,_chaperones	CELLULAR_PROCESSES_AND_SIGNALING
4306407	85	Core	15.2641	15.2767	15.347	15.6492	15.519	15.594		0.291466							IPR013126 IPR018181 IPR029047 IPR029048	Heat_shock_protein_70_family Heat_shock_protein_70,_conserved_site Heat_shock_protein_70kD,_peptide-binding_domain Heat_shock_protein_70kD,_C-terminal_domain	KOG0100	Molecular_chaperones_GRP78/BiP/KAR2,_HSP70_superfamily	Posttranslational_modification,_protein_turnover,_chaperones	CELLULAR_PROCESSES_AND_SIGNALING
4485155	85	Core	15.3073	15.3949	15.3372	15.9546	15.1553	15.237		0.102469							IPR013126 IPR018181 IPR029047 IPR029048	Heat_shock_protein_70_family Heat_shock_protein_70,_conserved_site Heat_shock_protein_70kD,_peptide-binding_domain Heat_shock_protein_70kD,_C-terminal_domain	KOG0101	Molecular_chaperones_HSP70/HSC70,_HSP70_superfamily	Posttranslational_modification,_protein_turnover,_chaperones	CELLULAR_PROCESSES_AND_SIGNALING
107428	86	Core	13.2524	13.0353	13.3034	13.0129	13.0157	13.187		-0.125142			yes				IPR002938	Monooxygenase,_FAD-binding					1.14.13.7	Phenol_2-monooxygenase	gamma-Hexachlorocyclohexane_degradation Toluene_and_xylene_degradation Nitorobenzene_degradation	Biodegradation_of_Xenobiotics	METABOLIC	4851 4283 2888 10968	aromatic_compound_metabolic_process electron_transport monooxygenase_activity phenol_2-monooxygenase_activity	biological_process molecular_function	GO:0006725 GO:0006118 GO:0004497 GO:0018662	yes
1149633	86	Core	12.5163	13.0658	12.53	13.5252	12.8362	13.0338		0.427726							IPR002938	Monooxygenase,_FAD-binding					1.14.13.7	Phenol_2-monooxygenase	gamma-Hexachlorocyclohexane_degradation Toluene_and_xylene_degradation Nitorobenzene_degradation	Biodegradation_of_Xenobiotics	METABOLIC	4851 4283 2888 10968	aromatic_compound_metabolic_process electron_transport monooxygenase_activity phenol_2-monooxygenase_activity	biological_process molecular_function	GO:0006725 GO:0006118 GO:0004497 GO:0018662
4171365	86	Core	13.6586	13.8984	13.6799	13.8904	13.991	13.9721		0.205578			yes				IPR002938	Monooxygenase,_FAD-binding					1.14.13.7	Phenol_2-monooxygenase	gamma-Hexachlorocyclohexane_degradation Toluene_and_xylene_degradation Nitorobenzene_degradation	Biodegradation_of_Xenobiotics	METABOLIC	4851 4283 2888 10968	aromatic_compound_metabolic_process electron_transport monooxygenase_activity phenol_2-monooxygenase_activity	biological_process molecular_function	GO:0006725 GO:0006118 GO:0004497 GO:0018662	yes
4221881	88	Core	16.006	16.4869	15.9101	16.395	16.1001	16.2014		0.097847							IPR013705 IPR025714 IPR030384 IPR029063	Sterol_methyltransferase_C-terminal Methyltransferase_domain SAM-dependent_methyltransferase_SMT-type S-adenosyl-L-methionine-dependent_methyltransferase	KOG1269	SAM-dependent_methyltransferases	Lipid_transport_and_metabolism General_function_prediction_only	METABOLISM POORLY_CHARACTERIZED	2.1.1.41	Delta(24)-sterol_C-methyltransferase				2304	sterol_24-C-methyltransferase_activity	molecular_function	GO:0003838
4529653	89	Disp	5.94359	5.26252	6.02776	5.46326	5.8694	5.03398		-0.289071
18801	90	Core	12.0685	12.1465	12.117	12.054	12.1902	12.2348		0.0490135							IPR007123 IPR006896 IPR006900 IPR012990 IPR002035	Gelsolin-like_domain Sec23/Sec24,_trunk_domain Sec23/Sec24,_helical_domain Sec23/Sec24_beta-sandwich von_Willebrand_factor,_type_A	KOG1986	Vesicle_coat_complex_COPII,_subunit_SEC23	Intracellular_trafficking,_secretion,_and_vesicular_transport	CELLULAR_PROCESSES_AND_SIGNALING						13021 4996 4994 3727	COPII_vesicle_coat ER_to_Golgi_vesicle-mediated_transport intracellular_protein_transport protein_binding	cellular_component biological_process molecular_function	GO:0030127 GO:0006888 GO:0006886 GO:0005515
592982	90	Core	14.2929	14.3218	14.2849	14.2584	14.1507	14.1365		-0.118039							IPR007123 IPR006895 IPR006896 IPR006900 IPR012990 IPR002035	Gelsolin-like_domain Zinc_finger,_Sec23/Sec24-type Sec23/Sec24,_trunk_domain Sec23/Sec24,_helical_domain Sec23/Sec24_beta-sandwich von_Willebrand_factor,_type_A	KOG1986	Vesicle_coat_complex_COPII,_subunit_SEC23	Intracellular_trafficking,_secretion,_and_vesicular_transport	CELLULAR_PROCESSES_AND_SIGNALING						13021 5939 4996 4994 3727	COPII_vesicle_coat zinc_ion_binding ER_to_Golgi_vesicle-mediated_transport intracellular_protein_transport protein_binding	cellular_component molecular_function biological_process	GO:0030127 GO:0008270 GO:0006888 GO:0006886 GO:0005515
4535175	90	Core	3.56891	0	2.99692	2.25767	3.46672	1.92075		0.35977							IPR006896 IPR006900 IPR012990 IPR002035	Sec23/Sec24,_trunk_domain Sec23/Sec24,_helical_domain Sec23/Sec24_beta-sandwich von_Willebrand_factor,_type_A	KOG1986	Vesicle_coat_complex_COPII,_subunit_SEC23	Intracellular_trafficking,_secretion,_and_vesicular_transport	CELLULAR_PROCESSES_AND_SIGNALING						13021 4996 4994 3727	COPII_vesicle_coat ER_to_Golgi_vesicle-mediated_transport intracellular_protein_transport protein_binding	cellular_component biological_process molecular_function	GO:0030127 GO:0006888 GO:0006886 GO:0005515
4536640	90	Core	6.04883	5.69614	6.62588	5.58193	6.32209	6.40235		-0.0214929							IPR006896 IPR012990 IPR002035	Sec23/Sec24,_trunk_domain Sec23/Sec24_beta-sandwich von_Willebrand_factor,_type_A	KOG1986	Vesicle_coat_complex_COPII,_subunit_SEC23	Intracellular_trafficking,_secretion,_and_vesicular_transport	CELLULAR_PROCESSES_AND_SIGNALING						13021 4996 4994 3727	COPII_vesicle_coat ER_to_Golgi_vesicle-mediated_transport intracellular_protein_transport protein_binding	cellular_component biological_process molecular_function	GO:0030127 GO:0006888 GO:0006886 GO:0005515
4608234	90	Core	5.47472	5.69614	5.79356	6.42158	5.26114	5.96108		0.226459							IPR006896 IPR006900 IPR012990 IPR002035	Sec23/Sec24,_trunk_domain Sec23/Sec24,_helical_domain Sec23/Sec24_beta-sandwich von_Willebrand_factor,_type_A	KOG1986	Vesicle_coat_complex_COPII,_subunit_SEC23	Intracellular_trafficking,_secretion,_and_vesicular_transport	CELLULAR_PROCESSES_AND_SIGNALING						13021 4996 4994 3727	COPII_vesicle_coat ER_to_Golgi_vesicle-mediated_transport intracellular_protein_transport protein_binding	cellular_component biological_process molecular_function	GO:0030127 GO:0006888 GO:0006886 GO:0005515
4176967	91	Core	14.1532	14.2701	14.1891	14.0523	13.9996	14.1463		-0.13806							IPR010658 IPR020846	Nodulin-like Major_facilitator_superfamily_domain
4177118	91	Core	12.6362	12.6709	12.5723	12.6417	12.4569	12.6025		-0.0593975							IPR011701 IPR020846	Major_facilitator_superfamily Major_facilitator_superfamily_domain
4482312	92	Disp	3.90421	4.55039	4.03232	3.53483	4.00751	2.9424		-0.667395
211033	95	Disp	9.83581	10.0062	9.94076	9.9921	10.1367	9.85923		0.0684519
688041	95	Disp	8.47151	8.35977	8.3931	8.21319	8.36617	8.06565		-0.193124
4172525	95	Disp	8.78249	8.98004	8.87301	8.52306	8.75714	9.17846		-0.0589607
4172689	95	Disp	8.96388	8.65026	8.76136	8.34321	7.94209	8.64782		-0.480796
4173006	95	Disp	9.47893	9.48045	9.39993	9.35772	9.29637	9.27375		-0.143821
4173133	95	Disp	10.9219	10.8066	10.9349	10.9643	11.0031	10.7847		0.0295982
4321588	95	Disp	10.0368	10.191	10.0645	10.204	9.99161	10.0855		-0.00372482
4321969	95	Disp	9.7655	9.79895	9.70039	9.74236	9.72763	9.7146		-0.0267458
4322021	95	Disp	9.6022	9.66982	9.71964	9.82289	9.4788	9.70981		0.0066174
4322071	95	Disp	9.28073	9.09497	9.02384	9.1156	8.92856	9.43575		0.0267851
4501160	96	Disp	10.1594	10.0657	10.2195	10.0113	9.61057	10.1024		-0.240138
4623246	96	Disp	2.03735	4.45525	4.2597	1.32934	4.1889	2.71642		-0.839213
4157498	97	Core	11.8835	12.014	11.9463	12.1498	12.7983	12.8574		0.653937			yes				IPR001128 IPR017972	Cytochrome_P450 Cytochrome_P450,_conserved_site	KOG0158	Cytochrome_P450_CYP3/CYP5/CYP6/CYP9_subfamilies	Secondary_metabolites_biosynthesis,_transport_and_catabolism	METABOLISM	1.14.13.-	With_NADH_or_NADPH_as_one_donor,_and_incorporation_of_one_atom	Methane_metabolism Phenylalanine_metabolism Ubiquinone_biosynthesis Alkaloid_biosynthesis_I Styrene_degradation Tryptophan_metabolism Androgen_and_estrogen_metabolism Sterol_biosynthesis 1,4-Dichlorobenzene_degradation Tyrosine_metabolism Bile_acid_biosynthesis Flavonoids,_stilbene_and_lignin_biosynthesis Histidine_metabolism gamma-Hexachlorocyclohexane_degradation	Energy_Metabolism Amino_Acid_Metabolism Metabolism_of_Cofactors_and_Vitamins Biosynthesis_of_Secondary_Metabolites Biodegradation_of_Xenobiotics Lipid_Metabolism	METABOLIC	12251 4283 3721 2888 19196 19184 11397 10963 10962 10961 10960 10959 10958 10957 10956 10955 10954 10953 10952 10950 10949 10948 10947 10946 10945 10944 10943 10942 10941 10940 10939 10938 10937 10936 10781 6319	heme_binding electron_transport iron_ion_binding monooxygenase_activity 6-hydroxynicotinate_3-monooxygenase_activity 2-octaprenyl-3-methyl-6-methoxy-1,4-benzoquinol_hydroxylase limonene_monooxygenase_activity toluene_3-monooxygenase_activity phenanthrene_3,4-monooxygenase_activity 2-oxo-delta3-4,5,5-trimethylcyclopentenylacetyl-CoA_1,2-monooxygenase_activity 2-hydroxy-phenylacetate_hydroxylase_ac…	molecular_function biological_process	GO:0020037 GO:0006118 GO:0005506 GO:0004497 GO:0043731 GO:0043719 GO:0019113 GO:0018657 GO:0018656 GO:0018655 GO:0018654 GO:0018653 GO:0018652 GO:0018651 GO:0018650 GO:0018649 GO:0018648 GO:0018647 GO:0018646 GO:0018644 GO:0018643 GO:0018642 GO:0018641 GO:0018640 GO:0018639 GO:0018638 GO:0018637 GO:0018636 GO:0018635 GO:0018634 GO:0018633 GO:0018632 GO:0018631 GO:0018630 GO:0018471 GO:0008688	yes
4157518	97	Core	13.3825	13.6176	13.3468	13.4731	13.3915	13.4402		-0.0140155			yes				IPR001128 IPR017972	Cytochrome_P450 Cytochrome_P450,_conserved_site	KOG0158	Cytochrome_P450_CYP3/CYP5/CYP6/CYP9_subfamilies	Secondary_metabolites_biosynthesis,_transport_and_catabolism	METABOLISM	1.14.13.-	With_NADH_or_NADPH_as_one_donor,_and_incorporation_of_one_atom	Methane_metabolism Phenylalanine_metabolism Ubiquinone_biosynthesis Alkaloid_biosynthesis_I Styrene_degradation Tryptophan_metabolism Androgen_and_estrogen_metabolism Sterol_biosynthesis 1,4-Dichlorobenzene_degradation Tyrosine_metabolism Bile_acid_biosynthesis Flavonoids,_stilbene_and_lignin_biosynthesis Histidine_metabolism gamma-Hexachlorocyclohexane_degradation	Energy_Metabolism Amino_Acid_Metabolism Metabolism_of_Cofactors_and_Vitamins Biosynthesis_of_Secondary_Metabolites Biodegradation_of_Xenobiotics Lipid_Metabolism	METABOLIC	12251 4283 3721 2888 19196 19184 11397 10963 10962 10961 10960 10959 10958 10957 10956 10955 10954 10953 10952 10950 10949 10948 10947 10946 10945 10944 10943 10942 10941 10940 10939 10938 10937 10936 10781 6319	heme_binding electron_transport iron_ion_binding monooxygenase_activity 6-hydroxynicotinate_3-monooxygenase_activity 2-octaprenyl-3-methyl-6-methoxy-1,4-benzoquinol_hydroxylase limonene_monooxygenase_activity toluene_3-monooxygenase_activity phenanthrene_3,4-monooxygenase_activity 2-oxo-delta3-4,5,5-trimethylcyclopentenylacetyl-CoA_1,2-monooxygenase_activity 2-hydroxy-phenylacetate_hydroxylase_ac…	molecular_function biological_process	GO:0020037 GO:0006118 GO:0005506 GO:0004497 GO:0043731 GO:0043719 GO:0019113 GO:0018657 GO:0018656 GO:0018655 GO:0018654 GO:0018653 GO:0018652 GO:0018651 GO:0018650 GO:0018649 GO:0018648 GO:0018647 GO:0018646 GO:0018644 GO:0018643 GO:0018642 GO:0018641 GO:0018640 GO:0018639 GO:0018638 GO:0018637 GO:0018636 GO:0018635 GO:0018634 GO:0018633 GO:0018632 GO:0018631 GO:0018630 GO:0018471 GO:0008688	yes
672377	99	Core	15.1343	14.9595	15.1781	15.2468	15.0251	15.0769		0.025629							IPR004813 IPR004648	Oligopeptide_transporter,_OPT_superfamily Tetrapeptide_transporter,_OPT1/isp4	KOG2262	Sexual_differentiation_process_protein_ISP4	Signal_transduction_mechanisms	CELLULAR_PROCESSES_AND_SIGNALING
4277002	99	Core	11.8757	11.9023	11.811	11.8093	11.8067	11.6134		-0.119886							IPR004813 IPR004648	Oligopeptide_transporter,_OPT_superfamily Tetrapeptide_transporter,_OPT1/isp4	KOG2262	Sexual_differentiation_process_protein_ISP4	Signal_transduction_mechanisms	CELLULAR_PROCESSES_AND_SIGNALING
4277033	99	Core	10.5969	10.4855	10.5382	10.3765	10.513	10.563		-0.0560475							IPR020796	Origin_recognition_complex,_subunit_5	KOG2543	Origin_recognition_complex,_subunit_5	Replication,_recombination_and_repair	INFORMATION_STORAGE_AND_PROCESSING
4291197	99	Core	12.4542	12.4581	12.5218	12.6086	12.5419	12.374		0.0301328							IPR004813 IPR004648	Oligopeptide_transporter,_OPT_superfamily Tetrapeptide_transporter,_OPT1/isp4	KOG2262	Sexual_differentiation_process_protein_ISP4	Signal_transduction_mechanisms	CELLULAR_PROCESSES_AND_SIGNALING
4291232	99	Core	10.8028	10.6913	10.5476	10.328	10.6083	10.5951		-0.170089							IPR020796	Origin_recognition_complex,_subunit_5	KOG2543	Origin_recognition_complex,_subunit_5	Replication,_recombination_and_repair	INFORMATION_STORAGE_AND_PROCESSING
520837	100	Core	12.8904	12.9356	12.8859	12.7969	12.6593	12.8008		-0.151629							IPR002293 IPR004840	Amino_acid/polyamine_transporter_I Amino_acid_permease,_conserved_site	KOG1289	Amino_acid_transporters	Amino_acid_transport_and_metabolism	METABOLISM						9320 8535 4977 9321	membrane amino_acid_transmembrane_transporter_activity amino_acid_transport integral_to_membrane	cellular_component molecular_function biological_process	GO:0016020 GO:0015171 GO:0006865 GO:0016021
4305410	100	Core	12.285	12.3822	12.3068	12.1069	11.8882	12.1165		-0.287431							IPR002293 IPR004840	Amino_acid/polyamine_transporter_I Amino_acid_permease,_conserved_site	KOG1289	Amino_acid_transporters	Amino_acid_transport_and_metabolism	METABOLISM						9320 8535 4977 9321	membrane amino_acid_transmembrane_transporter_activity amino_acid_transport integral_to_membrane	cellular_component molecular_function biological_process	GO:0016020 GO:0015171 GO:0006865 GO:0016021
632275	101	Core	10.5028	10.3383	10.5953	10.4249	10.1395	10.2726		-0.199797							IPR007244	NatC_N(alpha)-terminal_acetyltransferase,_Mak10_subunit	KOG2343	Glucose-repressible_protein_and_related_proteins	General_function_prediction_only	POORLY_CHARACTERIZED
4171720	101	Core	12.616	12.5542	12.6172	12.5059	12.6169	12.6321		-0.0108176							IPR007244	NatC_N(alpha)-terminal_acetyltransferase,_Mak10_subunit	KOG2343	Glucose-repressible_protein_and_related_proteins	General_function_prediction_only	POORLY_CHARACTERIZED
674729	102	Core	12.1035	12.337	12.2404	12.8775	12.8851	13.094		0.725243							IPR004993	GH3_auxin-responsive_promoter
4217507	102	Core	14.2311	14.1571	14.2675	14.0267	14.077	14.1462		-0.135249							IPR004993	GH3_auxin-responsive_promoter
4227417	102	Core	13.3297	13.1016	13.3478	13.3672	13.3668	13.4522		0.135703							IPR004993	GH3_auxin-responsive_promoter
4217693	103	Core	12.7029	12.4197	12.7351	13.4447	13.5698	13.763		0.973296							IPR002938	Monooxygenase,_FAD-binding	KOG2614	Kynurenine_3-monooxygenase_and_related_flavoprotein_monooxygenases	Energy_production_and_conversion General_function_prediction_only	METABOLISM POORLY_CHARACTERIZED	1.14.13.1	Salicylate_1-monooxygenase	Fluorene_degradation Nitorobenzene_degradation	Biodegradation_of_Xenobiotics	METABOLIC	4851 4283 2888 10964	aromatic_compound_metabolic_process electron_transport monooxygenase_activity salicylate_1-monooxygenase_activity	biological_process molecular_function	GO:0006725 GO:0006118 GO:0004497 GO:0018658
4284729	103	Core	13.9281	13.6129	13.8919	13.6535	13.8584	14.0916		0.0568502							IPR002938	Monooxygenase,_FAD-binding	KOG2614	Kynurenine_3-monooxygenase_and_related_flavoprotein_monooxygenases	Energy_production_and_conversion General_function_prediction_only	METABOLISM POORLY_CHARACTERIZED	1.14.13.1	Salicylate_1-monooxygenase	Fluorene_degradation Nitorobenzene_degradation	Biodegradation_of_Xenobiotics	METABOLIC	4851 4283 2888 10964	aromatic_compound_metabolic_process electron_transport monooxygenase_activity salicylate_1-monooxygenase_activity	biological_process molecular_function	GO:0006725 GO:0006118 GO:0004497 GO:0018658
534372	105	Core	13.2736	13.6866	13.2083	13.5896	13.5879	13.7891		0.266057
4193515	105	Core	12.7679	12.9674	12.6404	13.312	13.0288	13.1427		0.369262
4193539	105	Core	11.9625	11.9914	12.0219	11.261	11.8049	11.6757		-0.411376
4359130	105	Core	12.2198	12.1422	12.2467	11.6719	11.9685	12.025		-0.314451
120203	106	Core	10.9414	11.062	11.0534	11.0063	11.2855	11.187		0.140684							IPR001452 IPR000219 IPR001331	SH3_domain Dbl_homology_(DH)_domain Guanine-nucleotide_dissociation_stimulator,_CDC24,_conserved_site	KOG4305	RhoGEF_GTPase	Signal_transduction_mechanisms	CELLULAR_PROCESSES_AND_SIGNALING						17205 3827 3425 5323 3421	regulation_of_Rho_protein_signal_transduction intracellular Rho_guanyl-nucleotide_exchange_factor_activity intracellular_signaling_cascade guanyl-nucleotide_exchange_factor_activity	biological_process cellular_component molecular_function	GO:0035023 GO:0005622 GO:0005089 GO:0007242 GO:0005085
1751379	106	Core	9.98471	9.71928	9.95909	9.68651	10.0679	9.96276		0.0180367							IPR000219 IPR001331 IPR001849	Dbl_homology_(DH)_domain Guanine-nucleotide_dissociation_stimulator,_CDC24,_conserved_site Pleckstrin_homology_domain	KOG4305	RhoGEF_GTPase	Signal_transduction_mechanisms	CELLULAR_PROCESSES_AND_SIGNALING						17205 3827 3425 5323 3421	regulation_of_Rho_protein_signal_transduction intracellular Rho_guanyl-nucleotide_exchange_factor_activity intracellular_signaling_cascade guanyl-nucleotide_exchange_factor_activity	biological_process cellular_component molecular_function	GO:0035023 GO:0005622 GO:0005089 GO:0007242 GO:0005085
4172859	106	Core	10.3046	10.2506	10.238	9.83847	10.0814	10.048		-0.275124							IPR000219 IPR001331	Dbl_homology_(DH)_domain Guanine-nucleotide_dissociation_stimulator,_CDC24,_conserved_site	KOG4305	RhoGEF_GTPase	Signal_transduction_mechanisms	CELLULAR_PROCESSES_AND_SIGNALING						17205 3827 3425 5323 3421	regulation_of_Rho_protein_signal_transduction intracellular Rho_guanyl-nucleotide_exchange_factor_activity intracellular_signaling_cascade guanyl-nucleotide_exchange_factor_activity	biological_process cellular_component molecular_function	GO:0035023 GO:0005622 GO:0005089 GO:0007242 GO:0005085
4173885	106	Core	12.1045	12.1079	12.1709	11.8501	12.0909	12.0987		-0.114579							IPR000219	Dbl_homology_(DH)_domain	KOG4305	RhoGEF_GTPase	Signal_transduction_mechanisms	CELLULAR_PROCESSES_AND_SIGNALING						17205 3827 3425	regulation_of_Rho_protein_signal_transduction intracellular Rho_guanyl-nucleotide_exchange_factor_activity	biological_process cellular_component molecular_function	GO:0035023 GO:0005622 GO:0005089
4174189	106	Core	12.4873	12.2678	12.4825	12.2522	12.4344	12.4136		-0.0458086							IPR000219 IPR001331 IPR001849	Dbl_homology_(DH)_domain Guanine-nucleotide_dissociation_stimulator,_CDC24,_conserved_site Pleckstrin_homology_domain	KOG4305	RhoGEF_GTPase	Signal_transduction_mechanisms	CELLULAR_PROCESSES_AND_SIGNALING						17205 3827 3425 5323 3421	regulation_of_Rho_protein_signal_transduction intracellular Rho_guanyl-nucleotide_exchange_factor_activity intracellular_signaling_cascade guanyl-nucleotide_exchange_factor_activity	biological_process cellular_component molecular_function	GO:0035023 GO:0005622 GO:0005089 GO:0007242 GO:0005085
4175038	106	Core	12.3392	12.1489	12.4184	12.1153	12.582	12.4201		0.0702903							IPR000219 IPR001849	Dbl_homology_(DH)_domain Pleckstrin_homology_domain	KOG4305	RhoGEF_GTPase	Signal_transduction_mechanisms	CELLULAR_PROCESSES_AND_SIGNALING						17205 3827 3425	regulation_of_Rho_protein_signal_transduction intracellular Rho_guanyl-nucleotide_exchange_factor_activity	biological_process cellular_component molecular_function	GO:0035023 GO:0005622 GO:0005089
4175277	106	Core	11.0667	10.9736	10.9973	11.063	11.1096	11.0259		0.0536173							IPR000219 IPR001331 IPR001849	Dbl_homology_(DH)_domain Guanine-nucleotide_dissociation_stimulator,_CDC24,_conserved_site Pleckstrin_homology_domain	KOG4305	RhoGEF_GTPase	Signal_transduction_mechanisms	CELLULAR_PROCESSES_AND_SIGNALING						17205 3827 3425 5323 3421	regulation_of_Rho_protein_signal_transduction intracellular Rho_guanyl-nucleotide_exchange_factor_activity intracellular_signaling_cascade guanyl-nucleotide_exchange_factor_activity	biological_process cellular_component molecular_function	GO:0035023 GO:0005622 GO:0005089 GO:0007242 GO:0005085
4322241	106	Core	12.5075	12.389	12.5357	12.501	12.5464	12.5668		0.0606759							IPR000219 IPR001331 IPR001849	Dbl_homology_(DH)_domain Guanine-nucleotide_dissociation_stimulator,_CDC24,_conserved_site Pleckstrin_homology_domain	KOG4305	RhoGEF_GTPase	Signal_transduction_mechanisms	CELLULAR_PROCESSES_AND_SIGNALING						17205 3827 3425 5323 3421	regulation_of_Rho_protein_signal_transduction intracellular Rho_guanyl-nucleotide_exchange_factor_activity intracellular_signaling_cascade guanyl-nucleotide_exchange_factor_activity	biological_process cellular_component molecular_function	GO:0035023 GO:0005622 GO:0005089 GO:0007242 GO:0005085
4322938	106	Core	11.9267	11.9625	11.9096	11.9361	12.0188	11.8254		-0.00613713							IPR000219 IPR001331 IPR001849	Dbl_homology_(DH)_domain Guanine-nucleotide_dissociation_stimulator,_CDC24,_conserved_site Pleckstrin_homology_domain	KOG4305	RhoGEF_GTPase	Signal_transduction_mechanisms	CELLULAR_PROCESSES_AND_SIGNALING						17205 3827 3425 5323 3421	regulation_of_Rho_protein_signal_transduction intracellular Rho_guanyl-nucleotide_exchange_factor_activity intracellular_signaling_cascade guanyl-nucleotide_exchange_factor_activity	biological_process cellular_component molecular_function	GO:0035023 GO:0005622 GO:0005089 GO:0007242 GO:0005085
4323179	106	Core	11.1714	11.1746	11.254	11.0635	11.2141	10.9852		-0.112398							IPR000219 IPR001849	Dbl_homology_(DH)_domain Pleckstrin_homology_domain	KOG4305	RhoGEF_GTPase	Signal_transduction_mechanisms	CELLULAR_PROCESSES_AND_SIGNALING						17205 3827 3425	regulation_of_Rho_protein_signal_transduction intracellular Rho_guanyl-nucleotide_exchange_factor_activity	biological_process cellular_component molecular_function	GO:0035023 GO:0005622 GO:0005089
4323414	106	Core	11.3286	11.2954	11.3841	11.1132	11.2951	11.386		-0.0712758							IPR000219 IPR001331 IPR001849	Dbl_homology_(DH)_domain Guanine-nucleotide_dissociation_stimulator,_CDC24,_conserved_site Pleckstrin_homology_domain	KOG4305	RhoGEF_GTPase	Signal_transduction_mechanisms	CELLULAR_PROCESSES_AND_SIGNALING						17205 3827 3425 5323 3421	regulation_of_Rho_protein_signal_transduction intracellular Rho_guanyl-nucleotide_exchange_factor_activity intracellular_signaling_cascade guanyl-nucleotide_exchange_factor_activity	biological_process cellular_component molecular_function	GO:0035023 GO:0005622 GO:0005089 GO:0007242 GO:0005085
4323741	106	Core	11.7428	11.7218	11.8093	11.7033	11.9059	11.951		0.0953758							IPR000219 IPR001849	Dbl_homology_(DH)_domain Pleckstrin_homology_domain	KOG4305	RhoGEF_GTPase	Signal_transduction_mechanisms	CELLULAR_PROCESSES_AND_SIGNALING						17205 3827 3425	regulation_of_Rho_protein_signal_transduction intracellular Rho_guanyl-nucleotide_exchange_factor_activity	biological_process cellular_component molecular_function	GO:0035023 GO:0005622 GO:0005089
4305455	107	Core	14.4901	14.6984	14.5317	14.867	13.8096	13.7663		-0.425762			yes				IPR002937	Amine_oxidase	KOG0029	Amine_oxidase	Secondary_metabolites_biosynthesis,_transport_and_catabolism	METABOLISM						9710 4283	oxidoreductase_activity electron_transport	molecular_function biological_process	GO:0016491 GO:0006118	yes
4305473	107	Core	13.1041	13.335	13.1438	13.6233	12.9951	13.016		0.0171499			yes				IPR002937	Amine_oxidase	KOG0029	Amine_oxidase	Secondary_metabolites_biosynthesis,_transport_and_catabolism	METABOLISM						9710 4283	oxidoreductase_activity electron_transport	molecular_function biological_process	GO:0016491 GO:0006118	yes
100070	108	Core	16.8332	16.7567	16.8379	16.7069	16.3839	16.5145		-0.274145							IPR005828 IPR020846 IPR003663	General_substrate_transporter Major_facilitator_superfamily_domain Sugar/inositol_transporter	KOG0254	Predicted_transporter_(major_facilitator_superfamily)	General_function_prediction_only	POORLY_CHARACTERIZED						9320 6276 3642 9321 4927 3546	membrane carbohydrate_transport sugar:hydrogen_symporter_activity integral_to_membrane transport transporter_activity	cellular_component biological_process molecular_function	GO:0016020 GO:0008643 GO:0005351 GO:0016021 GO:0006810 GO:0005215
4392775	108	Core	13.7171	13.7417	13.6646	13.8082	13.7002	13.94		0.108337							IPR005828 IPR020846 IPR003663	General_substrate_transporter Major_facilitator_superfamily_domain Sugar/inositol_transporter	KOG0254	Predicted_transporter_(major_facilitator_superfamily)	General_function_prediction_only	POORLY_CHARACTERIZED						9320 6276 3642 9321 4927 3546	membrane carbohydrate_transport sugar:hydrogen_symporter_activity integral_to_membrane transport transporter_activity	cellular_component biological_process molecular_function	GO:0016020 GO:0008643 GO:0005351 GO:0016021 GO:0006810 GO:0005215
4528792	108	Core	12.7695	12.7607	12.8113	12.6143	12.9047	13.0226		0.0666908							IPR005828 IPR020846 IPR003663	General_substrate_transporter Major_facilitator_superfamily_domain Sugar/inositol_transporter	KOG0254	Predicted_transporter_(major_facilitator_superfamily)	General_function_prediction_only	POORLY_CHARACTERIZED						9320 6276 3642 9321 4927 3546	membrane carbohydrate_transport sugar:hydrogen_symporter_activity integral_to_membrane transport transporter_activity	cellular_component biological_process molecular_function	GO:0016020 GO:0008643 GO:0005351 GO:0016021 GO:0006810 GO:0005215
679233	109	Core	16.1417	16.2895	16.1015	16.2975	16.2629	16.0652		0.0309782							IPR001585 IPR018225 IPR004730	Transaldolase Transaldolase,_active_site Transaldolase_type_1	KOG2772	Transaldolase	Carbohydrate_transport_and_metabolism	METABOLISM	2.2.1.2	Transaldolase	Pentose_phosphate_pathway	Carbohydrate_Metabolism	METABOLIC	4143 4263 3930 3161	carbohydrate_metabolic_process pentose-phosphate_shunt cytoplasm transaldolase_activity	biological_process cellular_component molecular_function	GO:0005975 GO:0006098 GO:0005737 GO:0004801
685394	109	Core	12.585	12.9004	12.4476	13.4073	13.1797	13.1373		0.597101							IPR001585 IPR018225 IPR004730	Transaldolase Transaldolase,_active_site Transaldolase_type_1	KOG2772	Transaldolase	Carbohydrate_transport_and_metabolism	METABOLISM	2.2.1.2	Transaldolase	Pentose_phosphate_pathway	Carbohydrate_Metabolism	METABOLIC	4143 4263 3930 3161	carbohydrate_metabolic_process pentose-phosphate_shunt cytoplasm transaldolase_activity	biological_process cellular_component molecular_function	GO:0005975 GO:0006098 GO:0005737 GO:0004801
649505	112	Core	12.0989	12.0892	12.2025	11.9921	12.3789	11.9851		-0.0115042							IPR024253 IPR012336	Phosducin,_thioredoxin-like_domain Thioredoxin-like_fold	KOG3170	Conserved_phosducin-like_protein	Signal_transduction_mechanisms	CELLULAR_PROCESSES_AND_SIGNALING
679512	112	Core	12.4736	12.3639	12.6517	12.2495	11.9405	12.163		-0.378707
1442009	112	Core	12.3797	12.2418	12.3052	12.101	11.6122	11.865		-0.449497
4292380	112	Core	12.5273	12.6053	12.5822	12.7604	12.8862	12.3586		0.0968198							IPR012336	Thioredoxin-like_fold	KOG3170	Conserved_phosducin-like_protein	Signal_transduction_mechanisms	CELLULAR_PROCESSES_AND_SIGNALING
635004	117	Disp	8.5691	8.96717	8.50825	8.74022	9.3225	9.09418		0.370798
688830	119	Core	13.9124	14.1123	13.9143	13.3911	13.3102	13.4005		-0.612363
109229	119	Core	13.9057	14.1045	13.936	13.7279	12.8575	13.2158		-0.715013
7661	120	Core	12.6554	12.5527	12.5673	12.6054	12.4886	12.1425		-0.179613							IPR022155 IPR003594	Protein_of_unknown_function_DUF3684 Histidine_kinase-like_ATPase,_C-terminal_domain										3736	ATP_binding	molecular_function	GO:0005524
30366	120	Core	14.0439	13.8144	14.0428	13.9225	13.7163	13.5701		-0.230775							IPR022155 IPR003594	Protein_of_unknown_function_DUF3684 Histidine_kinase-like_ATPase,_C-terminal_domain										3736	ATP_binding	molecular_function	GO:0005524
91498	120	Core	12.9374	12.8452	12.9657	12.7244	12.604	12.6275		-0.264132							IPR022155 IPR003594	Protein_of_unknown_function_DUF3684 Histidine_kinase-like_ATPase,_C-terminal_domain										3736	ATP_binding	molecular_function	GO:0005524
4234199	121	Core	12.9091	13.0821	12.7995	13.5573	13.5737	13.462		0.600748							IPR005123 IPR026992	Oxoglutarate/iron-dependent_dioxygenase Non-haem_dioxygenase_N-terminal_domain	KOG0143	Iron/ascorbate_family_oxidoreductases	Secondary_metabolites_biosynthesis,_transport_and_catabolism General_function_prediction_only	METABOLISM POORLY_CHARACTERIZED	1.14.11.15	Gibberellin_3-beta-dioxygenase				9908	gibberellin_3-beta-dioxygenase_activity	molecular_function	GO:0016707
352172	121	Core	11.3757	11.525	11.2598	11.4076	11.2638	11.2968		-0.0641058							IPR005123 IPR026992	Oxoglutarate/iron-dependent_dioxygenase Non-haem_dioxygenase_N-terminal_domain	KOG0143	Iron/ascorbate_family_oxidoreductases	Secondary_metabolites_biosynthesis,_transport_and_catabolism General_function_prediction_only	METABOLISM POORLY_CHARACTERIZED	1.14.11.15	Gibberellin_3-beta-dioxygenase				9908	gibberellin_3-beta-dioxygenase_activity	molecular_function	GO:0016707
4233200	121	Core	11.1965	11.2937	11.0917	11.0803	11.2718	11.0856		-0.048096							IPR005123 IPR026992	Oxoglutarate/iron-dependent_dioxygenase Non-haem_dioxygenase_N-terminal_domain	KOG0143	Iron/ascorbate_family_oxidoreductases	Secondary_metabolites_biosynthesis,_transport_and_catabolism General_function_prediction_only	METABOLISM POORLY_CHARACTERIZED	1.14.11.15	Gibberellin_3-beta-dioxygenase				9908	gibberellin_3-beta-dioxygenase_activity	molecular_function	GO:0016707
4342551	121	Core	11.7764	11.9012	11.7526	11.7943	11.9854	11.9999		0.116452							IPR005123 IPR026992	Oxoglutarate/iron-dependent_dioxygenase Non-haem_dioxygenase_N-terminal_domain	KOG0143	Iron/ascorbate_family_oxidoreductases	Secondary_metabolites_biosynthesis,_transport_and_catabolism General_function_prediction_only	METABOLISM POORLY_CHARACTERIZED						7387	1-aminocyclopropane-1-carboxylate_oxidase_activity	molecular_function	GO:0009815
4216594	126	Core	13.8253	14.5301	13.843	14.7962	13.3379	13.4635		-0.200259							IPR001128 IPR017972	Cytochrome_P450 Cytochrome_P450,_conserved_site	KOG0157	Cytochrome_P450_CYP4/CYP19/CYP26_subfamilies	Lipid_transport_and_metabolism Secondary_metabolites_biosynthesis,_transport_and_catabolism	METABOLISM	1.14.14.1	Unspecific_monooxygenase	Tryptophan_metabolism Fatty_acid_metabolism gamma-Hexachlorocyclohexane_degradation	Amino_Acid_Metabolism Lipid_Metabolism Biodegradation_of_Xenobiotics	METABOLIC	12251 4283 3721 2888 23642	heme_binding electron_transport iron_ion_binding monooxygenase_activity unspecific_monooxygenase_activity	molecular_function biological_process	GO:0020037 GO:0006118 GO:0005506 GO:0004497 GO:0050381
4171733	129	Core	12.4178	12.452	12.2944	12.5155	12.5948	12.4647		0.136925							IPR000445 IPR003265 IPR004036 IPR011257	Helix-hairpin-helix_motif HhH-GPD_domain Endonuclease_III-like,_conserved_site-2 DNA_glycosylase	KOG1921	Endonuclease_III	Replication,_recombination_and_repair	INFORMATION_STORAGE_AND_PROCESSING	4.2.99.18	DNA-(apurinic_or_apyrimidinic_site)_lyase				3827 2176 4443 4440 2910 2290 2362	intracellular DNA_binding base-excision_repair DNA_repair endonuclease_activity catalytic_activity DNA-(apurinic_or_apyrimidinic_site)_lyase_activity	cellular_component molecular_function biological_process	GO:0005622 GO:0003677 GO:0006284 GO:0006281 GO:0004519 GO:0003824 GO:0003906
595629	132	Core	12.2296	12.1951	12.1617	12.0184	12.1443	12.1806		-0.081072							IPR007855	RNA-dependent_RNA_polymerase,_eukaryotic-type	KOG0988	RNA-directed_RNA_polymerase_QDE-1_required_for_posttranscriptional_gene_silencing_and_RNA_interference	RNA_processing_and_modification	INFORMATION_STORAGE_AND_PROCESSING	2.7.7.48	RNA-directed_RNA_polymerase	Purine_metabolism	Nucleotide_Metabolism	METABOLIC	2420	RNA-directed_RNA_polymerase_activity	molecular_function	GO:0003968
677224	132	Core	9.8235	9.87903	9.92219	9.75252	9.39047	9.32604		-0.385229							IPR007855	RNA-dependent_RNA_polymerase,_eukaryotic-type	KOG0988	RNA-directed_RNA_polymerase_QDE-1_required_for_posttranscriptional_gene_silencing_and_RNA_interference	RNA_processing_and_modification	INFORMATION_STORAGE_AND_PROCESSING	2.7.7.48	RNA-directed_RNA_polymerase	Purine_metabolism	Nucleotide_Metabolism	METABOLIC	2420	RNA-directed_RNA_polymerase_activity	molecular_function	GO:0003968
4272481	132	Core	13.9465	13.9086	13.9593	13.6585	13.6228	13.4033		-0.376601							IPR007855	RNA-dependent_RNA_polymerase,_eukaryotic-type	KOG0988	RNA-directed_RNA_polymerase_QDE-1_required_for_posttranscriptional_gene_silencing_and_RNA_interference	RNA_processing_and_modification	INFORMATION_STORAGE_AND_PROCESSING	2.7.7.48	RNA-directed_RNA_polymerase	Purine_metabolism	Nucleotide_Metabolism	METABOLIC	2420	RNA-directed_RNA_polymerase_activity	molecular_function	GO:0003968
4272518	132	Core	14.172	14.1152	14.1146	14.2558	14.1388	14.0502		0.0143218							IPR007855	RNA-dependent_RNA_polymerase,_eukaryotic-type	KOG0988	RNA-directed_RNA_polymerase_QDE-1_required_for_posttranscriptional_gene_silencing_and_RNA_interference	RNA_processing_and_modification	INFORMATION_STORAGE_AND_PROCESSING	2.7.7.48	RNA-directed_RNA_polymerase	Purine_metabolism	Nucleotide_Metabolism	METABOLIC	2420	RNA-directed_RNA_polymerase_activity	molecular_function	GO:0003968
4360670	132	Core	9.78594	9.57116	9.7339	9.45422	9.28976	9.22219		-0.374944							IPR007855	RNA-dependent_RNA_polymerase,_eukaryotic-type	KOG0988	RNA-directed_RNA_polymerase_QDE-1_required_for_posttranscriptional_gene_silencing_and_RNA_interference	RNA_processing_and_modification	INFORMATION_STORAGE_AND_PROCESSING	2.7.7.48	RNA-directed_RNA_polymerase	Purine_metabolism	Nucleotide_Metabolism	METABOLIC	2420	RNA-directed_RNA_polymerase_activity	molecular_function	GO:0003968
4272922	133	Core	15.0246	15.2717	15.002	15.4115	15.5155	15.5177		0.382164							IPR027417	P-loop_containing_nucleoside_triphosphate_hydrolase
4273025	133	Core	12.621	12.7264	12.4818	12.5942	12.7442	12.5789		0.0293827							IPR027417	P-loop_containing_nucleoside_triphosphate_hydrolase
4273273	133	Core	15.0693	15.3001	15.0128	15.3756	15.4971	15.2555		0.24865							IPR006073 IPR027417	GTP_binding_domain P-loop_containing_nucleoside_triphosphate_hydrolase										3737	GTP_binding	molecular_function	GO:0005525
4273378	133	Core	13.8937	14.1312	13.8715	14.0707	14.2004	13.9313		0.102021							IPR027417	P-loop_containing_nucleoside_triphosphate_hydrolase
4180219	134	Core	12.6829	12.7466	12.6389	12.5593	12.7872	12.8866		0.0549251							IPR001128	Cytochrome_P450	KOG0684	Cytochrome_P450	Secondary_metabolites_biosynthesis,_transport_and_catabolism	METABOLISM						12251 4283 3721 2888 16609	heme_binding electron_transport iron_ion_binding monooxygenase_activity 25-hydroxycholesterol_7alpha-hydroxylase_activity	molecular_function biological_process	GO:0020037 GO:0006118 GO:0005506 GO:0004497 GO:0033783
684899	135	Core	12.5948	12.5354	12.6423	12.499	12.7967	12.9827		0.168638			yes				IPR001128	Cytochrome_P450	KOG0684	Cytochrome_P450	Secondary_metabolites_biosynthesis,_transport_and_catabolism	METABOLISM						12251 4283 3721 2888 16608	heme_binding electron_transport iron_ion_binding monooxygenase_activity 24-hydroxycholesterol_7alpha-hydroxylase_activity	molecular_function biological_process	GO:0020037 GO:0006118 GO:0005506 GO:0004497 GO:0033782	yes
116394	137	Core	12.7605	12.3822	12.7693	12.5246	12.4942	12.3879		-0.168422							IPR007557	PSP1,_C-terminal	KOG4679	Uncharacterized_protein_PSP1_(suppressor_of_DNA_polymerase_alpha_mutations_in_yeast)	General_function_prediction_only	POORLY_CHARACTERIZED
4279014	137	Core	13.265	12.8627	13.2952	13.0492	13.0533	13.0543		-0.0887126							IPR007557	PSP1,_C-terminal	KOG4679	Uncharacterized_protein_PSP1_(suppressor_of_DNA_polymerase_alpha_mutations_in_yeast)	General_function_prediction_only	POORLY_CHARACTERIZED
4463436	137	Core	11.0699	10.6847	10.9874	10.8904	11.0658	11.0332		0.0824465							IPR007557	PSP1,_C-terminal	KOG4679	Uncharacterized_protein_PSP1_(suppressor_of_DNA_polymerase_alpha_mutations_in_yeast)	General_function_prediction_only	POORLY_CHARACTERIZED
4466677	137	Core	10.0788	10.2075	10.2279	10.2477	10.0602	10.1513		-0.0183597							IPR007557	PSP1,_C-terminal	KOG4679	Uncharacterized_protein_PSP1_(suppressor_of_DNA_polymerase_alpha_mutations_in_yeast)	General_function_prediction_only	POORLY_CHARACTERIZED
4493804	137	Core	10.3533	10.1687	10.3656	10.3399	10.3383	10.2996		0.0300426							IPR007557	PSP1,_C-terminal	KOG4679	Uncharacterized_protein_PSP1_(suppressor_of_DNA_polymerase_alpha_mutations_in_yeast)	General_function_prediction_only	POORLY_CHARACTERIZED
4494739	137	Core	9.84314	9.49846	9.64106	9.8265	9.69175	9.5549		0.0301618							IPR007557	PSP1,_C-terminal	KOG4679	Uncharacterized_protein_PSP1_(suppressor_of_DNA_polymerase_alpha_mutations_in_yeast)	General_function_prediction_only	POORLY_CHARACTERIZED
687900	139	Core	12.1682	12.1254	12.1766	12.3159	12.6184	12.7388		0.400985			yes				IPR007312	Phosphoesterase					3.1.3.2	Acid_phosphatase	gamma-Hexachlorocyclohexane_degradation Riboflavin_metabolism	Biodegradation_of_Xenobiotics Metabolism_of_Cofactors_and_Vitamins	METABOLIC	9986 2441	hydrolase_activity,_acting_on_ester_bonds acid_phosphatase_activity	molecular_function	GO:0016788 GO:0003993	yes
688859	139	Core	12.0352	11.9733	12.117	11.9615	12.1022	12.1172		0.018481			yes				IPR007312	Phosphoesterase					3.1.3.2	Acid_phosphatase	gamma-Hexachlorocyclohexane_degradation Riboflavin_metabolism	Biodegradation_of_Xenobiotics Metabolism_of_Cofactors_and_Vitamins	METABOLIC	9986 2441	hydrolase_activity,_acting_on_ester_bonds acid_phosphatase_activity	molecular_function	GO:0016788 GO:0003993	yes
689508	139	Core	10.285	10.4504	10.2529	10.0824	10.3399	10.5033		-0.0208938			yes				IPR007312	Phosphoesterase					3.1.3.2	Acid_phosphatase	gamma-Hexachlorocyclohexane_degradation Riboflavin_metabolism	Biodegradation_of_Xenobiotics Metabolism_of_Cofactors_and_Vitamins	METABOLIC	9986 2441	hydrolase_activity,_acting_on_ester_bonds acid_phosphatase_activity	molecular_function	GO:0016788 GO:0003993	yes
4303272	140	Core	13.6894	13.9747	13.7423	13.7722	13.4471	13.3779		-0.269779							IPR000873 IPR013120 IPR020845 IPR009081 IPR020806	AMP-dependent_synthetase/ligase Male_sterility,_NAD-binding AMP-binding,_conserved_site Acyl_carrier_protein-like Polyketide_synthase,_phosphopantetheine-binding_domain	KOG1178	Non-ribosomal_peptide_synthetase/alpha-aminoadipate_reductase_and_related_enzymes	Secondary_metabolites_biosynthesis,_transport_and_catabolism	METABOLISM	1.2.1.31	Aminoadipate-semialdehyde_dehydrogenase	Lysine_biosynthesis Lysine_degradation	Amino_Acid_Metabolism	METABOLIC	5830 2290 4120 2485	metabolic_process catalytic_activity aminoadipate-semialdehyde_dehydrogenase_complex L-aminoadipate-semialdehyde_dehydrogenase_activity	biological_process molecular_function cellular_component	GO:0008152 GO:0003824 GO:0005949 GO:0004043
4303320	140	Core	13.2515	13.2035	13.2838	13.543	13.4605	13.3093		0.191383							IPR000873 IPR013120 IPR020845 IPR009081 IPR020806	AMP-dependent_synthetase/ligase Male_sterility,_NAD-binding AMP-binding,_conserved_site Acyl_carrier_protein-like Polyketide_synthase,_phosphopantetheine-binding_domain	KOG1178	Non-ribosomal_peptide_synthetase/alpha-aminoadipate_reductase_and_related_enzymes	Secondary_metabolites_biosynthesis,_transport_and_catabolism	METABOLISM						5830 2290	metabolic_process catalytic_activity	biological_process molecular_function	GO:0008152 GO:0003824
4216930	142	Core	12.0948	11.7032	12.0756	11.7115	11.8359	11.7945		-0.177264							IPR003891 IPR003890 IPR016024	Initiation_factor_eIF-4_gamma,_MA3 MIF4G-like,_type_3 Armadillo-type_fold	KOG0401	Translation_initiation_factor_4F,_ribosome/mRNA-bridging_subunit_(eIF-4G)	Translation,_ribosomal_structure_and_biogenesis	INFORMATION_STORAGE_AND_PROCESSING						9366 3727 3708	RNA_metabolic_process protein_binding binding	biological_process molecular_function	GO:0016070 GO:0005515 GO:0005488
4216960	142	Core	13.066	12.9784	13.0661	12.9316	12.7313	12.776		-0.223849							IPR003890 IPR022745 IPR016024	MIF4G-like,_type_3 Eukaryotic_translation_initiation_factor_4G1,_eIF4E-binding_domain Armadillo-type_fold	KOG0401	Translation_initiation_factor_4F,_ribosome/mRNA-bridging_subunit_(eIF-4G)	Translation,_ribosomal_structure_and_biogenesis	INFORMATION_STORAGE_AND_PROCESSING						9366 3727 3708	RNA_metabolic_process protein_binding binding	biological_process molecular_function	GO:0016070 GO:0005515 GO:0005488
4217320	142	Core	16.2138	15.9983	16.2501	16.15	16.0662	15.8853		-0.120253							IPR003891 IPR003890 IPR022745 IPR016024	Initiation_factor_eIF-4_gamma,_MA3 MIF4G-like,_type_3 Eukaryotic_translation_initiation_factor_4G1,_eIF4E-binding_domain Armadillo-type_fold	KOG0401	Translation_initiation_factor_4F,_ribosome/mRNA-bridging_subunit_(eIF-4G)	Translation,_ribosomal_structure_and_biogenesis	INFORMATION_STORAGE_AND_PROCESSING						9366 3727 3708	RNA_metabolic_process protein_binding binding	biological_process molecular_function	GO:0016070 GO:0005515 GO:0005488
4171745	143	Disp	11.2239	11.1501	11.0788	11.248	11.2292	11.0763		0.033603
4171773	143	Disp	11.0168	11.1765	11.1734	11.0913	11.037	10.9709		-0.089159
4306103	144	Core	12.9368	13.2311	12.9704	13.2049	13.2332	13.0588		0.119529							IPR002791	Domain_of_unknown_function_DUF89	KOG3870	Uncharacterized_conserved_protein	Function_unknown	POORLY_CHARACTERIZED
4306227	144	Core	12.5769	12.729	12.5858	12.7452	12.9554	12.9336		0.247528							IPR002791	Domain_of_unknown_function_DUF89	KOG3870	Uncharacterized_conserved_protein	Function_unknown	POORLY_CHARACTERIZED
4226690	145	Disp	7.30194	6.98434	7.07759	6.74014	7.85973	7.18867		0.141553							IPR000330 IPR001650 IPR014001 IPR027417	SNF2-related Helicase,_C-terminal Helicase_superfamily_1/2,_ATP-binding_domain P-loop_containing_nucleoside_triphosphate_hydrolase	KOG1001	Helicase-like_transcription_factor_HLTF/DNA_helicase_RAD5,_DEAD-box_superfamily	Transcription Replication,_recombination_and_repair	INFORMATION_STORAGE_AND_PROCESSING	3.6.4.-	Acting_on_acid_anhydrides;_involved_in_cellular_and				3736 2176 2792 2175	ATP_binding DNA_binding helicase_activity nucleic_acid_binding	molecular_function	GO:0005524 GO:0003677 GO:0004386 GO:0003676
4274416	145	Disp	5.07046	4.12515	3.42977	3.7928	4.92831	4.05335		0.0496943							IPR000330 IPR001650 IPR014001 IPR027417	SNF2-related Helicase,_C-terminal Helicase_superfamily_1/2,_ATP-binding_domain P-loop_containing_nucleoside_triphosphate_hydrolase	KOG1001	Helicase-like_transcription_factor_HLTF/DNA_helicase_RAD5,_DEAD-box_superfamily	Transcription Replication,_recombination_and_repair	INFORMATION_STORAGE_AND_PROCESSING	3.6.4.-	Acting_on_acid_anhydrides;_involved_in_cellular_and				3736 2176 2792 2175	ATP_binding DNA_binding helicase_activity nucleic_acid_binding	molecular_function	GO:0005524 GO:0003677 GO:0004386 GO:0003676
4299759	145	Disp	14.7656	14.7654	14.656	14.9826	14.6914	14.6704		0.0524874							IPR000330 IPR001650 IPR014001 IPR027417	SNF2-related Helicase,_C-terminal Helicase_superfamily_1/2,_ATP-binding_domain P-loop_containing_nucleoside_triphosphate_hydrolase	KOG1001	Helicase-like_transcription_factor_HLTF/DNA_helicase_RAD5,_DEAD-box_superfamily	Transcription Replication,_recombination_and_repair	INFORMATION_STORAGE_AND_PROCESSING	3.6.4.-	Acting_on_acid_anhydrides;_involved_in_cellular_and				3736 2176 2792 2175	ATP_binding DNA_binding helicase_activity nucleic_acid_binding	molecular_function	GO:0005524 GO:0003677 GO:0004386 GO:0003676
4163421	146	Core	15.7351	15.9869	15.7703	15.9569	15.7332	15.9321		0.0432608							IPR000194 IPR000793 IPR004100 IPR020003 IPR003593 IPR027417 IPR005722	ATPase,_F1/V1/A1_complex,_alpha/beta_subunit,_nucleotide-binding_domain ATPase,_F1/V1/A1_complex,_alpha/beta_subunit,_C-terminal ATPase,_F1_complex_alpha/beta_subunit,_N-terminal_domain ATPase,_alpha/beta_subunit,_nucleotide-binding_domain,_active_site AAA+_ATPase_domain P-loop_containing_nucleoside_triphosphate_hydrolase ATPase,_F1_complex,_beta_subunit	KOG1350	F0F1-type_ATP_synthase,_beta_subunit	Energy_production_and_conversion	METABOLISM	3.6.3.14	H(+)-transporting_two-sector_ATPase	ATP_synthesis Flagellar_assembly Type_III_secretion_system	Energy_Metabolism SORTING_AND_DEGRADATION	METABOLIC REGULATORY	9691 8445 10269 162 21380 21355 9292 9321 6204 4877 19729 2390	proton-transporting_two-sector_ATPase_complex hydrogen_ion_transmembrane_transporter_activity nucleoside-triphosphatase_activity nucleotide_binding hydrogen_ion_transporting_ATPase_activity,_rotational_mechanism hydrogen_ion_transporting_ATP_synthase_activity,_rotational_mechanism ATP_synthesis_coupled_proton_transport integral_to_membrane hydrogen-exporting_ATPase_activity,_phosphorylative_mecha…	cellular_component molecular_function biological_process	GO:0016469 GO:0015078 GO:0017111 GO:0000166 GO:0046961 GO:0046933 GO:0015986 GO:0016021 GO:0008553 GO:0006754 GO:0045259 GO:0003936
115962	148	Core	14.0068	13.8569	14.0675	14.1201	14.2047	14.049		0.147498	GT20		yes				IPR001830 IPR003337 IPR023214	Glycosyl_transferase,_family_20 Trehalose-phosphatase HAD-like_domain	KOG1050	Trehalose-6-phosphate_synthase_component_TPS1_and_related_subunits	Carbohydrate_transport_and_metabolism	METABOLISM						4160 2290	trehalose_biosynthetic_process catalytic_activity	biological_process molecular_function	GO:0005992 GO:0003824	yes
4607927	148	Core	13.2067	13.1286	13.295	13.201	13.3687	13.2287		0.0559954	GT20						IPR001830 IPR003337 IPR023214	Glycosyl_transferase,_family_20 Trehalose-phosphatase HAD-like_domain	KOG1050	Trehalose-6-phosphate_synthase_component_TPS1_and_related_subunits	Carbohydrate_transport_and_metabolism	METABOLISM						4160 2290	trehalose_biosynthetic_process catalytic_activity	biological_process molecular_function	GO:0005992 GO:0003824
2093258	151	Core	11.4782	11.3764	11.4824	11.3351	11.4035	11.6394		0.0136623							IPR006073 IPR027417	GTP_binding_domain P-loop_containing_nucleoside_triphosphate_hydrolase										3737	GTP_binding	molecular_function	GO:0005525
4344408	151	Core	12.5025	12.3378	12.4895	12.2972	12.389	12.3907		-0.0843335							IPR006073 IPR025662 IPR027417	GTP_binding_domain Sigma-54_interaction_domain,_ATP-binding_site_1 P-loop_containing_nucleoside_triphosphate_hydrolase										3737	GTP_binding	molecular_function	GO:0005525
4344423	151	Core	13.3818	13.4358	13.3763	13.5719	13.3451	13.2809		0.00133074							IPR006073 IPR006703 IPR025662 IPR027417	GTP_binding_domain AIG1-type_guanine_nucleotide-binding_(G)_domain Sigma-54_interaction_domain,_ATP-binding_site_1 P-loop_containing_nucleoside_triphosphate_hydrolase										3737	GTP_binding	molecular_function	GO:0005525
641252	152	Core	9.86492	9.91746	9.75504	9.58075	10.3189	10.1031		0.15513							IPR002198	Short-chain_dehydrogenase/reductase_SDR	KOG1208	Dehydrogenases_with_different_specificities_(related_to_short-chain_alcohol_dehydrogenases)	Secondary_metabolites_biosynthesis,_transport_and_catabolism	METABOLISM						9710 5830	oxidoreductase_activity metabolic_process	molecular_function biological_process	GO:0016491 GO:0008152
4259216	152	Core	12.154	12.0748	12.1247	11.9555	12.4045	12.2281		0.0782126							IPR002198	Short-chain_dehydrogenase/reductase_SDR	KOG1208	Dehydrogenases_with_different_specificities_(related_to_short-chain_alcohol_dehydrogenases)	Secondary_metabolites_biosynthesis,_transport_and_catabolism	METABOLISM						9710 5830	oxidoreductase_activity metabolic_process	molecular_function biological_process	GO:0016491 GO:0008152
4361553	152	Core	11.2978	11.351	11.2257	11.1117	11.3115	11.2375		-0.0712792							IPR002198	Short-chain_dehydrogenase/reductase_SDR	KOG1208	Dehydrogenases_with_different_specificities_(related_to_short-chain_alcohol_dehydrogenases)	Secondary_metabolites_biosynthesis,_transport_and_catabolism	METABOLISM						9710 5830	oxidoreductase_activity metabolic_process	molecular_function biological_process	GO:0016491 GO:0008152
604902	153	Core	10.2975	10.0475	10.1609	10.3195	10.5101	10.8167		0.380165							IPR020904 IPR017881	Short-chain_dehydrogenase/reductase,_conserved_site Nitrite_reductase_[NAD(P)H]_large_subunit,_NirD_bacterial-type	KOG0725	Reductases_with_broad_range_of_substrate_specificities	General_function_prediction_only	POORLY_CHARACTERIZED						14950	sorbose_reductase_activity	molecular_function	GO:0032115
4236608	153	Core	9.92375	9.79166	10.0417	9.72441	9.93027	9.6699		-0.144178							IPR020904	Short-chain_dehydrogenase/reductase,_conserved_site	KOG0725	Reductases_with_broad_range_of_substrate_specificities	General_function_prediction_only	POORLY_CHARACTERIZED						14950	sorbose_reductase_activity	molecular_function	GO:0032115
4325982	153	Core	9.25896	9.46221	9.07331	9.71795	9.59591	9.48706		0.335481							IPR020904	Short-chain_dehydrogenase/reductase,_conserved_site	KOG0725	Reductases_with_broad_range_of_substrate_specificities	General_function_prediction_only	POORLY_CHARACTERIZED						14950	sorbose_reductase_activity	molecular_function	GO:0032115
4234381	154	Core	9.21441	8.75385	9.37283	9.73342	9.63814	10.0936		0.708018	GH37	GH37	yes				IPR001661 IPR018232 IPR008928	Glycoside_hydrolase,_family_37 Glycoside_hydrolase,_family_37,_conserved_site Six-hairpin_glycosidase-like	KOG0602	Neutral_trehalase	Carbohydrate_transport_and_metabolism	METABOLISM	3.2.1.28	Alpha,alpha-trehalase	Starch_and_sucrose_metabolism	Metabolism_of_Complex_Carbohydrates	METABOLIC	4159 2934 2290	trehalose_metabolic_process alpha,alpha-trehalase_activity catalytic_activity	biological_process molecular_function	GO:0005991 GO:0004555 GO:0003824	yes
4234501	154	Core	9.18008	8.92784	9.19174	9.25965	9.63814	9.32854		0.308891	GH37						IPR001661 IPR008928	Glycoside_hydrolase,_family_37 Six-hairpin_glycosidase-like	KOG0602	Neutral_trehalase	Carbohydrate_transport_and_metabolism	METABOLISM	3.2.1.28	Alpha,alpha-trehalase	Starch_and_sucrose_metabolism	Metabolism_of_Complex_Carbohydrates	METABOLIC	4159 2934 2290	trehalose_metabolic_process alpha,alpha-trehalase_activity catalytic_activity	biological_process molecular_function	GO:0005991 GO:0004555 GO:0003824
4252559	155	Core	14.0173	14.0651	14.0084	14.0059	13.954	14.0669		-0.0212944	AA3_2						IPR000172 IPR007867 IPR012132	Glucose-methanol-choline_oxidoreductase,_N-terminal Glucose-methanol-choline_oxidoreductase,_C-terminal Glucose-methanol-choline_oxidoreductase	KOG1238	Glucose_dehydrogenase/choline_dehydrogenase/mandelonitrile_lyase_(GMC_oxidoreductase_family)	General_function_prediction_only	POORLY_CHARACTERIZED	1.1.99.1	Choline_dehydrogenase	Glycine,_serine_and_threonine_metabolism	Amino_Acid_Metabolism	METABOLIC	23919 9821 4234 6431	FAD_binding oxidoreductase_activity,_acting_on_CH-OH_group_of_donors alcohol_metabolic_process choline_dehydrogenase_activity	molecular_function biological_process	GO:0050660 GO:0016614 GO:0006066 GO:0008812
4252589	155	Core	14.6976	14.5199	14.6645	14.2937	14.4778	14.4717		-0.212935	AA3_2						IPR000172 IPR007867 IPR012132	Glucose-methanol-choline_oxidoreductase,_N-terminal Glucose-methanol-choline_oxidoreductase,_C-terminal Glucose-methanol-choline_oxidoreductase	KOG1238	Glucose_dehydrogenase/choline_dehydrogenase/mandelonitrile_lyase_(GMC_oxidoreductase_family)	General_function_prediction_only	POORLY_CHARACTERIZED	1.1.99.1	Choline_dehydrogenase	Glycine,_serine_and_threonine_metabolism	Amino_Acid_Metabolism	METABOLIC	23919 9821 4234 6431	FAD_binding oxidoreductase_activity,_acting_on_CH-OH_group_of_donors alcohol_metabolic_process choline_dehydrogenase_activity	molecular_function biological_process	GO:0050660 GO:0016614 GO:0006066 GO:0008812
671841	156	Core	14.6666	14.73	14.7382	14.7724	14.8283	14.8272		0.0977264
4196810	156	Core	13.7216	13.6533	13.6889	13.6186	13.5907	13.628		-0.0755041
4196839	156	Core	12.2189	12.1841	12.1555	12.5097	12.4611	12.4112		0.274524
4196866	156	Core	13.1903	13.2389	13.201	13.4052	13.4532	13.376		0.201372
4196881	156	Core	13.1912	12.9827	13.3006	13.2369	13.4074	13.5304		0.233385
4216127	157	Disp	12.903	13.0656	12.7298	12.6308	12.929	12.8966		-0.0806717							IPR027417	P-loop_containing_nucleoside_triphosphate_hydrolase
4233291	157	Disp	13.6638	13.8923	13.4789	13.5067	13.7131	13.5826		-0.0774722							IPR027417	P-loop_containing_nucleoside_triphosphate_hydrolase
4291411	157	Disp	13.9111	14.012	13.7581	13.5202	13.8288	13.8442		-0.162667							IPR027417	P-loop_containing_nucleoside_triphosphate_hydrolase
4316764	157	Disp	14.033	14.2763	13.8131	13.759	13.9022	13.9888		-0.157454							IPR027417	P-loop_containing_nucleoside_triphosphate_hydrolase
4316908	157	Disp	12.9882	13.2492	12.783	13.083	13.0418	13.0255		0.043306							IPR027417	P-loop_containing_nucleoside_triphosphate_hydrolase
4320501	157	Disp	13.5702	13.8247	13.4597	13.6638	13.4702	13.5795		-0.0470298							IPR027417	P-loop_containing_nucleoside_triphosphate_hydrolase
4342425	157	Disp	14.0789	14.3139	13.9658	13.8201	14.192	14.0538		-0.0975453							IPR027417	P-loop_containing_nucleoside_triphosphate_hydrolase
4396980	157	Disp	14.3937	14.5811	14.3013	14.1541	14.3706	14.4745		-0.0922827							IPR027417	P-loop_containing_nucleoside_triphosphate_hydrolase
4397130	157	Disp	12.0711	12.337	11.9386	11.9536	12.0533	11.9156		-0.141409							IPR027417	P-loop_containing_nucleoside_triphosphate_hydrolase
689521	158	Core	11.2471	11.2331	11.2087	11.0843	11.1315	10.9282		-0.181665
4247601	158	Core	11.7178	11.6247	11.5732	11.5017	11.8901	11.7236		0.0665485			yes																			yes
4247846	158	Core	12.476	12.4299	12.448	12.5334	12.5825	12.677		0.146374			yes																			yes
4316105	158	Core	12.1706	12.1924	12.1978	11.8462	12.1488	12.0595		-0.168748			yes																			yes
4331434	158	Core	10.4811	10.7413	10.5927	10.0814	10.6255	10.8397		-0.0894663
14098	160	Core	13.8424	13.7423	13.8037	13.9929	13.7914	13.8568		0.0842168							IPR002523	Mg2+_transporter_protein,_CorA-like/Zinc_transport_protein_ZntB										21296 12906 9320	metal_ion_transmembrane_transporter_activity metal_ion_transport membrane	molecular_function biological_process cellular_component	GO:0046873 GO:0030001 GO:0016020
683817	160	Core	12.8286	12.729	12.7655	12.6453	12.7217	12.7298		-0.0754146							IPR002523	Mg2+_transporter_protein,_CorA-like/Zinc_transport_protein_ZntB										21296 12906 9320	metal_ion_transmembrane_transporter_activity metal_ion_transport membrane	molecular_function biological_process cellular_component	GO:0046873 GO:0030001 GO:0016020
4372444	160	Core	10.6411	10.3614	10.5703	10.4097	10.9119	10.7299		0.159581							IPR002523	Mg2+_transporter_protein,_CorA-like/Zinc_transport_protein_ZntB										21296 12906 9320	metal_ion_transmembrane_transporter_activity metal_ion_transport membrane	molecular_function biological_process cellular_component	GO:0046873 GO:0030001 GO:0016020
275771	161	Core	10.2868	10.2093	10.308	10.1984	10.3668	10.4838		0.0816527							IPR002933 IPR011650 IPR017141 IPR001261	Peptidase_M20 Peptidase_M20,_dimerisation_domain Peptidase_M20,_carboxypeptidase_S ArgE/DapE/ACY1/CPG2/YscS,_conserved_site	KOG2275	Aminoacylase_ACY1_and_related_metalloexopeptidases	Amino_acid_transport_and_metabolism	METABOLISM	3.4.17.4	Gly-X_carboxypeptidase				5909 4639 21401 9985 2659	metallopeptidase_activity proteolysis protein_dimerization_activity hydrolase_activity Gly-X_carboxypeptidase_activity	molecular_function biological_process	GO:0008237 GO:0006508 GO:0046983 GO:0016787 GO:0004226
4260959	161	Core	10.1177	9.83954	9.9752	9.86094	10.145	9.92852		0.00068739							IPR002933 IPR011650 IPR017141 IPR001261	Peptidase_M20 Peptidase_M20,_dimerisation_domain Peptidase_M20,_carboxypeptidase_S ArgE/DapE/ACY1/CPG2/YscS,_conserved_site	KOG2275	Aminoacylase_ACY1_and_related_metalloexopeptidases	Amino_acid_transport_and_metabolism	METABOLISM	3.4.17.4	Gly-X_carboxypeptidase				5909 4639 21401 9985 2659	metallopeptidase_activity proteolysis protein_dimerization_activity hydrolase_activity Gly-X_carboxypeptidase_activity	molecular_function biological_process	GO:0008237 GO:0006508 GO:0046983 GO:0016787 GO:0004226
4261109	161	Core	11.5928	11.6751	11.6033	11.6456	11.7491	11.5048		0.00940859							IPR002933 IPR011650 IPR017141 IPR001261	Peptidase_M20 Peptidase_M20,_dimerisation_domain Peptidase_M20,_carboxypeptidase_S ArgE/DapE/ACY1/CPG2/YscS,_conserved_site	KOG2275	Aminoacylase_ACY1_and_related_metalloexopeptidases	Amino_acid_transport_and_metabolism	METABOLISM	3.4.17.4	Gly-X_carboxypeptidase				5909 4639 21401 9985 2659	metallopeptidase_activity proteolysis protein_dimerization_activity hydrolase_activity Gly-X_carboxypeptidase_activity	molecular_function biological_process	GO:0008237 GO:0006508 GO:0046983 GO:0016787 GO:0004226
441682	162	Core	10.5559	10.3499	10.7116	10.3272	10.6528	10.5694		-0.0226696							IPR018712	Domain_of_unknown_function_DUF2235
441846	162	Core	15.1271	14.8548	15.1345	14.6656	14.7212	14.8055		-0.308019							IPR018712 IPR029058	Domain_of_unknown_function_DUF2235 Alpha/Beta_hydrolase_fold
4625377	164	Core	5.00221	5.85367	5.75677	5.90694	3.3698	4.82298		-0.837645
681966	165	Core	12.4877	12.4377	12.5159	12.4328	12.3211	12.4063		-0.0936686							IPR020946	Flavin_monooxygenase-like	KOG1399	Flavin-containing_monooxygenase	Secondary_metabolites_biosynthesis,_transport_and_catabolism	METABOLISM	1.14.13.8	Dimethylaniline_monooxygenase_(N-oxide_forming)				2890	flavin-containing_monooxygenase_activity	molecular_function	GO:0004499
681968	165	Core	10.7374	10.7197	10.7342	10.9273	10.8368	10.8744		0.149054							IPR020946	Flavin_monooxygenase-like	KOG1399	Flavin-containing_monooxygenase	Secondary_metabolites_biosynthesis,_transport_and_catabolism	METABOLISM	1.14.13.8	Dimethylaniline_monooxygenase_(N-oxide_forming)				2890	flavin-containing_monooxygenase_activity	molecular_function	GO:0004499
4125480	165	Core	10.0153	10.0678	9.88005	10.3135	9.80497	9.89345		0.0162735							IPR020946	Flavin_monooxygenase-like	KOG1399	Flavin-containing_monooxygenase	Secondary_metabolites_biosynthesis,_transport_and_catabolism	METABOLISM	1.14.13.8	Dimethylaniline_monooxygenase_(N-oxide_forming)				2890	flavin-containing_monooxygenase_activity	molecular_function	GO:0004499
4179937	166	Core	14.0312	13.9854	14.1001	13.8377	13.5869	13.6223		-0.356634							IPR013026 IPR020683 IPR019734	Tetratricopeptide_repeat-containing_domain Ankyrin_repeat-containing_domain Tetratricopeptide_repeat
4180112	166	Core	15.8782	15.865	15.92	15.6326	15.4872	15.8575		-0.228643
4180242	166	Core	13.2279	12.8877	13.2298	12.5671	12.8594	13.1559		-0.254315							IPR019734	Tetratricopeptide_repeat
4171299	167	Core	11.0946	11.0529	11.0208	11.3523	11.3057	11.5398		0.343146							IPR000073 IPR029058	Alpha/beta_hydrolase_fold-1 Alpha/Beta_hydrolase_fold
4347243	167	Core	11.8668	11.7776	11.9915	11.8509	11.5925	11.8426		-0.116615							IPR000073 IPR029058	Alpha/beta_hydrolase_fold-1 Alpha/Beta_hydrolase_fold
4272547	173	Core	13.4776	13.1327	13.5247	14.0571	14.0462	14.1367		0.701652							IPR025337	Domain_of_unknown_function_DUF4243
10850	174	Core	11.7898	11.7696	11.6523	11.8857	12.0055	11.2642		-0.0187667							IPR011704 IPR025662 IPR002035 IPR003593 IPR027417	ATPase,_dynein-related,_AAA_domain Sigma-54_interaction_domain,_ATP-binding_site_1 von_Willebrand_factor,_type_A AAA+_ATPase_domain P-loop_containing_nucleoside_triphosphate_hydrolase	KOG1808	AAA_ATPase_containing_von_Willebrand_factor_type_A_(vWA)_domain	General_function_prediction_only	POORLY_CHARACTERIZED						10269 162 10082 3736	nucleoside-triphosphatase_activity nucleotide_binding ATPase_activity ATP_binding	molecular_function	GO:0017111 GO:0000166 GO:0016887 GO:0005524
4343591	174	Core	7.96228	7.81582	8.2282	8.23509	8.43365	7.54351		0.0686514
4427183	174	Core	10.3274	10.0996	10.4927	10.2324	10.4669	10.1492		-0.0237702
4606881	174	Core	9.22568	9.42817	9.19861	9.42911	9.23234	8.98894		-0.0673551							IPR000719 IPR017441 IPR008271 IPR002290 IPR011009	Protein_kinase_domain Protein_kinase,_ATP_binding_site Serine/threonine-protein_kinase,_active_site Serine/threonine/dual_specificity_protein_kinase,_catalytic__domain Protein_kinase-like_domain	KOG0586	Serine/threonine_protein_kinase	General_function_prediction_only	POORLY_CHARACTERIZED						4602 3736 3043 3045 3052	protein_amino_acid_phosphorylation ATP_binding protein_kinase_activity protein_serine/threonine_kinase_activity protein_kinase_CK2_activity	biological_process molecular_function	GO:0006468 GO:0005524 GO:0004672 GO:0004674 GO:0004682
4606885	174	Core	10.8856	10.6066	10.8952	10.6412	11.095	10.6002		-0.0170098							IPR011704 IPR025662 IPR002035 IPR003593 IPR027417	ATPase,_dynein-related,_AAA_domain Sigma-54_interaction_domain,_ATP-binding_site_1 von_Willebrand_factor,_type_A AAA+_ATPase_domain P-loop_containing_nucleoside_triphosphate_hydrolase	KOG1808	AAA_ATPase_containing_von_Willebrand_factor_type_A_(vWA)_domain	General_function_prediction_only	POORLY_CHARACTERIZED						10269 162 10082 3736	nucleoside-triphosphatase_activity nucleotide_binding ATPase_activity ATP_binding	molecular_function	GO:0017111 GO:0000166 GO:0016887 GO:0005524
4277139	175	Core	10.9994	10.9356	10.9835	11.1997	11.0556	10.7847		0.0405326							IPR013253 IPR028972	Spc7_kinetochore_protein_domain Kinetochore_protein_Spc7,_C-terminal_domain
4277637	175	Core	10.3344	10.3383	10.2562	10.4741	10.2329	9.8926		-0.109777							IPR013253 IPR028972	Spc7_kinetochore_protein_domain Kinetochore_protein_Spc7,_C-terminal_domain
4291344	175	Core	11.5724	11.5619	11.7374	11.5024	11.7512	11.4164		-0.0672255							IPR013253 IPR028972	Spc7_kinetochore_protein_domain Kinetochore_protein_Spc7,_C-terminal_domain
30260	176	Core	13.6069	13.7909	13.7567	13.6381	13.6662	13.8044		-0.0152366							IPR000277 IPR015424 IPR006235	Cys/Met_metabolism,_pyridoxal_phosphate-dependent_enzyme Pyridoxal_phosphate-dependent_transferase O-acetylhomoserine/O-acetylserine_sulfhydrylase	KOG0053	Cystathionine_beta-lyases/cystathionine_gamma-synthases	Amino_acid_transport_and_metabolism	METABOLISM						13063 4650 9964	pyridoxal_phosphate_binding amino_acid_metabolic_process transferase_activity,_transferring_alkyl_or_aryl_(other_than_methyl)_groups	molecular_function biological_process	GO:0030170 GO:0006520 GO:0016765
4250655	177	Core	11.8917	11.5598	11.8503	11.7186	11.7422	11.5468		-0.0980746			yes				IPR001128	Cytochrome_P450	KOG0156	Cytochrome_P450_CYP2_subfamily	Secondary_metabolites_biosynthesis,_transport_and_catabolism	METABOLISM						12251 4283 3721 2888	heme_binding electron_transport iron_ion_binding monooxygenase_activity	molecular_function biological_process	GO:0020037 GO:0006118 GO:0005506 GO:0004497	yes
4250672	177	Core	13.593	13.6904	13.5442	13.6625	13.8204	13.6109		0.0887153			yes				IPR001128	Cytochrome_P450	KOG0156	Cytochrome_P450_CYP2_subfamily	Secondary_metabolites_biosynthesis,_transport_and_catabolism	METABOLISM						12251 4283 3721 2888	heme_binding electron_transport iron_ion_binding monooxygenase_activity	molecular_function biological_process	GO:0020037 GO:0006118 GO:0005506 GO:0004497	yes
4544506	178	Disp	15.0201	15.0505	15.0259	15.0744	15.415	15.2505		0.214447							IPR003653	Peptidase_C48,_SUMO/Sentrin/Ubl1										5906 4639	cysteine-type_peptidase_activity proteolysis	molecular_function biological_process	GO:0008234 GO:0006508
4231512	179	Core	14.2646	14.5571	14.2862	14.0973	13.9797	13.9042		-0.375541							IPR001128 IPR017972	Cytochrome_P450 Cytochrome_P450,_conserved_site	KOG0156	Cytochrome_P450_CYP2_subfamily	Secondary_metabolites_biosynthesis,_transport_and_catabolism	METABOLISM						12251 4283 3721 2888	heme_binding electron_transport iron_ion_binding monooxygenase_activity	molecular_function biological_process	GO:0020037 GO:0006118 GO:0005506 GO:0004497
4183324	180	Core	15.6883	16.1982	15.7525	16.8864	16.5461	16.6903		0.827918							IPR001128 IPR017972	Cytochrome_P450 Cytochrome_P450,_conserved_site	KOG0156	Cytochrome_P450_CYP2_subfamily	Secondary_metabolites_biosynthesis,_transport_and_catabolism	METABOLISM						12251 4283 3721 2888	heme_binding electron_transport iron_ion_binding monooxygenase_activity	molecular_function biological_process	GO:0020037 GO:0006118 GO:0005506 GO:0004497
466191	185	Core	11.3681	11.3682	11.349	11.297	11.1063	10.8688		-0.271052							IPR018849	Nucleolar_27S_pre-rRNA_processing,_Urb2/Npa2,_C-terminal
1439980	185	Core	11.9455	11.8425	11.9796	11.6571	11.6986	11.546		-0.288677							IPR018849	Nucleolar_27S_pre-rRNA_processing,_Urb2/Npa2,_C-terminal
110519	186	Core	10.2113	10.2822	10.2791	10.3067	10.5207	10.4911		0.181964							IPR011701 IPR020846	Major_facilitator_superfamily Major_facilitator_superfamily_domain	KOG2533	Permease_of_the_major_facilitator_superfamily	Carbohydrate_transport_and_metabolism	METABOLISM
209441	186	Core	10.9538	11.1718	11.1273	10.783	11.1707	11.2846		-0.00488276							IPR011701 IPR020846	Major_facilitator_superfamily Major_facilitator_superfamily_domain	KOG2533	Permease_of_the_major_facilitator_superfamily	Carbohydrate_transport_and_metabolism	METABOLISM
2390451	186	Core	10.8545	10.8885	10.939	10.9638	11.2202	11.1696		0.223843							IPR011701 IPR020846	Major_facilitator_superfamily Major_facilitator_superfamily_domain	KOG2533	Permease_of_the_major_facilitator_superfamily	Carbohydrate_transport_and_metabolism	METABOLISM
4497465	186	Core	10.7543	10.8399	10.9079	10.7345	10.9491	10.9303		0.0372192							IPR011701 IPR020846	Major_facilitator_superfamily Major_facilitator_superfamily_domain	KOG2533	Permease_of_the_major_facilitator_superfamily	Carbohydrate_transport_and_metabolism	METABOLISM
4304087	188	Core	13.6015	13.6838	13.5225	13.304	13.4945	13.5536		-0.151904
4304134	188	Core	14.5231	14.8587	14.5385	14.4835	14.6354	14.5468		-0.0848593
4304162	188	Core	15.0097	15.2288	14.9473	15.0655	15.1166	15.1857		0.0606609
4304213	188	Core	15.655	15.9049	15.6851	15.3062	15.5241	15.572		-0.280901
4309272	188	Core	10.7189	10.7969	10.8424	10.3903	10.6669	10.8428		-0.152758
4245960	191	Core	12.3253	12.2981	12.1848	12.3	12.4106	12.3078		0.0700781			yes				IPR006094 IPR012951 IPR016166	FAD_linked_oxidase,_N-terminal Berberine/berberine-like FAD-binding,_type_2	KOG1231	Proteins_containing_the_FAD_binding_domain	Energy_production_and_conversion	METABOLISM						23919 9710 2290	FAD_binding oxidoreductase_activity catalytic_activity	molecular_function	GO:0050660 GO:0016491 GO:0003824	yes
4302284	191	Core	11.1945	11.2615	11.1717	11.7626	11.1666	11.0856		0.129019			yes				IPR006094 IPR012951 IPR016166	FAD_linked_oxidase,_N-terminal Berberine/berberine-like FAD-binding,_type_2	KOG1231	Proteins_containing_the_FAD_binding_domain	Energy_production_and_conversion	METABOLISM						23919 9710 2290	FAD_binding oxidoreductase_activity catalytic_activity	molecular_function	GO:0050660 GO:0016491 GO:0003824	yes
4302448	191	Core	11.3933	11.2988	11.378	11.4968	11.6158	11.802		0.281463			yes				IPR006094 IPR016166	FAD_linked_oxidase,_N-terminal FAD-binding,_type_2										23919 9710 2290	FAD_binding oxidoreductase_activity catalytic_activity	molecular_function	GO:0050660 GO:0016491 GO:0003824	yes
398792	192	Core	11.9636	11.8933	11.8421	11.7141	11.6901	11.5486		-0.248696							IPR000873 IPR025110 IPR020845	AMP-dependent_synthetase/ligase AMP-binding_enzyme_C-terminal_domain AMP-binding,_conserved_site	KOG1176	Acyl-CoA_synthetase	Lipid_transport_and_metabolism	METABOLISM	6.2.1.12	4-coumarate--CoA_ligase	Flavonoids,_stilbene_and_lignin_biosynthesis	Biosynthesis_of_Secondary_Metabolites	METABOLIC	5830 2290 9491	metabolic_process catalytic_activity 4-coumarate-CoA_ligase_activity	biological_process molecular_function	GO:0008152 GO:0003824 GO:0016207
4177528	192	Core	12.686	12.8201	12.8113	12.6604	12.7197	12.5709		-0.122131							IPR000873 IPR025110 IPR020845	AMP-dependent_synthetase/ligase AMP-binding_enzyme_C-terminal_domain AMP-binding,_conserved_site	KOG1176	Acyl-CoA_synthetase	Lipid_transport_and_metabolism	METABOLISM	6.2.1.12	4-coumarate--CoA_ligase	Flavonoids,_stilbene_and_lignin_biosynthesis	Biosynthesis_of_Secondary_Metabolites	METABOLIC	5830 2290 9491	metabolic_process catalytic_activity 4-coumarate-CoA_ligase_activity	biological_process molecular_function	GO:0008152 GO:0003824 GO:0016207
4218679	192	Core	12.0448	11.4179	12.0083	11.4716	11.3718	11.4836		-0.381354							IPR000873 IPR020845	AMP-dependent_synthetase/ligase AMP-binding,_conserved_site	KOG1176	Acyl-CoA_synthetase	Lipid_transport_and_metabolism	METABOLISM	6.2.1.12	4-coumarate--CoA_ligase	Flavonoids,_stilbene_and_lignin_biosynthesis	Biosynthesis_of_Secondary_Metabolites	METABOLIC	5830 2290 9491	metabolic_process catalytic_activity 4-coumarate-CoA_ligase_activity	biological_process molecular_function	GO:0008152 GO:0003824 GO:0016207
670255	193	Core	13.5537	13.5096	13.4906	13.3644	13.2864	13.3517		-0.183857							IPR002123	Phospholipid/glycerol_acyltransferase										6075 5830	acyltransferase_activity metabolic_process	molecular_function biological_process	GO:0008415 GO:0008152
4273650	193	Core	13.0046	12.5688	12.9919	12.4859	12.7922	12.8217		-0.155151							IPR002123	Phospholipid/glycerol_acyltransferase										6075 5830	acyltransferase_activity metabolic_process	molecular_function biological_process	GO:0008415 GO:0008152
26765	194	Core	11.464	11.5014	11.5518	11.4535	11.2027	11.5322		-0.109654	CE4	CE4	yes				IPR002509 IPR011330	Polysaccharide_deacetylase Glycoside_hydrolase/deacetylase,_beta/alpha-barrel					3.5.1.41	Chitin_deacetylase	Aminosugars_metabolism	Metabolism_of_Complex_Carbohydrates	METABOLIC	10005 4143 2290 2539	hydrolase_activity,_acting_on_carbon-nitrogen_(but_not_peptide)_bonds carbohydrate_metabolic_process catalytic_activity chitin_deacetylase_activity	molecular_function biological_process	GO:0016810 GO:0005975 GO:0003824 GO:0004099	yes
672299	194	Core	16.5422	16.3778	16.6415	16.4525	16.3117	16.4339		-0.121103	CE4		yes				IPR002509 IPR011330	Polysaccharide_deacetylase Glycoside_hydrolase/deacetylase,_beta/alpha-barrel					3.5.1.41	Chitin_deacetylase	Aminosugars_metabolism	Metabolism_of_Complex_Carbohydrates	METABOLIC	10005 4143 2290 2539	hydrolase_activity,_acting_on_carbon-nitrogen_(but_not_peptide)_bonds carbohydrate_metabolic_process catalytic_activity chitin_deacetylase_activity	molecular_function biological_process	GO:0016810 GO:0005975 GO:0003824 GO:0004099	yes
672375	194	Core	11.9023	11.9297	11.9811	12.0706	12.3896	12.3469		0.331323	CE4						IPR002509 IPR011330	Polysaccharide_deacetylase Glycoside_hydrolase/deacetylase,_beta/alpha-barrel										10005 4143 2290	hydrolase_activity,_acting_on_carbon-nitrogen_(but_not_peptide)_bonds carbohydrate_metabolic_process catalytic_activity	molecular_function biological_process	GO:0016810 GO:0005975 GO:0003824
2183275	195	Core	9.22568	8.96285	9.34522	10.0794	9.84495	9.90272		0.764446							IPR003817 IPR022237	Phosphatidylserine_decarboxylase-related Phophatidylserine_decarboxylase	KOG2419	Phosphatidylserine_decarboxylase	Lipid_transport_and_metabolism	METABOLISM	4.1.1.65	Phosphatidylserine_decarboxylase	Glycine,_serine_and_threonine_metabolism Glycerolipid_metabolism	Amino_Acid_Metabolism Metabolism_of_Complex_Lipids	METABOLIC	6286 2983	phospholipid_biosynthetic_process phosphatidylserine_decarboxylase_activity	biological_process molecular_function	GO:0008654 GO:0004609
12558	195	Core	9.24057	9.3933	9.17092	9.40517	9.64074	10.0465		0.429201							IPR003817 IPR022237	Phosphatidylserine_decarboxylase-related Phophatidylserine_decarboxylase	KOG2419	Phosphatidylserine_decarboxylase	Lipid_transport_and_metabolism	METABOLISM	4.1.1.65	Phosphatidylserine_decarboxylase	Glycine,_serine_and_threonine_metabolism Glycerolipid_metabolism	Amino_Acid_Metabolism Metabolism_of_Complex_Lipids	METABOLIC	6286 2983	phospholipid_biosynthetic_process phosphatidylserine_decarboxylase_activity	biological_process molecular_function	GO:0008654 GO:0004609
15305	195	Core	9.88874	9.92636	10.034	9.79368	10.1229	10.1605		0.0759514							IPR003817 IPR022237	Phosphatidylserine_decarboxylase-related Phophatidylserine_decarboxylase	KOG2419	Phosphatidylserine_decarboxylase	Lipid_transport_and_metabolism	METABOLISM	4.1.1.65	Phosphatidylserine_decarboxylase	Glycine,_serine_and_threonine_metabolism Glycerolipid_metabolism	Amino_Acid_Metabolism Metabolism_of_Complex_Lipids	METABOLIC	6286 2983	phospholipid_biosynthetic_process phosphatidylserine_decarboxylase_activity	biological_process molecular_function	GO:0008654 GO:0004609
4303770	197	Core	13.0805	13.1026	13.1742	12.9231	12.8551	12.9954		-0.194608							IPR007484	Peptidase_M28	KOG2195	Transferrin_receptor_and_related_proteins_containing_the_protease-associated_(PA)_domain	Posttranslational_modification,_protein_turnover,_chaperones Inorganic_ion_transport_and_metabolism General_function_prediction_only	CELLULAR_PROCESSES_AND_SIGNALING METABOLISM POORLY_CHARACTERIZED	3.4.11.10	Bacterial_leucyl_aminopeptidase				5905 4639	peptidase_activity proteolysis	molecular_function biological_process	GO:0008233 GO:0006508
1182749	201	Core	11.5	11.5302	11.5138	11.5051	11.674	11.6892		0.10811							IPR000719 IPR008271 IPR002290 IPR011009	Protein_kinase_domain Serine/threonine-protein_kinase,_active_site Serine/threonine/dual_specificity_protein_kinase,_catalytic__domain Protein_kinase-like_domain	KOG0033	Ca2+/calmodulin-dependent_protein_kinase,_EF-Hand_protein_superfamily	Signal_transduction_mechanisms	CELLULAR_PROCESSES_AND_SIGNALING						4602 3736 3043 3045	protein_amino_acid_phosphorylation ATP_binding protein_kinase_activity protein_serine/threonine_kinase_activity	biological_process molecular_function	GO:0006468 GO:0005524 GO:0004672 GO:0004674
1425108	201	Core	11.4279	11.491	11.4013	11.2883	11.4464	11.5232		-0.0207428							IPR000719 IPR008271 IPR002290 IPR011009	Protein_kinase_domain Serine/threonine-protein_kinase,_active_site Serine/threonine/dual_specificity_protein_kinase,_catalytic__domain Protein_kinase-like_domain	KOG0583	Serine/threonine_protein_kinase	Signal_transduction_mechanisms	CELLULAR_PROCESSES_AND_SIGNALING						4602 3736 3043 3045	protein_amino_acid_phosphorylation ATP_binding protein_kinase_activity protein_serine/threonine_kinase_activity	biological_process molecular_function	GO:0006468 GO:0005524 GO:0004672 GO:0004674
2726505	201	Core	12.6788	13.0112	12.592	13.2309	12.7636	12.8601		0.190872							IPR000719 IPR008271 IPR002290 IPR011009	Protein_kinase_domain Serine/threonine-protein_kinase,_active_site Serine/threonine/dual_specificity_protein_kinase,_catalytic__domain Protein_kinase-like_domain	KOG0613	Projectin/twitchin_and_related_proteins	Cytoskeleton	CELLULAR_PROCESSES_AND_SIGNALING						4602 3736 3043 3045	protein_amino_acid_phosphorylation ATP_binding protein_kinase_activity protein_serine/threonine_kinase_activity	biological_process molecular_function	GO:0006468 GO:0005524 GO:0004672 GO:0004674
4156394	201	Core	13.477	13.4509	13.4659	13.812	13.5697	13.533		0.173651							IPR000719 IPR008271 IPR002290 IPR011009	Protein_kinase_domain Serine/threonine-protein_kinase,_active_site Serine/threonine/dual_specificity_protein_kinase,_catalytic__domain Protein_kinase-like_domain	KOG0033	Ca2+/calmodulin-dependent_protein_kinase,_EF-Hand_protein_superfamily	Signal_transduction_mechanisms	CELLULAR_PROCESSES_AND_SIGNALING						4602 3736 3043 3045	protein_amino_acid_phosphorylation ATP_binding protein_kinase_activity protein_serine/threonine_kinase_activity	biological_process molecular_function	GO:0006468 GO:0005524 GO:0004672 GO:0004674
4214410	201	Core	12.8933	13.143	12.9261	13.4247	13.0172	13.1715		0.217017							IPR000719 IPR008271 IPR002290 IPR011009	Protein_kinase_domain Serine/threonine-protein_kinase,_active_site Serine/threonine/dual_specificity_protein_kinase,_catalytic__domain Protein_kinase-like_domain	KOG0033	Ca2+/calmodulin-dependent_protein_kinase,_EF-Hand_protein_superfamily	Signal_transduction_mechanisms	CELLULAR_PROCESSES_AND_SIGNALING						4602 3736 3043 3045	protein_amino_acid_phosphorylation ATP_binding protein_kinase_activity protein_serine/threonine_kinase_activity	biological_process molecular_function	GO:0006468 GO:0005524 GO:0004672 GO:0004674
4317745	201	Core	13.438	13.7215	13.415	13.6016	13.3532	13.4753		-0.0481086							IPR000719 IPR008271 IPR002290 IPR011009	Protein_kinase_domain Serine/threonine-protein_kinase,_active_site Serine/threonine/dual_specificity_protein_kinase,_catalytic__domain Protein_kinase-like_domain	KOG0583	Serine/threonine_protein_kinase	Signal_transduction_mechanisms	CELLULAR_PROCESSES_AND_SIGNALING						4602 3736 3043 3045	protein_amino_acid_phosphorylation ATP_binding protein_kinase_activity protein_serine/threonine_kinase_activity	biological_process molecular_function	GO:0006468 GO:0005524 GO:0004672 GO:0004674
4392588	202	Core	10.9807	10.7375	10.8501	11.6574	11.919	11.838		0.948723	GH16_2						IPR005629 IPR013320	Beta-glucan_synthesis-associated,_SKN1 Concanavalin_A-like_lectin/glucanase_domain
4203236	202	Core	14.9952	14.8131	15.0449	15.0139	14.8808	14.8317		-0.0422654	GH16_2						IPR005629 IPR013320	Beta-glucan_synthesis-associated,_SKN1 Concanavalin_A-like_lectin/glucanase_domain
4487476	202	Core	12.8942	13.0557	12.9149	12.8951	12.9822	12.9212		-0.0220935	GH16_2						IPR005629 IPR013320	Beta-glucan_synthesis-associated,_SKN1 Concanavalin_A-like_lectin/glucanase_domain
4043058	203	Disp	10.8557	10.9378	10.9715	10.8124	10.8853	10.9191		-0.0493865							IPR007743 IPR030385 IPR027417	Immunity-related_GTPases-like IRG-type_guanine_nucleotide-binding_(G)_domain P-loop_containing_nucleoside_triphosphate_hydrolase
4043642	203	Disp	13.5337	13.7473	13.4496	13.8478	13.4728	13.5453		0.0450761							IPR007743 IPR030385 IPR027417	Immunity-related_GTPases-like IRG-type_guanine_nucleotide-binding_(G)_domain P-loop_containing_nucleoside_triphosphate_hydrolase
4063038	203	Disp	11.0318	11.0671	10.9695	10.5179	10.818	10.874		-0.28618							IPR007743 IPR030385 IPR027417	Immunity-related_GTPases-like IRG-type_guanine_nucleotide-binding_(G)_domain P-loop_containing_nucleoside_triphosphate_hydrolase
6834	205	Core	11.0987	11.3167	11.0276	11.5628	11.6237	11.6211		0.454885							IPR001128 IPR017972	Cytochrome_P450 Cytochrome_P450,_conserved_site	KOG0158	Cytochrome_P450_CYP3/CYP5/CYP6/CYP9_subfamilies	Secondary_metabolites_biosynthesis,_transport_and_catabolism	METABOLISM	1.14.13.-	With_NADH_or_NADPH_as_one_donor,_and_incorporation_of_one_atom	Methane_metabolism Phenylalanine_metabolism Ubiquinone_biosynthesis Alkaloid_biosynthesis_I Styrene_degradation Tryptophan_metabolism Androgen_and_estrogen_metabolism Sterol_biosynthesis 1,4-Dichlorobenzene_degradation Tyrosine_metabolism Bile_acid_biosynthesis Flavonoids,_stilbene_and_lignin_biosynthesis Histidine_metabolism gamma-Hexachlorocyclohexane_degradation	Energy_Metabolism Amino_Acid_Metabolism Metabolism_of_Cofactors_and_Vitamins Biosynthesis_of_Secondary_Metabolites Biodegradation_of_Xenobiotics Lipid_Metabolism	METABOLIC	12251 4283 3721 2888 19196 19184 11397 10963 10962 10961 10960 10959 10958 10957 10956 10955 10954 10953 10952 10950 10949 10948 10947 10946 10945 10944 10943 10942 10941 10940 10939 10938 10937 10936 10781 6319	heme_binding electron_transport iron_ion_binding monooxygenase_activity 6-hydroxynicotinate_3-monooxygenase_activity 2-octaprenyl-3-methyl-6-methoxy-1,4-benzoquinol_hydroxylase limonene_monooxygenase_activity toluene_3-monooxygenase_activity phenanthrene_3,4-monooxygenase_activity 2-oxo-delta3-4,5,5-trimethylcyclopentenylacetyl-CoA_1,2-monooxygenase_activity 2-hydroxy-phenylacetate_hydroxylase_ac…	molecular_function biological_process	GO:0020037 GO:0006118 GO:0005506 GO:0004497 GO:0043731 GO:0043719 GO:0019113 GO:0018657 GO:0018656 GO:0018655 GO:0018654 GO:0018653 GO:0018652 GO:0018651 GO:0018650 GO:0018649 GO:0018648 GO:0018647 GO:0018646 GO:0018644 GO:0018643 GO:0018642 GO:0018641 GO:0018640 GO:0018639 GO:0018638 GO:0018637 GO:0018636 GO:0018635 GO:0018634 GO:0018633 GO:0018632 GO:0018631 GO:0018630 GO:0018471 GO:0008688
4348539	205	Core	12.8874	12.9896	12.8618	12.8059	12.9198	13.0256		0.00414682			yes				IPR001128 IPR017972	Cytochrome_P450 Cytochrome_P450,_conserved_site	KOG0156	Cytochrome_P450_CYP2_subfamily	Secondary_metabolites_biosynthesis,_transport_and_catabolism	METABOLISM	1.14.13.-	With_NADH_or_NADPH_as_one_donor,_and_incorporation_of_one_atom	Methane_metabolism Phenylalanine_metabolism Ubiquinone_biosynthesis Alkaloid_biosynthesis_I Styrene_degradation Tryptophan_metabolism Androgen_and_estrogen_metabolism Sterol_biosynthesis 1,4-Dichlorobenzene_degradation Tyrosine_metabolism Bile_acid_biosynthesis Flavonoids,_stilbene_and_lignin_biosynthesis Histidine_metabolism gamma-Hexachlorocyclohexane_degradation	Energy_Metabolism Amino_Acid_Metabolism Metabolism_of_Cofactors_and_Vitamins Biosynthesis_of_Secondary_Metabolites Biodegradation_of_Xenobiotics Lipid_Metabolism	METABOLIC	12251 4283 3721 2888 19196 19184 11397 10963 10962 10961 10960 10959 10958 10957 10956 10955 10954 10953 10952 10950 10949 10948 10947 10946 10945 10944 10943 10942 10941 10940 10939 10938 10937 10936 10781 6319	heme_binding electron_transport iron_ion_binding monooxygenase_activity 6-hydroxynicotinate_3-monooxygenase_activity 2-octaprenyl-3-methyl-6-methoxy-1,4-benzoquinol_hydroxylase limonene_monooxygenase_activity toluene_3-monooxygenase_activity phenanthrene_3,4-monooxygenase_activity 2-oxo-delta3-4,5,5-trimethylcyclopentenylacetyl-CoA_1,2-monooxygenase_activity 2-hydroxy-phenylacetate_hydroxylase_ac…	molecular_function biological_process	GO:0020037 GO:0006118 GO:0005506 GO:0004497 GO:0043731 GO:0043719 GO:0019113 GO:0018657 GO:0018656 GO:0018655 GO:0018654 GO:0018653 GO:0018652 GO:0018651 GO:0018650 GO:0018649 GO:0018648 GO:0018647 GO:0018646 GO:0018644 GO:0018643 GO:0018642 GO:0018641 GO:0018640 GO:0018639 GO:0018638 GO:0018637 GO:0018636 GO:0018635 GO:0018634 GO:0018633 GO:0018632 GO:0018631 GO:0018630 GO:0018471 GO:0008688	yes
685395	207	Core	9.62223	9.87444	9.69311	9.84323	10.0208	9.83479		0.169692
4370160	208	Core	14.626	14.5907	14.6683	14.1965	13.9205	14.0292		-0.57963							IPR008146	Glutamine_synthetase,_catalytic_domain	KOG0683	Glutamine_synthetase	Amino_acid_transport_and_metabolism	METABOLISM	6.3.1.2	Glutamate--ammonia_ligase	Peptidoglycan_biosynthesis Nitrogen_metabolism Glutamate_metabolism	Metabolism_of_Complex_Carbohydrates Energy_Metabolism Amino_Acid_Metabolism	METABOLIC	4924 2762	nitrogen_compound_metabolic_process glutamate-ammonia_ligase_activity	biological_process molecular_function	GO:0006807 GO:0004356
12670	209	Core	10.0389	9.74717	9.7339	9.90941	9.73495	9.35334		-0.174104							IPR019734	Tetratricopeptide_repeat
14985	209	Core	11.7448	11.6006	11.7643	11.6466	11.4008	11.5183		-0.181359							IPR000023 IPR010730 IPR015912	Phosphofructokinase_domain Heterokaryon_incompatibility Phosphofructokinase,_conserved_site	KOG2440	Pyrophosphate-dependent_phosphofructo-1-kinase	Carbohydrate_transport_and_metabolism	METABOLISM						4261 4116 2338	glycolysis 6-phosphofructokinase_complex 6-phosphofructokinase_activity	biological_process cellular_component molecular_function	GO:0006096 GO:0005945 GO:0003872
570660	209	Core	9.46632	9.27987	9.41771	8.84599	8.98282	9.3668		-0.322767							IPR000023	Phosphofructokinase_domain	KOG2440	Pyrophosphate-dependent_phosphofructo-1-kinase	Carbohydrate_transport_and_metabolism	METABOLISM						4261 4116 2338	glycolysis 6-phosphofructokinase_complex 6-phosphofructokinase_activity	biological_process cellular_component molecular_function	GO:0006096 GO:0005945 GO:0003872
689611	209	Core	11.4687	11.3997	11.5034	11.2552	11.4274	11.1163		-0.190985							IPR010730 IPR019734	Heterokaryon_incompatibility Tetratricopeptide_repeat
3272135	209	Core	10.794	10.7488	10.7979	10.895	10.6821	10.5899		-0.0579303
4250156	209	Core	14.3328	14.5167	14.3861	14.419	14.2213	14.1788		-0.138861							IPR000023 IPR009161 IPR015912	Phosphofructokinase_domain 6-phosphofructokinase,_eukaryotic_type Phosphofructokinase,_conserved_site	KOG2440	Pyrophosphate-dependent_phosphofructo-1-kinase	Carbohydrate_transport_and_metabolism	METABOLISM	2.7.1.11	6-phosphofructokinase	Pentose_phosphate_pathway Fructose_and_mannose_metabolism Glycolysis_/_Gluconeogenesis Galactose_metabolism	Carbohydrate_Metabolism	METABOLIC	4261 4116 2338 3930	glycolysis 6-phosphofructokinase_complex 6-phosphofructokinase_activity cytoplasm	biological_process cellular_component molecular_function	GO:0006096 GO:0005945 GO:0003872 GO:0005737
4332858	209	Core	9.35785	9.54541	9.39095	8.76552	9.1195	9.11318		-0.432003							IPR000023	Phosphofructokinase_domain	KOG2440	Pyrophosphate-dependent_phosphofructo-1-kinase	Carbohydrate_transport_and_metabolism	METABOLISM	2.7.1.11	6-phosphofructokinase	Pentose_phosphate_pathway Fructose_and_mannose_metabolism Glycolysis_/_Gluconeogenesis Galactose_metabolism	Carbohydrate_Metabolism	METABOLIC	4261 4116 2338	glycolysis 6-phosphofructokinase_complex 6-phosphofructokinase_activity	biological_process cellular_component molecular_function	GO:0006096 GO:0005945 GO:0003872
4497743	209	Core	10.4716	10.63	10.4588	9.88768	10.3423	10.2964		-0.344662							IPR000023 IPR015912	Phosphofructokinase_domain Phosphofructokinase,_conserved_site	KOG2440	Pyrophosphate-dependent_phosphofructo-1-kinase	Carbohydrate_transport_and_metabolism	METABOLISM	2.7.1.11	6-phosphofructokinase	Pentose_phosphate_pathway Fructose_and_mannose_metabolism Glycolysis_/_Gluconeogenesis Galactose_metabolism	Carbohydrate_Metabolism	METABOLIC	4261 4116 2338	glycolysis 6-phosphofructokinase_complex 6-phosphofructokinase_activity	biological_process cellular_component molecular_function	GO:0006096 GO:0005945 GO:0003872
317140	210	Core	14.4088	14.4021	14.4195	14.5257	14.4178	14.4484		0.0538183							IPR000719 IPR017441 IPR008271 IPR003527 IPR002290 IPR011009	Protein_kinase_domain Protein_kinase,_ATP_binding_site Serine/threonine-protein_kinase,_active_site Mitogen-activated_protein_(MAP)_kinase,_conserved_site Serine/threonine/dual_specificity_protein_kinase,_catalytic__domain Protein_kinase-like_domain	KOG0660	Mitogen-activated_protein_kinase	Signal_transduction_mechanisms	CELLULAR_PROCESSES_AND_SIGNALING						4602 3736 3043 3045 3073	protein_amino_acid_phosphorylation ATP_binding protein_kinase_activity protein_serine/threonine_kinase_activity MAP_kinase_activity	biological_process molecular_function	GO:0006468 GO:0005524 GO:0004672 GO:0004674 GO:0004707
673414	210	Core	11.6608	11.8395	11.7184	11.9889	11.9964	12.0149		0.260485							IPR000719 IPR017441 IPR008271 IPR003527 IPR002290 IPR011009	Protein_kinase_domain Protein_kinase,_ATP_binding_site Serine/threonine-protein_kinase,_active_site Mitogen-activated_protein_(MAP)_kinase,_conserved_site Serine/threonine/dual_specificity_protein_kinase,_catalytic__domain Protein_kinase-like_domain	KOG0660	Mitogen-activated_protein_kinase	Signal_transduction_mechanisms	CELLULAR_PROCESSES_AND_SIGNALING						4602 3736 3043 3045 3073	protein_amino_acid_phosphorylation ATP_binding protein_kinase_activity protein_serine/threonine_kinase_activity MAP_kinase_activity	biological_process molecular_function	GO:0006468 GO:0005524 GO:0004672 GO:0004674 GO:0004707
676666	210	Core	12.4779	12.6091	12.4371	12.6297	12.4026	12.4524		-0.0131111							IPR000719 IPR017441 IPR008271 IPR003527 IPR002290 IPR011009	Protein_kinase_domain Protein_kinase,_ATP_binding_site Serine/threonine-protein_kinase,_active_site Mitogen-activated_protein_(MAP)_kinase,_conserved_site Serine/threonine/dual_specificity_protein_kinase,_catalytic__domain Protein_kinase-like_domain	KOG0660	Mitogen-activated_protein_kinase	Signal_transduction_mechanisms	CELLULAR_PROCESSES_AND_SIGNALING						4602 3736 3043 3045 3073	protein_amino_acid_phosphorylation ATP_binding protein_kinase_activity protein_serine/threonine_kinase_activity MAP_kinase_activity	biological_process molecular_function	GO:0006468 GO:0005524 GO:0004672 GO:0004674 GO:0004707
95029	211	Core	13.8651	13.7391	13.8231	14.0641	13.7739	13.3937		-0.0652289							IPR003959 IPR003593 IPR027417	ATPase,_AAA-type,_core AAA+_ATPase_domain P-loop_containing_nucleoside_triphosphate_hydrolase	KOG1807	Helicases	Replication,_recombination_and_repair	INFORMATION_STORAGE_AND_PROCESSING						10269 162 3736	nucleoside-triphosphatase_activity nucleotide_binding ATP_binding	molecular_function	GO:0017111 GO:0000166 GO:0005524
4246116	211	Core	13.9605	13.7716	13.9561	14.1898	13.9829	13.5709		0.0184759							IPR003959 IPR003593 IPR027417	ATPase,_AAA-type,_core AAA+_ATPase_domain P-loop_containing_nucleoside_triphosphate_hydrolase	KOG1807	Helicases	Replication,_recombination_and_repair	INFORMATION_STORAGE_AND_PROCESSING						10269 162 3736	nucleoside-triphosphatase_activity nucleotide_binding ATP_binding	molecular_function	GO:0017111 GO:0000166 GO:0005524
4246249	211	Core	9.52829	9.68562	9.72916	9.99745	9.42404	9.56342		0.0139463							IPR027417	P-loop_containing_nucleoside_triphosphate_hydrolase	KOG1807	Helicases	Replication,_recombination_and_repair	INFORMATION_STORAGE_AND_PROCESSING
4340797	211	Core	9.53736	9.6048	9.52553	10.0673	9.1957	9.04785		-0.118961							IPR027417	P-loop_containing_nucleoside_triphosphate_hydrolase	KOG1807	Helicases	Replication,_recombination_and_repair	INFORMATION_STORAGE_AND_PROCESSING
4193501	212	Core	12.175	12.3818	12.3261	12.1582	12.0138	12.1676		-0.181109
4359170	212	Core	11.9209	12.164	11.997	11.9538	11.7162	11.8736		-0.179406
4123756	213	Core	10.3292	10.2943	10.3394	10.2468	10.5936	10.5475		0.141706
4123775	213	Core	8.75165	8.76381	8.91535	9.03259	8.88976	8.9059		0.132481
4128363	213	Core	9.29863	9.28334	9.43237	8.81482	9.77453	9.49153		0.0221858
4234755	213	Core	11.0286	10.9928	11.0964	11.2707	11.3377	10.8701		0.120259
4235262	213	Core	9.08017	8.88741	8.98858	9.32576	9.55517	9.04328		0.322686
4235517	213	Core	10.7176	10.6163	10.6288	10.6364	10.7606	10.7089		0.0477974
4235691	213	Core	11.0625	11.2825	11.0722	11.7757	11.4122	11.1112		0.29399
4325186	213	Core	11.0179	11.3344	11.121	11.7832	11.4453	11.0841		0.279788
4341139	213	Core	10.3204	10.3232	10.284	10.7383	10.8599	10.6436		0.438078
4341327	213	Core	10.8581	10.7299	10.6465	10.9075	11.4561	10.6386		0.255885
4490418	213	Core	8.55129	8.26476	8.61488	8.2919	8.96634	8.88224		0.236518
4497000	213	Core	10.3465	10.2908	10.4371	10.4177	10.539	10.516		0.132759
4216088	216	Core	14.8018	14.5709	14.8455	14.5283	14.326	14.3924		-0.323828							IPR004813 IPR004648	Oligopeptide_transporter,_OPT_superfamily Tetrapeptide_transporter,_OPT1/isp4	KOG2262	Sexual_differentiation_process_protein_ISP4	Signal_transduction_mechanisms	CELLULAR_PROCESSES_AND_SIGNALING
4470901	218	Core	12.6379	12.7419	12.6382	13.2716	13.1903	13.2427		0.562165			yes				IPR007657	Glycosyltransferase_AER61,_uncharacterised														yes
102007	218	Core	13.7914	13.9535	13.7837	13.8316	13.9349	13.8475		0.0284917							IPR007657	Glycosyltransferase_AER61,_uncharacterised	KOG4698	Uncharacterized_conserved_protein	Function_unknown	POORLY_CHARACTERIZED
4215353	219	Core	13.2225	13.1671	13.1182	12.6218	12.6738	12.5692		-0.547678							IPR004843 IPR014485 IPR008334 IPR029052	Calcineurin-like_phosphoesterase_domain,_apaH_type Predicted_phosphoesterase,_C1039.02_type 5'-Nucleotidase,_C-terminal Metallo-dependent_phosphatase-like	KOG4419	5'_nucleotidase	Nucleotide_transport_and_metabolism	METABOLISM						9985 6771	hydrolase_activity nucleotide_catabolic_process	molecular_function biological_process	GO:0016787 GO:0009166
4214900	219	Core	14.3747	14.3188	14.3857	13.5817	13.5905	13.495		-0.804			yes				IPR004843 IPR014485 IPR008334 IPR029052	Calcineurin-like_phosphoesterase_domain,_apaH_type Predicted_phosphoesterase,_C1039.02_type 5'-Nucleotidase,_C-terminal Metallo-dependent_phosphatase-like	KOG4419	5'_nucleotidase	Nucleotide_transport_and_metabolism	METABOLISM						9985 6771	hydrolase_activity nucleotide_catabolic_process	molecular_function biological_process	GO:0016787 GO:0009166	yes
4214985	219	Core	12.1871	12.0758	12.1926	11.6163	11.9281	11.7248		-0.395421			yes				IPR008334 IPR029052	5'-Nucleotidase,_C-terminal Metallo-dependent_phosphatase-like	KOG4419	5'_nucleotidase	Nucleotide_transport_and_metabolism	METABOLISM						9985 6771	hydrolase_activity nucleotide_catabolic_process	molecular_function biological_process	GO:0016787 GO:0009166	yes
4215141	219	Core	12.4353	12.4978	12.4934	12.481	12.7979	12.6441		0.165461							IPR008334 IPR029052	5'-Nucleotidase,_C-terminal Metallo-dependent_phosphatase-like	KOG4419	5'_nucleotidase	Nucleotide_transport_and_metabolism	METABOLISM						9985 6771	hydrolase_activity nucleotide_catabolic_process	molecular_function biological_process	GO:0016787 GO:0009166
4215220	219	Core	11.0709	11.092	11.1778	10.7229	11.0146	11.0962		-0.168956							IPR008334 IPR029052	5'-Nucleotidase,_C-terminal Metallo-dependent_phosphatase-like	KOG4419	5'_nucleotidase	Nucleotide_transport_and_metabolism	METABOLISM						9985 6771	hydrolase_activity nucleotide_catabolic_process	molecular_function biological_process	GO:0016787 GO:0009166
4215439	219	Core	12.5941	12.496	12.701	12.1467	12.491	12.39		-0.254473			yes				IPR004843 IPR014485 IPR008334 IPR029052	Calcineurin-like_phosphoesterase_domain,_apaH_type Predicted_phosphoesterase,_C1039.02_type 5'-Nucleotidase,_C-terminal Metallo-dependent_phosphatase-like	KOG4419	5'_nucleotidase	Nucleotide_transport_and_metabolism	METABOLISM						9985 6771	hydrolase_activity nucleotide_catabolic_process	molecular_function biological_process	GO:0016787 GO:0009166	yes
4354142	221	Disp	12.0464	12.5259	12.3036	12.9894	13.6034	12.8768		0.864584							IPR007125 IPR019809 IPR001951 IPR009072	Histone_core Histone_H4,_conserved_site Histone_H4 Histone-fold	KOG3467	Histone_H4	Chromatin_structure_and_dynamics	INFORMATION_STORAGE_AND_PROCESSING						4484 3838 2176 587	nucleosome_assembly nucleus DNA_binding nucleosome	biological_process cellular_component molecular_function	GO:0006334 GO:0005634 GO:0003677 GO:0000786
683108	221	Disp	16.7296	16.7969	16.6965	16.6615	16.4208	16.5748		-0.188588							IPR007125 IPR019809 IPR001951 IPR009072	Histone_core Histone_H4,_conserved_site Histone_H4 Histone-fold	KOG3467	Histone_H4	Chromatin_structure_and_dynamics	INFORMATION_STORAGE_AND_PROCESSING						4484 3838 2176 587	nucleosome_assembly nucleus DNA_binding nucleosome	biological_process cellular_component molecular_function	GO:0006334 GO:0005634 GO:0003677 GO:0000786
684443	221	Disp	13.401	13.7406	13.4631	14.0505	14.8037	14.045		0.764864							IPR007125 IPR019809 IPR001951 IPR009072	Histone_core Histone_H4,_conserved_site Histone_H4 Histone-fold	KOG3467	Histone_H4	Chromatin_structure_and_dynamics	INFORMATION_STORAGE_AND_PROCESSING						4484 3838 2176 587	nucleosome_assembly nucleus DNA_binding nucleosome	biological_process cellular_component molecular_function	GO:0006334 GO:0005634 GO:0003677 GO:0000786
598581	222	Core	16.0741	16.6747	16.1927	16.616	15.3618	15.5623		-0.467143							IPR000873 IPR009081 IPR001031 IPR020845 IPR020802 IPR029058	AMP-dependent_synthetase/ligase Acyl_carrier_protein-like Thioesterase AMP-binding,_conserved_site Polyketide_synthase,_thioesterase_domain Alpha/Beta_hydrolase_fold	KOG1176	Acyl-CoA_synthetase	Lipid_transport_and_metabolism	METABOLISM	6.2.1.12	4-coumarate--CoA_ligase	Flavonoids,_stilbene_and_lignin_biosynthesis	Biosynthesis_of_Secondary_Metabolites	METABOLIC	5830 2290 9986 6667 9491	metabolic_process catalytic_activity hydrolase_activity,_acting_on_ester_bonds biosynthetic_process 4-coumarate-CoA_ligase_activity	biological_process molecular_function	GO:0008152 GO:0003824 GO:0016788 GO:0009058 GO:0016207
4050704	222	Core	10.6894	11.056	10.6995	11.0948	10.5073	10.4691		-0.124542							IPR000873 IPR009081 IPR001031 IPR020845 IPR020802 IPR029058	AMP-dependent_synthetase/ligase Acyl_carrier_protein-like Thioesterase AMP-binding,_conserved_site Polyketide_synthase,_thioesterase_domain Alpha/Beta_hydrolase_fold	KOG1176	Acyl-CoA_synthetase	Lipid_transport_and_metabolism	METABOLISM	6.2.1.12	4-coumarate--CoA_ligase	Flavonoids,_stilbene_and_lignin_biosynthesis	Biosynthesis_of_Secondary_Metabolites	METABOLIC	5830 2290 9986 6667 9491	metabolic_process catalytic_activity hydrolase_activity,_acting_on_ester_bonds biosynthetic_process 4-coumarate-CoA_ligase_activity	biological_process molecular_function	GO:0008152 GO:0003824 GO:0016788 GO:0009058 GO:0016207
4250440	224	Core	14.387	14.367	14.4757	14.3665	14.4495	14.5076		0.0312938							IPR007052 IPR008978	CS_domain HSP20-like_chaperone	KOG2265	Nuclear_distribution_protein_NUDC	Signal_transduction_mechanisms	CELLULAR_PROCESSES_AND_SIGNALING	2.7.6.2	Thiamine_pyrophosphokinase	Thiamine_metabolism	Metabolism_of_Cofactors_and_Vitamins	METABOLIC	3148	thiamin_diphosphokinase_activity	molecular_function	GO:0004788
118570	225	Core	10.5692	10.7362	10.6452	10.5186	10.6274	10.9673		0.0542314
180257	225	Core	10.4088	10.94	10.5232	10.8281	10.539	10.4335		-0.0237606
4312354	225	Core	10.0559	9.71928	10.0961	9.8265	10.0138	10.0556		0.00821755
4362690	225	Core	10.4446	10.9256	10.5979	10.4438	10.6281	10.6008		-0.0984589
4407021	225	Core	10.4842	10.7223	10.7796	10.9295	10.8776	10.9661		0.262358
104405	227	Core	13.9763	13.8212	13.9972	13.8535	14.0648	14.0612		0.0616248	GH27	GH27					IPR000111 IPR017853	Glycoside_hydrolase,_clan_GH-D Glycoside_hydrolase_superfamily	KOG2366	Alpha-D-galactosidase_(melibiase)	Carbohydrate_transport_and_metabolism	METABOLISM	3.2.1.22	Alpha-galactosidase	Galactose_metabolism Glycerolipid_metabolism Globoside_metabolism Sphingoglycolipid_metabolism	Carbohydrate_Metabolism Metabolism_of_Complex_Lipids	METABOLIC	4143 2933 2936	carbohydrate_metabolic_process hydrolase_activity,_hydrolyzing_O-glycosyl_compounds alpha-galactosidase_activity	biological_process molecular_function	GO:0005975 GO:0004553 GO:0004557
1189951	227	Core	8.28305	7.5655	8.2282	7.61032	8.7427	8.53097		0.269083	GH27						IPR000111 IPR017853	Glycoside_hydrolase,_clan_GH-D Glycoside_hydrolase_superfamily	KOG2366	Alpha-D-galactosidase_(melibiase)	Carbohydrate_transport_and_metabolism	METABOLISM	3.2.1.22	Alpha-galactosidase	Galactose_metabolism Glycerolipid_metabolism Globoside_metabolism Sphingoglycolipid_metabolism	Carbohydrate_Metabolism Metabolism_of_Complex_Lipids	METABOLIC	4143 2933 2936	carbohydrate_metabolic_process hydrolase_activity,_hydrolyzing_O-glycosyl_compounds alpha-galactosidase_activity	biological_process molecular_function	GO:0005975 GO:0004553 GO:0004557
1431766	227	Core	7.53716	7.76713	7.54494	8.20211	7.28674	8.27996		0.306531	GH27						IPR000111 IPR017853	Glycoside_hydrolase,_clan_GH-D Glycoside_hydrolase_superfamily	KOG2366	Alpha-D-galactosidase_(melibiase)	Carbohydrate_transport_and_metabolism	METABOLISM	3.2.1.22	Alpha-galactosidase	Galactose_metabolism Glycerolipid_metabolism Globoside_metabolism Sphingoglycolipid_metabolism	Carbohydrate_Metabolism Metabolism_of_Complex_Lipids	METABOLIC	4143 2933 2936	carbohydrate_metabolic_process hydrolase_activity,_hydrolyzing_O-glycosyl_compounds alpha-galactosidase_activity	biological_process molecular_function	GO:0005975 GO:0004553 GO:0004557
11055	228	Core	10.1116	10.3366	10.2229	10.3976	10.5936	10.6136		0.311287							IPR013594	Dynein_heavy_chain,_domain-1	KOG3595	Dyneins,_heavy_chain	Cytoskeleton	CELLULAR_PROCESSES_AND_SIGNALING
100838	228	Core	12.4862	12.4597	12.568	12.5231	12.4935	12.4681		-0.00970111							IPR013594	Dynein_heavy_chain,_domain-1	KOG3595	Dyneins,_heavy_chain	Cytoskeleton	CELLULAR_PROCESSES_AND_SIGNALING
4292037	228	Core	13.0436	13.0104	13.0656	13.0033	12.9618	12.7335		-0.140335							IPR013594	Dynein_heavy_chain,_domain-1	KOG3595	Dyneins,_heavy_chain	Cytoskeleton	CELLULAR_PROCESSES_AND_SIGNALING
4223049	229	Core	11.7376	12.2175	11.8132	11.6948	11.7315	11.6584		-0.227871							IPR001155	NADH:flavin_oxidoreductase/NADH_oxidase,_N-terminal	KOG0134	NADH:flavin_oxidoreductase/12-oxophytodienoate_reductase	Energy_production_and_conversion General_function_prediction_only	METABOLISM POORLY_CHARACTERIZED	1.3.1.42	12-oxophytodienoate_reductase				9710 7744 9836	oxidoreductase_activity FMN_binding 12-oxophytodienoate_reductase_activity	molecular_function	GO:0016491 GO:0010181 GO:0016629
4223141	229	Core	12.5555	12.6893	12.3928	13.0273	13.0832	12.9307		0.467845							IPR001155	NADH:flavin_oxidoreductase/NADH_oxidase,_N-terminal	KOG0134	NADH:flavin_oxidoreductase/12-oxophytodienoate_reductase	Energy_production_and_conversion General_function_prediction_only	METABOLISM POORLY_CHARACTERIZED	1.3.1.42	12-oxophytodienoate_reductase				9710 7744 9836	oxidoreductase_activity FMN_binding 12-oxophytodienoate_reductase_activity	molecular_function	GO:0016491 GO:0010181 GO:0016629
4573526	229	Core	11.0467	11.4414	11.0908	10.9736	10.8391	10.7802		-0.328713							IPR001155	NADH:flavin_oxidoreductase/NADH_oxidase,_N-terminal	KOG0134	NADH:flavin_oxidoreductase/12-oxophytodienoate_reductase	Energy_production_and_conversion General_function_prediction_only	METABOLISM POORLY_CHARACTERIZED	1.3.1.42	12-oxophytodienoate_reductase				9710 7744 9836	oxidoreductase_activity FMN_binding 12-oxophytodienoate_reductase_activity	molecular_function	GO:0016491 GO:0010181 GO:0016629
4194769	230	Core	14.5848	14.6399	14.596	14.8056	14.649	14.6241		0.0859854							IPR002553 IPR011710 IPR029446 IPR016460 IPR016024	Clathrin/coatomer_adaptor,_adaptin-like,_N-terminal Coatomer_beta_subunit,_C-terminal Coatomer_beta_subunit,_appendage_platform_domain Coatomer_beta_subunit_(COPB1) Armadillo-type_fold	KOG1058	Vesicle_coat_complex_COPI,_beta_subunit	Intracellular_trafficking,_secretion,_and_vesicular_transport	CELLULAR_PROCESSES_AND_SIGNALING						13011 9480 4994 4595 3727 13020 6212 3530 3708	membrane_coat vesicle-mediated_transport intracellular_protein_transport protein_complex_assembly protein_binding COPI_vesicle_coat protein_transporter_activity structural_molecule_activity binding	cellular_component biological_process molecular_function	GO:0030117 GO:0016192 GO:0006886 GO:0006461 GO:0005515 GO:0030126 GO:0008565 GO:0005198 GO:0005488
674633	231	Core	13.2786	13.2986	13.1978	13.4542	13.2237	13.1139		0.00562806							IPR006909 IPR006910	Rad21/Rec8-like_protein,_C-terminal,_eukaryotic Rad21/Rec8-like_protein,_N-terminal	KOG1213	Sister_chromatid_cohesion_complex_Cohesin,_subunit_RAD21/SCC1	Cell_cycle_control,_cell_division,_chromosome_partitioning	METABOLISM						224	nuclear_chromosome	cellular_component	GO:0000228
4306147	232	Disp	13.5563	13.7668	13.5774	14.0929	14.028	14.2356		0.485304
6799	233	Disp	9.89346	9.94618	9.91595	9.87147	10.277	10.3337		0.24217
672364	233	Disp	14.2652	14.438	14.2132	14.5089	14.172	14.5914		0.118609
4352899	234	Core	8.68246	8.58995	8.77062	9.35605	9.80728	9.65602		0.925439							IPR001509	NAD-dependent_epimerase/dehydratase,_N-terminal_domain	KOG1502	Flavonol_reductase/cinnamoyl-CoA_reductase	Defense_mechanisms	CELLULAR_PROCESSES_AND_SIGNALING						23921 19375 2290 19356	coenzyme_binding cellular_metabolic_process catalytic_activity methylglyoxal_reductase_(NADPH-dependent)_activity	molecular_function biological_process	GO:0050662 GO:0044237 GO:0003824 GO:0043892
111991	234	Core	10.3204	10.1055	10.3144	10.2021	10.5431	10.6852		0.23009							IPR001509	NAD-dependent_epimerase/dehydratase,_N-terminal_domain	KOG1502	Flavonol_reductase/cinnamoyl-CoA_reductase	Defense_mechanisms	CELLULAR_PROCESSES_AND_SIGNALING						23921 19375 2290 19356	coenzyme_binding cellular_metabolic_process catalytic_activity methylglyoxal_reductase_(NADPH-dependent)_activity	molecular_function biological_process	GO:0050662 GO:0044237 GO:0003824 GO:0043892
4218175	235	Core	14.9557	15.4717	15.0143	16.0211	15.4341	15.5512		0.521583			yes				IPR001128	Cytochrome_P450	KOG0156	Cytochrome_P450_CYP2_subfamily	Secondary_metabolites_biosynthesis,_transport_and_catabolism	METABOLISM						12251 4283 3721 2888 16609	heme_binding electron_transport iron_ion_binding monooxygenase_activity 25-hydroxycholesterol_7alpha-hydroxylase_activity	molecular_function biological_process	GO:0020037 GO:0006118 GO:0005506 GO:0004497 GO:0033783	yes
4270769	239	Core	12.5044	12.6526	12.5388	13.3002	13.1992	13.2159		0.67316							IPR001019 IPR011025 IPR027417	Guanine_nucleotide_binding_protein_(G-protein),_alpha_subunit G_protein_alpha_subunit,_helical_insertion P-loop_containing_nucleoside_triphosphate_hydrolase	KOG0082	G-protein_alpha_subunit_(small_G_protein_superfamily)	Cell_cycle_control,_cell_division,_chromosome_partitioning Signal_transduction_mechanisms	METABOLISM CELLULAR_PROCESSES_AND_SIGNALING						11290 5270 3228 5250	guanyl_nucleotide_binding G-protein_coupled_receptor_protein_signaling_pathway signal_transducer_activity signal_transduction	molecular_function biological_process	GO:0019001 GO:0007186 GO:0004871 GO:0007165
4271134	239	Core	12.5758	12.6221	12.5513	12.8095	12.7243	12.6405		0.141719							IPR001019 IPR011025 IPR027417	Guanine_nucleotide_binding_protein_(G-protein),_alpha_subunit G_protein_alpha_subunit,_helical_insertion P-loop_containing_nucleoside_triphosphate_hydrolase	KOG0082	G-protein_alpha_subunit_(small_G_protein_superfamily)	Cell_cycle_control,_cell_division,_chromosome_partitioning Signal_transduction_mechanisms	METABOLISM CELLULAR_PROCESSES_AND_SIGNALING						11290 5270 3228 5250	guanyl_nucleotide_binding G-protein_coupled_receptor_protein_signaling_pathway signal_transducer_activity signal_transduction	molecular_function biological_process	GO:0019001 GO:0007186 GO:0004871 GO:0007165
1188763	240	Core	11.5914	11.4195	11.5798	11.1303	11.2232	11.2241		-0.337704	GH55	GH55	yes				IPR011050	Pectin_lyase_fold/virulence_factor					3.2.1.58	Glucan_1,3-beta-glucosidase	Starch_and_sucrose_metabolism	Metabolism_of_Complex_Carbohydrates	METABOLIC	2744	glucan_1,3-beta-glucosidase_activity	molecular_function	GO:0004338	yes
4279670	240	Core	12.8072	12.661	12.8454	12.979	12.6846	12.6123		-0.0125529	GH55	GH55	yes				IPR011050	Pectin_lyase_fold/virulence_factor					3.2.1.58	Glucan_1,3-beta-glucosidase	Starch_and_sucrose_metabolism	Metabolism_of_Complex_Carbohydrates	METABOLIC	2744	glucan_1,3-beta-glucosidase_activity	molecular_function	GO:0004338	yes
4293132	240	Core	12.7993	12.527	12.7629	12.7741	12.7026	12.5829		-0.00988947	GH55	GH55	yes				IPR011050	Pectin_lyase_fold/virulence_factor					3.2.1.58	Glucan_1,3-beta-glucosidase	Starch_and_sucrose_metabolism	Metabolism_of_Complex_Carbohydrates	METABOLIC	2744	glucan_1,3-beta-glucosidase_activity	molecular_function	GO:0004338	yes
4494580	240	Core	11.1627	10.9476	11.2011	10.7618	10.8858	10.9401		-0.24121	GH55	GH55	yes				IPR011050	Pectin_lyase_fold/virulence_factor					3.2.1.58	Glucan_1,3-beta-glucosidase	Starch_and_sucrose_metabolism	Metabolism_of_Complex_Carbohydrates	METABOLIC	2744	glucan_1,3-beta-glucosidase_activity	molecular_function	GO:0004338	yes
605388	241	Disp	11.138	10.9758	11.0553	11.244	11.5238	11.3196		0.306116							IPR010730	Heterokaryon_incompatibility
606598	241	Disp	10.4153	10.7324	10.5966	10.7402	10.871	10.6416		0.169486							IPR010730	Heterokaryon_incompatibility
1773660	241	Disp	7.3439	8.27176	7.72714	7.78871	7.35162	7.72545		-0.159005
2950459	241	Disp	9.29506	9.20873	8.99649	9.20891	9.29472	8.73152		-0.0883749							IPR010730	Heterokaryon_incompatibility
2951026	241	Disp	12.3418	12.5808	12.3163	12.3645	12.194	12.2622		-0.139365							IPR010730	Heterokaryon_incompatibility
4326124	241	Disp	12.0938	12.029	12.2516	12.2153	12.5283	12.4115		0.260205							IPR010730	Heterokaryon_incompatibility
13295	242	Disp	11.3075	11.2241	11.3058	11.2431	11.3115	11.1658		-0.0390642							IPR000719 IPR017441 IPR008271 IPR002290 IPR011009	Protein_kinase_domain Protein_kinase,_ATP_binding_site Serine/threonine-protein_kinase,_active_site Serine/threonine/dual_specificity_protein_kinase,_catalytic__domain Protein_kinase-like_domain	KOG0694	Serine/threonine_protein_kinase	Signal_transduction_mechanisms	CELLULAR_PROCESSES_AND_SIGNALING						4602 3736 3043 3045	protein_amino_acid_phosphorylation ATP_binding protein_kinase_activity protein_serine/threonine_kinase_activity	biological_process molecular_function	GO:0006468 GO:0005524 GO:0004672 GO:0004674
682648	242	Disp	11.8279	11.5902	11.8093	11.5815	11.5517	11.2984		-0.265264							IPR000719 IPR017441 IPR008271 IPR002290 IPR011009	Protein_kinase_domain Protein_kinase,_ATP_binding_site Serine/threonine-protein_kinase,_active_site Serine/threonine/dual_specificity_protein_kinase,_catalytic__domain Protein_kinase-like_domain	KOG0694	Serine/threonine_protein_kinase	Signal_transduction_mechanisms	CELLULAR_PROCESSES_AND_SIGNALING						4602 3736 3043 3045 4123 3058	protein_amino_acid_phosphorylation ATP_binding protein_kinase_activity protein_serine/threonine_kinase_activity cAMP-dependent_protein_kinase_complex cAMP-dependent_protein_kinase_activity	biological_process molecular_function cellular_component	GO:0006468 GO:0005524 GO:0004672 GO:0004674 GO:0005952 GO:0004691
682678	242	Disp	10.7595	10.6232	10.6527	10.3483	10.6209	10.5394		-0.175607							IPR000719 IPR017441 IPR008271 IPR002290 IPR011009	Protein_kinase_domain Protein_kinase,_ATP_binding_site Serine/threonine-protein_kinase,_active_site Serine/threonine/dual_specificity_protein_kinase,_catalytic__domain Protein_kinase-like_domain	KOG0694	Serine/threonine_protein_kinase	Signal_transduction_mechanisms	CELLULAR_PROCESSES_AND_SIGNALING						4602 3736 3043 3045	protein_amino_acid_phosphorylation ATP_binding protein_kinase_activity protein_serine/threonine_kinase_activity	biological_process molecular_function	GO:0006468 GO:0005524 GO:0004672 GO:0004674
4123670	242	Disp	10.8015	10.3265	10.7128	10.5748	10.5889	10.4335		-0.0811901							IPR000719 IPR017441 IPR008271 IPR002290 IPR011009	Protein_kinase_domain Protein_kinase,_ATP_binding_site Serine/threonine-protein_kinase,_active_site Serine/threonine/dual_specificity_protein_kinase,_catalytic__domain Protein_kinase-like_domain	KOG0694	Serine/threonine_protein_kinase	Signal_transduction_mechanisms	CELLULAR_PROCESSES_AND_SIGNALING						4602 3736 3043 3045 4123 3058	protein_amino_acid_phosphorylation ATP_binding protein_kinase_activity protein_serine/threonine_kinase_activity cAMP-dependent_protein_kinase_complex cAMP-dependent_protein_kinase_activity	biological_process molecular_function cellular_component	GO:0006468 GO:0005524 GO:0004672 GO:0004674 GO:0005952 GO:0004691
4498748	242	Disp	10.451	10.1612	10.1922	10.0673	10.3359	10.0017		-0.133169							IPR000719 IPR017441 IPR008271 IPR002290 IPR011009	Protein_kinase_domain Protein_kinase,_ATP_binding_site Serine/threonine-protein_kinase,_active_site Serine/threonine/dual_specificity_protein_kinase,_catalytic__domain Protein_kinase-like_domain	KOG0694	Serine/threonine_protein_kinase	Signal_transduction_mechanisms	CELLULAR_PROCESSES_AND_SIGNALING						4602 3736 3043 3045 3066 3065 3064	protein_amino_acid_phosphorylation ATP_binding protein_kinase_activity protein_serine/threonine_kinase_activity calcium-independent_protein_kinase_C_activity calcium-dependent_protein_kinase_C_activity protein_kinase_C_activity	biological_process molecular_function	GO:0006468 GO:0005524 GO:0004672 GO:0004674 GO:0004699 GO:0004698 GO:0004697
4202322	243	Core	12.2688	12.2874	12.3483	12.3742	12.2259	12.0242		-0.0933669							IPR029058	Alpha/Beta_hydrolase_fold					3.1.1.3	Triacylglycerol_lipase	Glycerolipid_metabolism	Metabolism_of_Complex_Lipids	METABOLIC	3166	triacylglycerol_lipase_activity	molecular_function	GO:0004806
4202689	243	Core	13.3023	13.3277	13.4002	13.28	13.305	13.2924		-0.0508924							IPR012908 IPR029058	GPI_inositol-deacylase_PGAP1-like Alpha/Beta_hydrolase_fold					3.1.1.3	Triacylglycerol_lipase	Glycerolipid_metabolism	Metabolism_of_Complex_Lipids	METABOLIC	14070 9986 4994 4636 3166	intrinsic_to_endoplasmic_reticulum_membrane hydrolase_activity,_acting_on_ester_bonds intracellular_protein_transport GPI_anchor_metabolic_process triacylglycerol_lipase_activity	cellular_component molecular_function biological_process	GO:0031227 GO:0016788 GO:0006886 GO:0006505 GO:0004806
4249131	243	Core	12.4963	12.3655	12.5513	12.3781	12.3346	12.228		-0.157439							IPR012908 IPR029058	GPI_inositol-deacylase_PGAP1-like Alpha/Beta_hydrolase_fold					3.1.1.3	Triacylglycerol_lipase	Glycerolipid_metabolism	Metabolism_of_Complex_Lipids	METABOLIC	14070 9986 4994 4636 3166	intrinsic_to_endoplasmic_reticulum_membrane hydrolase_activity,_acting_on_ester_bonds intracellular_protein_transport GPI_anchor_metabolic_process triacylglycerol_lipase_activity	cellular_component molecular_function biological_process	GO:0031227 GO:0016788 GO:0006886 GO:0006505 GO:0004806
57036	244	Core	9.25896	9.68037	9.48393	9.02004	9.13064	9.40761		-0.288324							IPR010730	Heterokaryon_incompatibility
4236765	244	Core	10.4857	10.6874	10.4284	10.7743	10.8973	10.8051		0.29172							IPR010730	Heterokaryon_incompatibility
4237222	244	Core	11.0885	11.2685	11.1864	11.1186	11.1049	11.1141		-0.0686204							IPR010730	Heterokaryon_incompatibility
4326140	244	Core	10.0453	9.90176	9.74569	10.339	10.2836	10.0773		0.335741							IPR010730	Heterokaryon_incompatibility
4490519	244	Core	9.64479	9.74717	9.6735	9.45888	9.73252	9.72698		-0.0490252							IPR010730	Heterokaryon_incompatibility
4497176	244	Core	10.1633	10.3565	10.1053	10.2504	10.2474	10.1883		0.0203694							IPR010730	Heterokaryon_incompatibility
4287371	245	Core	13.8626	13.9284	13.9288	13.8814	14.1449	14.1953		0.167288							IPR006076 IPR023209	FAD_dependent_oxidoreductase D-amino-acid_oxidase	KOG3923	D-aspartate_oxidase	Amino_acid_transport_and_metabolism	METABOLISM	1.4.3.3	D-amino_acid_oxidase	Arginine_and_proline_metabolism Glycine,_serine_and_threonine_metabolism D-Arginine_and_D-ornithine_metabolism	Amino_Acid_Metabolism Metabolism_of_Other_Amino_Acids	METABOLIC	9710 2350	oxidoreductase_activity D-amino-acid_oxidase_activity	molecular_function	GO:0016491 GO:0003884
677173	246	Core	10.5499	10.6649	10.6935	11.0625	10.9945	11.1616		0.436749							IPR013094 IPR029058	Alpha/beta_hydrolase_fold-3 Alpha/Beta_hydrolase_fold					3.1.1.-	Carboxylic_ester_hydrolases	2,4-Dichlorobenzoate_degradation Pentose_and_glucuronate_interconversions Butanoate_metabolism	Biodegradation_of_Xenobiotics Carbohydrate_Metabolism	METABOLIC	9985 5830 11036 11035 11034 11033 9570 2994	hydrolase_activity metabolic_process butyrolactone_hydrolase_activity 3,4-dihydrocoumarin_hydrolase_activity sulfolactone_hydrolase_activity 1-oxa-2-oxocycloheptane_lactonase_activity lipase_activity phospholipase_activity	molecular_function biological_process	GO:0016787 GO:0008152 GO:0018734 GO:0018733 GO:0018732 GO:0018731 GO:0016298 GO:0004620
4259679	246	Core	11.0297	11.1482	11.1873	11.4538	11.5743	11.6391		0.434005							IPR013094 IPR029058	Alpha/beta_hydrolase_fold-3 Alpha/Beta_hydrolase_fold					3.1.1.-	Carboxylic_ester_hydrolases	2,4-Dichlorobenzoate_degradation Pentose_and_glucuronate_interconversions Butanoate_metabolism	Biodegradation_of_Xenobiotics Carbohydrate_Metabolism	METABOLIC	9985 5830 11036 11035 11034 11033 9570 2994	hydrolase_activity metabolic_process butyrolactone_hydrolase_activity 3,4-dihydrocoumarin_hydrolase_activity sulfolactone_hydrolase_activity 1-oxa-2-oxocycloheptane_lactonase_activity lipase_activity phospholipase_activity	molecular_function biological_process	GO:0016787 GO:0008152 GO:0018734 GO:0018733 GO:0018732 GO:0018731 GO:0016298 GO:0004620
4362097	246	Core	10.4982	10.5516	10.6983	10.4648	10.3189	10.6596		-0.101595			yes				IPR013094 IPR002168 IPR029058	Alpha/beta_hydrolase_fold-3 Lipase,_GDXG,_active_site Alpha/Beta_hydrolase_fold	KOG1515	Arylacetamide_deacetylase	Defense_mechanisms	CELLULAR_PROCESSES_AND_SIGNALING						9985 5830	hydrolase_activity metabolic_process	molecular_function biological_process	GO:0016787 GO:0008152	yes
4626686	246	Core	10.5911	10.7908	10.6338	10.8118	10.7516	10.6945		0.0806961							IPR013094 IPR002168 IPR029058	Alpha/beta_hydrolase_fold-3 Lipase,_GDXG,_active_site Alpha/Beta_hydrolase_fold	KOG1515	Arylacetamide_deacetylase	Defense_mechanisms	CELLULAR_PROCESSES_AND_SIGNALING						9985 5830	hydrolase_activity metabolic_process	molecular_function biological_process	GO:0016787 GO:0008152
355298	247	Core	10.4137	10.3499	10.3032	10.2549	9.80033	10.1744		-0.279044							IPR011701 IPR020846	Major_facilitator_superfamily Major_facilitator_superfamily_domain	KOG2563	Permease_of_the_major_facilitator_superfamily	General_function_prediction_only	POORLY_CHARACTERIZED
674645	247	Core	14.0473	14.057	13.9673	13.9865	13.9101	14.155		-0.00667408							IPR011701 IPR020846	Major_facilitator_superfamily Major_facilitator_superfamily_domain	KOG2563	Permease_of_the_major_facilitator_superfamily	General_function_prediction_only	POORLY_CHARACTERIZED
4216861	248	Core	14.031	14.2432	13.9497	13.7694	13.8357	13.8979		-0.240282
9022	249	Core	9.58188	9.19038	9.61817	8.93117	9.25117	9.34718		-0.286972							IPR000537	UbiA_prenyltransferase_family										9321 3032	integral_to_membrane prenyltransferase_activity	cellular_component molecular_function	GO:0016021 GO:0004659
274042	249	Core	8.53327	8.82693	8.62512	8.37971	8.35355	8.66574		-0.195441			yes				IPR000537	UbiA_prenyltransferase_family										9321 3032	integral_to_membrane prenyltransferase_activity	cellular_component molecular_function	GO:0016021 GO:0004659	yes
4340164	249	Core	10.4316	10.2202	10.5382	9.96615	10.174	10.3448		-0.235017							IPR000537	UbiA_prenyltransferase_family										9321 3032	integral_to_membrane prenyltransferase_activity	cellular_component molecular_function	GO:0016021 GO:0004659
4588422	249	Core	7.30194	7.23405	7.38538	6.68817	7.09542	7.23209		-0.301899			yes				IPR000537	UbiA_prenyltransferase_family										9321 3032	integral_to_membrane prenyltransferase_activity	cellular_component molecular_function	GO:0016021 GO:0004659	yes
4287848	250	Core	14.065	13.7212	14.1493	13.6565	13.708	13.8114		-0.253168							IPR007087 IPR017907 IPR001841 IPR015880	Zinc_finger,_C2H2 Zinc_finger,_RING-type,_conserved_site Zinc_finger,_RING-type Zinc_finger,_C2H2-like	KOG1721	FOG:_Zn-finger	General_function_prediction_only	POORLY_CHARACTERIZED						5939 3727 3827 2175	zinc_ion_binding protein_binding intracellular nucleic_acid_binding	molecular_function cellular_component	GO:0008270 GO:0005515 GO:0005622 GO:0003676
3604506	251	Core	10.5544	10.3954	10.3472	10.4217	10.3886	10.3193		-0.0558048							IPR010730	Heterokaryon_incompatibility
4269473	251	Core	14.2194	14.0776	14.122	14.0492	13.9305	13.4991		-0.31339							IPR010730	Heterokaryon_incompatibility
4187209	252	Core	11.9029	12.4153	11.9499	12.9409	12.8529	13.059		0.861575							IPR000358 IPR030475 IPR009078	Ribonucleotide_reductase_small_subunit Ribonucleotide_reductase_small_subunit,_acitve_site Ferritin-like_superfamily	KOG1567	Ribonucleotide_reductase,_beta_subunit	Nucleotide_transport_and_metabolism	METABOLISM	1.17.4.1	Ribonucleoside-diphosphate_reductase	Pyrimidine_metabolism Purine_metabolism	Nucleotide_Metabolism	METABOLIC	6791 3114 21336 9710	deoxyribonucleoside_diphosphate_metabolic_process ribonucleoside-diphosphate_reductase_activity transition_metal_ion_binding oxidoreductase_activity	biological_process molecular_function	GO:0009186 GO:0004748 GO:0046914 GO:0016491
151150	252	Core	13.0144	12.9672	13.0699	12.7343	12.9513	12.9839		-0.127302							IPR000358 IPR030475 IPR009078	Ribonucleotide_reductase_small_subunit Ribonucleotide_reductase_small_subunit,_acitve_site Ferritin-like_superfamily	KOG1567	Ribonucleotide_reductase,_beta_subunit	Nucleotide_transport_and_metabolism	METABOLISM	1.17.4.1	Ribonucleoside-diphosphate_reductase	Pyrimidine_metabolism Purine_metabolism	Nucleotide_Metabolism	METABOLIC	6791 3114 21336 9710	deoxyribonucleoside_diphosphate_metabolic_process ribonucleoside-diphosphate_reductase_activity transition_metal_ion_binding oxidoreductase_activity	biological_process molecular_function	GO:0009186 GO:0004748 GO:0046914 GO:0016491
579243	253	Disp	13.4618	13.454	13.5094	13.4945	13.5958	13.6802		0.115123							IPR006073 IPR027417	GTP_binding_domain P-loop_containing_nucleoside_triphosphate_hydrolase										3737	GTP_binding	molecular_function	GO:0005525
4261648	253	Disp	13.386	13.3131	13.4031	13.5631	13.5633	13.5001		0.174731							IPR006073 IPR027417	GTP_binding_domain P-loop_containing_nucleoside_triphosphate_hydrolase										3737	GTP_binding	molecular_function	GO:0005525
681881	254	Core	15.3928	14.9518	15.328	14.8731	14.8583	14.7873		-0.384584							IPR001199 IPR009075 IPR006091 IPR013786 IPR006089 IPR018506 IPR009100	Cytochrome_b5-like_heme/steroid_binding_domain Acyl-CoA_dehydrogenase/oxidase_C-terminal Acyl-CoA_oxidase/dehydrogenase,_central_domain Acyl-CoA_dehydrogenase/oxidase,_N-terminal Acyl-CoA_dehydrogenase,_conserved_site Cytochrome_b5,_heme-binding_site Acyl-CoA_dehydrogenase/oxidase,_N-terminal_and_middle_domain	KOG0141	Isovaleryl-CoA_dehydrogenase	Amino_acid_transport_and_metabolism Lipid_transport_and_metabolism	METABOLISM	1.3.99.-	With_other_acceptors	Sphingoglycolipid_metabolism Sterol_biosynthesis Bile_acid_biosynthesis	Metabolism_of_Complex_Lipids Lipid_Metabolism	METABOLIC	21336 12251 4283 2443 9834 5830 23919 19294 19284 11393 10258 10126	transition_metal_ion_binding heme_binding electron_transport acyl-CoA_dehydrogenase_activity oxidoreductase_activity,_acting_on_the_CH-CH_group_of_donors metabolic_process FAD_binding thiol-driven_fumarate_reductase_activity propionyl-CoA_dehydrogenase_activity acyl-CoA_reductase_activity very-long-chain-acyl-CoA_dehydrogenase_activity short-branched-chain-acyl-CoA_dehydrogenase_activity	molecular_function biological_process	GO:0046914 GO:0020037 GO:0006118 GO:0003995 GO:0016627 GO:0008152 GO:0050660 GO:0043830 GO:0043820 GO:0019109 GO:0017099 GO:0016937
4182062	254	Core	13.9073	13.5405	13.8589	13.7075	13.641	13.7007		-0.0858725							IPR001199 IPR009075 IPR006091 IPR013786 IPR006089 IPR009100	Cytochrome_b5-like_heme/steroid_binding_domain Acyl-CoA_dehydrogenase/oxidase_C-terminal Acyl-CoA_oxidase/dehydrogenase,_central_domain Acyl-CoA_dehydrogenase/oxidase,_N-terminal Acyl-CoA_dehydrogenase,_conserved_site Acyl-CoA_dehydrogenase/oxidase,_N-terminal_and_middle_domain	KOG0141	Isovaleryl-CoA_dehydrogenase	Amino_acid_transport_and_metabolism Lipid_transport_and_metabolism	METABOLISM	1.3.99.-	With_other_acceptors	Sphingoglycolipid_metabolism Sterol_biosynthesis Bile_acid_biosynthesis	Metabolism_of_Complex_Lipids Lipid_Metabolism	METABOLIC	21336 12251 4283 2443 9834 5830 23919 19294 19284 11393 10258 10126	transition_metal_ion_binding heme_binding electron_transport acyl-CoA_dehydrogenase_activity oxidoreductase_activity,_acting_on_the_CH-CH_group_of_donors metabolic_process FAD_binding thiol-driven_fumarate_reductase_activity propionyl-CoA_dehydrogenase_activity acyl-CoA_reductase_activity very-long-chain-acyl-CoA_dehydrogenase_activity short-branched-chain-acyl-CoA_dehydrogenase_activity	molecular_function biological_process	GO:0046914 GO:0020037 GO:0006118 GO:0003995 GO:0016627 GO:0008152 GO:0050660 GO:0043830 GO:0043820 GO:0019109 GO:0017099 GO:0016937
4287339	260	Core	15.1617	15.0364	15.1867	14.9964	14.7363	14.8717		-0.260101			yes		S10; Serine carboxypeptidase		IPR001563 IPR018202 IPR029058	Peptidase_S10,_serine_carboxypeptidase Peptidase_S10,_serine_carboxypeptidase,_active_site Alpha/Beta_hydrolase_fold	KOG1282	Serine_carboxypeptidases_(lysosomal_cathepsin_A)	Amino_acid_transport_and_metabolism Posttranslational_modification,_protein_turnover,_chaperones	METABOLISM CELLULAR_PROCESSES_AND_SIGNALING	3.4.16.5	Carboxypeptidase_C				4639 2623 2685 2624	proteolysis serine_carboxypeptidase_activity vacuolar_carboxypeptidase_Y carboxypeptidase_C_activity	biological_process molecular_function	GO:0006508 GO:0004185 GO:0004258 GO:0004186	yes
1794698	261	Core	12.428	12.2865	12.5388	12.2609	11.9576	12.0192		-0.338547							IPR010730	Heterokaryon_incompatibility
4298557	262	Core	14.7244	14.6411	14.7365	14.5848	14.3493	14.4699		-0.232667							IPR002028 IPR001926 IPR018204 IPR006653 IPR011060 IPR006654	Tryptophan_synthase,_alpha_chain Tryptophan_synthase_beta_subunit-like_PLP-dependent_enzyme Tryptophan_synthase,_alpha_chain,_active_site Tryptophan_synthase,_beta_chain,_conserved_site Ribulose-phosphate_binding_barrel Tryptophan_synthase,_beta_chain	KOG1395	Tryptophan_synthase_beta_chain	Amino_acid_transport_and_metabolism	METABOLISM	4.2.1.20	Tryptophan_synthase	Phenylalanine,_tyrosine_and_tryptophan_biosynthesis	Amino_Acid_Metabolism	METABOLIC	13063 5830 2290 4698 3194	pyridoxal_phosphate_binding metabolic_process catalytic_activity tryptophan_metabolic_process tryptophan_synthase_activity	molecular_function biological_process	GO:0030170 GO:0008152 GO:0003824 GO:0006568 GO:0004834
24515	263	Core	15.1888	15.0157	15.2243	14.8586	14.9286	15.0716		-0.189988
679885	265	Core	11.8953	12.105	11.9656	11.9862	11.8775	11.9625		-0.0465431							IPR001199 IPR000262 IPR018506 IPR008259 IPR012133	Cytochrome_b5-like_heme/steroid_binding_domain FMN-dependent_dehydrogenase Cytochrome_b5,_heme-binding_site FMN-dependent_alpha-hydroxy_acid_dehydrogenase,_active_site Alpha-hydroxy_acid_dehydrogenase,_FMN-dependent	KOG0538	Glycolate_oxidase	Energy_production_and_conversion	METABOLISM	1.1.2.3	L-lactate_dehydrogenase_(cytochrome)	Pyruvate_metabolism	Carbohydrate_Metabolism	METABOLIC	9710 4283 21336 12251 7744 2854	oxidoreductase_activity electron_transport transition_metal_ion_binding heme_binding FMN_binding L-lactate_dehydrogenase_(cytochrome)_activity	molecular_function biological_process	GO:0016491 GO:0006118 GO:0046914 GO:0020037 GO:0010181 GO:0004460
4217124	265	Core	13.0808	13.1023	12.9867	13.5047	13.2157	13.2814		0.277319							IPR001199 IPR000262 IPR008259 IPR012133	Cytochrome_b5-like_heme/steroid_binding_domain FMN-dependent_dehydrogenase FMN-dependent_alpha-hydroxy_acid_dehydrogenase,_active_site Alpha-hydroxy_acid_dehydrogenase,_FMN-dependent	KOG0538	Glycolate_oxidase	Energy_production_and_conversion	METABOLISM	1.1.2.3	L-lactate_dehydrogenase_(cytochrome)	Pyruvate_metabolism	Carbohydrate_Metabolism	METABOLIC	9710 4283 21336 12251 7744 2854	oxidoreductase_activity electron_transport transition_metal_ion_binding heme_binding FMN_binding L-lactate_dehydrogenase_(cytochrome)_activity	molecular_function biological_process	GO:0016491 GO:0006118 GO:0046914 GO:0020037 GO:0010181 GO:0004460
4245690	267	Core	14.2932	14.2629	14.3045	14.3335	14.421	14.6323		0.175419							IPR002562 IPR012337	3'-5'_exonuclease_domain Ribonuclease_H-like_domain	KOG2405	Predicted_3'-5'_exonuclease	Replication,_recombination_and_repair	INFORMATION_STORAGE_AND_PROCESSING						6068 4301 3827 2175	3'-5'_exonuclease_activity nucleobase,_nucleoside,_nucleotide_and_nucleic_acid_metabolic_process intracellular nucleic_acid_binding	molecular_function biological_process cellular_component	GO:0008408 GO:0006139 GO:0005622 GO:0003676
4247097	269	Core	12.2922	12.2283	12.4051	12.1539	12.3085	12.1316		-0.110527			yes				IPR011678 IPR018391 IPR011047	Domain_of_unknown_function_DUF1620 Pyrrolo-quinoline_quinone_beta-propeller_repeat Quinonprotein_alcohol_dehydrogenase-like_superfamily	KOG2103	Uncharacterized_conserved_protein	Function_unknown	POORLY_CHARACTERIZED										yes
4339967	269	Core	12.327	12.2555	12.4839	12.2614	12.3266	12.2724		-0.0687082			yes				IPR011678 IPR018391 IPR011047	Domain_of_unknown_function_DUF1620 Pyrrolo-quinoline_quinone_beta-propeller_repeat Quinonprotein_alcohol_dehydrogenase-like_superfamily	KOG2103	Uncharacterized_conserved_protein	Function_unknown	POORLY_CHARACTERIZED										yes
687783	270	Core	8.78757	8.84581	8.48594	8.83408	8.90498	8.3919		0.00387572
4175802	270	Core	8.52721	8.86445	8.60973	8.80265	8.61373	8.85298		0.0893265
675832	271	Core	15.0858	15.2262	15.0432	15.6094	15.1115	15.0942		0.153317							IPR024041 IPR018047 IPR001905	Ammonium_transporter_AmtB-like_domain Ammonium_transporter,_conserved_site Ammonium_transporter	KOG0682	Ammonia_permease	Inorganic_ion_transport_and_metabolism	METABOLISM						9320 6171 4927	membrane ammonium_transmembrane_transporter_activity transport	cellular_component molecular_function biological_process	GO:0016020 GO:0008519 GO:0006810
110542	272	Core	8.73597	8.56168	8.36282	8.39276	8.92643	8.25123		-0.0300188							IPR018712 IPR029058	Domain_of_unknown_function_DUF2235 Alpha/Beta_hydrolase_fold
1160501	272	Core	10.1515	10.0837	10.1922	9.81927	10.1945	10.1039		-0.103298							IPR016024	Armadillo-type_fold										3708	binding	molecular_function	GO:0005488
4041173	272	Core	9.23314	9.05497	9.20204	9.11363	9.29802	8.58849		-0.16334							IPR018712 IPR029058	Domain_of_unknown_function_DUF2235 Alpha/Beta_hydrolase_fold
4322172	272	Core	10.8115	10.6529	10.7945	10.4794	10.8989	10.7567		-0.0413141							IPR016024	Armadillo-type_fold										3708	binding	molecular_function	GO:0005488
10576	273	Core	13.1768	12.9103	13.2328	12.7944	12.8543	12.8249		-0.282086							IPR018957 IPR000571 IPR002867 IPR006058 IPR017907 IPR001841	Zinc_finger,_C3HC4_RING-type Zinc_finger,_CCCH-type Zinc_finger,_C6HC-type 2Fe-2S_ferredoxin,_iron-sulphur_binding_site Zinc_finger,_RING-type,_conserved_site Zinc_finger,_RING-type	KOG1812	Predicted_E3_ubiquitin_ligase	Posttranslational_modification,_protein_turnover,_chaperones	CELLULAR_PROCESSES_AND_SIGNALING						5939 2175 3727 6664 4283	zinc_ion_binding nucleic_acid_binding protein_binding electron_carrier_activity electron_transport	molecular_function biological_process	GO:0008270 GO:0003676 GO:0005515 GO:0009055 GO:0006118
678304	279	Core	10.2394	10.2822	10.2807	10.5253	10.2534	10.5799		0.18544							IPR023801	Histone_deacetylase_domain	KOG1342	Histone_deacetylase_complex,_catalytic_component_RPD3	Chromatin_structure_and_dynamics	INFORMATION_STORAGE_AND_PROCESSING
4172032	279	Core	8.81766	8.74382	8.53021	9.37096	9.28645	8.78718		0.450964							IPR023801	Histone_deacetylase_domain	KOG1342	Histone_deacetylase_complex,_catalytic_component_RPD3	Chromatin_structure_and_dynamics	INFORMATION_STORAGE_AND_PROCESSING
4298138	280	Core	13.0818	12.5906	13.0526	12.7096	12.6938	13.0583		-0.0877965							IPR019257 IPR017804 IPR017805	Histidine-specific_methyltransferase,_SAM-dependent Methyltransferase_EgtD-like SAM-dependent_methyltransferase,_EsaF-type,_putative
4298546	280	Core	12.4219	12.0119	12.3495	11.7695	12.1616	12.3319		-0.173437							IPR019257 IPR017804 IPR017805	Histidine-specific_methyltransferase,_SAM-dependent Methyltransferase_EgtD-like SAM-dependent_methyltransferase,_EsaF-type,_putative
677717	282	Core	13.3096	13.449	13.3295	13.0956	13.1088	13.2787		-0.201659							IPR011701 IPR020846	Major_facilitator_superfamily Major_facilitator_superfamily_domain	KOG2615	Permease_of_the_major_facilitator_superfamily	General_function_prediction_only	POORLY_CHARACTERIZED
4485833	282	Core	11.5291	11.5719	11.7907	11.341	11.8421	11.9195		0.0703349							IPR011701 IPR020846	Major_facilitator_superfamily Major_facilitator_superfamily_domain	KOG2615	Permease_of_the_major_facilitator_superfamily	General_function_prediction_only	POORLY_CHARACTERIZED
4287942	284	Core	14.4229	14.3832	14.4153	14.8703	14.4436	14.3833		0.158607							IPR000873 IPR009081 IPR013120 IPR025110 IPR014397 IPR006162 IPR020845 IPR020806 IPR010071 IPR010080	AMP-dependent_synthetase/ligase Acyl_carrier_protein-like Male_sterility,_NAD-binding AMP-binding_enzyme_C-terminal_domain L-aminoadipate-semialdehyde_dehydrogenase Phosphopantetheine_attachment_site AMP-binding,_conserved_site Polyketide_synthase,_phosphopantetheine-binding_domain Amino_acid_adenylation_domain Thioester_reductase-like_domain	KOG1178	Non-ribosomal_peptide_synthetase/alpha-aminoadipate_reductase_and_related_enzymes	Secondary_metabolites_biosynthesis,_transport_and_catabolism	METABOLISM	1.2.1.31	Aminoadipate-semialdehyde_dehydrogenase	Lysine_biosynthesis Lysine_degradation	Amino_Acid_Metabolism	METABOLIC	5830 2290 14021 10069 2485 4120	metabolic_process catalytic_activity phosphopantetheine_binding ligase_activity L-aminoadipate-semialdehyde_dehydrogenase_activity aminoadipate-semialdehyde_dehydrogenase_complex	biological_process molecular_function cellular_component	GO:0008152 GO:0003824 GO:0031177 GO:0016874 GO:0004043 GO:0005949
4288079	284	Core	12.8184	12.7601	12.8561	13.1706	12.7903	12.8357		0.12071							IPR000873 IPR009081 IPR013120 IPR025110 IPR014397 IPR006162 IPR020845 IPR020806 IPR010071 IPR010080	AMP-dependent_synthetase/ligase Acyl_carrier_protein-like Male_sterility,_NAD-binding AMP-binding_enzyme_C-terminal_domain L-aminoadipate-semialdehyde_dehydrogenase Phosphopantetheine_attachment_site AMP-binding,_conserved_site Polyketide_synthase,_phosphopantetheine-binding_domain Amino_acid_adenylation_domain Thioester_reductase-like_domain	KOG1178	Non-ribosomal_peptide_synthetase/alpha-aminoadipate_reductase_and_related_enzymes	Secondary_metabolites_biosynthesis,_transport_and_catabolism	METABOLISM	1.2.1.31	Aminoadipate-semialdehyde_dehydrogenase	Lysine_biosynthesis Lysine_degradation	Amino_Acid_Metabolism	METABOLIC	5830 2290 14021 10069 2485 4120	metabolic_process catalytic_activity phosphopantetheine_binding ligase_activity L-aminoadipate-semialdehyde_dehydrogenase_activity aminoadipate-semialdehyde_dehydrogenase_complex	biological_process molecular_function cellular_component	GO:0008152 GO:0003824 GO:0031177 GO:0016874 GO:0004043 GO:0005949
4288145	284	Core	10.3361	10.222	10.2229	10.6351	9.99466	10.2797		0.0427979									KOG1178	Non-ribosomal_peptide_synthetase/alpha-aminoadipate_reductase_and_related_enzymes	Secondary_metabolites_biosynthesis,_transport_and_catabolism	METABOLISM	1.2.1.31	Aminoadipate-semialdehyde_dehydrogenase	Lysine_biosynthesis Lysine_degradation	Amino_Acid_Metabolism	METABOLIC	4120 2485	aminoadipate-semialdehyde_dehydrogenase_complex L-aminoadipate-semialdehyde_dehydrogenase_activity	cellular_component molecular_function	GO:0005949 GO:0004043
190018	285	Disp	12.3755	12.4373	12.1661	12.2727	12.3426	12.298		-0.0218464							IPR027417	P-loop_containing_nucleoside_triphosphate_hydrolase
280507	285	Disp	11.6497	11.8762	11.6194	11.945	11.7491	11.6209		0.0565822							IPR006073 IPR027417	GTP_binding_domain P-loop_containing_nucleoside_triphosphate_hydrolase										3737	GTP_binding	molecular_function	GO:0005525
4234401	285	Disp	11.9046	11.8098	11.6918	11.627	11.8185	11.7286		-0.0773956							IPR027417	P-loop_containing_nucleoside_triphosphate_hydrolase
4234518	285	Disp	12.1337	12.2391	12.0672	12.1416	12.2723	12.1322		0.0353667							IPR027417	P-loop_containing_nucleoside_triphosphate_hydrolase
4236220	285	Disp	10.6056	10.7601	10.549	10.2095	10.5172	10.4555		-0.244136							IPR027417	P-loop_containing_nucleoside_triphosphate_hydrolase
4341667	285	Disp	11.4295	11.6282	11.359	11.1815	11.5506	11.2808		-0.134594							IPR027417	P-loop_containing_nucleoside_triphosphate_hydrolase
4228637	286	Core	12.5197	12.4726	12.559	12.4819	12.3296	12.4331		-0.102247
684655	287	Core	10.6812	10.3728	10.5025	11.9406	10.5652	10.6501		0.533124							IPR002227 IPR008922	Tyrosinase_copper-binding_domain Uncharacterised_domain,_di-copper_centre					1.14.18.1	Monophenol_monooxygenase	Alkaloid_biosynthesis_I Riboflavin_metabolism Tyrosine_metabolism Flavonoids,_stilbene_and_lignin_biosynthesis	Biosynthesis_of_Secondary_Metabolites Metabolism_of_Cofactors_and_Vitamins Amino_Acid_Metabolism	METABOLIC	9710 5830 2894	oxidoreductase_activity metabolic_process monophenol_monooxygenase_activity	molecular_function biological_process	GO:0016491 GO:0008152 GO:0004503
4488836	287	Core	10.6312	10.7069	10.6565	10.9676	10.9391	11.0617		0.324596							IPR002227 IPR008922	Tyrosinase_copper-binding_domain Uncharacterised_domain,_di-copper_centre					1.14.18.1	Monophenol_monooxygenase	Alkaloid_biosynthesis_I Riboflavin_metabolism Tyrosine_metabolism Flavonoids,_stilbene_and_lignin_biosynthesis	Biosynthesis_of_Secondary_Metabolites Metabolism_of_Cofactors_and_Vitamins Amino_Acid_Metabolism	METABOLIC	9710 5830 2894	oxidoreductase_activity metabolic_process monophenol_monooxygenase_activity	molecular_function biological_process	GO:0016491 GO:0008152 GO:0004503
676370	288	Core	13.7066	13.5153	13.7259	13.5149	13.6257	13.6047		-0.0675336							IPR011701 IPR020846	Major_facilitator_superfamily Major_facilitator_superfamily_domain	KOG0255	Synaptic_vesicle_transporter_SVOP_and_related_transporters_(major_facilitator_superfamily)	General_function_prediction_only	POORLY_CHARACTERIZED
4159790	288	Core	12.104	12.4581	12.1002	12.7147	12.5886	12.5668		0.402578							IPR011701 IPR005829 IPR020846	Major_facilitator_superfamily Sugar_transporter,_conserved_site Major_facilitator_superfamily_domain	KOG0255	Synaptic_vesicle_transporter_SVOP_and_related_transporters_(major_facilitator_superfamily)	General_function_prediction_only	POORLY_CHARACTERIZED						9320 4927 3546	membrane transport transporter_activity	cellular_component biological_process molecular_function	GO:0016020 GO:0006810 GO:0005215
4327587	289	Core	13.1246	12.7945	13.1461	12.61	12.1067	12.2954		-0.684348							IPR011701 IPR020846	Major_facilitator_superfamily Major_facilitator_superfamily_domain	KOG3098	Uncharacterized_conserved_protein	Function_unknown	POORLY_CHARACTERIZED
26604	289	Core	9.18393	9.27291	9.08448	9.31209	9.30295	9.21409		0.0959338							IPR011701 IPR020846	Major_facilitator_superfamily Major_facilitator_superfamily_domain	KOG3098	Uncharacterized_conserved_protein	Function_unknown	POORLY_CHARACTERIZED
646424	289	Core	14.9446	14.5718	15.0026	14.419	14.0487	14.3307		-0.573528							IPR011701 IPR020846	Major_facilitator_superfamily Major_facilitator_superfamily_domain	KOG3098	Uncharacterized_conserved_protein	Function_unknown	POORLY_CHARACTERIZED
4336661	289	Core	9.96467	9.88132	9.81443	10.0571	9.5593	9.45764		-0.195478							IPR010291 IPR020846	Ion_channel_regulatory_protein,_UNC-93 Major_facilitator_superfamily_domain	KOG3098	Uncharacterized_conserved_protein	Function_unknown	POORLY_CHARACTERIZED
4302673	290	Core	13.2339	13.2727	13.2601	13.2282	13.3086	13.5831		0.117699			yes				IPR001128	Cytochrome_P450	KOG0684	Cytochrome_P450	Secondary_metabolites_biosynthesis,_transport_and_catabolism	METABOLISM						12251 4283 3721 2888 16609	heme_binding electron_transport iron_ion_binding monooxygenase_activity 25-hydroxycholesterol_7alpha-hydroxylase_activity	molecular_function biological_process	GO:0020037 GO:0006118 GO:0005506 GO:0004497 GO:0033783	yes
30178	291	Core	13.3711	13.3131	13.465	13.2353	13.1814	13.1834		-0.183038							IPR000008 IPR001711 IPR000909 IPR015359 IPR002048 IPR017946	C2_domain Phospholipase_C,_phosphatidylinositol-specific,_Y_domain Phospholipase_C,_phosphatidylinositol-specific_,_X_domain Phospholipase_C,_phosphoinositol-specific,_EF-hand-like EF-hand_domain PLC-like_phosphodiesterase,_TIM_beta/alpha-barrel_domain	KOG0169	Phosphoinositide-specific_phospholipase_C	Signal_transduction_mechanisms	CELLULAR_PROCESSES_AND_SIGNALING	3.1.4.11	1-phosphatidylinositol-4,5-bisphosphate_phosphodiesterase	Inositol_phosphate_metabolism	Metabolism_of_Complex_Lipids	METABOLIC	5323 5250 3003 4758 2830 3724	intracellular_signaling_cascade signal_transduction phospholipase_C_activity lipid_metabolic_process phosphoinositide_phospholipase_C_activity calcium_ion_binding	biological_process molecular_function	GO:0007242 GO:0007165 GO:0004629 GO:0006629 GO:0004435 GO:0005509
682616	292	Core	14.5426	14.6712	14.5643	14.5085	14.6008	14.5001		-0.0562622							IPR006073 IPR027417	GTP_binding_domain P-loop_containing_nucleoside_triphosphate_hydrolase										3737	GTP_binding	molecular_function	GO:0005525
4306702	293	Core	14.4684	14.2662	14.5522	14.1603	14.2638	14.2367		-0.208659							IPR001594 IPR020683 IPR002110	Zinc_finger,_DHHC-type,_palmitoyltransferase Ankyrin_repeat-containing_domain Ankyrin_repeat	KOG0509	Ankyrin_repeat_and_DHHC-type_Zn-finger_domain_containing_proteins	General_function_prediction_only	POORLY_CHARACTERIZED						5939	zinc_ion_binding	molecular_function	GO:0008270
4263156	294	Disp	11.9518	11.6234	11.8784	11.3808	11.5959	11.8354		-0.213818
17020	295	Core	14.9227	14.4986	14.9977	14.3939	14.203	14.3075		-0.504874							IPR006153	Cation/H+_exchanger	KOG1650	Predicted_K+/H+-antiporter	Inorganic_ion_transport_and_metabolism	METABOLISM						9321 8649 4993	integral_to_membrane solute:hydrogen_antiporter_activity regulation_of_pH	cellular_component molecular_function biological_process	GO:0016021 GO:0015299 GO:0006885
4344917	295	Core	14.0543	14.3644	14.177	14.6007	13.8768	14.0824		-0.0119275							IPR006153	Cation/H+_exchanger	KOG1650	Predicted_K+/H+-antiporter	Inorganic_ion_transport_and_metabolism	METABOLISM						9321 8649 4993	integral_to_membrane solute:hydrogen_antiporter_activity regulation_of_pH	cellular_component molecular_function biological_process	GO:0016021 GO:0015299 GO:0006885
657582	301	Core	14.3119	14.2542	14.268	14.1913	14.2146	14.2402		-0.0626696							IPR001199 IPR005804 IPR009160 IPR018506 IPR001522	Cytochrome_b5-like_heme/steroid_binding_domain Fatty_acid_desaturase,_type_1 Delta-9_acyl-CoA_desaturase,_haem/steroid_binding_domain-containing Cytochrome_b5,_heme-binding_site Fatty_acid_desaturase,_type_1,_C-terminal	KOG1600	Fatty_acid_desaturase	Lipid_transport_and_metabolism	METABOLISM						21336 12251 9320 4761 3972 3721 3129 9710	transition_metal_ion_binding heme_binding membrane fatty_acid_biosynthetic_process endoplasmic_reticulum iron_ion_binding stearoyl-CoA_9-desaturase_activity oxidoreductase_activity	molecular_function cellular_component biological_process	GO:0046914 GO:0020037 GO:0016020 GO:0006633 GO:0005783 GO:0005506 GO:0004768 GO:0016491
678233	301	Core	15.6958	15.6933	15.7025	15.7502	15.7597	15.6402		0.0194658							IPR001199 IPR005804 IPR009160 IPR018506 IPR001522	Cytochrome_b5-like_heme/steroid_binding_domain Fatty_acid_desaturase,_type_1 Delta-9_acyl-CoA_desaturase,_haem/steroid_binding_domain-containing Cytochrome_b5,_heme-binding_site Fatty_acid_desaturase,_type_1,_C-terminal	KOG1600	Fatty_acid_desaturase	Lipid_transport_and_metabolism	METABOLISM						21336 12251 9320 4761 3972 3721 3129 9710	transition_metal_ion_binding heme_binding membrane fatty_acid_biosynthetic_process endoplasmic_reticulum iron_ion_binding stearoyl-CoA_9-desaturase_activity oxidoreductase_activity	molecular_function cellular_component biological_process	GO:0046914 GO:0020037 GO:0016020 GO:0006633 GO:0005783 GO:0005506 GO:0004768 GO:0016491
97150	302	Core	13.897	13.6153	13.9537	13.6977	13.6123	13.5395		-0.205536							IPR001895 IPR000651 IPR023578	Ras_guanine-nucleotide_exchange_factors_catalytic_domain Ras-like_guanine_nucleotide_exchange_factor,_N-terminal Ras_guanine_nucleotide_exchange_factor_domain	KOG3417	Ras1_guanine_nucleotide_exchange_factor	Signal_transduction_mechanisms	CELLULAR_PROCESSES_AND_SIGNALING						24310 3827 3421 5344	regulation_of_small_GTPase_mediated_signal_transduction intracellular guanyl-nucleotide_exchange_factor_activity small_GTPase_mediated_signal_transduction	biological_process cellular_component molecular_function	GO:0051056 GO:0005622 GO:0005085 GO:0007264
9140	303	Core	11.7044	11.6498	11.7614	11.772	11.8772	12.0275		0.187032							IPR013130 IPR013112 IPR017927 IPR017938	Ferric_reductase_transmembrane_component-like_domain FAD-binding_8 Ferredoxin_reductase-type_FAD-binding_domain Riboflavin_synthase-like_beta-barrel	KOG0039	Ferric_reductase,_NADH/NADPH_oxidase_and_related_proteins	Inorganic_ion_transport_and_metabolism Secondary_metabolites_biosynthesis,_transport_and_catabolism	METABOLISM						23919 9710 9321 4283 3721 287	FAD_binding oxidoreductase_activity integral_to_membrane electron_transport iron_ion_binding ferric-chelate_reductase_activity	molecular_function cellular_component biological_process	GO:0050660 GO:0016491 GO:0016021 GO:0006118 GO:0005506 GO:0000293
676365	303	Core	15.4236	15.5129	15.4877	15.6838	15.2886	15.4514		-8.50623e-05							IPR013130 IPR013112 IPR017927 IPR017938	Ferric_reductase_transmembrane_component-like_domain FAD-binding_8 Ferredoxin_reductase-type_FAD-binding_domain Riboflavin_synthase-like_beta-barrel	KOG0039	Ferric_reductase,_NADH/NADPH_oxidase_and_related_proteins	Inorganic_ion_transport_and_metabolism Secondary_metabolites_biosynthesis,_transport_and_catabolism	METABOLISM						23919 9710 9321 4283 3721 287	FAD_binding oxidoreductase_activity integral_to_membrane electron_transport iron_ion_binding ferric-chelate_reductase_activity	molecular_function cellular_component biological_process	GO:0050660 GO:0016491 GO:0016021 GO:0006118 GO:0005506 GO:0000293
89866	304	Core	15.1856	15.4222	15.2266	15.3275	15.2503	15.1511		-0.0351528							IPR011545 IPR001650 IPR000629 IPR014001 IPR014014 IPR027417	DEAD/DEAH_box_helicase_domain Helicase,_C-terminal ATP-dependent_RNA_helicase_DEAD-box,_conserved_site Helicase_superfamily_1/2,_ATP-binding_domain RNA_helicase,_DEAD-box_type,_Q_motif P-loop_containing_nucleoside_triphosphate_hydrolase	KOG0328	Predicted_ATP-dependent_RNA_helicase_FAL1,_involved_in_rRNA_maturation,_DEAD-box_superfamily	Translation,_ribosomal_structure_and_biogenesis	INFORMATION_STORAGE_AND_PROCESSING						5716 3736 2175 2792	ATP-dependent_helicase_activity ATP_binding nucleic_acid_binding helicase_activity	molecular_function	GO:0008026 GO:0005524 GO:0003676 GO:0004386
4156024	304	Core	16.4129	16.5843	16.4184	16.5852	16.5931	16.5592		0.10731							IPR011545 IPR001650 IPR014001 IPR014014 IPR027417	DEAD/DEAH_box_helicase_domain Helicase,_C-terminal Helicase_superfamily_1/2,_ATP-binding_domain RNA_helicase,_DEAD-box_type,_Q_motif P-loop_containing_nucleoside_triphosphate_hydrolase	KOG0327	Translation_initiation_factor_4F,_helicase_subunit_(eIF-4A)_and_related_helicases	Translation,_ribosomal_structure_and_biogenesis	INFORMATION_STORAGE_AND_PROCESSING						3736 2792 2175 5716	ATP_binding helicase_activity nucleic_acid_binding ATP-dependent_helicase_activity	molecular_function	GO:0005524 GO:0004386 GO:0003676 GO:0008026
391791	305	Core	13.5498	13.6246	13.5091	13.754	13.5797	13.6449		0.098382			yes				IPR004843 IPR029052	Calcineurin-like_phosphoesterase_domain,_apaH_type Metallo-dependent_phosphatase-like	KOG3770	Acid_sphingomyelinase_and_PHM5_phosphate_metabolism_protein	Lipid_transport_and_metabolism	METABOLISM	3.1.4.12	Sphingomyelin_phosphodiesterase	Sphingophospholipid_biosynthesis	Metabolism_of_Complex_Lipids	METABOLIC	9985 3128	hydrolase_activity sphingomyelin_phosphodiesterase_activity	molecular_function	GO:0016787 GO:0004767	yes
4354899	305	Core	12.0336	11.9571	11.996	11.9475	11.7608	12.0576		-0.073607			yes				IPR004843 IPR029052	Calcineurin-like_phosphoesterase_domain,_apaH_type Metallo-dependent_phosphatase-like	KOG3770	Acid_sphingomyelinase_and_PHM5_phosphate_metabolism_protein	Lipid_transport_and_metabolism	METABOLISM	3.1.4.12	Sphingomyelin_phosphodiesterase	Sphingophospholipid_biosynthesis	Metabolism_of_Complex_Lipids	METABOLIC	9985 3128	hydrolase_activity sphingomyelin_phosphodiesterase_activity	molecular_function	GO:0016787 GO:0004767	yes
4354965	305	Core	13.1281	12.9814	13.2409	13.1424	13.3065	13.2529		0.117174			yes				IPR004843 IPR029052	Calcineurin-like_phosphoesterase_domain,_apaH_type Metallo-dependent_phosphatase-like	KOG3770	Acid_sphingomyelinase_and_PHM5_phosphate_metabolism_protein	Lipid_transport_and_metabolism	METABOLISM	3.1.4.12	Sphingomyelin_phosphodiesterase	Sphingophospholipid_biosynthesis	Metabolism_of_Complex_Lipids	METABOLIC	9985 3128	hydrolase_activity sphingomyelin_phosphodiesterase_activity	molecular_function	GO:0016787 GO:0004767	yes
295351	307	Core	13.1383	12.972	13.1518	12.6993	12.9198	13.067		-0.192013							IPR027417	P-loop_containing_nucleoside_triphosphate_hydrolase
4179910	307	Core	8.67152	9.23403	8.6997	9.26498	9.03116	9.14192		0.277601							IPR027417	P-loop_containing_nucleoside_triphosphate_hydrolase
1211161	308	Disp	8.38036	8.02077	8.1092	8.6909	8.18931	7.49085		-0.0464219							IPR027796	OTT_1508-like_deaminase
1211162	308	Disp	7.15253	7.71674	7.47871	7.62145	8.30195	7.50861		0.361348							IPR027796	OTT_1508-like_deaminase
1447279	308	Disp	7.52505	7.7868	7.58746	7.74868	8.18576	7.78862		0.274581							IPR027796	OTT_1508-like_deaminase
1447902	308	Disp	9.30218	9.3674	9.48111	9.62978	9.19216	9.43226		0.0345065							IPR027796	OTT_1508-like_deaminase
4279756	308	Disp	10.6934	10.7551	10.7068	10.9484	10.2508	10.3681		-0.195966							IPR027796	OTT_1508-like_deaminase
4494776	308	Disp	8.26132	7.86292	7.93901	8.67497	8.3472	8.36044		0.43979							IPR027796	OTT_1508-like_deaminase
680628	309	Core	13.4039	13.3439	13.3511	13.4566	13.1515	13.0441		-0.148917							IPR013932 IPR016024	TATA-binding_protein_interacting_(TIP20) Armadillo-type_fold	KOG1824	TATA-binding_protein-interacting_protein	General_function_prediction_only	POORLY_CHARACTERIZED						3708	binding	molecular_function	GO:0005488
4290242	309	Core	13.5389	13.4618	13.5672	13.412	13.2834	13.2357		-0.212264							IPR013932 IPR016024	TATA-binding_protein_interacting_(TIP20) Armadillo-type_fold	KOG1824	TATA-binding_protein-interacting_protein	General_function_prediction_only	POORLY_CHARACTERIZED						3708	binding	molecular_function	GO:0005488
4303738	310	Core	13.6139	13.7465	13.5437	13.6891	13.8493	13.7805		0.138207							IPR001950 IPR015947	Translation_initiation_factor_SUI1 PUA-like_domain	KOG2522	Filamentous_baseplate_protein_Ligatin,_contains_PUA_domain	Translation,_ribosomal_structure_and_biogenesis	INFORMATION_STORAGE_AND_PROCESSING						4557 2228	translational_initiation translation_initiation_factor_activity	biological_process molecular_function	GO:0006413 GO:0003743
4210637	311	Core	9.20306	9.74968	9.34212	10.2242	10.0048	10.122		0.685383
97211	313	Core	13.7581	13.9619	13.744	14.2835	14.0987	14.1257		0.347981			yes				IPR017853	Glycoside_hydrolase_superfamily														yes
4180273	313	Core	11.8686	12.2947	11.7792	13.0059	11.7748	11.8774		0.238552			yes				IPR017853	Glycoside_hydrolase_superfamily														yes
440692	314	Core	12.509	12.3813	12.4758	12.5523	12.5433	12.5787		0.102689	AA3_2						IPR000172 IPR007867	Glucose-methanol-choline_oxidoreductase,_N-terminal Glucose-methanol-choline_oxidoreductase,_C-terminal	KOG1238	Glucose_dehydrogenase/choline_dehydrogenase/mandelonitrile_lyase_(GMC_oxidoreductase_family)	General_function_prediction_only	POORLY_CHARACTERIZED	1.1.99.1	Choline_dehydrogenase	Glycine,_serine_and_threonine_metabolism	Amino_Acid_Metabolism	METABOLIC	23919 9821 6431	FAD_binding oxidoreductase_activity,_acting_on_CH-OH_group_of_donors choline_dehydrogenase_activity	molecular_function	GO:0050660 GO:0016614 GO:0008812
685339	315	Core	14.6918	15.1023	14.751	15.6442	15.4501	15.389		0.646076							IPR015798 IPR015800 IPR015802 IPR000269 IPR016182	Copper_amine_oxidase,_C-terminal Copper_amine_oxidase,_N2-terminal Copper_amine_oxidase,_N3-terminal Copper_amine_oxidase Copper_amine_oxidase,_N-terminal	KOG1186	Copper_amine_oxidase	Secondary_metabolites_biosynthesis,_transport_and_catabolism	METABOLISM						22442 6905 5811 3722	quinone_binding amine_metabolic_process amine_oxidase_activity copper_ion_binding	molecular_function biological_process	GO:0048038 GO:0009308 GO:0008131 GO:0005507
4628304	316	Core	11.9557	12.0912	12.0238	11.9108	11.9654	12.0921		-0.0341587							IPR009668	RNA_polymerase_I_associated_factor,_A49-like	KOG4183	RNA_polymerase_I_49_kDa_subunit	Transcription	INFORMATION_STORAGE_AND_PROCESSING						4499 3838 2356 2176	transcription nucleus DNA-directed_RNA_polymerase_activity DNA_binding	biological_process cellular_component molecular_function	GO:0006350 GO:0005634 GO:0003899 GO:0003677
4381116	317	Core	15.5397	15.1023	15.6007	15.2403	15.0718	15.3546		-0.19198							IPR001440 IPR019734 IPR013026	Tetratricopeptide_TPR1 Tetratricopeptide_repeat Tetratricopeptide_repeat-containing_domain	KOG1124	FOG:_TPR_repeat	General_function_prediction_only	POORLY_CHARACTERIZED
677258	318	Disp	13.8348	14.0465	13.7829	14.0982	14.1839	14.0962		0.238037
685490	318	Disp	16.5873	16.6938	16.5678	16.55	16.6418	16.1272		-0.176652
337617	319	Core	12.8224	12.6087	12.7759	12.2993	12.0506	11.7145		-0.714178							IPR010730	Heterokaryon_incompatibility
244989	320	Core	14.3892	13.8766	14.4309	13.712	13.1268	13.1462		-0.903869
4231375	320	Core	13.324	13.3076	13.4122	13.2368	13.1211	13.1858		-0.166698
4165677	321	Core	14.7648	14.813	14.8119	14.7187	14.712	14.7834		-0.0585138							IPR000873	AMP-dependent_synthetase/ligase	KOG1256	Long-chain_acyl-CoA_synthetases_(AMP-forming)	Lipid_transport_and_metabolism	METABOLISM	6.2.1.3	Long-chain-fatty-acid--CoA_ligase	Fatty_acid_metabolism	Lipid_Metabolism	METABOLIC	5830 2290 14794 14793 14792 8961 2861	metabolic_process catalytic_activity very-long-chain-fatty-acid-CoA_ligase_activity medium-chain-fatty-acid-CoA_ligase_activity short-chain-fatty-acid-CoA_ligase_activity fatty-acid_ligase_activity long-chain-fatty-acid-CoA_ligase_activity	biological_process molecular_function	GO:0008152 GO:0003824 GO:0031957 GO:0031956 GO:0031955 GO:0015645 GO:0004467
4046987	323	Core	12.3788	12.3058	12.3238	12.3672	12.1726	12.047		-0.140533			yes				IPR003445 IPR004773	Cation_transporter Potassium/sodium__transporter_Trk/HKT	KOG1341	Na+/K+_transporter	Inorganic_ion_transport_and_metabolism	METABOLISM						5991 4929 9321 8446 4930	cation_transmembrane_transporter_activity cation_transport integral_to_membrane potassium_ion_transmembrane_transporter_activity potassium_ion_transport	molecular_function biological_process cellular_component	GO:0008324 GO:0006812 GO:0016021 GO:0015079 GO:0006813	yes
4217032	323	Core	13.4985	13.2571	13.5118	13.2423	13.4327	13.1818		-0.136862			yes				IPR003445 IPR004773	Cation_transporter Potassium/sodium__transporter_Trk/HKT	KOG1341	Na+/K+_transporter	Inorganic_ion_transport_and_metabolism	METABOLISM						5991 4929 9321 8446 4930	cation_transmembrane_transporter_activity cation_transport integral_to_membrane potassium_ion_transmembrane_transporter_activity potassium_ion_transport	molecular_function biological_process cellular_component	GO:0008324 GO:0006812 GO:0016021 GO:0015079 GO:0006813	yes
4350703	323	Core	13.1526	12.9007	13.0626	13.1343	13.0912	12.9403		0.0166126			yes				IPR003445 IPR004773	Cation_transporter Potassium/sodium__transporter_Trk/HKT	KOG1341	Na+/K+_transporter	Inorganic_ion_transport_and_metabolism	METABOLISM						5991 4929 9321 8446 4930	cation_transmembrane_transporter_activity cation_transport integral_to_membrane potassium_ion_transmembrane_transporter_activity potassium_ion_transport	molecular_function biological_process cellular_component	GO:0008324 GO:0006812 GO:0016021 GO:0015079 GO:0006813	yes
4037583	324	Core	9.81109	9.39009	9.8585	10.0955	10.4071	10.5555		0.666129
4307175	325	Core	13.1979	13.1961	13.1718	13.4243	13.2798	13.234		0.124067							IPR010347 IPR003903	Tyrosyl-DNA_phosphodiesterase_I Ubiquitin_interacting_motif	KOG2031	Tyrosyl-DNA_phosphodiesterase	Replication,_recombination_and_repair	INFORMATION_STORAGE_AND_PROCESSING	3.1.4.-	Phosphoric_diester_hydrolases	Aminosugars_metabolism	Metabolism_of_Complex_Carbohydrates	METABOLIC	5766 4440 3838 4135 2829 2558 2557 2556 2555 2554 2551	phosphoric_diester_hydrolase_activity DNA_repair nucleus cyclic-nucleotide_phosphodiesterase_complex inositol_or_phosphatidylinositol_phosphodiesterase_activity photoreceptor_cyclic-nucleotide_phosphodiesterase_activity cGMP-inhibited_cyclic-nucleotide_phosphodiesterase_activity cGMP-stimulated_cyclic-nucleotide_phosphodiesterase_activity calmodulin-dependent_cyclic-nucleotide_phosphodiesterase_a…	molecular_function biological_process cellular_component	GO:0008081 GO:0006281 GO:0005634 GO:0005966 GO:0004434 GO:0004120 GO:0004119 GO:0004118 GO:0004117 GO:0004115 GO:0004112
673084	326	Core	15.2573	15.2048	15.2303	15.3867	15.1951	14.9185		-0.0640802							IPR003439 IPR011527 IPR017871 IPR003593 IPR027417	ABC_transporter-like ABC_transporter_type_1,_transmembrane_domain ABC_transporter,_conserved_site AAA+_ATPase_domain P-loop_containing_nucleoside_triphosphate_hydrolase	KOG0054	Multidrug_resistance-associated_protein/mitoxantrone_resistance_protein,_ABC_superfamily	Secondary_metabolites_biosynthesis,_transport_and_catabolism	METABOLISM	3.6.1.3	Adenosinetriphosphatase	Purine_metabolism	Nucleotide_Metabolism	METABOLIC	10082 3736 10269 162 18135 9321 4927 18134 18133 18132 10273 8800 5860 5778 5716 2451 2450	ATPase_activity ATP_binding nucleoside-triphosphatase_activity nucleotide_binding ATPase_activity,_coupled_to_transmembrane_movement_of_substances integral_to_membrane transport ATPase_activity,_coupled_to_transmembrane_movement_of_ions ATPase_activity,_uncoupled ATPase_activity,_coupled single-stranded_DNA-dependent_ATP-dependent_DNA_helicase_activity protein-transmembrane_transporting_ATPase_ac…	molecular_function cellular_component biological_process	GO:0016887 GO:0005524 GO:0017111 GO:0000166 GO:0042626 GO:0016021 GO:0006810 GO:0042625 GO:0042624 GO:0042623 GO:0017116 GO:0015462 GO:0008186 GO:0008094 GO:0008026 GO:0004004 GO:0004003
652510	332	Core	13.2907	13.0466	13.2469	13.2186	13.0606	12.7841		-0.173635							IPR000722 IPR007066 IPR007073 IPR007075 IPR007080 IPR007081 IPR007083 IPR000684 IPR006592	RNA_polymerase,_alpha_subunit RNA_polymerase_Rpb1,_domain_3 RNA_polymerase_Rpb1,_domain_7 RNA_polymerase_Rpb1,_domain_6 RNA_polymerase_Rpb1,_domain_1 RNA_polymerase_Rpb1,_domain_5 RNA_polymerase_Rpb1,_domain_4 RNA_polymerase_II,_heptapeptide_repeat,_eukaryotic RNA_polymerase,_N-terminal	KOG0260	RNA_polymerase_II,_large_subunit	Transcription	INFORMATION_STORAGE_AND_PROCESSING	2.7.7.6	DNA-directed_RNA_polymerase	RNA_polymerase Purine_metabolism Pyrimidine_metabolism	TRANSCRIPTION Nucleotide_Metabolism	REGULATORY METABOLIC	4514 3864 2176 4499 2356 16888 2359 2358 2357	transcription_from_RNA_polymerase_II_promoter DNA-directed_RNA_polymerase_II,_core_complex DNA_binding transcription DNA-directed_RNA_polymerase_activity RNA_polymerase_activity DNA-directed_RNA_polymerase_III_activity DNA-directed_RNA_polymerase_II_activity DNA-directed_RNA_polymerase_I_activity	biological_process cellular_component molecular_function	GO:0006366 GO:0005665 GO:0003677 GO:0006350 GO:0003899 GO:0034062 GO:0003902 GO:0003901 GO:0003900
4289896	332	Core	13.8169	13.6265	13.8288	13.736	13.4603	13.3939		-0.227339							IPR000722 IPR007066 IPR007073 IPR007075 IPR007080 IPR007081 IPR007083 IPR000684 IPR006592	RNA_polymerase,_alpha_subunit RNA_polymerase_Rpb1,_domain_3 RNA_polymerase_Rpb1,_domain_7 RNA_polymerase_Rpb1,_domain_6 RNA_polymerase_Rpb1,_domain_1 RNA_polymerase_Rpb1,_domain_5 RNA_polymerase_Rpb1,_domain_4 RNA_polymerase_II,_heptapeptide_repeat,_eukaryotic RNA_polymerase,_N-terminal	KOG0260	RNA_polymerase_II,_large_subunit	Transcription	INFORMATION_STORAGE_AND_PROCESSING	2.7.7.6	DNA-directed_RNA_polymerase	RNA_polymerase Purine_metabolism Pyrimidine_metabolism	TRANSCRIPTION Nucleotide_Metabolism	REGULATORY METABOLIC	4514 3864 2176 4499 2356 16888 2359 2358 2357	transcription_from_RNA_polymerase_II_promoter DNA-directed_RNA_polymerase_II,_core_complex DNA_binding transcription DNA-directed_RNA_polymerase_activity RNA_polymerase_activity DNA-directed_RNA_polymerase_III_activity DNA-directed_RNA_polymerase_II_activity DNA-directed_RNA_polymerase_I_activity	biological_process cellular_component molecular_function	GO:0006366 GO:0005665 GO:0003677 GO:0006350 GO:0003899 GO:0034062 GO:0003902 GO:0003901 GO:0003900
102606	333	Core	12.1491	12.0813	12.0928	12.2144	12.077	12.2763		0.0815015							IPR000719 IPR017441 IPR008271 IPR000961 IPR002290 IPR011009	Protein_kinase_domain Protein_kinase,_ATP_binding_site Serine/threonine-protein_kinase,_active_site AGC-kinase,_C-terminal Serine/threonine/dual_specificity_protein_kinase,_catalytic__domain Protein_kinase-like_domain	KOG0616	cAMP-dependent_protein_kinase_catalytic_subunit_(PKA)	Signal_transduction_mechanisms	CELLULAR_PROCESSES_AND_SIGNALING						4602 3736 3043 3045 4123 3058	protein_amino_acid_phosphorylation ATP_binding protein_kinase_activity protein_serine/threonine_kinase_activity cAMP-dependent_protein_kinase_complex cAMP-dependent_protein_kinase_activity	biological_process molecular_function cellular_component	GO:0006468 GO:0005524 GO:0004672 GO:0004674 GO:0005952 GO:0004691
677161	333	Core	9.73428	9.69866	9.64862	9.79736	10.0795	10.0017		0.265658							IPR000719 IPR017441 IPR008271 IPR000961 IPR002290 IPR011009	Protein_kinase_domain Protein_kinase,_ATP_binding_site Serine/threonine-protein_kinase,_active_site AGC-kinase,_C-terminal Serine/threonine/dual_specificity_protein_kinase,_catalytic__domain Protein_kinase-like_domain	KOG0616	cAMP-dependent_protein_kinase_catalytic_subunit_(PKA)	Signal_transduction_mechanisms	CELLULAR_PROCESSES_AND_SIGNALING						4602 3736 3043 3045 4123 3058	protein_amino_acid_phosphorylation ATP_binding protein_kinase_activity protein_serine/threonine_kinase_activity cAMP-dependent_protein_kinase_complex cAMP-dependent_protein_kinase_activity	biological_process molecular_function cellular_component	GO:0006468 GO:0005524 GO:0004672 GO:0004674 GO:0005952 GO:0004691
4361198	333	Core	9.70506	9.64038	9.66856	9.59775	9.97831	9.85923		0.140432							IPR000719 IPR017441 IPR008271 IPR000961 IPR002290 IPR011009	Protein_kinase_domain Protein_kinase,_ATP_binding_site Serine/threonine-protein_kinase,_active_site AGC-kinase,_C-terminal Serine/threonine/dual_specificity_protein_kinase,_catalytic__domain Protein_kinase-like_domain	KOG0616	cAMP-dependent_protein_kinase_catalytic_subunit_(PKA)	Signal_transduction_mechanisms	CELLULAR_PROCESSES_AND_SIGNALING						4602 3736 3043 3045 4123 3058	protein_amino_acid_phosphorylation ATP_binding protein_kinase_activity protein_serine/threonine_kinase_activity cAMP-dependent_protein_kinase_complex cAMP-dependent_protein_kinase_activity	biological_process molecular_function cellular_component	GO:0006468 GO:0005524 GO:0004672 GO:0004674 GO:0005952 GO:0004691
201486	334	Core	15.3619	15.1276	15.2334	15.4117	14.8837	14.3214		-0.368711
203785	334	Core	11.0552	10.8458	10.9441	11.4659	10.9178	10.2971		-0.0548002
203836	334	Core	9.96467	9.84425	9.86067	10.2105	9.91854	9.67384		0.0444156							IPR001849	Pleckstrin_homology_domain
4297503	335	Core	13.7508	13.5107	13.7655	13.1282	12.8992	12.777		-0.740884							IPR000073 IPR029058	Alpha/beta_hydrolase_fold-1 Alpha/Beta_hydrolase_fold
93333	335	Core	11.9798	11.9158	12.1551	11.7331	12.0138	11.9655		-0.112751							IPR000073 IPR029058	Alpha/beta_hydrolase_fold-1 Alpha/Beta_hydrolase_fold
93384	335	Core	13.5342	13.1255	13.4999	12.4306	13.0241	12.8507		-0.618041							IPR000073 IPR029058	Alpha/beta_hydrolase_fold-1 Alpha/Beta_hydrolase_fold
16316	338	Disp	10.0601	9.94399	10.1126	10.2814	10.0679	10.1828		0.1385							IPR002575 IPR011009	Aminoglycoside_phosphotransferase Protein_kinase-like_domain
106239	338	Disp	11.0446	10.8794	10.9359	11.0206	10.7773	10.8838		-0.0594465							IPR002575 IPR011009	Aminoglycoside_phosphotransferase Protein_kinase-like_domain
622563	338	Disp	11.7623	11.5382	11.7243	11.5421	11.6141	11.2746		-0.197978							IPR002575 IPR011009	Aminoglycoside_phosphotransferase Protein_kinase-like_domain
4462222	338	Disp	11.9658	11.8612	11.9075	11.6839	11.5468	11.7539		-0.249963			yes				IPR002575 IPR011009	Aminoglycoside_phosphotransferase Protein_kinase-like_domain														yes
2049584	339	Disp	10.4842	10.6149	10.4516	9.89343	10.5842	10.4042		-0.222961							IPR000719 IPR011009	Protein_kinase_domain Protein_kinase-like_domain										4602 3736 3043	protein_amino_acid_phosphorylation ATP_binding protein_kinase_activity	biological_process molecular_function	GO:0006468 GO:0005524 GO:0004672
4175779	339	Disp	10.0175	9.93079	10.0607	10.0581	10.1201	9.97239		0.0471923							IPR000719 IPR011009	Protein_kinase_domain Protein_kinase-like_domain										4602 3736 3043	protein_amino_acid_phosphorylation ATP_binding protein_kinase_activity	biological_process molecular_function	GO:0006468 GO:0005524 GO:0004672
4247357	339	Disp	10.1923	9.99773	10.1016	9.75757	9.82681	9.87815		-0.276367							IPR000719 IPR011009	Protein_kinase_domain Protein_kinase-like_domain										4602 3736 3043	protein_amino_acid_phosphorylation ATP_binding protein_kinase_activity	biological_process molecular_function	GO:0006468 GO:0005524 GO:0004672
4247507	339	Disp	9.74476	9.73709	9.83443	9.62011	9.55241	9.4893		-0.218153							IPR000719 IPR011009	Protein_kinase_domain Protein_kinase-like_domain										4602 3736 3043	protein_amino_acid_phosphorylation ATP_binding protein_kinase_activity	biological_process molecular_function	GO:0006468 GO:0005524 GO:0004672
4324205	339	Disp	9.59353	9.70126	9.57127	9.77636	9.97934	9.79643		0.228695							IPR000719 IPR011009	Protein_kinase_domain Protein_kinase-like_domain										4602 3736 3043	protein_amino_acid_phosphorylation ATP_binding protein_kinase_activity	biological_process molecular_function	GO:0006468 GO:0005524 GO:0004672
4339702	339	Disp	9.27351	9.25183	9.19518	9.18848	9.07601	9.09418		-0.120618							IPR000719 IPR011009	Protein_kinase_domain Protein_kinase-like_domain										4602 3736 3043	protein_amino_acid_phosphorylation ATP_binding protein_kinase_activity	biological_process molecular_function	GO:0006468 GO:0005524 GO:0004672
676306	340	Core	14.4393	14.3887	14.4626	14.6617	14.2132	14.2427		-0.0576454							IPR002202 IPR023076 IPR000731 IPR009023 IPR009029	Hydroxymethylglutaryl-CoA_reductase,_class_I/II Hydroxymethylglutaryl-CoA_reductase,_class_I/II,_conserved_site Sterol-sensing_domain Hydroxymethylglutaryl-CoA_reductase,_class_I/II,_NAD/NADP-binding_domain Hydroxymethylglutaryl-CoA_reductase,_class_I/II,_substrate-binding_domain	KOG2480	3-hydroxy-3-methylglutaryl-CoA_(HMG-CoA)_reductase	Lipid_transport_and_metabolism	METABOLISM	1.1.1.34	Hydroxymethylglutaryl-CoA_reductase_(NADPH)	Sterol_biosynthesis	Lipid_Metabolism	METABOLIC	9321 23921 9242 2818 9823	integral_to_membrane coenzyme_binding coenzyme_A_metabolic_process hydroxymethylglutaryl-CoA_reductase_(NADPH)_activity oxidoreductase_activity,_acting_on_the_CH-OH_group_of_donors,_NAD_or_NADP_as_acceptor	cellular_component molecular_function biological_process	GO:0016021 GO:0050662 GO:0015936 GO:0004420 GO:0016616
4107561	340	Core	15.0024	14.9353	14.9736	15.3352	14.3579	14.3911		-0.275709							IPR002202 IPR023076 IPR000731 IPR009023 IPR009029 IPR004554	Hydroxymethylglutaryl-CoA_reductase,_class_I/II Hydroxymethylglutaryl-CoA_reductase,_class_I/II,_conserved_site Sterol-sensing_domain Hydroxymethylglutaryl-CoA_reductase,_class_I/II,_NAD/NADP-binding_domain Hydroxymethylglutaryl-CoA_reductase,_class_I/II,_substrate-binding_domain Hydroxymethylglutaryl-CoA_reductase,_eukaryotic/arcaheal_type	KOG2480	3-hydroxy-3-methylglutaryl-CoA_(HMG-CoA)_reductase	Lipid_transport_and_metabolism	METABOLISM	1.1.1.34	Hydroxymethylglutaryl-CoA_reductase_(NADPH)	Sterol_biosynthesis	Lipid_Metabolism	METABOLIC	9321 23921 9242 2818 23920 5967 9823	integral_to_membrane coenzyme_binding coenzyme_A_metabolic_process hydroxymethylglutaryl-CoA_reductase_(NADPH)_activity NADP_binding isoprenoid_biosynthetic_process oxidoreductase_activity,_acting_on_the_CH-OH_group_of_donors,_NAD_or_NADP_as_acceptor	cellular_component molecular_function biological_process	GO:0016021 GO:0050662 GO:0015936 GO:0004420 GO:0050661 GO:0008299 GO:0016616
4262578	342	Core	10.4811	10.3332	10.561	10.3575	10.3809	10.3149		-0.10738
4336959	342	Core	10.2651	10.4627	10.4328	10.532	10.4185	10.3953		0.061696							IPR001810	F-box_domain
4298354	343	Core	11.5253	11.6295	11.6912	11.5167	11.8857	11.5883		0.0482335			yes				IPR006169 IPR006073 IPR027417	GTP1/OBG_domain GTP_binding_domain P-loop_containing_nucleoside_triphosphate_hydrolase	KOG1489	Predicted_GTP-binding_protein_(ODN_superfamily)	General_function_prediction_only	POORLY_CHARACTERIZED						3737	GTP_binding	molecular_function	GO:0005525	yes
16241	344	Core	10.8773	10.8874	10.7774	10.3365	10.4101	10.4131		-0.460801							IPR013112 IPR013121	FAD-binding_8 Ferric_reductase,_NAD_binding	KOG0039	Ferric_reductase,_NADH/NADPH_oxidase_and_related_proteins	Inorganic_ion_transport_and_metabolism Secondary_metabolites_biosynthesis,_transport_and_catabolism	METABOLISM						287	ferric-chelate_reductase_activity	molecular_function	GO:0000293
4177464	344	Core	14.1827	14.1297	14.2065	13.7849	13.7632	13.9624		-0.33617							IPR013130 IPR013112 IPR013121 IPR017927 IPR017938	Ferric_reductase_transmembrane_component-like_domain FAD-binding_8 Ferric_reductase,_NAD_binding Ferredoxin_reductase-type_FAD-binding_domain Riboflavin_synthase-like_beta-barrel	KOG0039	Ferric_reductase,_NADH/NADPH_oxidase_and_related_proteins	Inorganic_ion_transport_and_metabolism Secondary_metabolites_biosynthesis,_transport_and_catabolism	METABOLISM						23919 9710 9321 4283 3721 287	FAD_binding oxidoreductase_activity integral_to_membrane electron_transport iron_ion_binding ferric-chelate_reductase_activity	molecular_function cellular_component biological_process	GO:0050660 GO:0016491 GO:0016021 GO:0006118 GO:0005506 GO:0000293
118400	345	Core	12.8865	12.7951	12.8247	12.6875	12.1598	12.266		-0.464382							IPR011701 IPR020846 IPR004638	Major_facilitator_superfamily Major_facilitator_superfamily_domain Drug_resistance_transporter_EmrB/QacA_subfamily	KOG0254	Predicted_transporter_(major_facilitator_superfamily)	General_function_prediction_only	POORLY_CHARACTERIZED						9321 4927	integral_to_membrane transport	cellular_component biological_process	GO:0016021 GO:0006810
4161665	345	Core	15.9784	16.0486	16.0019	15.8499	15.6299	15.6885		-0.286845							IPR011701 IPR020846	Major_facilitator_superfamily Major_facilitator_superfamily_domain	KOG0254	Predicted_transporter_(major_facilitator_superfamily)	General_function_prediction_only	POORLY_CHARACTERIZED
461852	346	Core	12.1091	12.1984	12.1861	12.6	12.3552	12.6907		0.384076	GH18-CBM5						IPR001223 IPR003610 IPR001579 IPR017853	Glycoside_hydrolase,_family_18,_catalytic_domain Carbohydrate-binding_module_family_5/12 Glycoside_hydrolase,_chitinase_active_site Glycoside_hydrolase_superfamily	KOG4701	Chitinase	Cell_wall/membrane/envelope_biogenesis	CELLULAR_PROCESSES_AND_SIGNALING	3.2.1.14	Chitinase	Aminosugars_metabolism	Metabolism_of_Complex_Carbohydrates	METABOLIC	4143 2933 13135 3782 6462 2946	carbohydrate_metabolic_process hydrolase_activity,_hydrolyzing_O-glycosyl_compounds carbohydrate_binding extracellular_region endochitinase_activity chitinase_activity	biological_process molecular_function cellular_component	GO:0005975 GO:0004553 GO:0030246 GO:0005576 GO:0008843 GO:0004568
4104339	346	Core	9.59353	9.62133	9.50903	9.29829	9.5455	9.59807		-0.0940107	GH18-CBM5	GH18-CBM5	yes				IPR003610 IPR001579 IPR017853	Carbohydrate-binding_module_family_5/12 Glycoside_hydrolase,_chitinase_active_site Glycoside_hydrolase_superfamily	KOG4701	Chitinase	Cell_wall/membrane/envelope_biogenesis	CELLULAR_PROCESSES_AND_SIGNALING	3.2.1.14	Chitinase	Aminosugars_metabolism	Metabolism_of_Complex_Carbohydrates	METABOLIC	4143 2933 13135 3782 6462 2946	carbohydrate_metabolic_process hydrolase_activity,_hydrolyzing_O-glycosyl_compounds carbohydrate_binding extracellular_region endochitinase_activity chitinase_activity	biological_process molecular_function cellular_component	GO:0005975 GO:0004553 GO:0030246 GO:0005576 GO:0008843 GO:0004568	yes
204265	348	Core	13.6225	13.8288	13.6044	13.839	13.8568	13.8908		0.176995							IPR002933 IPR011650 IPR017144 IPR017439	Peptidase_M20 Peptidase_M20,_dimerisation_domain Peptidase_M20A,_amidohydrolase,_predicted Amidohydrolase					3.5.1.-	In_linear_amides	Nicotinate_and_nicotinamide_metabolism Pantothenate_and_CoA_biosynthesis Arginine_and_proline_metabolism Lipopolysaccharide_biosynthesis	Metabolism_of_Cofactors_and_Vitamins Amino_Acid_Metabolism Metabolism_of_Complex_Carbohydrates	METABOLIC	5909 4639 21401 9985 21832 19328 19212 19211 11050 11049 6380 6078 2805	metallopeptidase_activity proteolysis protein_dimerization_activity hydrolase_activity N-acetylgalactosamine-6-phosphate_deacetylase_activity indoleacetamide_hydrolase_activity O-succinylbenzoate_synthase_activity N2-acetyl-L-lysine_deacetylase_activity (3,5-dichlorophenylurea)acetate_amidohydrolase_activity iprodione_amidohydrolase_activity UDP-3-O-[3-hydroxymyristoyl]_N-acetylglucosamine_deacet…	molecular_function biological_process	GO:0008237 GO:0006508 GO:0046983 GO:0016787 GO:0047419 GO:0043864 GO:0043748 GO:0043747 GO:0018749 GO:0018748 GO:0008759 GO:0008418 GO:0004407
675148	348	Core	14.2942	14.5516	14.2251	14.246	14.3457	14.3739		-0.0351196							IPR002933 IPR011650 IPR017144 IPR017439	Peptidase_M20 Peptidase_M20,_dimerisation_domain Peptidase_M20A,_amidohydrolase,_predicted Amidohydrolase					3.5.1.-	In_linear_amides	Nicotinate_and_nicotinamide_metabolism Pantothenate_and_CoA_biosynthesis Arginine_and_proline_metabolism Lipopolysaccharide_biosynthesis	Metabolism_of_Cofactors_and_Vitamins Amino_Acid_Metabolism Metabolism_of_Complex_Carbohydrates	METABOLIC	5909 4639 21401 9985 21832 19328 19212 19211 11050 11049 6380 6078 2805	metallopeptidase_activity proteolysis protein_dimerization_activity hydrolase_activity N-acetylgalactosamine-6-phosphate_deacetylase_activity indoleacetamide_hydrolase_activity O-succinylbenzoate_synthase_activity N2-acetyl-L-lysine_deacetylase_activity (3,5-dichlorophenylurea)acetate_amidohydrolase_activity iprodione_amidohydrolase_activity UDP-3-O-[3-hydroxymyristoyl]_N-acetylglucosamine_deacet…	molecular_function biological_process	GO:0008237 GO:0006508 GO:0046983 GO:0016787 GO:0047419 GO:0043864 GO:0043748 GO:0043747 GO:0018749 GO:0018748 GO:0008759 GO:0008418 GO:0004407
6586	349	Core	12.9213	12.9136	12.9141	12.7668	12.608	12.5884		-0.261978
671699	349	Core	11.1519	11.0811	11.2614	10.6136	10.7528	10.8073		-0.440186
4098850	350	Core	12.0664	12.2835	11.9195	12.2022	11.8449	12.0182		-0.068041	GH79	GH79	yes				IPR017853	Glycoside_hydrolase_superfamily														yes
4259950	350	Core	11.0761	10.7835	11.0179	10.9345	10.8408	11.1079		0.00192473	GH79		yes				IPR017853	Glycoside_hydrolase_superfamily														yes
4360837	350	Core	10.1337	10.1574	10.0049	10.5919	10.1173	10.4877		0.300299	GH79		yes				IPR017853	Glycoside_hydrolase_superfamily														yes
4307104	351	Disp	14.1016	13.7677	14.0504	13.859	13.9606	13.9124		-0.0625856							IPR006073 IPR010730 IPR027417	GTP_binding_domain Heterokaryon_incompatibility P-loop_containing_nucleoside_triphosphate_hydrolase										3737	GTP_binding	molecular_function	GO:0005525
4313044	352	Disp	17.7016	17.6504	17.674	16.7896	17.0763	16.9716		-0.729498									KOG0101	Molecular_chaperones_HSP70/HSC70,_HSP70_superfamily	Posttranslational_modification,_protein_turnover,_chaperones	CELLULAR_PROCESSES_AND_SIGNALING
677259	352	Disp	15.6258	15.5333	15.6282	14.9584	15.2807	15.1976		-0.450176									KOG0101	Molecular_chaperones_HSP70/HSC70,_HSP70_superfamily	Posttranslational_modification,_protein_turnover,_chaperones	CELLULAR_PROCESSES_AND_SIGNALING
4326571	352	Disp	14.202	14.3932	14.2042	13.9205	13.8593	13.7922		-0.409136									KOG0101	Molecular_chaperones_HSP70/HSC70,_HSP70_superfamily	Posttranslational_modification,_protein_turnover,_chaperones	CELLULAR_PROCESSES_AND_SIGNALING
4326647	352	Disp	12.9187	13.0875	12.8397	12.9409	13.013	12.8693		-0.00755749									KOG0101	Molecular_chaperones_HSP70/HSC70,_HSP70_superfamily	Posttranslational_modification,_protein_turnover,_chaperones	CELLULAR_PROCESSES_AND_SIGNALING
4396522	352	Disp	12.3572	12.598	12.3969	11.7943	12.6582	12.0878		-0.270601									KOG0101	Molecular_chaperones_HSP70/HSC70,_HSP70_superfamily	Posttranslational_modification,_protein_turnover,_chaperones	CELLULAR_PROCESSES_AND_SIGNALING
28934	353	Core	12.2033	12.0182	12.2072	11.7863	12.2054	12.0466		-0.13009							IPR000719 IPR017441 IPR008271 IPR000961 IPR002290 IPR011009	Protein_kinase_domain Protein_kinase,_ATP_binding_site Serine/threonine-protein_kinase,_active_site AGC-kinase,_C-terminal Serine/threonine/dual_specificity_protein_kinase,_catalytic__domain Protein_kinase-like_domain	KOG0598	Ribosomal_protein_S6_kinase_and_related_proteins	General_function_prediction_only Signal_transduction_mechanisms	POORLY_CHARACTERIZED CELLULAR_PROCESSES_AND_SIGNALING						4602 3736 3043 3045 3052	protein_amino_acid_phosphorylation ATP_binding protein_kinase_activity protein_serine/threonine_kinase_activity protein_kinase_CK2_activity	biological_process molecular_function	GO:0006468 GO:0005524 GO:0004672 GO:0004674 GO:0004682
538166	353	Core	12.5383	12.6519	12.5289	12.8801	12.619	12.4991		0.0930394							IPR000719 IPR017441 IPR008271 IPR000961 IPR002290 IPR011009	Protein_kinase_domain Protein_kinase,_ATP_binding_site Serine/threonine-protein_kinase,_active_site AGC-kinase,_C-terminal Serine/threonine/dual_specificity_protein_kinase,_catalytic__domain Protein_kinase-like_domain	KOG0598	Ribosomal_protein_S6_kinase_and_related_proteins	General_function_prediction_only Signal_transduction_mechanisms	POORLY_CHARACTERIZED CELLULAR_PROCESSES_AND_SIGNALING						4602 3736 3043 3045 3052	protein_amino_acid_phosphorylation ATP_binding protein_kinase_activity protein_serine/threonine_kinase_activity protein_kinase_CK2_activity	biological_process molecular_function	GO:0006468 GO:0005524 GO:0004672 GO:0004674 GO:0004682
4416270	353	Core	12.7924	12.7811	12.8083	12.9495	12.8664	12.905		0.113038							IPR000719 IPR017441 IPR008271 IPR000961 IPR002290 IPR011009	Protein_kinase_domain Protein_kinase,_ATP_binding_site Serine/threonine-protein_kinase,_active_site AGC-kinase,_C-terminal Serine/threonine/dual_specificity_protein_kinase,_catalytic__domain Protein_kinase-like_domain	KOG0598	Ribosomal_protein_S6_kinase_and_related_proteins	General_function_prediction_only Signal_transduction_mechanisms	POORLY_CHARACTERIZED CELLULAR_PROCESSES_AND_SIGNALING						4602 3736 3043 3045 3052	protein_amino_acid_phosphorylation ATP_binding protein_kinase_activity protein_serine/threonine_kinase_activity protein_kinase_CK2_activity	biological_process molecular_function	GO:0006468 GO:0005524 GO:0004672 GO:0004674 GO:0004682
655539	356	Core	3.56891	3.31798	3.42977	2.65422	4.74725	4.05335		0.379388							IPR001138	Zn(2)-C6_fungal-type_DNA-binding_domain										5939 4504 3838 2196	zinc_ion_binding regulation_of_transcription,_DNA-dependent nucleus transcription_factor_activity	molecular_function biological_process cellular_component	GO:0008270 GO:0006355 GO:0005634 GO:0003700
4301159	356	Core	10.7915	10.6122	10.7164	10.7008	10.4987	10.782		-0.0461709							IPR001138 IPR001083	Zn(2)-C6_fungal-type_DNA-binding_domain Copper_fist_DNA-binding										4504 3838 3722 2196 2176 5939	regulation_of_transcription,_DNA-dependent nucleus copper_ion_binding transcription_factor_activity DNA_binding zinc_ion_binding	biological_process cellular_component molecular_function	GO:0006355 GO:0005634 GO:0005507 GO:0003700 GO:0003677 GO:0008270
4301281	356	Core	11.4049	11.6295	11.3968	11.2747	11.669	11.5612		0.0245309							IPR001083	Copper_fist_DNA-binding										4504 3838 3722 2196 2176	regulation_of_transcription,_DNA-dependent nucleus copper_ion_binding transcription_factor_activity DNA_binding	biological_process cellular_component molecular_function	GO:0006355 GO:0005634 GO:0005507 GO:0003700 GO:0003677
4373086	356	Core	9.69158	9.57682	9.61561	9.47431	9.59591	9.73172		-0.027359							IPR001083	Copper_fist_DNA-binding										4504 3838 3722 2196 2176	regulation_of_transcription,_DNA-dependent nucleus copper_ion_binding transcription_factor_activity DNA_binding	biological_process cellular_component molecular_function	GO:0006355 GO:0005634 GO:0005507 GO:0003700 GO:0003677
4527247	356	Core	10.7927	10.6742	10.6262	10.7916	10.6732	10.8082		0.0599793							IPR001138 IPR001083	Zn(2)-C6_fungal-type_DNA-binding_domain Copper_fist_DNA-binding										4504 3838 3722 2196 2176 5939	regulation_of_transcription,_DNA-dependent nucleus copper_ion_binding transcription_factor_activity DNA_binding zinc_ion_binding	biological_process cellular_component molecular_function	GO:0006355 GO:0005634 GO:0005507 GO:0003700 GO:0003677 GO:0008270
678536	357	Core	16.2838	16.529	16.3374	16.1737	15.3859	15.2864		-0.768037							IPR001128 IPR017972	Cytochrome_P450 Cytochrome_P450,_conserved_site	KOG0156	Cytochrome_P450_CYP2_subfamily	Secondary_metabolites_biosynthesis,_transport_and_catabolism	METABOLISM						12251 4283 3721 2888	heme_binding electron_transport iron_ion_binding monooxygenase_activity	molecular_function biological_process	GO:0020037 GO:0006118 GO:0005506 GO:0004497
4251177	357	Core	17.6475	17.8759	17.683	17.4054	16.2791	16.3761		-1.0486							IPR001128 IPR017972	Cytochrome_P450 Cytochrome_P450,_conserved_site	KOG0156	Cytochrome_P450_CYP2_subfamily	Secondary_metabolites_biosynthesis,_transport_and_catabolism	METABOLISM						12251 4283 3721 2888	heme_binding electron_transport iron_ion_binding monooxygenase_activity	molecular_function biological_process	GO:0020037 GO:0006118 GO:0005506 GO:0004497
359506	358	Core	13.5697	13.5313	13.5244	13.9364	13.4932	13.5307		0.11167							IPR008250 IPR006068 IPR004014 IPR023214 IPR018303 IPR023299 IPR001757	P-type_ATPase,_A__domain Cation-transporting_P-type_ATPase,_C-terminal Cation-transporting_P-type_ATPase,_N-terminal HAD-like_domain P-type_ATPase,_phosphorylation_site P-type_ATPase,_cytoplasmic_domain_N P-type_ATPase	KOG0203	Na+/K+_ATPase,_alpha_subunit	Inorganic_ion_transport_and_metabolism	METABOLISM	3.6.3.9	Sodium/potassium-echanging_ATPase				9320 8976 4927 3736 4929 10015 3671	membrane ATPase_activity,_coupled_to_transmembrane_movement_of_ions,_phosphorylative_mechanism transport ATP_binding cation_transport hydrolase_activity,_acting_on_acid_anhydrides,_catalyzing_transmembrane_movement_of_substances sodium:potassium-exchanging_ATPase_activity	cellular_component molecular_function biological_process	GO:0016020 GO:0015662 GO:0006810 GO:0005524 GO:0006812 GO:0016820 GO:0005391
359592	358	Core	13.3047	13.2591	13.3462	13.1932	13.054	12.7351		-0.309256							IPR008250 IPR006068 IPR004014 IPR023214 IPR018303 IPR023299 IPR001757	P-type_ATPase,_A__domain Cation-transporting_P-type_ATPase,_C-terminal Cation-transporting_P-type_ATPase,_N-terminal HAD-like_domain P-type_ATPase,_phosphorylation_site P-type_ATPase,_cytoplasmic_domain_N P-type_ATPase	KOG0203	Na+/K+_ATPase,_alpha_subunit	Inorganic_ion_transport_and_metabolism	METABOLISM	3.6.3.9	Sodium/potassium-echanging_ATPase				9320 8976 4927 3736 4929 10015 3671	membrane ATPase_activity,_coupled_to_transmembrane_movement_of_ions,_phosphorylative_mechanism transport ATP_binding cation_transport hydrolase_activity,_acting_on_acid_anhydrides,_catalyzing_transmembrane_movement_of_substances sodium:potassium-exchanging_ATPase_activity	cellular_component molecular_function biological_process	GO:0016020 GO:0015662 GO:0006810 GO:0005524 GO:0006812 GO:0016820 GO:0005391
4414926	358	Core	13.5321	13.5664	13.557	13.9	13.4732	13.4849		0.0675041							IPR008250 IPR006068 IPR004014 IPR023214 IPR018303 IPR023299 IPR001757	P-type_ATPase,_A__domain Cation-transporting_P-type_ATPase,_C-terminal Cation-transporting_P-type_ATPase,_N-terminal HAD-like_domain P-type_ATPase,_phosphorylation_site P-type_ATPase,_cytoplasmic_domain_N P-type_ATPase	KOG0203	Na+/K+_ATPase,_alpha_subunit	Inorganic_ion_transport_and_metabolism	METABOLISM	3.6.3.9	Sodium/potassium-echanging_ATPase				9320 8976 4927 3736 4929 10015 3671	membrane ATPase_activity,_coupled_to_transmembrane_movement_of_ions,_phosphorylative_mechanism transport ATP_binding cation_transport hydrolase_activity,_acting_on_acid_anhydrides,_catalyzing_transmembrane_movement_of_substances sodium:potassium-exchanging_ATPase_activity	cellular_component molecular_function biological_process	GO:0016020 GO:0015662 GO:0006810 GO:0005524 GO:0006812 GO:0016820 GO:0005391
4414984	358	Core	13.19	13.1487	13.2444	13.0205	13.122	12.7873		-0.217813							IPR008250 IPR006068 IPR004014 IPR023214 IPR018303 IPR023299 IPR001757	P-type_ATPase,_A__domain Cation-transporting_P-type_ATPase,_C-terminal Cation-transporting_P-type_ATPase,_N-terminal HAD-like_domain P-type_ATPase,_phosphorylation_site P-type_ATPase,_cytoplasmic_domain_N P-type_ATPase	KOG0203	Na+/K+_ATPase,_alpha_subunit	Inorganic_ion_transport_and_metabolism	METABOLISM	3.6.3.9	Sodium/potassium-echanging_ATPase				9320 8976 4927 3736 4929 10015 3671	membrane ATPase_activity,_coupled_to_transmembrane_movement_of_ions,_phosphorylative_mechanism transport ATP_binding cation_transport hydrolase_activity,_acting_on_acid_anhydrides,_catalyzing_transmembrane_movement_of_substances sodium:potassium-exchanging_ATPase_activity	cellular_component molecular_function biological_process	GO:0016020 GO:0015662 GO:0006810 GO:0005524 GO:0006812 GO:0016820 GO:0005391
123360	359	Core	10.9994	10.9454	10.9745	10.8806	11.1828	11.1321		0.0920506							IPR002867 IPR001841 IPR017907	Zinc_finger,_C6HC-type Zinc_finger,_RING-type Zinc_finger,_RING-type,_conserved_site	KOG1815	Predicted_E3_ubiquitin_ligase	Posttranslational_modification,_protein_turnover,_chaperones	CELLULAR_PROCESSES_AND_SIGNALING	6.3.2.19	Ubiquitin--protein_ligase				5939 3727 24691 24690 24687 24685 3200	zinc_ion_binding protein_binding negative_regulation_of_ubiquitin-protein_ligase_activity positive_regulation_of_ubiquitin-protein_ligase_activity regulation_of_ubiquitin-protein_ligase_activity_during_meiotic_cell_cycle regulation_of_ubiquitin-protein_ligase_activity ubiquitin-protein_ligase_activity	molecular_function biological_process	GO:0008270 GO:0005515 GO:0051444 GO:0051443 GO:0051440 GO:0051438 GO:0004842
4488860	359	Core	11.4197	11.4005	11.3412	11.5654	11.2984	11.179		-0.0395682							IPR001841 IPR017907	Zinc_finger,_RING-type Zinc_finger,_RING-type,_conserved_site										5939 3727	zinc_ion_binding protein_binding	molecular_function	GO:0008270 GO:0005515
4155814	360	Core	13.8959	13.9747	13.8591	13.7021	13.8379	13.8156		-0.124685							IPR019412	Outer_membrane_protein__Iml2/Tetratricopeptide_repeat_protein_39	KOG3783	Uncharacterized_conserved_protein	Function_unknown	POORLY_CHARACTERIZED
16618	366	Disp	7.08814	7.50739	7.24633	7.87026	8.07099	7.33526		0.478215							IPR001810	F-box_domain
530427	366	Disp	11.7343	11.6967	11.6973	11.6618	11.6651	11.6006		-0.0669338							IPR001810	F-box_domain
687409	366	Disp	8.82262	9.05497	9.16039	8.95775	9.22197	9.37408		0.171941							IPR001810	F-box_domain
4438844	366	Disp	4.40476	5.89051	5.22154	4.73979	5.88702	5.30194		0.137311							IPR001810	F-box_domain
85509	367	Core	14.004	13.9335	14.0068	13.9321	13.7756	13.7853		-0.150436							IPR000719 IPR017441 IPR008271 IPR002290 IPR011009	Protein_kinase_domain Protein_kinase,_ATP_binding_site Serine/threonine-protein_kinase,_active_site Serine/threonine/dual_specificity_protein_kinase,_catalytic__domain Protein_kinase-like_domain	KOG1165	Casein_kinase_(serine/threonine/tyrosine_protein_kinase)	Signal_transduction_mechanisms	CELLULAR_PROCESSES_AND_SIGNALING						4602 3736 3043 3045 3052	protein_amino_acid_phosphorylation ATP_binding protein_kinase_activity protein_serine/threonine_kinase_activity protein_kinase_CK2_activity	biological_process molecular_function	GO:0006468 GO:0005524 GO:0004672 GO:0004674 GO:0004682
4257410	367	Core	14.4259	14.3425	14.4649	14.8265	14.3804	14.491		0.15486							IPR000719 IPR017441 IPR008271 IPR002290 IPR011009	Protein_kinase_domain Protein_kinase,_ATP_binding_site Serine/threonine-protein_kinase,_active_site Serine/threonine/dual_specificity_protein_kinase,_catalytic__domain Protein_kinase-like_domain	KOG1165	Casein_kinase_(serine/threonine/tyrosine_protein_kinase)	Signal_transduction_mechanisms	CELLULAR_PROCESSES_AND_SIGNALING						4602 3736 3043 3045 3052	protein_amino_acid_phosphorylation ATP_binding protein_kinase_activity protein_serine/threonine_kinase_activity protein_kinase_CK2_activity	biological_process molecular_function	GO:0006468 GO:0005524 GO:0004672 GO:0004674 GO:0004682
9705	368	Core	10.0622	9.9418	9.80545	10.191	9.6485	9.79824		-0.0572291							IPR001208 IPR018849 IPR027925 IPR018525 IPR012340 IPR027417	Mini-chromosome_maintenance,_DNA-dependent_ATPase Nucleolar_27S_pre-rRNA_processing,_Urb2/Npa2,_C-terminal MCM_N-terminal_domain Mini-chromosome_maintenance,_conserved_site Nucleic_acid-binding,_OB-fold P-loop_containing_nucleoside_triphosphate_hydrolase	KOG0478	DNA_replication_licensing_factor,_MCM4_component	Replication,_recombination_and_repair	INFORMATION_STORAGE_AND_PROCESSING						5778 4429 3736 2176	DNA-dependent_ATPase_activity DNA_replication_initiation ATP_binding DNA_binding	molecular_function biological_process	GO:0008094 GO:0006270 GO:0005524 GO:0003677
13380	368	Core	11.2229	11.304	11.1309	11.6928	11.3931	11.1952		0.207772							IPR001208 IPR027925 IPR012340 IPR027417	Mini-chromosome_maintenance,_DNA-dependent_ATPase MCM_N-terminal_domain Nucleic_acid-binding,_OB-fold P-loop_containing_nucleoside_triphosphate_hydrolase	KOG0478	DNA_replication_licensing_factor,_MCM4_component	Replication,_recombination_and_repair	INFORMATION_STORAGE_AND_PROCESSING						5778 4429 3736 2176	DNA-dependent_ATPase_activity DNA_replication_initiation ATP_binding DNA_binding	molecular_function biological_process	GO:0008094 GO:0006270 GO:0005524 GO:0003677
93448	368	Core	12.8066	13.0663	12.8952	13.2307	13.0782	13.0105		0.183768							IPR001208 IPR027925 IPR018525 IPR012340 IPR027417	Mini-chromosome_maintenance,_DNA-dependent_ATPase MCM_N-terminal_domain Mini-chromosome_maintenance,_conserved_site Nucleic_acid-binding,_OB-fold P-loop_containing_nucleoside_triphosphate_hydrolase	KOG0478	DNA_replication_licensing_factor,_MCM4_component	Replication,_recombination_and_repair	INFORMATION_STORAGE_AND_PROCESSING						5778 4429 3736 2176	DNA-dependent_ATPase_activity DNA_replication_initiation ATP_binding DNA_binding	molecular_function biological_process	GO:0008094 GO:0006270 GO:0005524 GO:0003677
4335706	368	Core	9.70238	9.65918	9.42359	9.62565	9.70174	9.21949		-0.0794248							IPR001208 IPR027925 IPR018525 IPR012340 IPR027417	Mini-chromosome_maintenance,_DNA-dependent_ATPase MCM_N-terminal_domain Mini-chromosome_maintenance,_conserved_site Nucleic_acid-binding,_OB-fold P-loop_containing_nucleoside_triphosphate_hydrolase	KOG0478	DNA_replication_licensing_factor,_MCM4_component	Replication,_recombination_and_repair	INFORMATION_STORAGE_AND_PROCESSING						5778 4429 3736 2176	DNA-dependent_ATPase_activity DNA_replication_initiation ATP_binding DNA_binding	molecular_function biological_process	GO:0008094 GO:0006270 GO:0005524 GO:0003677
4494976	368	Core	12.244	12.0778	12.1735	12.1954	12.3695	12.5177		0.195786							IPR001208 IPR018525 IPR027417	Mini-chromosome_maintenance,_DNA-dependent_ATPase Mini-chromosome_maintenance,_conserved_site P-loop_containing_nucleoside_triphosphate_hydrolase	KOG0478	DNA_replication_licensing_factor,_MCM4_component	Replication,_recombination_and_repair	INFORMATION_STORAGE_AND_PROCESSING						5778 4429 3736 2176	DNA-dependent_ATPase_activity DNA_replication_initiation ATP_binding DNA_binding	molecular_function biological_process	GO:0008094 GO:0006270 GO:0005524 GO:0003677
4267758	369	Core	11.9295	11.7276	11.8885	11.798	11.6484	11.6295		-0.156554							IPR024766 IPR001841	Zinc_finger,_RING-H2-type Zinc_finger,_RING-type	KOG0828	Predicted_E3_ubiquitin_ligase	Posttranslational_modification,_protein_turnover,_chaperones	CELLULAR_PROCESSES_AND_SIGNALING						5939 3727	zinc_ion_binding protein_binding	molecular_function	GO:0008270 GO:0005515
4352132	369	Core	11.7244	11.5454	11.6728	11.6449	11.3265	11.3746		-0.198906							IPR024766 IPR001841	Zinc_finger,_RING-H2-type Zinc_finger,_RING-type	KOG0828	Predicted_E3_ubiquitin_ligase	Posttranslational_modification,_protein_turnover,_chaperones	CELLULAR_PROCESSES_AND_SIGNALING						5939 3727	zinc_ion_binding protein_binding	molecular_function	GO:0008270 GO:0005515
96395	370	Core	15.1518	14.6731	15.1732	13.6056	14.0553	14.3384		-0.999641							IPR004839 IPR015424	Aminotransferase,_class_I/classII Pyridoxal_phosphate-dependent_transferase	KOG1359	Glycine_C-acetyltransferase/2-amino-3-ketobutyrate-CoA_ligase	Amino_acid_transport_and_metabolism	METABOLISM	2.3.1.47	8-amino-7-oxononanoate_synthase	Biotin_metabolism	Metabolism_of_Cofactors_and_Vitamins	METABOLIC	13063 9967 6667 6337	pyridoxal_phosphate_binding transferase_activity,_transferring_nitrogenous_groups biosynthetic_process 8-amino-7-oxononanoate_synthase_activity	molecular_function biological_process	GO:0030170 GO:0016769 GO:0009058 GO:0008710
4589086	372	Core	13.8653	13.953	13.891	14.0278	13.9312	14.1275		0.12576							IPR000109 IPR018456 IPR020846	Proton-dependent_oligopeptide_transporter_family PTR2_family_proton/oligopeptide_symporter,_conserved_site Major_facilitator_superfamily_domain	KOG1237	H+/oligopeptide_symporter	Amino_acid_transport_and_metabolism	METABOLISM						9320 4970 3546	membrane oligopeptide_transport transporter_activity	cellular_component biological_process molecular_function	GO:0016020 GO:0006857 GO:0005215
6594	374	Core	12.8233	12.9411	12.8136	12.9697	12.9073	13.0679		0.122296							IPR023600 IPR018109 IPR004101 IPR013221 IPR001645	Folylpolyglutamate_synthase,_eukaryota Folylpolyglutamate_synthetase,_conserved_site Mur_ligase,_C-terminal Mur_ligase,_central Folylpolyglutamate_synthetase	KOG2525	Folylpolyglutamate_synthase	Coenzyme_transport_and_metabolism	METABOLISM	6.3.2.17	Folylpolyglutamate_synthase	Folate_biosynthesis	Metabolism_of_Cofactors_and_Vitamins	METABOLIC	6988 3736 2733 10069 6667	folic_acid_and_derivative_biosynthetic_process ATP_binding tetrahydrofolylpolyglutamate_synthase_activity ligase_activity biosynthetic_process	biological_process molecular_function	GO:0009396 GO:0005524 GO:0004326 GO:0016874 GO:0009058
4189173	374	Core	13.2335	13.4174	13.309	13.6093	13.5363	13.4606		0.215462							IPR013221 IPR023600 IPR018109 IPR004101 IPR001645	Mur_ligase,_central Folylpolyglutamate_synthase,_eukaryota Folylpolyglutamate_synthetase,_conserved_site Mur_ligase,_C-terminal Folylpolyglutamate_synthetase	KOG2525	Folylpolyglutamate_synthase	Coenzyme_transport_and_metabolism	METABOLISM	6.3.2.17	Folylpolyglutamate_synthase	Folate_biosynthesis	Metabolism_of_Cofactors_and_Vitamins	METABOLIC	6988 3736 2733 10069 6667	folic_acid_and_derivative_biosynthetic_process ATP_binding tetrahydrofolylpolyglutamate_synthase_activity ligase_activity biosynthetic_process	biological_process molecular_function	GO:0009396 GO:0005524 GO:0004326 GO:0016874 GO:0009058
4489321	375	Core	13.4884	13.5644	13.4262	13.7883	13.8478	13.8392		0.332136									KOG1399	Flavin-containing_monooxygenase	Secondary_metabolites_biosynthesis,_transport_and_catabolism	METABOLISM	1.14.13.8	Dimethylaniline_monooxygenase_(N-oxide_forming)				2890	flavin-containing_monooxygenase_activity	molecular_function	GO:0004499
672183	377	Core	13.4132	13.4605	13.4231	13.7401	13.5143	13.7269		0.228189							IPR004839 IPR001917 IPR015424	Aminotransferase,_class_I/classII Aminotransferase,_class-II,_pyridoxal-phosphate_binding_site Pyridoxal_phosphate-dependent_transferase	KOG1357	Serine_palmitoyltransferase	Posttranslational_modification,_protein_turnover,_chaperones	CELLULAR_PROCESSES_AND_SIGNALING	2.3.1.50	Serine_C-palmitoyltransferase	Sphingoglycolipid_metabolism	Metabolism_of_Complex_Lipids	METABOLIC	9940 5830 13063 9967 6667 10222 3123	transferase_activity metabolic_process pyridoxal_phosphate_binding transferase_activity,_transferring_nitrogenous_groups biosynthetic_process serine_C-palmitoyltransferase_complex serine_C-palmitoyltransferase_activity	molecular_function biological_process cellular_component	GO:0016740 GO:0008152 GO:0030170 GO:0016769 GO:0009058 GO:0017059 GO:0004758
105987	378	Core	16.6319	16.382	16.6827	16.3931	16.0817	16.1637		-0.352698			yes				IPR001499	GPCR_fungal_pheromone_mating_factor,_STE3										9321 5270 3284	integral_to_membrane G-protein_coupled_receptor_protein_signaling_pathway mating-type_factor_pheromone_receptor_activity	cellular_component biological_process molecular_function	GO:0016021 GO:0007186 GO:0004932	yes
4177116	379	Core	13.776	13.6627	13.8264	13.5593	13.8811	13.6573		-0.0557927
211225	380	Core	11.3014	11.0023	11.0657	11.5534	10.7329	10.1292		-0.317932							IPR014030 IPR000873 IPR009081 IPR001242 IPR014043 IPR014031 IPR013968 IPR025110 IPR006162 IPR020845 IPR018201 IPR020841 IPR020801 IPR020843 IPR011032 IPR016035 IPR016039 IPR016036 IPR010071	Beta-ketoacyl_synthase,_N-terminal AMP-dependent_synthetase/ligase Acyl_carrier_protein-like Condensation_domain Acyl_transferase Beta-ketoacyl_synthase,_C-terminal Polyketide_synthase,_ketoreductase_domain AMP-binding_enzyme_C-terminal_domain Phosphopantetheine_attachment_site AMP-binding,_conserved_site Beta-ketoacyl_synthase,_active_site Polyketide_synthase,_beta-ketoacyl_synthase_domain Polyk…	KOG1202	Animal-type_fatty_acid_synthase_and_related_proteins	Lipid_transport_and_metabolism	METABOLISM	2.3.1.85	Fatty-acid_synthase	Fatty_acid_biosynthesis_(path_1)	Lipid_Metabolism	METABOLIC	5830 2290 14021 10069 3708 2719	metabolic_process catalytic_activity phosphopantetheine_binding ligase_activity binding fatty-acid_synthase_activity	biological_process molecular_function	GO:0008152 GO:0003824 GO:0031177 GO:0016874 GO:0005488 GO:0004312
1159577	380	Core	12.581	12.1965	12.5838	12.7163	12.4501	12.4538		0.0863038							IPR014030 IPR000873 IPR009081 IPR001242 IPR014043 IPR001031 IPR014031 IPR013968 IPR025110 IPR006162 IPR020845 IPR018201 IPR020841 IPR020801 IPR020843 IPR011032 IPR016035 IPR029058 IPR016039 IPR016036 IPR010071	Beta-ketoacyl_synthase,_N-terminal AMP-dependent_synthetase/ligase Acyl_carrier_protein-like Condensation_domain Acyl_transferase Thioesterase Beta-ketoacyl_synthase,_C-terminal Polyketide_synthase,_ketoreductase_domain AMP-binding_enzyme_C-terminal_domain Phosphopantetheine_attachment_site AMP-binding,_conserved_site Beta-ketoacyl_synthase,_active_site Polyketide_synthase,_beta-ketoacyl_synthase…	KOG1202	Animal-type_fatty_acid_synthase_and_related_proteins	Lipid_transport_and_metabolism	METABOLISM	2.3.1.85	Fatty-acid_synthase	Fatty_acid_biosynthesis_(path_1)	Lipid_Metabolism	METABOLIC	5830 2290 9986 6667 14021 10069 3708 2719	metabolic_process catalytic_activity hydrolase_activity,_acting_on_ester_bonds biosynthetic_process phosphopantetheine_binding ligase_activity binding fatty-acid_synthase_activity	biological_process molecular_function	GO:0008152 GO:0003824 GO:0016788 GO:0009058 GO:0031177 GO:0016874 GO:0005488 GO:0004312
115826	381	Core	10.804	10.6649	10.6995	10.6949	10.4669	10.8944		-0.0374649
4193608	381	Core	12.2038	12.2016	12.1952	12.1071	12.2807	12.4258		0.0710291
4359059	381	Core	11.4099	11.5519	11.4683	11.579	11.7608	11.8161		0.241956
4236963	390	Core	12.2624	12.0296	12.2333	12.0367	11.8999	11.8154		-0.257751							IPR001680 IPR010730 IPR019775 IPR017986	WD40_repeat Heterokaryon_incompatibility WD40_repeat,_conserved_site WD40-repeat-containing_domain	KOG0275	Conserved_WD40_repeat-containing_protein	General_function_prediction_only	POORLY_CHARACTERIZED
4326364	390	Core	12.5428	12.4236	12.4769	12.397	12.3032	12.0968		-0.215395							IPR001680 IPR010730 IPR019775 IPR017986	WD40_repeat Heterokaryon_incompatibility WD40_repeat,_conserved_site WD40-repeat-containing_domain	KOG0272	U4/U6_small_nuclear_ribonucleoprotein_Prp4_(contains_WD40_repeats)	RNA_processing_and_modification	INFORMATION_STORAGE_AND_PROCESSING
4291277	391	Core	11.034	11.1272	10.9874	11.6725	11.529	11.5232		0.5254							IPR002575 IPR011009	Aminoglycoside_phosphotransferase Protein_kinase-like_domain
4277052	391	Core	11.8414	11.9511	11.759	11.863	11.8567	11.9342		0.0341414							IPR002575 IPR011009	Aminoglycoside_phosphotransferase Protein_kinase-like_domain
4291255	391	Core	10.9009	10.8644	10.7188	11.0127	11.0556	10.8384		0.14085							IPR002575 IPR011009	Aminoglycoside_phosphotransferase Protein_kinase-like_domain
95040	392	Core	13.2616	13.206	13.3145	13.2479	13.176	13.4492		0.0303562							IPR005123 IPR026992	Oxoglutarate/iron-dependent_dioxygenase Non-haem_dioxygenase_N-terminal_domain	KOG0143	Iron/ascorbate_family_oxidoreductases	Secondary_metabolites_biosynthesis,_transport_and_catabolism General_function_prediction_only	METABOLISM POORLY_CHARACTERIZED	1.14.11.13	Gibberellin_2-beta-dioxygenase				20001	gibberellin_2-beta-dioxygenase_activity	molecular_function	GO:0045543
676236	393	Core	10.7826	10.8186	10.7751	10.8454	10.8475	10.7952		0.0373025							IPR008594 IPR011145 IPR011146	Scavenger_mRNA_decapping_enzyme_DcpS/DCS2 Scavenger_mRNA_decapping_enzyme,_N-terminal HIT-like_domain	KOG3969	Uncharacterized_conserved_protein	Function_unknown	POORLY_CHARACTERIZED						9985 3727 284 2290	hydrolase_activity protein_binding deadenylation-dependent_decapping catalytic_activity	molecular_function biological_process	GO:0016787 GO:0005515 GO:0000290 GO:0003824
4339944	393	Core	10.2796	10.2735	10.4342	10.4352	10.1686	10.5667		0.0610631							IPR008594 IPR011145 IPR011146	Scavenger_mRNA_decapping_enzyme_DcpS/DCS2 Scavenger_mRNA_decapping_enzyme,_N-terminal HIT-like_domain	KOG3969	Uncharacterized_conserved_protein	Function_unknown	POORLY_CHARACTERIZED						9985 3727 284 2290	hydrolase_activity protein_binding deadenylation-dependent_decapping catalytic_activity	molecular_function biological_process	GO:0016787 GO:0005515 GO:0000290 GO:0003824
18524	394	Core	10.1515	9.9549	10.0663	9.79859	9.66902	9.90104		-0.268041							IPR005378 IPR019410 IPR029063	Vacuolar_protein_sorting-associated_protein_35,_Vps35 Nicotinamide_N-methyltransferase-like S-adenosyl-L-methionine-dependent_methyltransferase	KOG1107	Membrane_coat_complex_Retromer,_subunit_VPS35	Intracellular_trafficking,_secretion,_and_vesicular_transport	CELLULAR_PROCESSES_AND_SIGNALING
682181	394	Core	10.2921	10.3954	10.2968	10.392	10.2736	10.3085		-0.00342722							IPR019410 IPR029063	Nicotinamide_N-methyltransferase-like S-adenosyl-L-methionine-dependent_methyltransferase	KOG2793	Putative_N2,N2-dimethylguanosine_tRNA_methyltransferase	RNA_processing_and_modification	INFORMATION_STORAGE_AND_PROCESSING
689259	394	Core	10.3905	10.487	10.473	10.4129	10.5101	10.4434		0.00531128							IPR019410 IPR029063	Nicotinamide_N-methyltransferase-like S-adenosyl-L-methionine-dependent_methyltransferase	KOG2793	Putative_N2,N2-dimethylguanosine_tRNA_methyltransferase	RNA_processing_and_modification	INFORMATION_STORAGE_AND_PROCESSING
4276392	394	Core	11.0436	11.091	11.0467	11.2075	11.2893	11.2371		0.184206							IPR019410 IPR029063	Nicotinamide_N-methyltransferase-like S-adenosyl-L-methionine-dependent_methyltransferase	KOG2793	Putative_N2,N2-dimethylguanosine_tRNA_methyltransferase	RNA_processing_and_modification	INFORMATION_STORAGE_AND_PROCESSING
4171593	395	Core	11.4464	11.3184	11.4547	11.3963	11.5719	11.6616		0.136767							IPR002305 IPR001412 IPR002306	Aminoacyl-tRNA_synthetase,_class_Ic Aminoacyl-tRNA_synthetase,_class_I,_conserved_site Tryptophan-tRNA_ligase	KOG2713	Mitochondrial_tryptophanyl-tRNA_synthetase	Translation,_ribosomal_structure_and_biogenesis	INFORMATION_STORAGE_AND_PROCESSING	6.1.1.2	Tryptophan--tRNA_ligase	Tryptophan_metabolism Aminoacyl-tRNA_biosynthesis	Amino_Acid_Metabolism TRANSLATION	METABOLIC REGULATORY	4561 4556 3930 3736 3172 162 4579 3190	tRNA_aminoacylation_for_protein_translation translation cytoplasm ATP_binding aminoacyl-tRNA_ligase_activity nucleotide_binding tryptophanyl-tRNA_aminoacylation tryptophan-tRNA_ligase_activity	biological_process cellular_component molecular_function	GO:0006418 GO:0006412 GO:0005737 GO:0005524 GO:0004812 GO:0000166 GO:0006436 GO:0004830
4171705	395	Core	12.2697	12.2502	12.2358	12.1496	12.4314	12.2911		0.0387896							IPR002305 IPR001412 IPR002306	Aminoacyl-tRNA_synthetase,_class_Ic Aminoacyl-tRNA_synthetase,_class_I,_conserved_site Tryptophan-tRNA_ligase	KOG2713	Mitochondrial_tryptophanyl-tRNA_synthetase	Translation,_ribosomal_structure_and_biogenesis	INFORMATION_STORAGE_AND_PROCESSING	6.1.1.2	Tryptophan--tRNA_ligase	Tryptophan_metabolism Aminoacyl-tRNA_biosynthesis	Amino_Acid_Metabolism TRANSLATION	METABOLIC REGULATORY	4561 4556 3930 3736 3172 162 4579 3190	tRNA_aminoacylation_for_protein_translation translation cytoplasm ATP_binding aminoacyl-tRNA_ligase_activity nucleotide_binding tryptophanyl-tRNA_aminoacylation tryptophan-tRNA_ligase_activity	biological_process cellular_component molecular_function	GO:0006418 GO:0006412 GO:0005737 GO:0005524 GO:0004812 GO:0000166 GO:0006436 GO:0004830
4210653	397	Core	12.8393	12.8493	12.83	12.2878	12.4499	12.2021		-0.52629									KOG1398	Uncharacterized_conserved_protein	Function_unknown	POORLY_CHARACTERIZED
4329540	397	Core	12.685	12.5149	12.7091	12.3686	12.3762	12.2086		-0.318537									KOG1398	Uncharacterized_conserved_protein	Function_unknown	POORLY_CHARACTERIZED
674199	402	Core	13.1806	13.2325	13.1681	13.2042	13.1159	13.284		0.00763659							IPR006073 IPR006703 IPR025662 IPR027417	GTP_binding_domain AIG1-type_guanine_nucleotide-binding_(G)_domain Sigma-54_interaction_domain,_ATP-binding_site_1 P-loop_containing_nucleoside_triphosphate_hydrolase										3737	GTP_binding	molecular_function	GO:0005525
682009	403	Core	12.4502	12.6032	12.4118	12.3021	12.3516	12.2965		-0.171641							IPR011701 IPR020846	Major_facilitator_superfamily Major_facilitator_superfamily_domain	KOG2615	Permease_of_the_major_facilitator_superfamily	General_function_prediction_only	POORLY_CHARACTERIZED
4352491	403	Core	11.9163	12.1384	11.8853	11.9213	11.9492	12.0409		-0.00952018							IPR011701 IPR020846	Major_facilitator_superfamily Major_facilitator_superfamily_domain	KOG2615	Permease_of_the_major_facilitator_superfamily	General_function_prediction_only	POORLY_CHARACTERIZED
4165069	404	Core	16.5221	16.5614	16.4896	16.3341	16.3221	16.403		-0.171328	GH5_30	GH5_30	yes				IPR001547 IPR017853	Glycoside_hydrolase,_family_5 Glycoside_hydrolase_superfamily					3.2.1.78	Mannan_endo-1,4-beta-mannosidase	Fructose_and_mannose_metabolism	Carbohydrate_Metabolism	METABOLIC	4143 2933 10154	carbohydrate_metabolic_process hydrolase_activity,_hydrolyzing_O-glycosyl_compounds mannan_endo-1,4-beta-mannosidase_activity	biological_process molecular_function	GO:0005975 GO:0004553 GO:0016985	yes
[truncated: 10,475 more rows]
