# Supplementary material for: Speciation Underpinned by Unexpected Molecular Diversity in the Mycorrhizal Fungal Genus Pisolithus
Source: Mol Biol Evol. 2023 Feb 22;40(3):msad045. doi: 10.1093/molbev/msad045 (PMC10066745; doi:10.1093/molbev/msad045)
Supplement: msad045_Supplementary_Data [file msad045_supplementary_data.zip › Table_S9.xlsx]

## Sheet: Table S9
Table S9: Differentially Expressed Genes in Pisolithus albus when in symbiosis with an Eucalyptus grandis host.
Protein ID	Cluster ID	Section	Counts FLM Replicate 1	Counts FLM Replicate 1	Counts FLM Replicate 1	Counts ECM Replicate 1	Counts ECM Replicate 1	Counts ECM Replicate 1	Significantly Regulated	ECMvsFLM.log2Change	CAZyme.total	CAZyme	Signal Peptide	SSP	Protease	Lipase	IPR ID	IPR Description	KOG ID	KOG Definition	KOG Class	KOG Group	EC Number	KEGG Definition	KEGG Pathway	KEGG Pathway Class	KEGG Pathway Type	GO Term ID	GO Name	GO Term Type	GO Accession
178618	5	Core	6.52258	6.71981	6.70567	7.95343	7.8193	7.72473	Yes	1.18599							IPR001128	Cytochrome_P450	KOG0157	Cytochrome_P450_CYP4/CYP19/CYP26_subfamilies	Lipid_transport_and_metabolism Secondary_metabolites_biosynthesis,_transport_and_catabolism	METABOLISM	1.14.14.1	Unspecific_monooxygenase	Tryptophan_metabolism Fatty_acid_metabolism gamma-Hexachlorocyclohexane_degradation	Amino_Acid_Metabolism Lipid_Metabolism Biodegradation_of_Xenobiotics	METABOLIC	12251 4283 3721 2888 23642	heme_binding electron_transport iron_ion_binding monooxygenase_activity unspecific_monooxygenase_activity	molecular_function biological_process	GO:0020037 GO:0006118 GO:0005506 GO:0004497 GO:0050381
2273317	15	Core	6.35705	6.01238	6.02083	8.16294	8.15118	8.17992	Yes	2.04778							IPR001128	Cytochrome_P450	KOG0157	Cytochrome_P450_CYP4/CYP19/CYP26_subfamilies	Lipid_transport_and_metabolism Secondary_metabolites_biosynthesis,_transport_and_catabolism	METABOLISM	1.14.-.-	Acting_on_paired_donors,_with_incorporation_or_reduction_of	gamma-Hexachlorocyclohexane_degradation Ascorbate_and_aldarate_metabolism Flavonoids,_stilbene_and_lignin_biosynthesis Fluorene_degradation	Biodegradation_of_Xenobiotics Carbohydrate_Metabolism Biosynthesis_of_Secondary_Metabolites	METABOLIC	12251 4283 3721 2888 19287 10906 10905 10904 10903 10902 10901 10900 10899 10898 10897 10896 10895 10894 10893 10892 10891	heme_binding electron_transport iron_ion_binding monooxygenase_activity spheroidene_monooxygenase_activity alpha-pinene_dehydrogenase_activity 2-hydroxyisobutyrate_3-monooxygenase_activity hydroxymethylsilanetriol_oxidase_activity ammonia_monooxygenase_activity dimethylsilanediol_hydroxylase_activity alpha-pinene_monooxygenase_activity tert-butyl_alcohol_2-monooxygenase_activity 4-chlorophenoxyac…	molecular_function biological_process	GO:0020037 GO:0006118 GO:0005506 GO:0004497 GO:0043823 GO:0018600 GO:0018599 GO:0018598 GO:0018597 GO:0018596 GO:0018595 GO:0018594 GO:0018593 GO:0018592 GO:0018591 GO:0018590 GO:0018589 GO:0018588 GO:0018587 GO:0018586 GO:0018585
2413090	15	Core	7.43387	7.25376	7.11253	9.17848	9.26435	9.04605	Yes	1.89532							IPR001128 IPR017972	Cytochrome_P450 Cytochrome_P450,_conserved_site	KOG0157	Cytochrome_P450_CYP4/CYP19/CYP26_subfamilies	Lipid_transport_and_metabolism Secondary_metabolites_biosynthesis,_transport_and_catabolism	METABOLISM	1.14.14.1	Unspecific_monooxygenase	Tryptophan_metabolism Fatty_acid_metabolism gamma-Hexachlorocyclohexane_degradation	Amino_Acid_Metabolism Lipid_Metabolism Biodegradation_of_Xenobiotics	METABOLIC	12251 4283 3721 2888 23642	heme_binding electron_transport iron_ion_binding monooxygenase_activity unspecific_monooxygenase_activity	molecular_function biological_process	GO:0020037 GO:0006118 GO:0005506 GO:0004497 GO:0050381
1616098	19	Core	6.14486	6.28854	6.02083	9.15359	9.02283	9.18219	Yes	2.97289							IPR001128 IPR017972	Cytochrome_P450 Cytochrome_P450,_conserved_site	KOG0157	Cytochrome_P450_CYP4/CYP19/CYP26_subfamilies	Lipid_transport_and_metabolism Secondary_metabolites_biosynthesis,_transport_and_catabolism	METABOLISM	1.14.14.1	Unspecific_monooxygenase	Tryptophan_metabolism Fatty_acid_metabolism gamma-Hexachlorocyclohexane_degradation	Amino_Acid_Metabolism Lipid_Metabolism Biodegradation_of_Xenobiotics	METABOLIC	12251 4283 3721 2888 23642	heme_binding electron_transport iron_ion_binding monooxygenase_activity unspecific_monooxygenase_activity	molecular_function biological_process	GO:0020037 GO:0006118 GO:0005506 GO:0004497 GO:0050381
2167795	19	Core	5.83434	6.01238	6.19165	7.8044	7.81224	7.79272	Yes	1.80217							IPR001128 IPR017972	Cytochrome_P450 Cytochrome_P450,_conserved_site	KOG0157	Cytochrome_P450_CYP4/CYP19/CYP26_subfamilies	Lipid_transport_and_metabolism Secondary_metabolites_biosynthesis,_transport_and_catabolism	METABOLISM	1.14.14.1	Unspecific_monooxygenase	Tryptophan_metabolism Fatty_acid_metabolism gamma-Hexachlorocyclohexane_degradation	Amino_Acid_Metabolism Lipid_Metabolism Biodegradation_of_Xenobiotics	METABOLIC	12251 4283 3721 2888 23642	heme_binding electron_transport iron_ion_binding monooxygenase_activity unspecific_monooxygenase_activity	molecular_function biological_process	GO:0020037 GO:0006118 GO:0005506 GO:0004497 GO:0050381
965403	19	Core	6.67105	6.66923	6.54683	8.43118	8.31493	8.36996	Yes	1.74999							IPR001128 IPR017972	Cytochrome_P450 Cytochrome_P450,_conserved_site	KOG0157	Cytochrome_P450_CYP4/CYP19/CYP26_subfamilies	Lipid_transport_and_metabolism Secondary_metabolites_biosynthesis,_transport_and_catabolism	METABOLISM	1.14.14.1	Unspecific_monooxygenase	Tryptophan_metabolism Fatty_acid_metabolism gamma-Hexachlorocyclohexane_degradation	Amino_Acid_Metabolism Lipid_Metabolism Biodegradation_of_Xenobiotics	METABOLIC	12251 4283 3721 2888 23642	heme_binding electron_transport iron_ion_binding monooxygenase_activity unspecific_monooxygenase_activity	molecular_function biological_process	GO:0020037 GO:0006118 GO:0005506 GO:0004497 GO:0050381
1616960	19	Core	7.53423	7.43877	7.63106	8.64433	8.83014	8.75579	Yes	1.2178							IPR001128 IPR018247 IPR017972	Cytochrome_P450 EF-Hand_1,_calcium-binding_site Cytochrome_P450,_conserved_site	KOG0157	Cytochrome_P450_CYP4/CYP19/CYP26_subfamilies	Lipid_transport_and_metabolism Secondary_metabolites_biosynthesis,_transport_and_catabolism	METABOLISM	1.14.14.1	Unspecific_monooxygenase	Tryptophan_metabolism Fatty_acid_metabolism gamma-Hexachlorocyclohexane_degradation	Amino_Acid_Metabolism Lipid_Metabolism Biodegradation_of_Xenobiotics	METABOLIC	12251 4283 3721 2888 23642	heme_binding electron_transport iron_ion_binding monooxygenase_activity unspecific_monooxygenase_activity	molecular_function biological_process	GO:0020037 GO:0006118 GO:0005506 GO:0004497 GO:0050381
967709	19	Core	7.76656	7.47603	7.63106	8.82142	8.61177	8.6452	Yes	1.07669							IPR001128 IPR018247 IPR017972	Cytochrome_P450 EF-Hand_1,_calcium-binding_site Cytochrome_P450,_conserved_site	KOG0157	Cytochrome_P450_CYP4/CYP19/CYP26_subfamilies	Lipid_transport_and_metabolism Secondary_metabolites_biosynthesis,_transport_and_catabolism	METABOLISM	1.14.14.1	Unspecific_monooxygenase	Tryptophan_metabolism Fatty_acid_metabolism gamma-Hexachlorocyclohexane_degradation	Amino_Acid_Metabolism Lipid_Metabolism Biodegradation_of_Xenobiotics	METABOLIC	12251 4283 3721 2888 23642	heme_binding electron_transport iron_ion_binding monooxygenase_activity unspecific_monooxygenase_activity	molecular_function biological_process	GO:0020037 GO:0006118 GO:0005506 GO:0004497 GO:0050381
2367234	25	Core	8.89366	8.77675	8.81774	11.3989	11.3197	11.4495	Yes	2.56563							IPR001128 IPR017972	Cytochrome_P450 Cytochrome_P450,_conserved_site	KOG0158	Cytochrome_P450_CYP3/CYP5/CYP6/CYP9_subfamilies	Secondary_metabolites_biosynthesis,_transport_and_catabolism	METABOLISM	1.14.13.-	With_NADH_or_NADPH_as_one_donor,_and_incorporation_of_one_atom	Methane_metabolism Phenylalanine_metabolism Ubiquinone_biosynthesis Alkaloid_biosynthesis_I Styrene_degradation Tryptophan_metabolism Androgen_and_estrogen_metabolism Sterol_biosynthesis 1,4-Dichlorobenzene_degradation Tyrosine_metabolism Bile_acid_biosynthesis Flavonoids,_stilbene_and_lignin_biosynthesis Histidine_metabolism gamma-Hexachlorocyclohexane_degradation	Energy_Metabolism Amino_Acid_Metabolism Metabolism_of_Cofactors_and_Vitamins Biosynthesis_of_Secondary_Metabolites Biodegradation_of_Xenobiotics Lipid_Metabolism	METABOLIC	12251 4283 3721 2888 19196 19184 11397 10963 10962 10961 10960 10959 10958 10957 10956 10955 10954 10953 10952 10950 10949 10948 10947 10946 10945 10944 10943 10942 10941 10940 10939 10938 10937 10936 10781 6319	heme_binding electron_transport iron_ion_binding monooxygenase_activity 6-hydroxynicotinate_3-monooxygenase_activity 2-octaprenyl-3-methyl-6-methoxy-1,4-benzoquinol_hydroxylase limonene_monooxygenase_activity toluene_3-monooxygenase_activity phenanthrene_3,4-monooxygenase_activity 2-oxo-delta3-4,5,5-trimethylcyclopentenylacetyl-CoA_1,2-monooxygenase_activity 2-hydroxy-phenylacetate_hydroxylase_ac…	molecular_function biological_process	GO:0020037 GO:0006118 GO:0005506 GO:0004497 GO:0043731 GO:0043719 GO:0019113 GO:0018657 GO:0018656 GO:0018655 GO:0018654 GO:0018653 GO:0018652 GO:0018651 GO:0018650 GO:0018649 GO:0018648 GO:0018647 GO:0018646 GO:0018644 GO:0018643 GO:0018642 GO:0018641 GO:0018640 GO:0018639 GO:0018638 GO:0018637 GO:0018636 GO:0018635 GO:0018634 GO:0018633 GO:0018632 GO:0018631 GO:0018630 GO:0018471 GO:0008688
897209	25	Core	8.59683	8.52627	8.37893	9.62782	9.80208	9.78991	Yes	1.23883							IPR001128 IPR017972	Cytochrome_P450 Cytochrome_P450,_conserved_site	KOG0158	Cytochrome_P450_CYP3/CYP5/CYP6/CYP9_subfamilies	Secondary_metabolites_biosynthesis,_transport_and_catabolism	METABOLISM	1.14.13.-	With_NADH_or_NADPH_as_one_donor,_and_incorporation_of_one_atom	Methane_metabolism Phenylalanine_metabolism Ubiquinone_biosynthesis Alkaloid_biosynthesis_I Styrene_degradation Tryptophan_metabolism Androgen_and_estrogen_metabolism Sterol_biosynthesis 1,4-Dichlorobenzene_degradation Tyrosine_metabolism Bile_acid_biosynthesis Flavonoids,_stilbene_and_lignin_biosynthesis Histidine_metabolism gamma-Hexachlorocyclohexane_degradation	Energy_Metabolism Amino_Acid_Metabolism Metabolism_of_Cofactors_and_Vitamins Biosynthesis_of_Secondary_Metabolites Biodegradation_of_Xenobiotics Lipid_Metabolism	METABOLIC	12251 4283 3721 2888 19196 19184 11397 10963 10962 10961 10960 10959 10958 10957 10956 10955 10954 10953 10952 10950 10949 10948 10947 10946 10945 10944 10943 10942 10941 10940 10939 10938 10937 10936 10781 6319	heme_binding electron_transport iron_ion_binding monooxygenase_activity 6-hydroxynicotinate_3-monooxygenase_activity 2-octaprenyl-3-methyl-6-methoxy-1,4-benzoquinol_hydroxylase limonene_monooxygenase_activity toluene_3-monooxygenase_activity phenanthrene_3,4-monooxygenase_activity 2-oxo-delta3-4,5,5-trimethylcyclopentenylacetyl-CoA_1,2-monooxygenase_activity 2-hydroxy-phenylacetate_hydroxylase_ac…	molecular_function biological_process	GO:0020037 GO:0006118 GO:0005506 GO:0004497 GO:0043731 GO:0043719 GO:0019113 GO:0018657 GO:0018656 GO:0018655 GO:0018654 GO:0018653 GO:0018652 GO:0018651 GO:0018650 GO:0018649 GO:0018648 GO:0018647 GO:0018646 GO:0018644 GO:0018643 GO:0018642 GO:0018641 GO:0018640 GO:0018639 GO:0018638 GO:0018637 GO:0018636 GO:0018635 GO:0018634 GO:0018633 GO:0018632 GO:0018631 GO:0018630 GO:0018471 GO:0008688
2366072	40	Core	5.00643	4.03861	4.59239	5.93935	6.11562	5.98917	Yes	1.48345							IPR005123 IPR026992	Oxoglutarate/iron-dependent_dioxygenase Non-haem_dioxygenase_N-terminal_domain	KOG0143	Iron/ascorbate_family_oxidoreductases	Secondary_metabolites_biosynthesis,_transport_and_catabolism General_function_prediction_only	METABOLISM POORLY_CHARACTERIZED	1.14.11.15	Gibberellin_3-beta-dioxygenase				9908	gibberellin_3-beta-dioxygenase_activity	molecular_function	GO:0016707
2429365	40	Core	9.23823	9.24881	9.33179	10.6634	10.7459	10.7166	Yes	1.43811							IPR005123 IPR026992	Oxoglutarate/iron-dependent_dioxygenase Non-haem_dioxygenase_N-terminal_domain	KOG0143	Iron/ascorbate_family_oxidoreductases	Secondary_metabolites_biosynthesis,_transport_and_catabolism General_function_prediction_only	METABOLISM POORLY_CHARACTERIZED	1.14.11.15	Gibberellin_3-beta-dioxygenase				9908	gibberellin_3-beta-dioxygenase_activity	molecular_function	GO:0016707
2371367	40	Core	7.29199	7.6426	7.49626	8.74774	8.97307	8.86049	Yes	1.37516							IPR005123 IPR026992	Oxoglutarate/iron-dependent_dioxygenase Non-haem_dioxygenase_N-terminal_domain	KOG0143	Iron/ascorbate_family_oxidoreductases	Secondary_metabolites_biosynthesis,_transport_and_catabolism General_function_prediction_only	METABOLISM POORLY_CHARACTERIZED	1.14.11.15	Gibberellin_3-beta-dioxygenase				9908	gibberellin_3-beta-dioxygenase_activity	molecular_function	GO:0016707
2366071	40	Core	7.42344	7.45379	7.06935	8.72026	8.75851	8.61969	Yes	1.36828							IPR005123 IPR026992	Oxoglutarate/iron-dependent_dioxygenase Non-haem_dioxygenase_N-terminal_domain	KOG0143	Iron/ascorbate_family_oxidoreductases	Secondary_metabolites_biosynthesis,_transport_and_catabolism General_function_prediction_only	METABOLISM POORLY_CHARACTERIZED	1.14.11.15	Gibberellin_3-beta-dioxygenase				9908	gibberellin_3-beta-dioxygenase_activity	molecular_function	GO:0016707
1735188	41	Core	6.61715	5.74569	6.72435	7.96907	8.04078	7.93114	Yes	1.5966							IPR008775	Phytanoyl-CoA_dioxygenase
790650	41	Core	7.5245	7.18341	7.27339	8.98939	8.83711	8.85851	Yes	1.57454							IPR008775	Phytanoyl-CoA_dioxygenase					1.14.11.18	Phytanoyl-CoA_dioxygenase				22608	phytanoyl-CoA_dioxygenase_activity	molecular_function	GO:0048244
874297	47	Core	5.98381	6.03253	5.07234	8.10275	8.07656	8.32475	Yes	2.4115							IPR004993	GH3_auxin-responsive_promoter
1633889	47	Core	6.65331	6.88406	6.83161	8.69226	8.60362	8.79569	Yes	1.91444							IPR004993	GH3_auxin-responsive_promoter
2163120	47	Core	10.0429	10.0823	10.0113	11.6994	11.664	11.7115	Yes	1.64601							IPR004993	GH3_auxin-responsive_promoter
2368625	47	Core	11.4647	11.4075	11.4444	12.7926	12.7117	12.8614	Yes	1.35199							IPR004993	GH3_auxin-responsive_promoter
2266240	52	Core	10.0394	9.94419	10.0908	12.0871	11.9741	12.1126	Yes	2.03701							IPR015590 IPR016160 IPR029510 IPR016161	Aldehyde_dehydrogenase_domain Aldehyde_dehydrogenase,_cysteine_active_site Aldehyde_dehydrogenase,_glutamic_acid_active_site Aldehyde/histidinol_dehydrogenase	KOG2450	Aldehyde_dehydrogenase	Energy_production_and_conversion	METABOLISM	1.2.1.3	Aldehyde_dehydrogenase_(NAD+)	1,2-Dichloroethane_degradation Tryptophan_metabolism Glycerolipid_metabolism Valine,_leucine_and_isoleucine_degradation Glycolysis_/_Gluconeogenesis Propanoate_metabolism Fatty_acid_metabolism Bile_acid_biosynthesis Arginine_and_proline_metabolism Butanoate_metabolism beta-Alanine_metabolism Pyruvate_metabolism Histidine_metabolism Lysine_degradation Ascorbate_and_aldarate_metabolism	Biodegradation_of_Xenobiotics Amino_Acid_Metabolism Metabolism_of_Complex_Lipids Carbohydrate_Metabolism Lipid_Metabolism Metabolism_of_Other_Amino_Acids	METABOLIC	9710 5830 2473	oxidoreductase_activity metabolic_process aldehyde_dehydrogenase_(NAD)_activity	molecular_function biological_process	GO:0016491 GO:0008152 GO:0004029
1796371	52	Core	11.9535	12.023	11.948	13.1231	12.9797	13.1749	Yes	1.11986							IPR015590 IPR016160 IPR029510 IPR016161	Aldehyde_dehydrogenase_domain Aldehyde_dehydrogenase,_cysteine_active_site Aldehyde_dehydrogenase,_glutamic_acid_active_site Aldehyde/histidinol_dehydrogenase	KOG2450	Aldehyde_dehydrogenase	Energy_production_and_conversion	METABOLISM	1.2.1.3	Aldehyde_dehydrogenase_(NAD+)	1,2-Dichloroethane_degradation Tryptophan_metabolism Glycerolipid_metabolism Valine,_leucine_and_isoleucine_degradation Glycolysis_/_Gluconeogenesis Propanoate_metabolism Fatty_acid_metabolism Bile_acid_biosynthesis Arginine_and_proline_metabolism Butanoate_metabolism beta-Alanine_metabolism Pyruvate_metabolism Histidine_metabolism Lysine_degradation Ascorbate_and_aldarate_metabolism	Biodegradation_of_Xenobiotics Amino_Acid_Metabolism Metabolism_of_Complex_Lipids Carbohydrate_Metabolism Lipid_Metabolism Metabolism_of_Other_Amino_Acids	METABOLIC	9710 5830 2473	oxidoreductase_activity metabolic_process aldehyde_dehydrogenase_(NAD)_activity	molecular_function biological_process	GO:0016491 GO:0008152 GO:0004029
1579779	58	Core	7.54389	7.36917	7.48535	10.3713	9.99363	10.2634	Yes	2.76383	AA1_1	AA1_1	yes				IPR001117 IPR011706 IPR011707 IPR002355 IPR008972	Multicopper_oxidase,_type_1 Multicopper_oxidase,_type_2 Multicopper_oxidase,_type_3 Multicopper_oxidase,_copper-binding_site Cupredoxin	KOG1263	Multicopper_oxidases	Secondary_metabolites_biosynthesis,_transport_and_catabolism	METABOLISM	1.10.3.3	L-ascorbate_oxidase	Ascorbate_and_aldarate_metabolism	Carbohydrate_Metabolism	METABOLIC	9710 3722 6106	oxidoreductase_activity copper_ion_binding L-ascorbate_oxidase_activity	molecular_function	GO:0016491 GO:0005507 GO:0008447
2389799	61	Core	9.22628	9.16686	9.21777	10.3455	10.5895	10.4434	Yes	1.26039
2170493	63	Core	9.69593	9.79441	9.8096	14.3644	14.2858	14.4374	Yes	4.59772							IPR003817 IPR022237	Phosphatidylserine_decarboxylase-related Phophatidylserine_decarboxylase	KOG2419	Phosphatidylserine_decarboxylase	Lipid_transport_and_metabolism	METABOLISM	4.1.1.65	Phosphatidylserine_decarboxylase	Glycine,_serine_and_threonine_metabolism Glycerolipid_metabolism	Amino_Acid_Metabolism Metabolism_of_Complex_Lipids	METABOLIC	6286 2983	phospholipid_biosynthetic_process phosphatidylserine_decarboxylase_activity	biological_process molecular_function	GO:0008654 GO:0004609
2363384	63	Core	11.7941	11.8013	11.8274	14.7286	14.6909	14.8053	Yes	2.93531							IPR003817 IPR022237	Phosphatidylserine_decarboxylase-related Phophatidylserine_decarboxylase	KOG2419	Phosphatidylserine_decarboxylase	Lipid_transport_and_metabolism	METABOLISM	4.1.1.65	Phosphatidylserine_decarboxylase	Glycine,_serine_and_threonine_metabolism Glycerolipid_metabolism	Amino_Acid_Metabolism Metabolism_of_Complex_Lipids	METABOLIC	6286 2983	phospholipid_biosynthetic_process phosphatidylserine_decarboxylase_activity	biological_process molecular_function	GO:0008654 GO:0004609
1186581	63	Core	12.3134	12.1926	12.2955	13.5004	13.3224	13.554	Yes	1.19507							IPR003817 IPR022237	Phosphatidylserine_decarboxylase-related Phophatidylserine_decarboxylase	KOG2419	Phosphatidylserine_decarboxylase	Lipid_transport_and_metabolism	METABOLISM	4.1.1.65	Phosphatidylserine_decarboxylase	Glycine,_serine_and_threonine_metabolism Glycerolipid_metabolism	Amino_Acid_Metabolism Metabolism_of_Complex_Lipids	METABOLIC	6286 2983	phospholipid_biosynthetic_process phosphatidylserine_decarboxylase_activity	biological_process molecular_function	GO:0008654 GO:0004609
2168708	69	Core	4.76341	4.86514	5.07234	6.55152	6.79736	6.71411	Yes	1.82474							IPR002938 IPR012941 IPR012336	Monooxygenase,_FAD-binding Phenol_hydroxylase,_C-terminal_dimerisation_domain Thioredoxin-like_fold	KOG3855	Monooxygenase_involved_in_coenzyme_Q_(ubiquinone)_biosynthesis	Energy_production_and_conversion Coenzyme_transport_and_metabolism	METABOLISM	1.14.13.7	Phenol_2-monooxygenase	gamma-Hexachlorocyclohexane_degradation Toluene_and_xylene_degradation Nitorobenzene_degradation	Biodegradation_of_Xenobiotics	METABOLIC	4851 4283 2888 10968	aromatic_compound_metabolic_process electron_transport monooxygenase_activity phenol_2-monooxygenase_activity	biological_process molecular_function	GO:0006725 GO:0006118 GO:0004497 GO:0018662
2199538	70	Core	8.09046	8.2317	8.28139	10.3435	10.2105	10.2022	Yes	2.05331							IPR004993	GH3_auxin-responsive_promoter
2468953	70	Core	8.75078	8.92154	8.8648	9.95823	10.1375	9.99233	Yes	1.18175							IPR004993	GH3_auxin-responsive_promoter
2375608	84	Core	8.50087	8.45714	8.58716	10.2937	10.451	10.4434	Yes	1.88794							IPR011701 IPR020846	Major_facilitator_superfamily Major_facilitator_superfamily_domain	KOG2533	Permease_of_the_major_facilitator_superfamily	Carbohydrate_transport_and_metabolism	METABOLISM
2292775	86	Core	9.17123	9.13227	9.07224	11.4495	11.4212	11.471	Yes	2.32316							IPR002938	Monooxygenase,_FAD-binding					1.14.13.7	Phenol_2-monooxygenase	gamma-Hexachlorocyclohexane_degradation Toluene_and_xylene_degradation Nitorobenzene_degradation	Biodegradation_of_Xenobiotics	METABOLIC	4851 4283 2888 10968	aromatic_compound_metabolic_process electron_transport monooxygenase_activity phenol_2-monooxygenase_activity	biological_process molecular_function	GO:0006725 GO:0006118 GO:0004497 GO:0018662
1599920	102	Core	8.28162	8.25332	8.43103	11.3243	11.3972	11.3412	Yes	3.03911							IPR004993	GH3_auxin-responsive_promoter
2300432	109	Core	8.97448	9.13227	9.00126	10.6849	10.8374	10.5921	Yes	1.66736							IPR001585 IPR018225 IPR004730	Transaldolase Transaldolase,_active_site Transaldolase_type_1	KOG2772	Transaldolase	Carbohydrate_transport_and_metabolism	METABOLISM	2.2.1.2	Transaldolase	Pentose_phosphate_pathway	Carbohydrate_Metabolism	METABOLIC	4143 4263 3930 3161	carbohydrate_metabolic_process pentose-phosphate_shunt cytoplasm transaldolase_activity	biological_process cellular_component molecular_function	GO:0005975 GO:0006098 GO:0005737 GO:0004801
2269230	109	Core	8.86696	8.86086	8.9781	10.0929	10.0666	9.98962	Yes	1.15019							IPR001585 IPR018225 IPR004730	Transaldolase Transaldolase,_active_site Transaldolase_type_1	KOG2772	Transaldolase	Carbohydrate_transport_and_metabolism	METABOLISM	2.2.1.2	Transaldolase	Pentose_phosphate_pathway	Carbohydrate_Metabolism	METABOLIC	4143 4263 3930 3161	carbohydrate_metabolic_process pentose-phosphate_shunt cytoplasm transaldolase_activity	biological_process cellular_component molecular_function	GO:0005975 GO:0006098 GO:0005737 GO:0004801
2372675	139	Core	7.60978	7.64914	7.54961	8.88053	8.79835	8.84656	Yes	1.24082			yes				IPR007312	Phosphoesterase					3.1.3.2	Acid_phosphatase	gamma-Hexachlorocyclohexane_degradation Riboflavin_metabolism	Biodegradation_of_Xenobiotics Metabolism_of_Cofactors_and_Vitamins	METABOLIC	9986 2441	hydrolase_activity,_acting_on_ester_bonds acid_phosphatase_activity	molecular_function	GO:0016788 GO:0003993
1503102	139	Core	8.87846	8.49756	8.76909	9.94114	9.73649	9.92481	Yes	1.1567			yes				IPR007312	Phosphoesterase					3.1.3.2	Acid_phosphatase	gamma-Hexachlorocyclohexane_degradation Riboflavin_metabolism	Biodegradation_of_Xenobiotics Metabolism_of_Cofactors_and_Vitamins	METABOLIC	9986 2441	hydrolase_activity,_acting_on_ester_bonds acid_phosphatase_activity	molecular_function	GO:0016788 GO:0003993
710727	153	Core	9.17434	9.27018	9.21447	11.3786	11.4578	11.39	Yes	2.18857							IPR020904 IPR017881	Short-chain_dehydrogenase/reductase,_conserved_site Nitrite_reductase_[NAD(P)H]_large_subunit,_NirD_bacterial-type	KOG0725	Reductases_with_broad_range_of_substrate_specificities	General_function_prediction_only	POORLY_CHARACTERIZED						14950	sorbose_reductase_activity	molecular_function	GO:0032115
2365370	156	Core	7.54389	7.57551	7.85099	9.98925	10.0502	9.98781	Yes	2.35853
309067	156	Core	7.5725	7.58918	7.51784	8.97655	9.32512	9.17584	Yes	1.60745
2409209	156	Core	9.60192	9.5136	9.54645	10.9264	10.8877	10.8954	Yes	1.35119
2167533	173	Core	6.98661	6.88406	6.72435	7.79857	7.93428	8.00107	Yes	1.05048							IPR025337	Domain_of_unknown_function_DUF4243
893476	186	Core	7.43387	7.62943	7.90111	9.10956	9.25136	9.09736	Yes	1.49414							IPR011701 IPR020846	Major_facilitator_superfamily Major_facilitator_superfamily_domain	KOG2533	Permease_of_the_major_facilitator_superfamily	Carbohydrate_transport_and_metabolism	METABOLISM
2507946	205	Core	8.7591	8.47197	8.81774	9.81117	9.92659	9.95387	Yes	1.21795			yes				IPR001128 IPR017972	Cytochrome_P450 Cytochrome_P450,_conserved_site	KOG0158	Cytochrome_P450_CYP3/CYP5/CYP6/CYP9_subfamilies	Secondary_metabolites_biosynthesis,_transport_and_catabolism	METABOLISM	1.14.13.-	With_NADH_or_NADPH_as_one_donor,_and_incorporation_of_one_atom	Methane_metabolism Phenylalanine_metabolism Ubiquinone_biosynthesis Alkaloid_biosynthesis_I Styrene_degradation Tryptophan_metabolism Androgen_and_estrogen_metabolism Sterol_biosynthesis 1,4-Dichlorobenzene_degradation Tyrosine_metabolism Bile_acid_biosynthesis Flavonoids,_stilbene_and_lignin_biosynthesis Histidine_metabolism gamma-Hexachlorocyclohexane_degradation	Energy_Metabolism Amino_Acid_Metabolism Metabolism_of_Cofactors_and_Vitamins Biosynthesis_of_Secondary_Metabolites Biodegradation_of_Xenobiotics Lipid_Metabolism	METABOLIC	12251 4283 3721 2888 19196 19184 11397 10963 10962 10961 10960 10959 10958 10957 10956 10955 10954 10953 10952 10950 10949 10948 10947 10946 10945 10944 10943 10942 10941 10940 10939 10938 10937 10936 10781 6319	heme_binding electron_transport iron_ion_binding monooxygenase_activity 6-hydroxynicotinate_3-monooxygenase_activity 2-octaprenyl-3-methyl-6-methoxy-1,4-benzoquinol_hydroxylase limonene_monooxygenase_activity toluene_3-monooxygenase_activity phenanthrene_3,4-monooxygenase_activity 2-oxo-delta3-4,5,5-trimethylcyclopentenylacetyl-CoA_1,2-monooxygenase_activity 2-hydroxy-phenylacetate_hydroxylase_ac…	molecular_function biological_process	GO:0020037 GO:0006118 GO:0005506 GO:0004497 GO:0043731 GO:0043719 GO:0019113 GO:0018657 GO:0018656 GO:0018655 GO:0018654 GO:0018653 GO:0018652 GO:0018651 GO:0018650 GO:0018649 GO:0018648 GO:0018647 GO:0018646 GO:0018644 GO:0018643 GO:0018642 GO:0018641 GO:0018640 GO:0018639 GO:0018638 GO:0018637 GO:0018636 GO:0018635 GO:0018634 GO:0018633 GO:0018632 GO:0018631 GO:0018630 GO:0018471 GO:0008688
6062	208	Core	8.46572	8.37667	8.57692	9.87485	9.80919	9.81465	Yes	1.36536							IPR008146	Glutamine_synthetase,_catalytic_domain	KOG0683	Glutamine_synthetase	Amino_acid_transport_and_metabolism	METABOLISM	6.3.1.2	Glutamate--ammonia_ligase	Peptidoglycan_biosynthesis Nitrogen_metabolism Glutamate_metabolism	Metabolism_of_Complex_Carbohydrates Energy_Metabolism Amino_Acid_Metabolism	METABOLIC	4924 2762	nitrogen_compound_metabolic_process glutamate-ammonia_ligase_activity	biological_process molecular_function	GO:0006807 GO:0004356
2376950	245	Core	7.75828	7.79781	7.65072	9.69208	9.72338	9.76897	Yes	1.99283							IPR006076 IPR023209	FAD_dependent_oxidoreductase D-amino-acid_oxidase	KOG3923	D-aspartate_oxidase	Amino_acid_transport_and_metabolism	METABOLISM	1.4.3.3	D-amino_acid_oxidase	Arginine_and_proline_metabolism Glycine,_serine_and_threonine_metabolism D-Arginine_and_D-ornithine_metabolism	Amino_Acid_Metabolism Metabolism_of_Other_Amino_Acids	METABOLIC	9710 2350	oxidoreductase_activity D-amino-acid_oxidase_activity	molecular_function	GO:0016491 GO:0003884
2373996	245	Core	7.37012	7.36123	7.32325	8.71409	8.61583	8.72132	Yes	1.33931							IPR006076 IPR023209	FAD_dependent_oxidoreductase D-amino-acid_oxidase	KOG3923	D-aspartate_oxidase	Amino_acid_transport_and_metabolism	METABOLISM	1.4.3.3	D-amino_acid_oxidase	Arginine_and_proline_metabolism Glycine,_serine_and_threonine_metabolism D-Arginine_and_D-ornithine_metabolism	Amino_Acid_Metabolism Metabolism_of_Other_Amino_Acids	METABOLIC	9710 2350	oxidoreductase_activity D-amino-acid_oxidase_activity	molecular_function	GO:0016491 GO:0003884
2281995	246	Core	8.23466	8.27463	8.41387	9.43285	9.34237	9.3368	Yes	1.06635							IPR013094 IPR002168 IPR029058	Alpha/beta_hydrolase_fold-3 Lipase,_GDXG,_active_site Alpha/Beta_hydrolase_fold	KOG1515	Arylacetamide_deacetylase	Defense_mechanisms	CELLULAR_PROCESSES_AND_SIGNALING						9985 5830	hydrolase_activity metabolic_process	molecular_function biological_process	GO:0016787 GO:0008152
2169274	271	Core	6.58006	6.81595	6.48245	9.7775	9.78055	9.80954	Yes	3.15288							IPR024041 IPR018047 IPR001905	Ammonium_transporter_AmtB-like_domain Ammonium_transporter,_conserved_site Ammonium_transporter	KOG0682	Ammonia_permease	Inorganic_ion_transport_and_metabolism	METABOLISM						9320 6171 4927	membrane ammonium_transmembrane_transporter_activity transport	cellular_component molecular_function biological_process	GO:0016020 GO:0008519 GO:0006810
791078	280	Core	8.89743	8.67468	8.8436	10.6137	10.695	10.757	Yes	1.88943							IPR019257 IPR017804 IPR017805	Histidine-specific_methyltransferase,_SAM-dependent Methyltransferase_EgtD-like SAM-dependent_methyltransferase,_EsaF-type,_putative
2486167	282	Core	8.80402	8.85238	8.8732	9.92786	10.1779	10.0464	Yes	1.21126							IPR011701 IPR020846	Major_facilitator_superfamily Major_facilitator_superfamily_domain	KOG2615	Permease_of_the_major_facilitator_superfamily	General_function_prediction_only	POORLY_CHARACTERIZED
1213864	324	Core	6.01193	5.86286	5.60313	7.59177	7.48838	7.35477	Yes	1.6545
2237286	342	Core	7.60055	7.54076	7.5285	9.15131	9.30011	9.20732	Yes	1.66823							IPR001810	F-box_domain
2179086	346	Core	6.98661	7.01135	6.96326	7.98967	8.21679	8.26017	Yes	1.17955	GH18-CBM5						IPR003610 IPR001579 IPR017853	Carbohydrate-binding_module_family_5/12 Glycoside_hydrolase,_chitinase_active_site Glycoside_hydrolase_superfamily	KOG4701	Chitinase	Cell_wall/membrane/envelope_biogenesis	CELLULAR_PROCESSES_AND_SIGNALING	3.2.1.14	Chitinase	Aminosugars_metabolism	Metabolism_of_Complex_Carbohydrates	METABOLIC	4143 2933 13135 3782 6462 2946	carbohydrate_metabolic_process hydrolase_activity,_hydrolyzing_O-glycosyl_compounds carbohydrate_binding extracellular_region endochitinase_activity chitinase_activity	biological_process molecular_function cellular_component	GO:0005975 GO:0004553 GO:0030246 GO:0005576 GO:0008843 GO:0004568
2297285	375	Core	9.21725	9.3902	9.28222	10.3723	10.38	10.4354	Yes	1.09671									KOG1399	Flavin-containing_monooxygenase	Secondary_metabolites_biosynthesis,_transport_and_catabolism	METABOLISM	1.14.13.8	Dimethylaniline_monooxygenase_(N-oxide_forming)				2890	flavin-containing_monooxygenase_activity	molecular_function	GO:0004499
134583	382	Core	6.94345	6.82753	6.68674	10.3081	10.4657	10.3076	Yes	3.54686							IPR005828 IPR005829 IPR020846 IPR003663	General_substrate_transporter Sugar_transporter,_conserved_site Major_facilitator_superfamily_domain Sugar/inositol_transporter	KOG0254	Predicted_transporter_(major_facilitator_superfamily)	General_function_prediction_only	POORLY_CHARACTERIZED						9320 6276 3642 9321 4927 3546	membrane carbohydrate_transport sugar:hydrogen_symporter_activity integral_to_membrane transport transporter_activity	cellular_component biological_process molecular_function	GO:0016020 GO:0008643 GO:0005351 GO:0016021 GO:0006810 GO:0005215
2381458	396	Core	7.43387	7.49793	7.14061	8.39688	8.55371	8.65893	Yes	1.17332							IPR000425 IPR022357 IPR023271	Major_intrinsic_protein Major_intrinsic_protein,_conserved_site Aquaporin-like	KOG0224	Aquaporin_(major_intrinsic_protein_family)	Carbohydrate_transport_and_metabolism	METABOLISM						9320 4927 3546	membrane transport transporter_activity	cellular_component biological_process molecular_function	GO:0016020 GO:0006810 GO:0005215
1256216	417	Core	9.54291	9.57155	9.78088	12.4357	12.1872	12.4039	Yes	2.71515
2248467	417	Core	7.72469	7.59597	7.27339	9.16042	9.25397	9.19481	Yes	1.65864
2159263	442	Core	9.16811	9.21173	9.10469	11.1917	11.1558	11.1543	Yes	2.00459
2301383	444	Core	6.01193	6.35405	6.27002	8.97913	9.0973	8.8183	Yes	2.75398	GH17						IPR017853	Glycoside_hydrolase_superfamily					3.2.1.39	Glucan_endo-1,3-beta-D-glucosidase	Starch_and_sucrose_metabolism	Metabolism_of_Complex_Carbohydrates	METABOLIC	18472	glucan_endo-1,3-beta-D-glucosidase_activity	molecular_function	GO:0042973
2270202	444	Core	6.35705	6.01238	6.54683	8.8583	8.88835	8.83854	Yes	2.57788	GH17						IPR017853	Glycoside_hydrolase_superfamily					3.2.1.39	Glucan_endo-1,3-beta-D-glucosidase	Starch_and_sucrose_metabolism	Metabolism_of_Complex_Carbohydrates	METABOLIC	18472	glucan_endo-1,3-beta-D-glucosidase_activity	molecular_function	GO:0042973
2531927	467	Core	7.81525	7.94326	7.97317	9.54846	9.43947	9.54333	Yes	1.60396			yes				IPR001128 IPR017972	Cytochrome_P450 Cytochrome_P450,_conserved_site	KOG0684	Cytochrome_P450	Secondary_metabolites_biosynthesis,_transport_and_catabolism	METABOLISM	1.14.13.-	With_NADH_or_NADPH_as_one_donor,_and_incorporation_of_one_atom	Methane_metabolism Phenylalanine_metabolism Ubiquinone_biosynthesis Alkaloid_biosynthesis_I Styrene_degradation Tryptophan_metabolism Androgen_and_estrogen_metabolism Sterol_biosynthesis 1,4-Dichlorobenzene_degradation Tyrosine_metabolism Bile_acid_biosynthesis Flavonoids,_stilbene_and_lignin_biosynthesis Histidine_metabolism gamma-Hexachlorocyclohexane_degradation	Energy_Metabolism Amino_Acid_Metabolism Metabolism_of_Cofactors_and_Vitamins Biosynthesis_of_Secondary_Metabolites Biodegradation_of_Xenobiotics Lipid_Metabolism	METABOLIC	12251 4283 3721 2888 19196 19184 11397 10963 10962 10961 10960 10959 10958 10957 10956 10955 10954 10953 10952 10950 10949 10948 10947 10946 10945 10944 10943 10942 10941 10940 10939 10938 10937 10936 10781 6319	heme_binding electron_transport iron_ion_binding monooxygenase_activity 6-hydroxynicotinate_3-monooxygenase_activity 2-octaprenyl-3-methyl-6-methoxy-1,4-benzoquinol_hydroxylase limonene_monooxygenase_activity toluene_3-monooxygenase_activity phenanthrene_3,4-monooxygenase_activity 2-oxo-delta3-4,5,5-trimethylcyclopentenylacetyl-CoA_1,2-monooxygenase_activity 2-hydroxy-phenylacetate_hydroxylase_ac…	molecular_function biological_process	GO:0020037 GO:0006118 GO:0005506 GO:0004497 GO:0043731 GO:0043719 GO:0019113 GO:0018657 GO:0018656 GO:0018655 GO:0018654 GO:0018653 GO:0018652 GO:0018651 GO:0018650 GO:0018649 GO:0018648 GO:0018647 GO:0018646 GO:0018644 GO:0018643 GO:0018642 GO:0018641 GO:0018640 GO:0018639 GO:0018638 GO:0018637 GO:0018636 GO:0018635 GO:0018634 GO:0018633 GO:0018632 GO:0018631 GO:0018630 GO:0018471 GO:0008688
1601265	474	Core	6.5029	6.95967	7.08388	11.1488	10.8304	11.147	Yes	4.19119							IPR011701 IPR020846	Major_facilitator_superfamily Major_facilitator_superfamily_domain	KOG0255	Synaptic_vesicle_transporter_SVOP_and_related_transporters_(major_facilitator_superfamily)	General_function_prediction_only	POORLY_CHARACTERIZED
2175322	474	Core	9.46622	9.56119	9.52796	10.6904	10.4036	10.7105	Yes	1.09158							IPR011701 IPR020846	Major_facilitator_superfamily Major_facilitator_superfamily_domain	KOG0253	Synaptic_vesicle_transporter_SV2_(major_facilitator_superfamily)	General_function_prediction_only	POORLY_CHARACTERIZED
2386502	477	Core	8.26419	8.27885	7.86789	9.31739	9.20092	9.31384	Yes	1.12587			yes				IPR006094 IPR012951 IPR016166	FAD_linked_oxidase,_N-terminal Berberine/berberine-like FAD-binding,_type_2	KOG1231	Proteins_containing_the_FAD_binding_domain	Energy_production_and_conversion	METABOLISM						23919 9710 2290	FAD_binding oxidoreductase_activity catalytic_activity	molecular_function	GO:0050660 GO:0016491 GO:0003824
2368231	598	Core	8.72553	8.58202	8.63237	10.3385	10.3339	10.33	Yes	1.69119							IPR021836	Protein_of_unknown_function_DUF3429
1043081	598	Core	8.46572	8.61245	8.44799	9.90635	9.94606	9.92386	Yes	1.41205							IPR021836	Protein_of_unknown_function_DUF3429
2387998	605	Core	7.44422	7.73771	7.62112	8.8611	8.9888	9.05991	Yes	1.36621							IPR000073 IPR029058	Alpha/beta_hydrolase_fold-1 Alpha/Beta_hydrolase_fold	KOG4178	Soluble_epoxide_hydrolase	Lipid_transport_and_metabolism	METABOLISM
2366250	616	Core	3.7503	4.1898	4.32504	5.49658	5.83833	5.66568	Yes	1.61722			yes				IPR001128 IPR017972	Cytochrome_P450 Cytochrome_P450,_conserved_site	KOG0157	Cytochrome_P450_CYP4/CYP19/CYP26_subfamilies	Lipid_transport_and_metabolism Secondary_metabolites_biosynthesis,_transport_and_catabolism	METABOLISM	1.14.14.1	Unspecific_monooxygenase	Tryptophan_metabolism Fatty_acid_metabolism gamma-Hexachlorocyclohexane_degradation	Amino_Acid_Metabolism Lipid_Metabolism Biodegradation_of_Xenobiotics	METABOLIC	12251 4283 3721 2888 23642	heme_binding electron_transport iron_ion_binding monooxygenase_activity unspecific_monooxygenase_activity	molecular_function biological_process	GO:0020037 GO:0006118 GO:0005506 GO:0004497 GO:0050381
2377840	616	Core	5.95513	6.0524	5.8612	7.28511	7.29941	7.27975	Yes	1.3359							IPR001128 IPR017972	Cytochrome_P450 Cytochrome_P450,_conserved_site	KOG0157	Cytochrome_P450_CYP4/CYP19/CYP26_subfamilies	Lipid_transport_and_metabolism Secondary_metabolites_biosynthesis,_transport_and_catabolism	METABOLISM	1.14.14.1	Unspecific_monooxygenase	Tryptophan_metabolism Fatty_acid_metabolism gamma-Hexachlorocyclohexane_degradation	Amino_Acid_Metabolism Lipid_Metabolism Biodegradation_of_Xenobiotics	METABOLIC	12251 4283 3721 2888 23642	heme_binding electron_transport iron_ion_binding monooxygenase_activity unspecific_monooxygenase_activity	molecular_function biological_process	GO:0020037 GO:0006118 GO:0005506 GO:0004497 GO:0050381
957466	642	Core	7.47485	7.48337	7.71751	9.91714	9.90187	9.94269	Yes	2.37132			yes				IPR001128	Cytochrome_P450	KOG0156	Cytochrome_P450_CYP2_subfamily	Secondary_metabolites_biosynthesis,_transport_and_catabolism	METABOLISM						12251 4283 3721 2888	heme_binding electron_transport iron_ion_binding monooxygenase_activity	molecular_function biological_process	GO:0020037 GO:0006118 GO:0005506 GO:0004497
2207248	821	Core	8.61069	8.86928	8.76459	11.2941	11.2952	11.4219	Yes	2.58539							IPR008030 IPR000534	NmrA-like_domain Semialdehyde_dehydrogenase,_NAD-binding	KOG1502	Flavonol_reductase/cinnamoyl-CoA_reductase	Defense_mechanisms	CELLULAR_PROCESSES_AND_SIGNALING	1.1.1.170	3-beta-hydroxy-4-alpha-methylcholestenecarboxylate_3-dehydrogenase_(decarboxylating)				24535 9827 4650 3930 9773 4925 21430 247	NAD_binding oxidoreductase_activity,_acting_on_the_aldehyde_or_oxo_group_of_donors,_NAD_or_NADP_as_acceptor amino_acid_metabolic_process cytoplasm transcription_repressor_activity regulation_of_nitrogen_utilization sterol-4-alpha-carboxylate_3-dehydrogenase_(decarboxylating)_activity C-3_sterol_dehydrogenase_(C-4_sterol_decarboxylase)_activity	molecular_function biological_process cellular_component	GO:0051287 GO:0016620 GO:0006520 GO:0005737 GO:0016564 GO:0006808 GO:0047012 GO:0000252
2334627	821	Core	3.99536	4.11618	4.41977	5.52509	5.81027	5.8039	Yes	1.595							IPR008030	NmrA-like_domain	KOG1502	Flavonol_reductase/cinnamoyl-CoA_reductase	Defense_mechanisms	CELLULAR_PROCESSES_AND_SIGNALING						9773 4925	transcription_repressor_activity regulation_of_nitrogen_utilization	molecular_function biological_process	GO:0016564 GO:0006808
2198135	888	Core	7.59126	7.49793	7.83389	8.76875	8.76584	9.00005	Yes	1.2176							IPR000890 IPR023865	Aliphatic_acid_kinase,_short-chain Aliphatic_acid_kinase,_short-chain,_conserved_site					2.7.2.1	Acetate_kinase	Propanoate_metabolism Pyruvate_metabolism	Carbohydrate_Metabolism	METABOLIC	9972 9581 9573 5830 3827 6397	phosphotransferase_activity,_carboxyl_group_as_acceptor phosphorylation kinase_activity metabolic_process intracellular acetate_kinase_activity	molecular_function biological_process cellular_component	GO:0016774 GO:0016310 GO:0016301 GO:0008152 GO:0005622 GO:0008776
2386551	888	Core	7.7992	8.10898	8.05661	9.11894	9.10887	9.19795	Yes	1.14846							IPR000890 IPR023865	Aliphatic_acid_kinase,_short-chain Aliphatic_acid_kinase,_short-chain,_conserved_site					2.7.2.1	Acetate_kinase	Propanoate_metabolism Pyruvate_metabolism	Carbohydrate_Metabolism	METABOLIC	9972 9581 9573 5830 3827 6397	phosphotransferase_activity,_carboxyl_group_as_acceptor phosphorylation kinase_activity metabolic_process intracellular acetate_kinase_activity	molecular_function biological_process cellular_component	GO:0016774 GO:0016310 GO:0016301 GO:0008152 GO:0005622 GO:0008776
1658771	925	Core	8.9012	8.96936	8.94663	9.77454	10.1806	9.84799	Yes	1.00385
2543740	1005	Core	10.7752	10.7379	10.8583	12.0679	12.0946	12.1766	Yes	1.32454			yes				IPR000595 IPR011547 IPR002645 IPR018490	Cyclic_nucleotide-binding_domain Sulphate_transporter STAS_domain Cyclic_nucleotide-binding-like	KOG0236	Sulfate/bicarbonate/oxalate_exchanger_SAT-1_and_related_transporters_(SLC26_family)	Inorganic_ion_transport_and_metabolism	METABOLISM						9321 4927 3546	integral_to_membrane transport transporter_activity	cellular_component biological_process molecular_function	GO:0016021 GO:0006810 GO:0005215
2374286	1191	Core	4.10386	4.11618	3.99662	8.73559	8.84059	8.83452	Yes	4.80992							IPR020904	Short-chain_dehydrogenase/reductase,_conserved_site	KOG0725	Reductases_with_broad_range_of_substrate_specificities	General_function_prediction_only	POORLY_CHARACTERIZED						14950	sorbose_reductase_activity	molecular_function	GO:0032115
2369754	1191	Core	4.89003	4.86514	4.50866	7.79272	8.13995	7.8296	Yes	3.19378							IPR020904	Short-chain_dehydrogenase/reductase,_conserved_site	KOG0725	Reductases_with_broad_range_of_substrate_specificities	General_function_prediction_only	POORLY_CHARACTERIZED						14950	sorbose_reductase_activity	molecular_function	GO:0032115
2168065	1209	Core	7.55349	7.64914	7.61112	9.80972	9.43488	9.77948	Yes	2.08625							IPR027842 IPR017943	Protein_of_unknown_function_DUF4449 Bactericidal_permeability-increasing_protein,_alpha/beta_domain
2445282	1209	Core	8.17373	8.32042	8.33098	9.99053	9.6038	9.89225	Yes	1.56577							IPR027842 IPR017943	Protein_of_unknown_function_DUF4449 Bactericidal_permeability-increasing_protein,_alpha/beta_domain
2245286	1229	Core	5.39604	5.03456	5.43186	6.68384	6.20456	6.74875	Yes	1.31635							IPR006076	FAD_dependent_oxidoreductase										9710	oxidoreductase_activity	molecular_function	GO:0016491
2172175	1255	Core	4.54985	4.39048	4.32504	9.11191	8.62391	8.86642	Yes	4.52503							IPR027842	Protein_of_unknown_function_DUF4449
2198968	1255	Core	3.7503	4.67314	4.50866	8.38137	7.96006	8.17675	Yes	3.86129							IPR027842	Protein_of_unknown_function_DUF4449
14685	1272	Core	6.75664	6.47677	6.62843	7.96907	8.16232	8.09831	Yes	1.47011							IPR005065 IPR029058	Platelet-activating_factor_acetylhydrolase Alpha/Beta_hydrolase_fold	KOG3847	Phospholipase_A2_(platelet-activating_factor_acetylhydrolase_in_humans)	Lipid_transport_and_metabolism	METABOLISM	3.1.1.47	2-acetyl-1-alkylglycerophosphocholine_esterase	Glycerolipid_metabolism	Metabolism_of_Complex_Lipids	METABOLIC	9341 5918 2313	lipid_catabolic_process 2-acetyl-1-alkylglycerophosphocholine_esterase_complex 1-alkyl-2-acetylglycerophosphocholine_esterase_activity	biological_process cellular_component molecular_function	GO:0016042 GO:0008247 GO:0003847
190299	1280	Core	4.69568	4.86514	4.59239	7.63818	7.70962	7.72473	Yes	3.00285	GH28	GH28	yes				IPR000743 IPR006626 IPR011050	Glycoside_hydrolase,_family_28 Parallel_beta-helix_repeat Pectin_lyase_fold/virulence_factor					3.2.1.67	Galacturan_1,4-alpha-galacturonidase	Starch_and_sucrose_metabolism	Metabolism_of_Complex_Carbohydrates	METABOLIC	4143 3023 22318	carbohydrate_metabolic_process polygalacturonase_activity galacturan_1,4-alpha-galacturonidase_activity	biological_process molecular_function	GO:0005975 GO:0004650 GO:0047911
1177910	1280	Core	5.39604	5.50735	5.12952	7.25988	7.53199	7.49912	Yes	2.09463	GH28	GH28	yes				IPR000743 IPR006626 IPR011050	Glycoside_hydrolase,_family_28 Parallel_beta-helix_repeat Pectin_lyase_fold/virulence_factor					3.2.1.67	Galacturan_1,4-alpha-galacturonidase	Starch_and_sucrose_metabolism	Metabolism_of_Complex_Carbohydrates	METABOLIC	4143 3023 22318	carbohydrate_metabolic_process polygalacturonase_activity galacturan_1,4-alpha-galacturonidase_activity	biological_process molecular_function	GO:0005975 GO:0004650 GO:0047911
2200243	1313	Core	6.17004	5.90718	5.82704	7.57823	7.70962	7.47346	Yes	1.62686
2207763	1400	Core	12.121	12.1558	12.1524	13.1722	13.2657	13.1724	Yes	1.06081							IPR001019 IPR011025 IPR027417	Guanine_nucleotide_binding_protein_(G-protein),_alpha_subunit G_protein_alpha_subunit,_helical_insertion P-loop_containing_nucleoside_triphosphate_hydrolase	KOG0082	G-protein_alpha_subunit_(small_G_protein_superfamily)	Cell_cycle_control,_cell_division,_chromosome_partitioning Signal_transduction_mechanisms	METABOLISM CELLULAR_PROCESSES_AND_SIGNALING						11290 5270 3228 5250	guanyl_nucleotide_binding G-protein_coupled_receptor_protein_signaling_pathway signal_transducer_activity signal_transduction	molecular_function biological_process	GO:0019001 GO:0007186 GO:0004871 GO:0007165
2170552	1435	Core	8.14862	8.20087	8.34312	10.4477	10.5176	10.4207	Yes	2.23521
1719638	1466	Core	7.53423	7.3452	7.33546	8.31761	8.63195	8.43523	Yes	1.06244
2453480	1619	Core	9.87502	9.74031	9.7147	11.3485	11.3302	11.3907	Yes	1.58031							IPR000425 IPR023271	Major_intrinsic_protein Aquaporin-like	KOG0224	Aquaporin_(major_intrinsic_protein_family)	Carbohydrate_transport_and_metabolism	METABOLISM						9320 4927 3546	membrane transport transporter_activity	cellular_component biological_process molecular_function	GO:0016020 GO:0006810 GO:0005215
2172909	1622	Core	5.47897	5.97122	5.2375	7.06009	7.13942	6.99952	Yes	1.4581							IPR001498 IPR020569 IPR020568	Impact,_N-terminal Uncharacterised_protein_family_UPF0029,_Impact,_conserved_site Ribosomal_protein_S5_domain_2-type_fold	KOG3299	Uncharacterized_conserved_protein	Function_unknown	POORLY_CHARACTERIZED
2506442	1630	Core	4.54985	4.77233	4.59239	6.79336	6.67819	6.6143	Yes	2.0875							IPR002198 IPR020904	Short-chain_dehydrogenase/reductase_SDR Short-chain_dehydrogenase/reductase,_conserved_site	KOG0725	Reductases_with_broad_range_of_substrate_specificities	General_function_prediction_only	POORLY_CHARACTERIZED	1.1.-.-	Acting_on_the_CH-OH_group_of_donors	Benzoate_degradation_via_CoA_ligation Ethylbenzene_degradation	Biodegradation_of_Xenobiotics	METABOLIC	9710 5830 20156 17983 10760 10759 10758 10757 10756 2750	oxidoreductase_activity metabolic_process ketoreductase_activity versicolorin_reductase_activity myrtenol_dehydrogenase_activity 1-phenylethanol_dehydrogenase_activity hydroxymethylmethylsilanediol_oxidase_activity chloral_hydrate_dehydrogenase_activity pinocarveol_dehydrogenase_activity glucose_dehydrogenase_activity	molecular_function biological_process	GO:0016491 GO:0008152 GO:0045703 GO:0042469 GO:0018450 GO:0018449 GO:0018448 GO:0018447 GO:0018446 GO:0004344
2174384	1686	Core	8.34931	8.26614	8.12147	9.27186	9.43488	9.28019	Yes	1.08032							IPR002575 IPR011009	Aminoglycoside_phosphotransferase Protein_kinase-like_domain
1203288	1745	Core	6.77317	6.44706	6.46033	8.89152	9.1031	8.971	Yes	2.43929
2320659	1775	Core	5.7025	4.95233	5.60313	6.65833	6.64679	6.45557	Yes	1.17423							IPR016477 IPR011009	Fructosamine/Ketosamine-3-kinase Protein_kinase-like_domain	KOG3021	Predicted_kinase	General_function_prediction_only	POORLY_CHARACTERIZED
1470370	1824	Core	6.48294	6.76868	6.46033	8.92132	9.01977	8.82237	Yes	2.34							IPR001128	Cytochrome_P450	KOG0157	Cytochrome_P450_CYP4/CYP19/CYP26_subfamilies	Lipid_transport_and_metabolism Secondary_metabolites_biosynthesis,_transport_and_catabolism	METABOLISM	1.14.13.-	With_NADH_or_NADPH_as_one_donor,_and_incorporation_of_one_atom	Methane_metabolism Phenylalanine_metabolism Ubiquinone_biosynthesis Alkaloid_biosynthesis_I Styrene_degradation Tryptophan_metabolism Androgen_and_estrogen_metabolism Sterol_biosynthesis 1,4-Dichlorobenzene_degradation Tyrosine_metabolism Bile_acid_biosynthesis Flavonoids,_stilbene_and_lignin_biosynthesis Histidine_metabolism gamma-Hexachlorocyclohexane_degradation	Energy_Metabolism Amino_Acid_Metabolism Metabolism_of_Cofactors_and_Vitamins Biosynthesis_of_Secondary_Metabolites Biodegradation_of_Xenobiotics Lipid_Metabolism	METABOLIC	12251 4283 3721 2888 19196 19184 11397 10963 10962 10961 10960 10959 10958 10957 10956 10955 10954 10953 10952 10950 10949 10948 10947 10946 10945 10944 10943 10942 10941 10940 10939 10938 10937 10936 10781 6319	heme_binding electron_transport iron_ion_binding monooxygenase_activity 6-hydroxynicotinate_3-monooxygenase_activity 2-octaprenyl-3-methyl-6-methoxy-1,4-benzoquinol_hydroxylase limonene_monooxygenase_activity toluene_3-monooxygenase_activity phenanthrene_3,4-monooxygenase_activity 2-oxo-delta3-4,5,5-trimethylcyclopentenylacetyl-CoA_1,2-monooxygenase_activity 2-hydroxy-phenylacetate_hydroxylase_ac…	molecular_function biological_process	GO:0020037 GO:0006118 GO:0005506 GO:0004497 GO:0043731 GO:0043719 GO:0019113 GO:0018657 GO:0018656 GO:0018655 GO:0018654 GO:0018653 GO:0018652 GO:0018651 GO:0018650 GO:0018649 GO:0018648 GO:0018647 GO:0018646 GO:0018644 GO:0018643 GO:0018642 GO:0018641 GO:0018640 GO:0018639 GO:0018638 GO:0018637 GO:0018636 GO:0018635 GO:0018634 GO:0018633 GO:0018632 GO:0018631 GO:0018630 GO:0018471 GO:0008688
2258903	1859	Core	8.12306	8.22296	8.13549	9.59121	9.20361	9.52471	Yes	1.29222							IPR001138 IPR007219	Zn(2)-C6_fungal-type_DNA-binding_domain Transcription_factor_domain,_fungi										5939 4504 3838 2196 4499 2176	zinc_ion_binding regulation_of_transcription,_DNA-dependent nucleus transcription_factor_activity transcription DNA_binding	molecular_function biological_process cellular_component	GO:0008270 GO:0006355 GO:0005634 GO:0003700 GO:0006350 GO:0003677
1663119	1891	Core	8.28162	8.44967	8.31258	9.65064	9.52829	9.68871	Yes	1.27463	GH18	GH18	yes				IPR001223 IPR001579 IPR011583 IPR017853 IPR029070	Glycoside_hydrolase,_family_18,_catalytic_domain Glycoside_hydrolase,_chitinase_active_site Chitinase_II Glycoside_hydrolase_superfamily Chitinase_insertion_domain	KOG2806	Chitinase	Carbohydrate_transport_and_metabolism	METABOLISM	3.2.1.14	Chitinase	Aminosugars_metabolism	Metabolism_of_Complex_Carbohydrates	METABOLIC	4143 2933 4200 2946 6462	carbohydrate_metabolic_process hydrolase_activity,_hydrolyzing_O-glycosyl_compounds chitin_catabolic_process chitinase_activity endochitinase_activity	biological_process molecular_function	GO:0005975 GO:0004553 GO:0006032 GO:0004568 GO:0008843
1937286	1960	Core	6.88383	6.49141	5.8612	7.68315	8.11148	7.59269	Yes	1.3391							IPR000612	Proteolipid_membrane_potential_modulator	KOG1773	Stress_responsive_protein	General_function_prediction_only	POORLY_CHARACTERIZED						9321	integral_to_membrane	cellular_component	GO:0016021
2281460	1963	Core	7.50485	7.46865	7.49626	8.51884	8.56635	8.42456	Yes	1.01649
2388027	1982	Core	7.49492	7.80368	7.60105	8.96619	8.61988	8.74725	Yes	1.14389
2358055	2114	Core	7.74996	7.8835	8.02682	8.88604	9.04106	8.97283	Yes	1.08115							IPR025638 IPR001279	Protein_of_unknown_function_DUF4336 Beta-lactamase-like										9985	hydrolase_activity	molecular_function	GO:0016787
2230254	2120	Core	7.05578	6.92775	7.03982	9.17624	9.08564	9.09062	Yes	2.12316							IPR002893	Zinc_finger,_MYND-type										5939	zinc_ion_binding	molecular_function	GO:0008270
773781	2224	Core	7.55349	7.51951	7.42953	9.11894	9.03803	8.94509	Yes	1.53543
61065	2232	Core	5.63177	6.01238	5.56218	8.32574	8.4115	8.33618	Yes	2.60577							IPR018712 IPR029058	Domain_of_unknown_function_DUF2235 Alpha/Beta_hydrolase_fold
2385672	2243	Core	7.74996	8.04595	7.99641	9.30306	9.31766	9.11904	Yes	1.30947							IPR013149 IPR013154 IPR020843 IPR011032	Alcohol_dehydrogenase,_C-terminal Alcohol_dehydrogenase_GroES-like Polyketide_synthase,_enoylreductase_domain GroES_(chaperonin_10)-like	KOG0023	Alcohol_dehydrogenase,_class_V	Secondary_metabolites_biosynthesis,_transport_and_catabolism	METABOLISM	1.1.1.1	Alcohol_dehydrogenase	Bile_acid_biosynthesis Tyrosine_metabolism Glycerolipid_metabolism Glycolysis_/_Gluconeogenesis Fatty_acid_metabolism	Lipid_Metabolism Amino_Acid_Metabolism Metabolism_of_Complex_Lipids Carbohydrate_Metabolism	METABOLIC	2469 2468 2467 2466	alcohol_dehydrogenase_activity,_iron-dependent alcohol_dehydrogenase_activity,_zinc-dependent alcohol_dehydrogenase_activity,_metal_ion-independent alcohol_dehydrogenase_activity	molecular_function	GO:0004025 GO:0004024 GO:0004023 GO:0004022
2286764	2307	Core	5.59506	6.01238	6.32001	8.23374	8.4115	8.08142	Yes	2.26081							IPR029063	S-adenosyl-L-methionine-dependent_methyltransferase
2207851	2311	Core	8.2106	8.41938	8.44236	9.58615	9.44632	9.61433	Yes	1.19307							IPR018608	Gluconate_transport_inducer_1/Pac2	KOG4476	Gluconate_transport-inducing_protein	Carbohydrate_transport_and_metabolism Signal_transduction_mechanisms	METABOLISM CELLULAR_PROCESSES_AND_SIGNALING
352091	2317	Core	7.72469	7.60272	7.23482	8.56761	8.75484	8.56484	Yes	1.09152							IPR009737 IPR012336	Sucraseferredoxin-like Thioredoxin-like_fold
2285418	2416	Core	11.0267	11.1604	11.1698	12.1777	12.0451	12.2848	Yes	1.05299							IPR001138 IPR007219	Zn(2)-C6_fungal-type_DNA-binding_domain Transcription_factor_domain,_fungi					2.1.1.77	Protein-L-isoaspartate(D-aspartate)_O-methyltransferase				5939 4504 3838 2196 4499 2176 3085	zinc_ion_binding regulation_of_transcription,_DNA-dependent nucleus transcription_factor_activity transcription DNA_binding protein-L-isoaspartate_(D-aspartate)_O-methyltransferase_activity	molecular_function biological_process cellular_component	GO:0008270 GO:0006355 GO:0005634 GO:0003700 GO:0006350 GO:0003677 GO:0004719
2230451	2454	Core	7.25717	7.02147	6.86567	8.15384	8.20606	8.31032	Yes	1.1755							IPR000679	Zinc_finger,_GATA-type	KOG1601	GATA-4/5/6_transcription_factors	Transcription	INFORMATION_STORAGE_AND_PROCESSING						19030 5939 4504 3838 2196	sequence-specific_DNA_binding zinc_ion_binding regulation_of_transcription,_DNA-dependent nucleus transcription_factor_activity	molecular_function biological_process cellular_component	GO:0043565 GO:0008270 GO:0006355 GO:0005634 GO:0003700
2153258	2537	Core	9.87884	9.90374	9.94715	11.3663	10.9851	11.3769	Yes	1.34651							IPR005828 IPR005829 IPR020846 IPR003663	General_substrate_transporter Sugar_transporter,_conserved_site Major_facilitator_superfamily_domain Sugar/inositol_transporter	KOG0254	Predicted_transporter_(major_facilitator_superfamily)	General_function_prediction_only	POORLY_CHARACTERIZED						9320 6276 3642 9321 4927 3546	membrane carbohydrate_transport sugar:hydrogen_symporter_activity integral_to_membrane transport transporter_activity	cellular_component biological_process molecular_function	GO:0016020 GO:0008643 GO:0005351 GO:0016021 GO:0006810 GO:0005215
2199906	2558	Core	6.92878	6.58987	6.19165	8.74774	8.42081	8.44319	Yes	1.95029							IPR004827	Basic-leucine_zipper_domain										21401 19030 4504 3838 2196	protein_dimerization_activity sequence-specific_DNA_binding regulation_of_transcription,_DNA-dependent nucleus transcription_factor_activity	molecular_function biological_process cellular_component	GO:0046983 GO:0043565 GO:0006355 GO:0005634 GO:0003700
1402766	2558	Core	5.06128	5.44858	5.64294	7.13598	6.89412	7.24377	Yes	1.72738							IPR004827	Basic-leucine_zipper_domain										21401 19030 4504 3838 2196	protein_dimerization_activity sequence-specific_DNA_binding regulation_of_transcription,_DNA-dependent nucleus transcription_factor_activity	molecular_function biological_process cellular_component	GO:0046983 GO:0043565 GO:0006355 GO:0005634 GO:0003700
1535422	2591	Core	12.0693	11.9623	12.0478	13.3921	13.2452	13.3572	Yes	1.3066
2160870	2728	Core	6.68858	6.64326	6.39187	9.58615	9.68332	9.56779	Yes	3.03686							IPR013740 IPR012336	Redoxin Thioredoxin-like_fold	KOG0541	Alkyl_hydroperoxide_reductase/peroxiredoxin	Posttranslational_modification,_protein_turnover,_chaperones	CELLULAR_PROCESSES_AND_SIGNALING						9710 25163	oxidoreductase_activity peroxiredoxin_activity	molecular_function	GO:0016491 GO:0051920
2579020	2795	Core	9.63394	9.63223	9.46271	12.5955	12.8047	12.5631	Yes	3.07891
2198020	2850	Core	9.2764	9.35663	9.58784	10.6104	10.2593	10.4972	Yes	1.05453
2235204	2869	Core	8.79596	8.86367	9.02028	10.0869	9.68139	10.1334	Yes	1.09118							IPR029044	Nucleotide-diphospho-sugar_transferases
1730794	2882	Core	7.74158	8.0159	7.9887	10.7361	10.7272	10.5879	Yes	2.76467							IPR002068 IPR008978	Alpha_crystallin/Hsp20_domain HSP20-like_chaperone	KOG0710	Molecular_chaperone_(small_heat-shock_protein_Hsp26/Hsp42)	Posttranslational_modification,_protein_turnover,_chaperones	CELLULAR_PROCESSES_AND_SIGNALING
2159084	3012	Core	9.88646	9.87473	9.68878	11.6493	11.7579	11.8037	Yes	1.91823							IPR003829 IPR011051	Pirin,_N-terminal_domain RmlC-like_cupin_domain
2169200	3025	Core	8.86311	8.70951	8.60239	9.78783	9.93474	9.66283	Yes	1.06853							IPR002123	Phospholipid/glycerol_acyltransferase	KOG1505	Lysophosphatidic_acid_acyltransferase_LPAAT_and_related_acyltransferases	Lipid_transport_and_metabolism	METABOLISM						6075 5830	acyltransferase_activity metabolic_process	molecular_function biological_process	GO:0008415 GO:0008152
2296741	3026	Core	7.22149	7.54778	7.42953	8.67328	8.78759	8.65665	Yes	1.29705	CE9						IPR006680 IPR011059	Amidohydrolase_1 Metal-dependent_hydrolase,_composite_domain	KOG3892	N-acetyl-glucosamine-6-phosphate_deacetylase	Carbohydrate_transport_and_metabolism	METABOLISM	3.5.1.25	N-acetylglucosamine-6-phosphate_deacetylase	Aminosugars_metabolism	Metabolism_of_Complex_Carbohydrates	METABOLIC	9985 10005 6107	hydrolase_activity hydrolase_activity,_acting_on_carbon-nitrogen_(but_not_peptide)_bonds N-acetylglucosamine-6-phosphate_deacetylase_activity	molecular_function	GO:0016787 GO:0016810 GO:0008448
2291081	3026	Core	7.35921	7.50516	7.53909	8.46835	8.72132	8.54526	Yes	1.11287	CE9						IPR006680 IPR011059	Amidohydrolase_1 Metal-dependent_hydrolase,_composite_domain	KOG3892	N-acetyl-glucosamine-6-phosphate_deacetylase	Carbohydrate_transport_and_metabolism	METABOLISM	3.5.1.25	N-acetylglucosamine-6-phosphate_deacetylase	Aminosugars_metabolism	Metabolism_of_Complex_Carbohydrates	METABOLIC	9985 10005 6107	hydrolase_activity hydrolase_activity,_acting_on_carbon-nitrogen_(but_not_peptide)_bonds N-acetylglucosamine-6-phosphate_deacetylase_activity	molecular_function	GO:0016787 GO:0016810 GO:0008448
2428556	3056	Core	5.66757	5.14972	5.60313	9.06172	8.92807	8.94509	Yes	3.54646							IPR004813	Oligopeptide_transporter,_OPT_superfamily	KOG2262	Sexual_differentiation_process_protein_ISP4	Signal_transduction_mechanisms	CELLULAR_PROCESSES_AND_SIGNALING
2275120	3058	Core	7.78297	7.45379	7.61112	10.3163	10.2863	10.2974	Yes	2.69301
2296715	3078	Core	8.02297	7.73771	7.65072	8.83001	9.16258	8.89377	Yes	1.15768							IPR006148 IPR018321 IPR004547	Glucosamine/galactosamine-6-phosphate_isomerase Glucosamine-6-phosphate_isomerase,_conserved_site Glucosamine-6-phosphate_isomerase	KOG3148	Glucosamine-6-phosphate_isomerase	Carbohydrate_transport_and_metabolism	METABOLISM	3.5.99.6	Glucosamine-6-phosphate_deaminase	Aminosugars_metabolism	Metabolism_of_Complex_Carbohydrates	METABOLIC	4212 2748 4143	N-acetylglucosamine_metabolic_process glucosamine-6-phosphate_deaminase_activity carbohydrate_metabolic_process	biological_process molecular_function	GO:0006044 GO:0004342 GO:0005975
2156013	3149	Core	7.02851	7.03151	6.8824	9.15587	9.32263	9.04953	Yes	2.19856
259527	3154	Core	8.75495	8.63569	8.51389	11.3218	11.409	11.31	Yes	2.71048							IPR022234	Protein_of_unknown_function_DUF3759
2193256	3180	Core	4.82811	5.35567	5.07234	9.07624	9.14302	8.94135	Yes	3.96597							IPR018824	Conidiation-specific_protein_6
1838005	3196	Core	8.42447	8.50479	8.4868	9.93186	10.0061	9.98054	Yes	1.50185							IPR000073 IPR029058	Alpha/beta_hydrolase_fold-1 Alpha/Beta_hydrolase_fold	KOG4178	Soluble_epoxide_hydrolase	Lipid_transport_and_metabolism	METABOLISM
2378031	3293	Core	3.87803	4.51027	3.99662	5.87437	6.28833	5.9599	Yes	1.91894
2233051	3484	Core	9.67849	9.72491	9.76293	10.6983	10.9992	10.8123	Yes	1.11929							IPR007369 IPR006639	Peptidase_A22B,_signal_peptide_peptidase Presenilin/signal_peptide_peptidase	KOG2443	Uncharacterized_conserved_protein	Function_unknown	POORLY_CHARACTERIZED	3.4.23.-	Aspartic_endopeptidases				9321 2628 18014 18013 6658	integral_to_membrane aspartic-type_endopeptidase_activity aspartic_endopeptidase_activity,_intramembrane_cleaving signal_peptide_peptidase_activity aspartic-type_signal_peptidase_activity	cellular_component molecular_function	GO:0016021 GO:0004190 GO:0042500 GO:0042499 GO:0009049
597539	3627	Core	10.1304	10.1849	10.1815	11.1749	11.2226	11.1397	Yes	1.01323							IPR011650	Peptidase_M20,_dimerisation_domain					3.5.1.-	In_linear_amides	Nicotinate_and_nicotinamide_metabolism Pantothenate_and_CoA_biosynthesis Arginine_and_proline_metabolism Lipopolysaccharide_biosynthesis	Metabolism_of_Cofactors_and_Vitamins Amino_Acid_Metabolism Metabolism_of_Complex_Carbohydrates	METABOLIC	21401 9985 21832 19328 19212 19211 11050 11049 6380 6078 2805	protein_dimerization_activity hydrolase_activity N-acetylgalactosamine-6-phosphate_deacetylase_activity indoleacetamide_hydrolase_activity O-succinylbenzoate_synthase_activity N2-acetyl-L-lysine_deacetylase_activity (3,5-dichlorophenylurea)acetate_amidohydrolase_activity iprodione_amidohydrolase_activity UDP-3-O-[3-hydroxymyristoyl]_N-acetylglucosamine_deacetylase_activity protein_N-terminal_aspa…	molecular_function	GO:0046983 GO:0016787 GO:0047419 GO:0043864 GO:0043748 GO:0043747 GO:0018749 GO:0018748 GO:0008759 GO:0008418 GO:0004407
652164	3654	Core	8.89366	8.87208	8.8648	10.907	11.0276	10.8886	Yes	2.0667			yes	MiSSP10_JP
3804	3673	Core	12.2219	12.12	12.2543	13.9797	13.9641	13.9439	Yes	1.76368	AA6						IPR005025 IPR008254 IPR029039 IPR010089	NADPH-dependent_FMN_reductase-like Flavodoxin/nitric_oxide_synthase Flavoprotein-like Flavoprotein_WrbA	KOG3135	1,4-benzoquinone_reductase-like;_Trp_repressor_binding_protein-like/protoplast-secreted_protein	General_function_prediction_only	POORLY_CHARACTERIZED	1.6.5.2	Transferred_entry:_1.6.99.2				9710 7744 9701 2408	oxidoreductase_activity FMN_binding negative_regulation_of_transcription NAD(P)H_dehydrogenase_(quinone)_activity	molecular_function biological_process	GO:0016491 GO:0010181 GO:0016481 GO:0003955
2385831	3721	Core	8.34931	8.38844	8.28768	10.4726	10.3871	10.4368	Yes	2.09114							IPR002933 IPR011650 IPR001261	Peptidase_M20 Peptidase_M20,_dimerisation_domain ArgE/DapE/ACY1/CPG2/YscS,_conserved_site	KOG2276	Metalloexopeptidases	Amino_acid_transport_and_metabolism	METABOLISM	3.4.13.-	Dipeptidases				5909 4639 21401 9985	metallopeptidase_activity proteolysis protein_dimerization_activity hydrolase_activity	molecular_function biological_process	GO:0008237 GO:0006508 GO:0046983 GO:0016787
2358569	3794	Core	7.55349	7.54076	7.18174	8.78946	9.16258	8.78321	Yes	1.48114							IPR018824	Conidiation-specific_protein_6
2365090	3911	Core	9.19289	9.04073	8.9742	10.4717	10.4118	10.4715	Yes	1.38211							IPR011701 IPR020846	Major_facilitator_superfamily Major_facilitator_superfamily_domain	KOG2533	Permease_of_the_major_facilitator_superfamily	Carbohydrate_transport_and_metabolism	METABOLISM
2266709	3949	Core	8.42969	8.32451	8.28768	9.66992	9.68911	9.60017	Yes	1.30652
2242136	4061	Core	8.10359	7.92182	7.68926	9.27815	9.18461	9.21818	Yes	1.31383							IPR010721	Protein_of_unknown_function_DUF1295	KOG4650	Predicted_steroid_reductase	General_function_prediction_only	POORLY_CHARACTERIZED
1597680	4078	Core	8.77969	8.77675	8.76909	10.6302	10.8004	10.614	Yes	1.90948							IPR002068 IPR008978	Alpha_crystallin/Hsp20_domain HSP20-like_chaperone	KOG0710	Molecular_chaperone_(small_heat-shock_protein_Hsp26/Hsp42)	Posttranslational_modification,_protein_turnover,_chaperones	CELLULAR_PROCESSES_AND_SIGNALING
2251714	4091	Core	11.5895	11.4813	11.547	13.7007	13.6012	13.6734	Yes	2.12026							IPR013149 IPR013154 IPR020843 IPR011032	Alcohol_dehydrogenase,_C-terminal Alcohol_dehydrogenase_GroES-like Polyketide_synthase,_enoylreductase_domain GroES_(chaperonin_10)-like	KOG0023	Alcohol_dehydrogenase,_class_V	Secondary_metabolites_biosynthesis,_transport_and_catabolism	METABOLISM	1.1.1.1	Alcohol_dehydrogenase	Bile_acid_biosynthesis Tyrosine_metabolism Glycerolipid_metabolism Glycolysis_/_Gluconeogenesis Fatty_acid_metabolism	Lipid_Metabolism Amino_Acid_Metabolism Metabolism_of_Complex_Lipids Carbohydrate_Metabolism	METABOLIC	2469 2468 2467 2466	alcohol_dehydrogenase_activity,_iron-dependent alcohol_dehydrogenase_activity,_zinc-dependent alcohol_dehydrogenase_activity,_metal_ion-independent alcohol_dehydrogenase_activity	molecular_function	GO:0004025 GO:0004024 GO:0004023 GO:0004022
1600339	4259	Core	8.47079	8.21417	8.44799	10.9981	11.023	10.925	Yes	2.61126							IPR007318	Phospholipid_methyltransferase	KOG2628	Farnesyl_cysteine-carboxyl_methyltransferase	Posttranslational_modification,_protein_turnover,_chaperones	CELLULAR_PROCESSES_AND_SIGNALING	2.1.1.100	Protein-S_isoprenylcysteine_O-methyltransferase				5848 4772 3042	N-methyltransferase_activity phospholipid_metabolic_process protein-S-isoprenylcysteine_O-methyltransferase_activity	molecular_function biological_process	GO:0008170 GO:0006644 GO:0004671
2570994	4276	Core	8.31021	8.28726	8.26872	9.56914	9.58529	9.48287	Yes	1.2584							IPR001128 IPR017972	Cytochrome_P450 Cytochrome_P450,_conserved_site	KOG0156	Cytochrome_P450_CYP2_subfamily	Secondary_metabolites_biosynthesis,_transport_and_catabolism	METABOLISM						12251 4283 3721 2888	heme_binding electron_transport iron_ion_binding monooxygenase_activity	molecular_function biological_process	GO:0020037 GO:0006118 GO:0005506 GO:0004497
2229185	4470	Core	6.67105	7.09037	6.56767	8.67328	8.75851	8.69046	Yes	1.9007							IPR000262 IPR012133	FMN-dependent_dehydrogenase Alpha-hydroxy_acid_dehydrogenase,_FMN-dependent	KOG0538	Glycolate_oxidase	Energy_production_and_conversion	METABOLISM	1.13.12.4	Lactate_2-monooxygenase	Pyruvate_metabolism	Carbohydrate_Metabolism	METABOLIC	9710 4283 7744 23303	oxidoreductase_activity electron_transport FMN_binding lactate_2-monooxygenase_activity	molecular_function biological_process	GO:0016491 GO:0006118 GO:0010181 GO:0050040
1893788	4512	Core	8.66925	8.71264	8.76909	9.6731	9.79852	9.79614	Yes	1.04222							IPR007361	Protein_of_unknown_function_DUF427
2316147	4545	Core	8.4959	8.20975	8.40811	9.39667	9.56864	9.26082	Yes	1.04177
2228894	4564	Core	7.83899	7.73156	7.77239	9.77898	9.3858	9.78783	Yes	1.89126							IPR007219	Transcription_factor_domain,_fungi										5939 4499 3838 2176	zinc_ion_binding transcription nucleus DNA_binding	molecular_function biological_process cellular_component	GO:0008270 GO:0006350 GO:0005634 GO:0003677
2404588	4569	Core	8.63349	8.51914	8.4977	10.0346	10.0532	10.2108	Yes	1.55554
2363907	4587	Core	6.7059	7.00116	6.62843	8.62471	8.15118	8.43523	Yes	1.62829
2389099	4693	Core	7.93023	7.84983	7.62112	9.14443	9.16812	9.3594	Yes	1.4241							IPR011701 IPR020846	Major_facilitator_superfamily Major_facilitator_superfamily_domain	KOG2504	Monocarboxylate_transporter	Carbohydrate_transport_and_metabolism	METABOLISM
2161837	4714	Core	8.41397	8.49393	8.53521	9.6311	9.8233	9.7402	Yes	1.25328							IPR023416 IPR023418 IPR014306	Transthyretin/hydroxyisourate_hydrolase,_superfamily Transthyretin,_thyroxine_binding_site Hydroxyisourate_hydrolase	KOG3006	Transthyretin_and_related_proteins	Lipid_transport_and_metabolism	METABOLISM						4927 16797	transport hydroxyisourate_hydrolase_activity	biological_process molecular_function	GO:0006810 GO:0033971
1540259	4824	Core	9.00278	8.76476	9.04278	9.91176	10.0397	9.94456	Yes	1.0309
1434040	4881	Core	10.5347	10.5278	10.565	11.6809	11.4561	11.6846	Yes	1.07045							IPR007219	Transcription_factor_domain,_fungi										5939 4499 3838 2176	zinc_ion_binding transcription nucleus DNA_binding	molecular_function biological_process cellular_component	GO:0008270 GO:0006350 GO:0005634 GO:0003677
2165020	5004	Core	8.3271	8.3122	8.40811	9.56571	9.48899	9.3899	Yes	1.13639
495647	5046	Core	6.24304	6.01238	5.82704	7.8558	7.99164	7.59269	Yes	1.7917							IPR007125 IPR000558 IPR009072	Histone_core Histone_H2B Histone-fold	KOG1744	Histone_H2B	Chromatin_structure_and_dynamics	INFORMATION_STORAGE_AND_PROCESSING						4484 3838 2176 587	nucleosome_assembly nucleus DNA_binding nucleosome	biological_process cellular_component molecular_function	GO:0006334 GO:0005634 GO:0003677 GO:0000786
2175306	5091	Core	8.05711	7.93258	8.20364	9.17848	9.18188	9.18694	Yes	1.12407							IPR018108 IPR023395	Mitochondrial_substrate/solute_carrier Mitochondrial_carrier_domain	KOG0767	Mitochondrial_phosphate_carrier_protein	Energy_production_and_conversion	METABOLISM
2360706	5136	Core	6.73993	6.53443	6.9789	10.1397	10.3977	10.1825	Yes	3.51044							IPR011576 IPR012349	Pyridoxamine_5'-phosphate_oxidase-like,_FMN-binding_domain FMN-binding_split_barrel										7744	FMN_binding	molecular_function	GO:0010181
2426723	5176	Core	6.09315	5.59125	6.10877	9.51153	9.31516	9.45691	Yes	3.53154							IPR000679 IPR013767 IPR000014	Zinc_finger,_GATA-type PAS_fold PAS_domain	KOG1601	GATA-4/5/6_transcription_factors	Transcription	INFORMATION_STORAGE_AND_PROCESSING						5250 3228 19030 5939 4504 3838 2196	signal_transduction signal_transducer_activity sequence-specific_DNA_binding zinc_ion_binding regulation_of_transcription,_DNA-dependent nucleus transcription_factor_activity	biological_process molecular_function cellular_component	GO:0007165 GO:0004871 GO:0043565 GO:0008270 GO:0006355 GO:0005634 GO:0003700
2527636	5239	Core	8.02986	7.95914	7.7268	9.49	9.50002	9.43315	Yes	1.5621
2285680	5281	Core	9.42237	9.42301	9.34392	10.2885	10.5988	10.3625	Yes	1.02395
2228137	5292	Core	8.78785	8.66825	8.4868	9.7671	9.92004	9.78053	Yes	1.16957
2203884	5294	Core	8.08385	7.98522	7.79907	9.2865	9.43028	9.30368	Yes	1.37949
1293970	5315	Core	7.68157	7.49067	7.47436	9.22049	9.01977	9.3124	Yes	1.64847							IPR003333 IPR029063	Mycolic_acid_cyclopropane_synthase S-adenosyl-L-methionine-dependent_methyltransferase					2.1.1.79	Cyclopropane-fatty-acyl-phospholipid_synthase				6444 6248	cyclopropane-fatty-acyl-phospholipid_synthase_activity lipid_biosynthetic_process	molecular_function biological_process	GO:0008825 GO:0008610
2161997	5333	Core	9.86156	9.83226	9.93518	10.949	10.9258	11.0029	Yes	1.08576
2156506	5372	Core	8.3766	8.39235	8.34915	9.54498	9.73275	9.48673	Yes	1.21727							IPR019145	Mediator_complex,_subunit_Med10	KOG3046	Transcription_factor,_subunit_of_SRB_subcomplex_of_RNA_polymerase_II	Transcription	INFORMATION_STORAGE_AND_PROCESSING
2207196	5393	Core	8.54002	8.67468	8.74642	10.4881	10.3252	10.4624	Yes	1.77488	AA6						IPR005025 IPR008254 IPR029039 IPR010089	NADPH-dependent_FMN_reductase-like Flavodoxin/nitric_oxide_synthase Flavoprotein-like Flavoprotein_WrbA	KOG3135	1,4-benzoquinone_reductase-like;_Trp_repressor_binding_protein-like/protoplast-secreted_protein	General_function_prediction_only	POORLY_CHARACTERIZED	1.6.5.2	Transferred_entry:_1.6.99.2				9710 7744 9701 2408	oxidoreductase_activity FMN_binding negative_regulation_of_transcription NAD(P)H_dehydrogenase_(quinone)_activity	molecular_function biological_process	GO:0016491 GO:0010181 GO:0016481 GO:0003955
2389863	5399	Core	10.9148	10.8379	10.8958	12.7219	12.7036	12.6862	Yes	1.82206			yes	Unknown
2297002	5408	Core	7.73316	7.61614	8.0117	9.89137	9.86993	9.88643	Yes	2.10262							IPR028978	Chorismate_pyruvate-lyase/UbiC_transcription_regulator-associated__domain
1326715	5420	Core	10.187	10.269	10.1594	11.2722	11.1213	11.3965	Yes	1.06276
2292009	5444	Core	8.12306	8.00064	8.07128	8.99959	9.1955	9.21509	Yes	1.08037			yes				IPR001128	Cytochrome_P450	KOG0684	Cytochrome_P450	Secondary_metabolites_biosynthesis,_transport_and_catabolism	METABOLISM						12251 4283 3721 2888	heme_binding electron_transport iron_ion_binding monooxygenase_activity	molecular_function biological_process	GO:0020037 GO:0006118 GO:0005506 GO:0004497
2573932	5507	Core	7.41293	7.40825	7.26065	9.35955	9.66972	9.5605	Yes	2.17519
2511537	5514	Core	9.12047	8.90524	9.06859	10.4799	10.4361	10.3874	Yes	1.40623
2391352	5548	Core	6.44219	7.06124	6.99437	8.60147	8.56635	8.35879	Yes	1.65139
2386666	5550	Core	7.79111	7.76807	7.86789	8.87223	9.05008	8.75366	Yes	1.08828							IPR009056	Cytochrome_c-like_domain	KOG3453	Cytochrome_c	Energy_production_and_conversion	METABOLISM						12251 6664 4283 3721	heme_binding electron_carrier_activity electron_transport iron_ion_binding	molecular_function biological_process	GO:0020037 GO:0009055 GO:0006118 GO:0005506
503952	5641	Core	4.89003	4.72359	5.12952	6.79336	7.30947	6.94827	Yes	2.15705
2164027	5716	Core	9.88265	9.9561	9.76067	11.2822	11.3572	11.458	Yes	1.4979							IPR001128 IPR017972	Cytochrome_P450 Cytochrome_P450,_conserved_site	KOG0158	Cytochrome_P450_CYP3/CYP5/CYP6/CYP9_subfamilies	Secondary_metabolites_biosynthesis,_transport_and_catabolism	METABOLISM	1.14.13.12	Benzoate_4-monooxygenase	Benzoate_degradation_via_CoA_ligation	Biodegradation_of_Xenobiotics	METABOLIC	12251 4283 3721 2888 10970	heme_binding electron_transport iron_ion_binding monooxygenase_activity benzoate_4-monooxygenase_activity	molecular_function biological_process	GO:0020037 GO:0006118 GO:0005506 GO:0004497 GO:0018664
2193216	5784	Core	9.58564	9.60052	9.55691	10.8089	10.9733	10.7901	Yes	1.27754			yes				IPR009571	Actin_cortical_patch_SUR7/pH-response_regulator_PalI
2361310	5789	Core	8.07721	8.22734	8.4536	10.194	10.2863	10.2656	Yes	1.9954							IPR005828 IPR005829 IPR020846 IPR003663	General_substrate_transporter Sugar_transporter,_conserved_site Major_facilitator_superfamily_domain Sugar/inositol_transporter	KOG0254	Predicted_transporter_(major_facilitator_superfamily)	General_function_prediction_only	POORLY_CHARACTERIZED						9320 6276 3642 9321 4927 3546	membrane carbohydrate_transport sugar:hydrogen_symporter_activity integral_to_membrane transport transporter_activity	cellular_component biological_process molecular_function	GO:0016020 GO:0008643 GO:0005351 GO:0016021 GO:0006810 GO:0005215
2292150	5802	Core	6.26657	6.41672	6.54683	7.88359	7.99787	7.79687	Yes	1.4892							IPR000073 IPR029058	Alpha/beta_hydrolase_fold-1 Alpha/Beta_hydrolase_fold
2389931	5896	Core	5.47897	5.79371	6.29523	7.91624	7.96643	8.05398	Yes	2.1192							IPR003953 IPR027477	FAD_binding_domain Succinate_dehydrogenase/fumarate_reductase_flavoprotein,_catalytic_domain	KOG2404	Fumarate_reductase,_flavoprotein_subunit	Energy_production_and_conversion	METABOLISM						9710 4283	oxidoreductase_activity electron_transport	molecular_function biological_process	GO:0016491 GO:0006118
2483617	6004	Core	9.30794	9.31199	9.1399	10.2516	10.2825	10.3142	Yes	1.02637							IPR007568	RTA-like_protein										9321 5053	integral_to_membrane response_to_stress	cellular_component biological_process	GO:0016021 GO:0006950
2243192	6023	Core	9.68723	9.60052	9.70767	10.9218	11.1127	10.9494	Yes	1.33297							IPR002893	Zinc_finger,_MYND-type	KOG2084	Predicted_histone_tail_methylase_containing_SET_domain	Chromatin_structure_and_dynamics	INFORMATION_STORAGE_AND_PROCESSING						5939	zinc_ion_binding	molecular_function	GO:0008270
2359919	6070	Core	8.88608	8.87766	8.96245	10.4148	10.4396	10.4207	Yes	1.5194							IPR030395 IPR017946	Glycerophosphodiester_phosphodiesterase_domain PLC-like_phosphodiesterase,_TIM_beta/alpha-barrel_domain	KOG2258	Glycerophosphoryl_diester_phosphodiesterase	Energy_production_and_conversion	METABOLISM	3.1.4.-	Phosphoric_diester_hydrolases	Aminosugars_metabolism	Metabolism_of_Complex_Carbohydrates	METABOLIC	4135 2829 2558 2557 2556 2555 2554 2551	cyclic-nucleotide_phosphodiesterase_complex inositol_or_phosphatidylinositol_phosphodiesterase_activity photoreceptor_cyclic-nucleotide_phosphodiesterase_activity cGMP-inhibited_cyclic-nucleotide_phosphodiesterase_activity cGMP-stimulated_cyclic-nucleotide_phosphodiesterase_activity calmodulin-dependent_cyclic-nucleotide_phosphodiesterase_activity 3',5'-cyclic-AMP_phosphodiesterase_activity cycli…	cellular_component molecular_function	GO:0005966 GO:0004434 GO:0004120 GO:0004119 GO:0004118 GO:0004117 GO:0004115 GO:0004112
2555409	6186	Core	11.393	11.3211	11.3148	12.9115	13.0139	12.9024	Yes	1.60029			yes	Unknown
2296961	6302	Core	9.44575	9.4476	9.41176	10.6554	10.5455	10.6158	Yes	1.17238							IPR001106 IPR022313 IPR008948	Aromatic_amino_acid_lyase Phenylalanine/histidine_ammonia-lyases,_active_site L-Aspartase-like	KOG0222	Phenylalanine_and_histidine_ammonia-lyase	Secondary_metabolites_biosynthesis,_transport_and_catabolism	METABOLISM						9495 6667 2290	ammonia_ligase_activity biosynthetic_process catalytic_activity	molecular_function biological_process	GO:0016211 GO:0009058 GO:0003824
2221879	6340	Core	9.87502	9.78998	10.0132	11.55	11.3247	11.5066	Yes	1.57258							IPR003111 IPR001841 IPR017907 IPR015947	Peptidase_S16,_lon_N-terminal Zinc_finger,_RING-type Zinc_finger,_RING-type,_conserved_site PUA-like_domain	KOG4159	Predicted_E3_ubiquitin_ligase	Posttranslational_modification,_protein_turnover,_chaperones	CELLULAR_PROCESSES_AND_SIGNALING						5939 3727 4641 2614	zinc_ion_binding protein_binding ATP-dependent_proteolysis ATP-dependent_peptidase_activity	molecular_function biological_process	GO:0008270 GO:0005515 GO:0006510 GO:0004176
2224743	6379	Core	7.06922	7.22778	7.15446	8.50459	8.78399	8.6429	Yes	1.49679							IPR004601 IPR013022	UV-endonuclease_UvdE Xylose_isomerase-like,_TIM_barrel_domain					3.-.-.-	Hydrolases				4448 2910 24583 19323 2377	nucleotide-excision_repair endonuclease_activity regulation_of_hydrolase_activity cyanophycinase_activity GPI-anchor_transamidase_activity	biological_process molecular_function	GO:0006289 GO:0004519 GO:0051336 GO:0043859 GO:0003923
2384133	6417	Core	7.7992	7.54778	7.9093	9.15815	9.12889	9.35378	Yes	1.47504							IPR013149 IPR013154 IPR002328 IPR011032	Alcohol_dehydrogenase,_C-terminal Alcohol_dehydrogenase_GroES-like Alcohol_dehydrogenase,_zinc-type,_conserved_site GroES_(chaperonin_10)-like	KOG0024	Sorbitol_dehydrogenase	Secondary_metabolites_biosynthesis,_transport_and_catabolism	METABOLISM	1.1.1.-	With_NAD(+)_or_NADP(+)_as_acceptor	Bile_acid_biosynthesis Vitamin_B6_metabolism Glycine,_serine_and_threonine_metabolism Butanoate_metabolism Fructose_and_mannose_metabolism Galactose_metabolism Lysine_degradation Nucleotide_sugars_metabolism Ascorbate_and_aldarate_metabolism Tetrachloroethene_degradation Benzoate_degradation_via_CoA_ligation Glycerolipid_metabolism	Lipid_Metabolism Metabolism_of_Cofactors_and_Vitamins Amino_Acid_Metabolism Carbohydrate_Metabolism Nucleotide_Metabolism Biodegradation_of_Xenobiotics Metabolism_of_Complex_Lipids	METABOLIC	9710 5939 25233 22621 19178 16591 16590 15277 10763 10762 10761 9508 6491 2886 2842 2477 248 247	oxidoreductase_activity zinc_ion_binding (R)-2-hydroxyglutarate_dehydrogenase_activity 3-ketoglucose-reductase_activity (R)-2-hydroxyisocaproate_dehydrogenase_activity steroid_dehydrogenase_activity,_acting_on_the_CH-CH_group_of_donors steroid_dehydrogenase_activity,_acting_on_the_CH-OH_group_of_donors,_NAD_or_NADP_as_acceptor phenylcoumaran_benzylic_ether_reductase_activity 2-hydroxytetrahydrofu…	molecular_function	GO:0016491 GO:0008270 GO:0051990 GO:0048258 GO:0043713 GO:0033765 GO:0033764 GO:0032442 GO:0018453 GO:0018452 GO:0018451 GO:0016229 GO:0008875 GO:0004495 GO:0004448 GO:0004033 GO:0000253 GO:0000252
2358299	6449	Core	5.95513	6.61681	6.79674	7.89456	7.3684	7.72908	Yes	1.19367
2384618	6540	Core	8.87081	8.72507	8.80902	10.4998	10.3907	10.4387	Yes	1.64649							IPR000073 IPR012020 IPR029058	Alpha/beta_hydrolase_fold-1 AB-hydrolase_YheT,_putative Alpha/Beta_hydrolase_fold	KOG1838	Alpha/beta_hydrolase	General_function_prediction_only	POORLY_CHARACTERIZED
2385443	6553	Core	7.55349	7.51951	7.56004	8.76577	9.06203	8.85851	Yes	1.35922
2423902	6554	Core	9.85575	9.69362	9.63302	11.2915	11.4235	11.2394	Yes	1.58989							IPR004136	2-nitropropane_dioxygenase,_NPD										9710 4283	oxidoreductase_activity electron_transport	molecular_function biological_process	GO:0016491 GO:0006118
2514757	339	Disp	6.35705	6.47677	6.79674	7.84454	7.79086	7.72908	Yes	1.24867							IPR018934 IPR011009	RIO_domain Protein_kinase-like_domain
2164051	1603	Disp	7.26887	7.14691	7.14061	8.90785	9.00127	8.9149	Yes	1.76233							IPR002198	Short-chain_dehydrogenase/reductase_SDR	KOG1208	Dehydrogenases_with_different_specificities_(related_to_short-chain_alcohol_dehydrogenases)	Secondary_metabolites_biosynthesis,_transport_and_catabolism	METABOLISM						9710 5830	oxidoreductase_activity metabolic_process	molecular_function biological_process	GO:0016491 GO:0008152
2167476	1693	Disp	6.82164	6.44706	6.29523	7.3818	7.84719	7.5042	Yes	1.05569							IPR009413	Hemolysin,_aegerolysin_type										13443 12085	fruiting_body_development hemolysis_by_symbiont_of_host_red_blood_cells	biological_process	GO:0030582 GO:0019836
2245354	1809	Disp	3.61016	1.49352	2.34503	5.27951	5.81027	5.29567	Yes	3.00315			yes
2429142	1894	Disp	10.268	10.1368	10.1299	14.9721	14.8147	14.9756	Yes	4.74497							IPR020864	Membrane_attack_complex_component/perforin_(MACPF)_domain
2200810	2287	Disp	5.80249	5.86286	5.71942	8.12154	8.07066	8.24204	Yes	2.3687							IPR000719 IPR016253 IPR008266 IPR011009	Protein_kinase_domain Integrin-linked_protein_kinase Tyrosine-protein_kinase,_active_site Protein_kinase-like_domain	KOG0192	Tyrosine_kinase_specific_for_activated_(GTP-bound)_p21cdc42Hs	Signal_transduction_mechanisms	CELLULAR_PROCESSES_AND_SIGNALING						4602 3736 3043 3079 3080	protein_amino_acid_phosphorylation ATP_binding protein_kinase_activity protein-tyrosine_kinase_activity transmembrane_receptor_protein_tyrosine_kinase_activity	biological_process molecular_function	GO:0006468 GO:0005524 GO:0004672 GO:0004713 GO:0004714
2332152	2487	Disp	5.73661	6.03253	5.64294	7.22556	7.19475	7.16258	Yes	1.37887							IPR002198	Short-chain_dehydrogenase/reductase_SDR	KOG1208	Dehydrogenases_with_different_specificities_(related_to_short-chain_alcohol_dehydrogenases)	Secondary_metabolites_biosynthesis,_transport_and_catabolism	METABOLISM	1.1.-.-	Acting_on_the_CH-OH_group_of_donors	Benzoate_degradation_via_CoA_ligation Ethylbenzene_degradation	Biodegradation_of_Xenobiotics	METABOLIC	9710 5830 20156 17983 10760 10759 10758 10757 10756 2750	oxidoreductase_activity metabolic_process ketoreductase_activity versicolorin_reductase_activity myrtenol_dehydrogenase_activity 1-phenylethanol_dehydrogenase_activity hydroxymethylmethylsilanediol_oxidase_activity chloral_hydrate_dehydrogenase_activity pinocarveol_dehydrogenase_activity glucose_dehydrogenase_activity	molecular_function biological_process	GO:0016491 GO:0008152 GO:0045703 GO:0042469 GO:0018450 GO:0018449 GO:0018448 GO:0018447 GO:0018446 GO:0004344
2259491	2487	Disp	6.54199	6.70733	6.68674	7.76908	7.88804	7.61163	Yes	1.11224							IPR002198	Short-chain_dehydrogenase/reductase_SDR	KOG1208	Dehydrogenases_with_different_specificities_(related_to_short-chain_alcohol_dehydrogenases)	Secondary_metabolites_biosynthesis,_transport_and_catabolism	METABOLISM	1.1.-.-	Acting_on_the_CH-OH_group_of_donors	Benzoate_degradation_via_CoA_ligation Ethylbenzene_degradation	Biodegradation_of_Xenobiotics	METABOLIC	9710 5830 20156 17983 10760 10759 10758 10757 10756 2750	oxidoreductase_activity metabolic_process ketoreductase_activity versicolorin_reductase_activity myrtenol_dehydrogenase_activity 1-phenylethanol_dehydrogenase_activity hydroxymethylmethylsilanediol_oxidase_activity chloral_hydrate_dehydrogenase_activity pinocarveol_dehydrogenase_activity glucose_dehydrogenase_activity	molecular_function biological_process	GO:0016491 GO:0008152 GO:0045703 GO:0042469 GO:0018450 GO:0018449 GO:0018448 GO:0018447 GO:0018446 GO:0004344
2256108	3018	Disp	9.86349	9.78256	9.88001	16.0935	16.0885	16.1379	Yes	6.26792							IPR020864	Membrane_attack_complex_component/perforin_(MACPF)_domain
2269723	4383	Disp	7.08255	7.11892	6.39187	8.26365	8.17338	8.14783	Yes	1.28555			yes	Unknown
2192180	4815	Disp	12.3355	12.3236	12.3461	15.098	15.2935	15.0796	Yes	2.82545
2385694	5540	Disp	7.45451	7.37707	7.53909	8.41222	8.54947	8.39205	Yes	1.00031			yes				IPR000612	Proteolipid_membrane_potential_modulator	KOG1773	Stress_responsive_protein	General_function_prediction_only	POORLY_CHARACTERIZED						9321	integral_to_membrane	cellular_component	GO:0016021
2371030	5652	Disp	12.241	12.1121	12.2189	13.6182	13.3545	13.5496	Yes	1.32079
2124196	6044	Disp	3.28096	2.68869	1.89548	6.50934	6.5139	6.11402	Yes	3.86
1713474	6178	Disp	6.80566	6.43197	6.27002	10.6285	11.0533	10.7501	Yes	4.31674
1916942	6682	Disp	6.72301	6.91695	6.58821	10.0821	10.023	10.2346	Yes	3.36649
224132	6682	Disp	7.74996	7.61614	7.66045	11.0051	10.9859	11.0423	Yes	3.34496
2361587	6737	Disp	7.24538	7.4463	7.54961	10.2895	10.2357	10.1944	Yes	2.82848
2385776	6765	Disp	7.78297	7.8327	7.8846	8.93996	8.96672	8.58655	Yes	1.00502							IPR004046 IPR004045 IPR010987 IPR012336	Glutathione_S-transferase,_C-terminal Glutathione_S-transferase,_N-terminal Glutathione_S-transferase,_C-terminal-like Thioredoxin-like_fold	KOG0867	Glutathione_S-transferase	Posttranslational_modification,_protein_turnover,_chaperones	CELLULAR_PROCESSES_AND_SIGNALING	2.5.1.18	Glutathione_transferase	Glutathione_metabolism	Metabolism_of_Other_Amino_Acids	METABOLIC	2770	glutathione_transferase_activity	molecular_function	GO:0004364
2572971	6782	Disp	8.06384	8.20975	8.15628	15.7338	15.8882	15.7574	Yes	7.65166
2360454	6793	Disp	8.80402	8.86086	8.84787	10.0941	10.2185	9.98327	Yes	1.26244							IPR008011	Complex_1_LYR_protein	KOG3801	Uncharacterized_conserved_protein_BCN92	RNA_processing_and_modification	INFORMATION_STORAGE_AND_PROCESSING
2179917	6809	Disp	4.54985	4.51027	3.99662	6.5376	6.30853	6.34669	Yes	2.06491
2359913	6812	Disp	7.87005	7.88904	7.44086	9.20955	9.18734	9.15501	Yes	1.43045							IPR002198 IPR020904	Short-chain_dehydrogenase/reductase_SDR Short-chain_dehydrogenase/reductase,_conserved_site	KOG1200	Mitochondrial/plastidial_beta-ketoacyl-ACP_reductase	Lipid_transport_and_metabolism	METABOLISM						9710 5830	oxidoreductase_activity metabolic_process	molecular_function biological_process	GO:0016491 GO:0008152
2174300	6846	Disp	9.93132	9.69204	9.61311	13.2705	13.4491	13.1658	Yes	3.54944
2580682	6857	Disp	3.28096	4.32664	3.39529	6.59251	6.70892	6.60488	Yes	2.91477			yes	conserved cluster SSPs
2222918	6898	Disp	10.2175	10.1496	10.0673	11.2516	11.2684	11.2137	Yes	1.09826
2384049	6940	Disp	8.28738	8.27885	8.44799	9.5415	9.45314	9.59661	Yes	1.19985							IPR007855	RNA-dependent_RNA_polymerase,_eukaryotic-type	KOG0988	RNA-directed_RNA_polymerase_QDE-1_required_for_posttranscriptional_gene_silencing_and_RNA_interference	RNA_processing_and_modification	INFORMATION_STORAGE_AND_PROCESSING	2.7.7.48	RNA-directed_RNA_polymerase	Purine_metabolism	Nucleotide_Metabolism	METABOLIC	2420	RNA-directed_RNA_polymerase_activity	molecular_function	GO:0003968
2196549	6945	Disp	8.86311	8.87208	8.6762	9.87347	10.1983	9.98145	Yes	1.21438
2283193	6957	Disp	8.64701	8.46457	8.66174	10.8981	11.1738	11.0096	Yes	2.44509							IPR002068 IPR008978	Alpha_crystallin/Hsp20_domain HSP20-like_chaperone	KOG0710	Molecular_chaperone_(small_heat-shock_protein_Hsp26/Hsp42)	Posttranslational_modification,_protein_turnover,_chaperones	CELLULAR_PROCESSES_AND_SIGNALING
2386251	6958	Disp	6.46271	6.072	6.21825	7.5014	7.63958	7.5442	Yes	1.32165
2516141	6982	Disp	9.12691	9.17595	9.06127	10.8995	11.1141	10.904	Yes	1.85213
2161456	7213	Disp	4.76341	4.77233	4.41977	8.31761	8.17888	8.07461	Yes	3.56859
2370008	7213	Disp	5.11413	5.38731	5.12952	8.13547	8.56635	8.14458	Yes	3.09396
649388	7222	Disp	7.87771	7.94326	7.85099	9.41773	9.5539	9.4556	Yes	1.58524
80989	7237	Disp	6.17004	6.41672	5.99029	8.56075	8.28466	8.59372	Yes	2.2857			yes						KOG1020	Sister_chromatid_cohesion_protein_SCC2/Nipped-B	Chromatin_structure_and_dynamics Cell_cycle_control,_cell_division,_chromosome_partitioning Replication,_recombination_and_repair	INFORMATION_STORAGE_AND_PROCESSING METABOLISM
315810	7268	Disp	4.10386	2.21148	3.39529	5.85204	6.30853	6.00359	Yes	2.82207			yes				IPR001129	Membrane-associated,_eicosanoid/glutathione_metabolism_(MAPEG)_protein					2.5.1.18	Glutathione_transferase	Glutathione_metabolism	Metabolism_of_Other_Amino_Acids	METABOLIC	2770	glutathione_transferase_activity	molecular_function	GO:0004364
1829550	7287	Disp	10.1448	10.2072	10.1764	12.8074	12.9846	12.7297	Yes	2.66805
2583310	7287	Disp	10.3788	10.1496	9.99409	12.6549	12.8624	12.6637	Yes	2.54773
1424164	7294	Disp	6.24304	6.25463	6.13693	7.58501	7.4434	7.72908	Yes	1.393
2159087	7331	Disp	6.17004	6.4013	6.24437	9.14673	8.86467	8.85056	Yes	2.69131							IPR002068 IPR008978	Alpha_crystallin/Hsp20_domain HSP20-like_chaperone	KOG0710	Molecular_chaperone_(small_heat-shock_protein_Hsp26/Hsp42)	Posttranslational_modification,_protein_turnover,_chaperones	CELLULAR_PROCESSES_AND_SIGNALING
2275714	7332	Disp	7.76656	7.72539	7.79907	10.1316	10.488	10.1019	Yes	2.49212			yes
2192823	7342	Disp	5.66757	5.88519	6.50423	12.9184	13.053	12.8004	Yes	6.90998
2365941	7353	Disp	7.59126	7.24515	7.5704	9.34163	9.62006	9.44111	Yes	2.01046
2369187	7395	Disp	7.12179	7.36917	7.7268	9.7339	9.59561	9.55317	Yes	2.21533
2379459	7638	Disp	8.59218	8.46086	8.14938	9.93319	10.0076	9.96404	Yes	1.55418
2405391	7679	Disp	8.82795	8.79161	8.75099	12.2355	12.3072	12.2765	Yes	3.48513
2376834	7679	Disp	6.77317	6.98056	7.02483	8.03993	8.02865	7.88905	Yes	1.05878
2365065	7696	Disp	7.59126	7.60944	7.70816	9.301	9.31267	9.41168	Yes	1.71474
2572619	7700	Disp	9.23525	9.4363	9.35894	10.3475	10.5012	10.4072	Yes	1.07201							IPR004046 IPR004045 IPR010987 IPR012336	Glutathione_S-transferase,_C-terminal Glutathione_S-transferase,_N-terminal Glutathione_S-transferase,_C-terminal-like Thioredoxin-like_fold					5.2.1.2	Maleylacetoacetate_isomerase	Tyrosine_metabolism Styrene_degradation	Amino_Acid_Metabolism Biodegradation_of_Xenobiotics	METABOLIC	9333	maleylacetoacetate_isomerase_activity	molecular_function	GO:0016034
2192863	7735	Disp	6.24304	5.90718	5.71942	15.0198	15.1288	14.9393	Yes	9.08208
318204	7755	Disp	12.2579	12.1828	12.3476	13.3413	13.2524	13.2776	Yes	1.02743
1668996	7791	Disp	8.31021	8.58202	8.47582	11.9056	11.9879	11.878	Yes	3.46188
2365959	7802	Disp	10.2518	10.2859	10.2874	14.608	14.555	14.634	Yes	4.32526							IPR020864	Membrane_attack_complex_component/perforin_(MACPF)_domain
2192889	7806	Disp	9.07454	9.01311	9.23741	10.4717	10.6863	10.5771	Yes	1.4743							IPR002068 IPR008978	Alpha_crystallin/Hsp20_domain HSP20-like_chaperone	KOG0710	Molecular_chaperone_(small_heat-shock_protein_Hsp26/Hsp42)	Posttranslational_modification,_protein_turnover,_chaperones	CELLULAR_PROCESSES_AND_SIGNALING
2359109	7814	Disp	7.1972	7.13764	7.33546	9.44409	9.86993	9.43448	Yes	2.38106
1802246	7829	Disp	7.33715	6.6301	6.83161	8.90514	8.94107	8.73434	Yes	1.91685			yes				IPR007568	RTA-like_protein										9321 5053	integral_to_membrane response_to_stress	cellular_component biological_process	GO:0016021 GO:0006950
2192914	7843	Disp	6.91395	7.2102	7.08388	10.184	10.0153	9.91436	Yes	2.96766
2371037	7844	Disp	12.8854	12.8535	12.9904	14.1552	13.7857	14.061	Yes	1.0985							IPR010310	Type_VII_secretion_system_ESAT-6-like
2384314	7846	Disp	7.24538	6.9909	7.11253	8.16294	8.6077	8.33333	Yes	1.26689							IPR021765	Protein_of_unknown_function_DUF3328
2518270	7854	Disp	9.05778	8.86086	8.89397	12.4812	12.4485	12.5622	Yes	3.56357							IPR020864	Membrane_attack_complex_component/perforin_(MACPF)_domain
2405407	8142	Disp	5.35272	4.77233	5.82704	6.42108	6.93368	6.70531	Yes	1.37292
2362693	8142	Disp	7.32599	7.13764	7.1952	8.43494	8.47545	8.23595	Yes	1.16815
128777	8149	Disp	5.98381	6.32167	6.16455	7.19926	7.24802	7.24983	Yes	1.07079			yes
2192182	8162	Disp	6.88383	6.95967	6.54683	8.11217	8.52377	8.11501	Yes	1.44737
2292363	8182	Disp	6.44219	6.35405	6.39187	8.78946	8.70617	8.67253	Yes	2.34285			yes	Unknown
2386883	8183	Disp	8.48089	8.34076	8.23003	10.9351	10.9685	10.9564	Yes	2.60183							IPR004046 IPR004045 IPR010987 IPR012336	Glutathione_S-transferase,_C-terminal Glutathione_S-transferase,_N-terminal Glutathione_S-transferase,_C-terminal-like Thioredoxin-like_fold
2367466	8187	Disp	9.71101	9.94949	10.0321	12.7567	12.33	12.7835	Yes	2.73579							IPR001229	Jacalin-like_lectin_domain
2375885	8207	Disp	8.25245	8.19641	7.95746	10.0209	10.3668	9.96496	Yes	1.98501
2375109	8207	Disp	11.223	11.1068	11.0938	12.9165	13.0191	12.8872	Yes	1.80004
2363151	8228	Disp	5.51872	5.32333	5.12952	6.42108	6.64679	6.48669	Yes	1.20275
2230308	8232	Disp	5.30805	4.77233	4.88581	12.7851	13.0233	12.813	Yes	7.93436
2285692	8234	Disp	7.24538	7.16528	6.99437	8.00999	8.50201	8.09495	Yes	1.076
892657	8818	Disp	5.16511	5.86286	4.74655	7.02059	7.11669	6.97777	Yes	1.6849
2363076	8851	Disp	4.82811	4.86514	4.32504	8.74168	8.76584	8.51539	Yes	4.01104
2159807	8880	Disp	7.89291	7.63603	7.90111	8.92667	8.71377	8.90341	Yes	1.05016	GH16						IPR000757 IPR013320	Glycoside_hydrolase,_family_16 Concanavalin_A-like_lectin/glucanase_domain										4143 2933	carbohydrate_metabolic_process hydrolase_activity,_hydrolyzing_O-glycosyl_compounds	biological_process molecular_function	GO:0005975 GO:0004553
2257559	8888	Disp	4.3876	4.51027	3.19557	9.77008	10.0711	9.72179	Yes	5.74312			yes	Unknown
2289589	8888	Disp	6.77317	6.52023	6.50423	11.3485	11.4482	11.3337	Yes	4.79143			yes	Unknown
2257609	8888	Disp	7.80725	7.92182	8.06396	10.6746	10.8649	10.6856	Yes	2.81579			yes	Unknown
1024488	8892	Disp	6.54199	6.54849	6.21825	8.1584	8.41616	8.08142	Yes	1.77819							IPR002935 IPR029063	O-methyltransferase,_family_3 S-adenosyl-L-methionine-dependent_methyltransferase	KOG1663	O-methyltransferase	Secondary_metabolites_biosynthesis,_transport_and_catabolism	METABOLISM	2.1.1.104	Caffeoyl-CoA_O-methyltransferase	Flavonoids,_stilbene_and_lignin_biosynthesis	Biosynthesis_of_Secondary_Metabolites	METABOLIC	5849 17926	O-methyltransferase_activity caffeoyl-CoA_O-methyltransferase_activity	molecular_function	GO:0008171 GO:0042409
2207033	8896	Disp	6.72301	6.33795	6.41506	7.77503	7.47056	7.42071	Yes	1.07523
2521303	8941	Disp	3.7503	4.11618	5.01281	6.55152	6.70892	6.73154	Yes	2.36372			yes	conserved cluster SSPs
2365852	8951	Disp	8.40339	8.55441	8.51389	11.9143	11.7579	11.8627	Yes	3.3559
11642	8979	Disp	7.69897	7.77407	7.51784	9.67628	9.72714	9.61668	Yes	2.00247
2287110	8992	Disp	10.4966	10.6055	10.7301	12.1936	11.8819	12.0777	Yes	1.44448
2118235	9003	Disp	6.19479	6.47677	5.99029	7.38957	7.67891	7.37154	Yes	1.24026
2368472	9034	Disp	7.69897	7.32083	7.27339	8.71409	8.67149	8.71695	Yes	1.26593
2158267	9043	Disp	7.80725	7.41594	7.85099	8.62471	8.81257	8.76851	Yes	1.04846
2197959	9047	Disp	1.16717	2.68869	1.89548	6.3591	6.16078	6.046	Yes	4.41557			yes	conserved cluster SSP
2223743	9059	Disp	11.3849	11.254	11.4138	14.6573	14.7549	14.5961	Yes	3.31995
2371908	9084	Disp	4.9494	4.51027	3.86813	10.0321	10.2914	10.0004	Yes	5.65389							IPR001338	Hydrophobin										3824 3531	cell_wall structural_constituent_of_cell_wall	cellular_component molecular_function	GO:0005618 GO:0005199
2371381	10333	Disp	7.92284	8.06564	8.12147	9.19632	9.31766	9.22127	Yes	1.20846							IPR006073 IPR027417	GTP_binding_domain P-loop_containing_nucleoside_triphosphate_hydrolase										3737	GTP_binding	molecular_function	GO:0005525
2369758	10452	Disp	1.80382	0	1.89548	7.30989	7.02198	7.14967	Yes	6.55041			yes	conserved cluster SSP
2521300	10452	Disp	2.24402	4.11618	2.68727	6.94875	6.47867	6.87958	Yes	3.56728			yes	conserved cluster SSP
1501516	10578	Disp	6.72301	6.78064	6.60846	7.62507	8.16232	7.71162	Yes	1.14199
2197038	13680	Disp	7.1972	7.10946	7.29854	8.92934	8.69086	8.77483	Yes	1.61175
755215	13693	Disp	5.95513	6.11042	6.02083	7.19926	7.40639	7.32063	Yes	1.28746							IPR000868	Isochorismatase-like										5830 2290	metabolic_process catalytic_activity	biological_process molecular_function	GO:0008152 GO:0003824
1442784	13805	Disp	6.73993	6.70733	6.29523	8.95051	9.22769	8.97832	Yes	2.46069			yes	Unknown
2284624	13969	Disp	6.91395	7.1924	7.18174	10.5613	10.8589	10.6234	Yes	3.5892
2534054	14131	Disp	5.16511	5.64459	5.7562	8.21199	8.0883	8.01181	Yes	2.58349
2572975	14298	Disp	7.77479	7.71918	7.69874	13.242	13.3786	13.2452	Yes	5.56537			yes	32 kDa-cell wall symbiosis regulated acidic polypeptide precursor
2531615	14350	Disp	7.69897	7.27928	7.4181	8.35382	8.67927	8.49513	Yes	1.04758
12190	14378	Disp	5.76992	5.67054	6.08005	7.3973	7.25845	7.46827	Yes	1.56225
2284216	7653	Spec	5.21435	4.56663	5.07234	6.39042	6.49639	6.48669	Yes	1.53736
2364069	8805	Spec	3.61016	4.11618	3.19557	7.31806	7.17287	6.83995	Yes	3.47861							IPR002109 IPR012336 IPR011899	Glutaredoxin Thioredoxin-like_fold Glutaredoxin,_eukaryotic/virial	KOG1752	Glutaredoxin_and_related_proteins	Posttranslational_modification,_protein_turnover,_chaperones	CELLULAR_PROCESSES_AND_SIGNALING						19912 8403 6664 4283	cell_redox_homeostasis protein_disulfide_oxidoreductase_activity electron_carrier_activity electron_transport	biological_process molecular_function	GO:0045454 GO:0015035 GO:0009055 GO:0006118
548960	8805	Spec	5.95513	6.0524	5.07234	8.10747	8.43466	8.31611	Yes	2.52771							IPR002109 IPR012336 IPR011899	Glutaredoxin Thioredoxin-like_fold Glutaredoxin,_eukaryotic/virial	KOG1752	Glutaredoxin_and_related_proteins	Posttranslational_modification,_protein_turnover,_chaperones	CELLULAR_PROCESSES_AND_SIGNALING						19912 8403 6664 4283	cell_redox_homeostasis protein_disulfide_oxidoreductase_activity electron_carrier_activity electron_transport	biological_process molecular_function	GO:0045454 GO:0015035 GO:0009055 GO:0006118
2308601	8810	Spec	5.73661	5.64459	5.43186	7.26834	7.23752	6.91051	Yes	1.5448
2320959	10516	Spec	6.56115	6.61681	6.34436	7.702	7.39698	7.53926	Yes	1.04197
988495	13622	Spec	3.7503	3.95662	2.34503	5.98111	6.53119	6.00359	Yes	2.73234
15636	13630	Spec	6.67105	6.46199	6.29523	7.63818	7.92122	7.55892	Yes	1.23082			yes	Unknown
1735625	13642	Spec	5.30805	4.99403	5.38567	6.495	6.47867	6.51716	Yes	1.29877							IPR008775	Phytanoyl-CoA_dioxygenase					1.14.11.18	Phytanoyl-CoA_dioxygenase				22608	phytanoyl-CoA_dioxygenase_activity	molecular_function	GO:0048244
2371401	13752	Spec	7.56303	7.82116	7.51784	8.67009	8.76218	8.73218	Yes	1.07502
1121328	13764	Spec	9.18055	9.21394	9.20785	10.242	10.4464	10.2656	Yes	1.11919							32 kDa-cell wall symbiosis regulated acidic polypeptide precursor not secreted????
2264131	14000	Spec	4.471	4.45162	3.19557	6.13699	5.99614	5.71907	Yes	1.83007
2371305	14097	Spec	8.10359	7.87237	7.77239	9.55538	9.58322	9.46735	Yes	1.61604							IPR010310	Type_VII_secretion_system_ESAT-6-like
1354145	14097	Spec	9.26768	9.17141	9.3134	10.384	10.3053	10.3702	Yes	1.10655			yes	Unknown			IPR010310	Type_VII_secretion_system_ESAT-6-like
1109611	19988	Spec	4.471	4.51027	3.19557	6.27767	6.04513	5.83648	Yes	1.90741							IPR018824	Conidiation-specific_protein_6
1186821	20022	Spec	6.19479	6.3052	6.16455	7.50856	7.55754	7.32063	Yes	1.2427
1354276	20061	Spec	7.64612	7.37707	7.14061	9.51153	9.36425	9.52096	Yes	2.07086
1369745	20065	Spec	9.78214	9.78553	9.76518	11.3172	11.099	11.1981	Yes	1.43117
1455627	20095	Spec	6.88383	7.17437	6.60846	8.63128	8.80903	8.70376	Yes	1.7972			yes	Unknown
1518112	20129	Spec	5.16511	5.90718	5.2886	6.57898	7.02198	6.84797	Yes	1.32405
1538615	20137	Spec	8.57343	8.65532	8.79141	10.3152	10.1956	10.217	Yes	1.57191			yes	Unknown
1553117	20148	Spec	4.10386	4.03861	4.22366	6.83949	7.05823	6.57623	Yes	2.78579			yes
1573364	20157	Spec	8.00909	7.6941	7.34756	10.0284	10.1696	9.97689	Yes	2.35274			yes
1828480	20254	Spec	6.75664	6.73219	6.68674	11.984	12.1531	11.9277	Yes	5.31059
1917461	20283	Spec	5.11413	5.50735	5.64294	7.49421	7.18385	7.45259	Yes	1.97399
2175481	20771	Spec	6.44219	6.3052	6.02083	7.26834	7.4434	7.09012	Yes	1.0039							IPR003213	Cytochrome_c_oxidase,_subunit_VIb	KOG3057	Cytochrome_c_oxidase,_subunit_VIb/COX12	Energy_production_and_conversion	METABOLISM						4283 3931 2567	electron_transport mitochondrion cytochrome-c_oxidase_activity	biological_process cellular_component molecular_function	GO:0006118 GO:0005739 GO:0004129
2190624	20859	Spec	2.24402	1.89671	3.19557	5.4675	5.3463	5.36431	Yes	3.15325
2198710	21158	Spec	6.06658	5.72107	6.24437	7.55076	7.4434	7.04204	Yes	1.358
2200708	21248	Spec	1.16717	1.49352	0	6.68384	6.58187	6.90284	Yes	6.54161			yes	conserved cluster SSP
2237352	21463	Spec	4.29908	4.56663	4.41977	5.93935	5.89288	6.046	Yes	1.56748
2255651	21530	Spec	0	0	0	5.91801	6.24705	6.00359	Yes	8.27218			yes	Unknown
2261458	21562	Spec	8.38738	8.10898	7.97317	9.20735	9.53902	9.14529	Yes	1.13943			yes
2272637	21625	Spec	5.66757	5.81713	5.56218	6.99024	7.1281	6.87958	Yes	1.31734
2278617	21643	Spec	3.61016	2.68869	3.39529	6.6192	6.88069	6.68757	Yes	3.64444									KOG3464	60S_ribosomal_protein_L44	Translation,_ribosomal_structure_and_biogenesis	INFORMATION_STORAGE_AND_PROCESSING
2283219	21664	Spec	7.59126	7.88904	8.07128	9.03718	9.18188	8.99465	Yes	1.21201
2288417	21681	Spec	4.6246	4.72359	4.59239	6.22651	6.34811	6.24114	Yes	1.65581				Unknown
2288640	21685	Spec	12.4937	12.3842	12.5119	13.6532	13.4708	13.6077	Yes	1.11578			yes
2291108	21694	Spec	6.42137	6.20223	6.27002	8.53645	8.49321	8.40839	Yes	2.198
2292352	21699	Spec	7.15999	6.9909	6.66757	8.36569	8.33969	8.08142	Yes	1.31116
2297151	21714	Spec	6.11924	5.64459	5.2375	6.93819	7.15066	6.94079	Yes	1.31091							IPR018108 IPR023395	Mitochondrial_substrate/solute_carrier Mitochondrial_carrier_domain	KOG0756	Mitochondrial_tricarboxylate/dicarboxylate_carrier_proteins	Energy_production_and_conversion	METABOLISM
2302114	21736	Spec	8.61528	8.49393	8.60743	9.66832	9.71583	9.53839	Yes	1.07204
2308031	21760	Spec	4.10386	3.19706	2.96369	6.75777	7.07011	6.78259	Yes	3.49914
2311407	21778	Spec	8.1166	7.94857	7.97317	8.86946	9.28744	8.94882	Yes	1.03233
2336753	21842	Spec	5.73661	5.47827	5.60313	6.87315	6.83962	6.69647	Yes	1.21559
2361619	21898	Spec	8.94925	9.00294	8.90629	12.1347	12.0227	12.0441	Yes	3.11464
2369757	22034	Spec	1.16717	0	0	6.48052	6.30853	6.49692	Yes	7.69166			yes	conserved cluster SSP
2507145	22388	Spec	2.24402	3.04667	3.57069	7.18146	6.90743	6.97045	Yes	4.16439				32 kDa-cell wall symbiosis regulated acidic polypeptide precursor
2583315	22533	Spec	8.74241	8.73433	8.79583	11.4858	11.5854	11.407	Yes	2.73999
402762	22586	Spec	3.87803	4.95233	4.50866	6.65833	6.9973	7.06284	Yes	2.42238
501105	22610	Spec	6.94345	6.49141	7.00968	8.63128	8.69854	8.6452	Yes	1.8543
756476	22670	Spec	5.55739	4.90939	4.88581	6.22651	6.53119	6.32389	Yes	1.24177							IPR000868	Isochorismatase-like										5830 2290	metabolic_process catalytic_activity	biological_process molecular_function	GO:0008152 GO:0003824
934639	22736	Spec	6.75664	6.60341	6.99437	8.16747	7.86093	7.8457	Yes	1.18973
949458	22739	Spec	5.4381	5.50735	5.43186	6.97998	7.15066	6.84797	Yes	1.54959
969592	22752	Spec	4.29908	3.86969	3.57069	5.82936	6.30853	5.9599	Yes	2.16887
314213	1	Core	9.44059	9.82938	9.63549	8.38915	8.19525	8.48745	Yes	-1.28095							IPR010730	Heterokaryon_incompatibility
2151694	3	Core	6.75664	7.0514	6.74279	5.65974	5.66112	5.98917	Yes	-1.08633							IPR010730	Heterokaryon_incompatibility
2196951	13	Core	8.93464	8.86367	9.0539	7.3973	7.57432	7.66249	Yes	-1.40161
1296797	15	Core	8.4959	8.45341	8.26872	7.19039	7.28927	7.36597	Yes	-1.12961							IPR001128 IPR017972	Cytochrome_P450 Cytochrome_P450,_conserved_site	KOG0157	Cytochrome_P450_CYP4/CYP19/CYP26_subfamilies	Lipid_transport_and_metabolism Secondary_metabolites_biosynthesis,_transport_and_catabolism	METABOLISM	1.14.14.1	Unspecific_monooxygenase	Tryptophan_metabolism Fatty_acid_metabolism gamma-Hexachlorocyclohexane_degradation	Amino_Acid_Metabolism Lipid_Metabolism Biodegradation_of_Xenobiotics	METABOLIC	12251 4283 3721 2888 23642	heme_binding electron_transport iron_ion_binding monooxygenase_activity unspecific_monooxygenase_activity	molecular_function biological_process	GO:0020037 GO:0006118 GO:0005506 GO:0004497 GO:0050381
1155276	41	Core	8.44008	8.28726	8.39067	7.12671	7.17287	7.41533	Yes	-1.12312							IPR008775	Phytanoyl-CoA_dioxygenase					1.14.11.18	Phytanoyl-CoA_dioxygenase				22608	phytanoyl-CoA_dioxygenase_activity	molecular_function	GO:0048244
2201387	41	Core	8.8319	8.65856	8.95456	7.35823	7.54056	7.38261	Yes	-1.39614							IPR008775	Phytanoyl-CoA_dioxygenase					1.14.11.18	Phytanoyl-CoA_dioxygenase				22608	phytanoyl-CoA_dioxygenase_activity	molecular_function	GO:0048244
2366391	41	Core	9.00628	8.92424	8.73265	7.47242	7.58264	7.05594	Yes	-1.52749							IPR008775	Phytanoyl-CoA_dioxygenase					1.14.11.18	Phytanoyl-CoA_dioxygenase				22608	phytanoyl-CoA_dioxygenase_activity	molecular_function	GO:0048244
2266274	52	Core	11.7161	11.668	11.7099	10.7277	10.6181	10.6967	Yes	-1.01584							IPR015590 IPR016160 IPR029510 IPR016161	Aldehyde_dehydrogenase_domain Aldehyde_dehydrogenase,_cysteine_active_site Aldehyde_dehydrogenase,_glutamic_acid_active_site Aldehyde/histidinol_dehydrogenase	KOG2450	Aldehyde_dehydrogenase	Energy_production_and_conversion	METABOLISM	1.2.1.3	Aldehyde_dehydrogenase_(NAD+)	1,2-Dichloroethane_degradation Tryptophan_metabolism Glycerolipid_metabolism Valine,_leucine_and_isoleucine_degradation Glycolysis_/_Gluconeogenesis Propanoate_metabolism Fatty_acid_metabolism Bile_acid_biosynthesis Arginine_and_proline_metabolism Butanoate_metabolism beta-Alanine_metabolism Pyruvate_metabolism Histidine_metabolism Lysine_degradation Ascorbate_and_aldarate_metabolism	Biodegradation_of_Xenobiotics Amino_Acid_Metabolism Metabolism_of_Complex_Lipids Carbohydrate_Metabolism Lipid_Metabolism Metabolism_of_Other_Amino_Acids	METABOLIC	9710 5830 2473	oxidoreductase_activity metabolic_process aldehyde_dehydrogenase_(NAD)_activity	molecular_function biological_process	GO:0016491 GO:0008152 GO:0004029
731223	58	Core	12.0684	12.0362	12.0478	10.3917	10.368	10.3826	Yes	-1.67048	AA1_1	AA1_1	yes				IPR001117 IPR011706 IPR011707 IPR002355 IPR008972	Multicopper_oxidase,_type_1 Multicopper_oxidase,_type_2 Multicopper_oxidase,_type_3 Multicopper_oxidase,_copper-binding_site Cupredoxin	KOG1263	Multicopper_oxidases	Secondary_metabolites_biosynthesis,_transport_and_catabolism	METABOLISM	1.10.3.3	L-ascorbate_oxidase	Ascorbate_and_aldarate_metabolism	Carbohydrate_Metabolism	METABOLIC	9710 3722 6106	oxidoreductase_activity copper_ion_binding L-ascorbate_oxidase_activity	molecular_function	GO:0016491 GO:0005507 GO:0008447
1187063	63	Core	13.5987	13.526	13.561	10.3917	10.3954	10.4072	Yes	-3.1647							IPR003817 IPR022237	Phosphatidylserine_decarboxylase-related Phophatidylserine_decarboxylase	KOG2419	Phosphatidylserine_decarboxylase	Lipid_transport_and_metabolism	METABOLISM	4.1.1.65	Phosphatidylserine_decarboxylase	Glycine,_serine_and_threonine_metabolism Glycerolipid_metabolism	Amino_Acid_Metabolism Metabolism_of_Complex_Lipids	METABOLIC	6286 2983	phospholipid_biosynthetic_process phosphatidylserine_decarboxylase_activity	biological_process molecular_function	GO:0008654 GO:0004609
180076	63	Core	12.4802	12.5029	12.499	6.40584	6.67819	6.46602	Yes	-6.00068							IPR003817 IPR022237	Phosphatidylserine_decarboxylase-related Phophatidylserine_decarboxylase	KOG2419	Phosphatidylserine_decarboxylase	Lipid_transport_and_metabolism	METABOLISM	4.1.1.65	Phosphatidylserine_decarboxylase	Glycine,_serine_and_threonine_metabolism Glycerolipid_metabolism	Amino_Acid_Metabolism Metabolism_of_Complex_Lipids	METABOLIC	6286 2983	phospholipid_biosynthetic_process phosphatidylserine_decarboxylase_activity	biological_process molecular_function	GO:0008654 GO:0004609
2375625	68	Core	16.722	16.6945	16.7067	15.4813	15.2442	15.5005	Yes	-1.29444							IPR002937	Amine_oxidase					1.4.3.2	L-amino_acid_oxidase	Valine,_leucine_and_isoleucine_degradation Phenylalanine,_tyrosine_and_tryptophan_biosynthesis Alanine_and_aspartate_metabolism Phenylalanine_metabolism Methionine_metabolism Tryptophan_metabolism Tyrosine_metabolism Alkaloid_biosynthesis_I	Amino_Acid_Metabolism Biosynthesis_of_Secondary_Metabolites	METABOLIC	9710 4283 934	oxidoreductase_activity electron_transport L-amino-acid_oxidase_activity	molecular_function biological_process	GO:0016491 GO:0006118 GO:0001716
2293496	70	Core	10.4108	10.3635	10.3623	8.82142	8.85096	8.76851	Yes	-1.56938							IPR004993	GH3_auxin-responsive_promoter
4265	79	Core	11.7789	11.8944	11.828	10.9042	10.6561	10.9093	Yes	-1.00543	GT90		yes				IPR006598	Lipopolysaccharide-modifying_protein	KOG2458	Endoplasmic_reticulum_protein_EP58,_contains_filamin_rod_domain_and_KDEL_motif	General_function_prediction_only	POORLY_CHARACTERIZED	2.4.2.-	Pentosyltransferases				19331 10467 10461 10420 111	7-cyano-7-deazaguanine_tRNA-ribosyltransferase_activity NAD(P)-serine_ADP-ribosyltransferase_activity NAD(P)-asparagine_ADP-ribosyltransferase_activity NAD(P)-cysteine_ADP-ribosyltransferase_activity imidazoleglycerol-phosphate_synthase_activity	molecular_function	GO:0043867 GO:0018127 GO:0018121 GO:0018071 GO:0000107
2477177	107	Core	13.8261	13.8392	13.8011	10.3594	10.3413	10.3895	Yes	-3.45889			yes				IPR002937	Amine_oxidase	KOG0029	Amine_oxidase	Secondary_metabolites_biosynthesis,_transport_and_catabolism	METABOLISM						9710 4283	oxidoreductase_activity electron_transport	molecular_function biological_process	GO:0016491 GO:0006118
1407405	119	Core	11.9357	11.7847	11.8872	10.2612	10.3425	10.3555	Yes	-1.54999
2173998	119	Core	11.7681	11.8024	11.822	10.0234	10.1585	10.0603	Yes	-1.71822
2586044	126	Core	13.5373	13.5061	13.5275	11.3549	11.2806	11.3419	Yes	-2.19737			yes				IPR001128 IPR017972	Cytochrome_P450 Cytochrome_P450,_conserved_site	KOG0157	Cytochrome_P450_CYP4/CYP19/CYP26_subfamilies	Lipid_transport_and_metabolism Secondary_metabolites_biosynthesis,_transport_and_catabolism	METABOLISM	1.14.14.1	Unspecific_monooxygenase	Tryptophan_metabolism Fatty_acid_metabolism gamma-Hexachlorocyclohexane_degradation	Amino_Acid_Metabolism Lipid_Metabolism Biodegradation_of_Xenobiotics	METABOLIC	12251 4283 3721 2888 23642	heme_binding electron_transport iron_ion_binding monooxygenase_activity unspecific_monooxygenase_activity	molecular_function biological_process	GO:0020037 GO:0006118 GO:0005506 GO:0004497 GO:0050381
2364558	135	Core	9.08451	9.35663	9.15375	7.69574	7.92122	7.73341	Yes	-1.42932			yes				IPR001128	Cytochrome_P450	KOG0684	Cytochrome_P450	Secondary_metabolites_biosynthesis,_transport_and_catabolism	METABOLISM						12251 4283 3721 2888 16609	heme_binding electron_transport iron_ion_binding monooxygenase_activity 25-hydroxycholesterol_7alpha-hydroxylase_activity	molecular_function biological_process	GO:0020037 GO:0006118 GO:0005506 GO:0004497 GO:0033783
2371930	139	Core	9.21119	9.13926	9.09036	7.88359	7.96643	7.78022	Yes	-1.27915			yes				IPR007312	Phosphoesterase					3.1.3.2	Acid_phosphatase	gamma-Hexachlorocyclohexane_degradation Riboflavin_metabolism	Biodegradation_of_Xenobiotics Metabolism_of_Cofactors_and_Vitamins	METABOLIC	9986 2441	hydrolase_activity,_acting_on_ester_bonds acid_phosphatase_activity	molecular_function	GO:0016788 GO:0003993
2528485	162	Core	12.6884	12.7474	12.6093	11.6277	11.4482	11.7035	Yes	-1.08506							IPR018712 IPR029058	Domain_of_unknown_function_DUF2235 Alpha/Beta_hydrolase_fold
2171796	179	Core	10.5127	10.3744	10.4435	9.09537	9.01055	9.12235	Yes	-1.36573							IPR001128 IPR017972	Cytochrome_P450 Cytochrome_P450,_conserved_site	KOG0156	Cytochrome_P450_CYP2_subfamily	Secondary_metabolites_biosynthesis,_transport_and_catabolism	METABOLISM						12251 4283 3721 2888	heme_binding electron_transport iron_ion_binding monooxygenase_activity	molecular_function biological_process	GO:0020037 GO:0006118 GO:0005506 GO:0004497
893247	186	Core	8.94925	9.01565	9.03157	7.59177	7.74711	7.63034	Yes	-1.34964							IPR011701 IPR020846	Major_facilitator_superfamily Major_facilitator_superfamily_domain	KOG2533	Permease_of_the_major_facilitator_superfamily	Carbohydrate_transport_and_metabolism	METABOLISM
2579943	209	Core	7.48492	7.63603	7.81659	6.65833	6.38664	6.64221	Yes	-1.08205
2551976	209	Core	8.85537	8.78568	8.72803	7.71443	7.86093	7.52434	Yes	-1.09883							IPR019734	Tetratricopeptide_repeat
2239067	222	Core	13.9383	14.0206	14.0383	12.5145	12.0719	12.5003	Yes	-1.62281							IPR000873 IPR009081 IPR001031 IPR020845 IPR020802 IPR029058	AMP-dependent_synthetase/ligase Acyl_carrier_protein-like Thioesterase AMP-binding,_conserved_site Polyketide_synthase,_thioesterase_domain Alpha/Beta_hydrolase_fold	KOG1176	Acyl-CoA_synthetase	Lipid_transport_and_metabolism	METABOLISM	6.2.1.12	4-coumarate--CoA_ligase	Flavonoids,_stilbene_and_lignin_biosynthesis	Biosynthesis_of_Secondary_Metabolites	METABOLIC	5830 2290 9986 6667 9491	metabolic_process catalytic_activity hydrolase_activity,_acting_on_ester_bonds biosynthetic_process 4-coumarate-CoA_ligase_activity	biological_process molecular_function	GO:0008152 GO:0003824 GO:0016788 GO:0009058 GO:0016207
2368822	271	Core	12.0512	11.9957	11.9969	10.7482	10.6382	10.7989	Yes	-1.28341							IPR024041 IPR018047 IPR001905	Ammonium_transporter_AmtB-like_domain Ammonium_transporter,_conserved_site Ammonium_transporter	KOG0682	Ammonia_permease	Inorganic_ion_transport_and_metabolism	METABOLISM						9320 6171 4927	membrane ammonium_transmembrane_transporter_activity transport	cellular_component molecular_function biological_process	GO:0016020 GO:0008519 GO:0006810
2270851	287	Core	13.9357	13.8996	13.9598	10.8362	10.5833	10.9862	Yes	-3.11837							IPR002227 IPR008922	Tyrosinase_copper-binding_domain Uncharacterised_domain,_di-copper_centre					1.14.18.1	Monophenol_monooxygenase	Alkaloid_biosynthesis_I Riboflavin_metabolism Tyrosine_metabolism Flavonoids,_stilbene_and_lignin_biosynthesis	Biosynthesis_of_Secondary_Metabolites Metabolism_of_Cofactors_and_Vitamins Amino_Acid_Metabolism	METABOLIC	9710 5830 2894	oxidoreductase_activity metabolic_process monophenol_monooxygenase_activity	molecular_function biological_process	GO:0016491 GO:0008152 GO:0004503
2272888	287	Core	14.603	14.5851	14.6027	11.0357	10.8216	11.0145	Yes	-3.63549							IPR002227 IPR008922	Tyrosinase_copper-binding_domain Uncharacterised_domain,_di-copper_centre					1.14.18.1	Monophenol_monooxygenase	Alkaloid_biosynthesis_I Riboflavin_metabolism Tyrosine_metabolism Flavonoids,_stilbene_and_lignin_biosynthesis	Biosynthesis_of_Secondary_Metabolites Metabolism_of_Cofactors_and_Vitamins Amino_Acid_Metabolism	METABOLIC	9710 5830 2894	oxidoreductase_activity metabolic_process monophenol_monooxygenase_activity	molecular_function biological_process	GO:0016491 GO:0008152 GO:0004503
2283178	289	Core	12.7199	12.653	12.71	11.526	11.3493	11.536	Yes	-1.22057							IPR011701 IPR020846	Major_facilitator_superfamily Major_facilitator_superfamily_domain	KOG3098	Uncharacterized_conserved_protein	Function_unknown	POORLY_CHARACTERIZED
2388785	313	Core	11.8691	11.8024	11.8499	9.28233	9.06203	9.36499	Yes	-2.5942							IPR017853	Glycoside_hydrolase_superfamily
802854	334	Core	9.11075	9.89	9.80302	8.10747	7.38752	8.04355	Yes	-1.76241							IPR001849	Pleckstrin_homology_domain
2525291	340	Core	10.3474	10.4606	10.5283	9.1166	8.83014	9.29052	Yes	-1.35025							IPR002202 IPR023076 IPR000731 IPR009023 IPR009029 IPR004554	Hydroxymethylglutaryl-CoA_reductase,_class_I/II Hydroxymethylglutaryl-CoA_reductase,_class_I/II,_conserved_site Sterol-sensing_domain Hydroxymethylglutaryl-CoA_reductase,_class_I/II,_NAD/NADP-binding_domain Hydroxymethylglutaryl-CoA_reductase,_class_I/II,_substrate-binding_domain Hydroxymethylglutaryl-CoA_reductase,_eukaryotic/arcaheal_type	KOG2480	3-hydroxy-3-methylglutaryl-CoA_(HMG-CoA)_reductase	Lipid_transport_and_metabolism	METABOLISM	1.1.1.34	Hydroxymethylglutaryl-CoA_reductase_(NADPH)	Sterol_biosynthesis	Lipid_Metabolism	METABOLIC	9321 23921 9242 2818 23920 5967 9823	integral_to_membrane coenzyme_binding coenzyme_A_metabolic_process hydroxymethylglutaryl-CoA_reductase_(NADPH)_activity NADP_binding isoprenoid_biosynthetic_process oxidoreductase_activity,_acting_on_the_CH-OH_group_of_donors,_NAD_or_NADP_as_acceptor	cellular_component molecular_function biological_process	GO:0016021 GO:0050662 GO:0015936 GO:0004420 GO:0050661 GO:0008299 GO:0016616
2384243	345	Core	11.4312	11.3778	11.3232	10.2569	10.3289	10.3534	Yes	-1.06471							IPR011701 IPR020846	Major_facilitator_superfamily Major_facilitator_superfamily_domain	KOG0254	Predicted_transporter_(major_facilitator_superfamily)	General_function_prediction_only	POORLY_CHARACTERIZED
2208967	378	Core	11.8967	11.8725	11.9391	10.5852	10.2567	10.5193	Yes	-1.44063			yes				IPR001499	GPCR_fungal_pheromone_mating_factor,_STE3										9321 5270 3284	integral_to_membrane G-protein_coupled_receptor_protein_signaling_pathway mating-type_factor_pheromone_receptor_activity	cellular_component biological_process molecular_function	GO:0016021 GO:0007186 GO:0004932
2267106	378	Core	13.8555	13.8123	13.8617	12.2974	11.9275	12.28	Yes	-1.66451			yes				IPR001499	GPCR_fungal_pheromone_mating_factor,_STE3										9321 5270 3284	integral_to_membrane G-protein_coupled_receptor_protein_signaling_pathway mating-type_factor_pheromone_receptor_activity	cellular_component biological_process molecular_function	GO:0016021 GO:0007186 GO:0004932
2444227	380	Core	12.3941	12.6219	12.728	11.3727	11.0007	11.3168	Yes	-1.348							IPR014030 IPR000873 IPR009081 IPR001242 IPR014043 IPR001031 IPR014031 IPR013968 IPR025110 IPR020845 IPR018201 IPR020841 IPR020801 IPR020843 IPR011032 IPR016035 IPR029058 IPR016039 IPR016036 IPR010071	Beta-ketoacyl_synthase,_N-terminal AMP-dependent_synthetase/ligase Acyl_carrier_protein-like Condensation_domain Acyl_transferase Thioesterase Beta-ketoacyl_synthase,_C-terminal Polyketide_synthase,_ketoreductase_domain AMP-binding_enzyme_C-terminal_domain AMP-binding,_conserved_site Beta-ketoacyl_synthase,_active_site Polyketide_synthase,_beta-ketoacyl_synthase_domain Polyketide_synthase,_acyl_t…	KOG1202	Animal-type_fatty_acid_synthase_and_related_proteins	Lipid_transport_and_metabolism	METABOLISM	2.3.1.85	Fatty-acid_synthase	Fatty_acid_biosynthesis_(path_1)	Lipid_Metabolism	METABOLIC	5830 2290 9986 6667 10069 3708 2719	metabolic_process catalytic_activity hydrolase_activity,_acting_on_ester_bonds biosynthetic_process ligase_activity binding fatty-acid_synthase_activity	biological_process molecular_function	GO:0008152 GO:0003824 GO:0016788 GO:0009058 GO:0016874 GO:0005488 GO:0004312
2359072	404	Core	12.7944	12.8355	12.8505	11.6145	11.2914	11.7145	Yes	-1.27456	GH5_30	GH5_30	yes				IPR001547 IPR017853	Glycoside_hydrolase,_family_5 Glycoside_hydrolase_superfamily					3.2.1.78	Mannan_endo-1,4-beta-mannosidase	Fructose_and_mannose_metabolism	Carbohydrate_Metabolism	METABOLIC	4143 2933 10154	carbohydrate_metabolic_process hydrolase_activity,_hydrolyzing_O-glycosyl_compounds mannan_endo-1,4-beta-mannosidase_activity	biological_process molecular_function	GO:0005975 GO:0004553 GO:0016985
1346198	405	Core	8.49091	8.39235	8.45919	7.25988	7.07011	7.23768	Yes	-1.25481							IPR018712 IPR029058	Domain_of_unknown_function_DUF2235 Alpha/Beta_hydrolase_fold
2373553	405	Core	7.80725	8.12314	7.73604	6.32707	6.58187	6.35795	Yes	-1.49895							IPR018712 IPR029058	Domain_of_unknown_function_DUF2235 Alpha/Beta_hydrolase_fold
2200301	405	Core	7.1725	7.07101	7.11253	5.58047	5.56362	5.6837	Yes	-1.5206							IPR018712 IPR029058	Domain_of_unknown_function_DUF2235 Alpha/Beta_hydrolase_fold
1346100	405	Core	8.29884	8.14644	8.37302	6.65833	6.59838	6.54699	Yes	-1.68259							IPR018712 IPR029058	Domain_of_unknown_function_DUF2235 Alpha/Beta_hydrolase_fold
2139044	473	Core	7.06922	7.675	7.40658	6.72128	5.69221	6.46602	Yes	-1.05009
2447423	519	Core	8.65148	8.74352	8.88154	7.63164	7.7172	7.60219	Yes	-1.11687							IPR015366 IPR030400 IPR000209 IPR009020	Peptidase_S53,_propeptide Sedolisin_domain Peptidase_S8/S53_domain Proteinase_inhibitor,_propeptide					3.4.14.9	Tripeptidyl-peptidase_I				4639 2700 5908 11413	proteolysis subtilase_activity serine-type_peptidase_activity tripeptidyl-peptidase_I_activity	biological_process molecular_function	GO:0006508 GO:0004289 GO:0008236 GO:0019131
2365780	529	Core	8.88608	8.86928	8.55622	7.82747	7.54056	7.3936	Yes	-1.1921							IPR004841 IPR002293 IPR004840	Amino_acid_permease/_SLC12A_domain Amino_acid/polyamine_transporter_I Amino_acid_permease,_conserved_site	KOG1286	Amino_acid_transporters	Amino_acid_transport_and_metabolism	METABOLISM						9320 8535 4977 9321 4927	membrane amino_acid_transmembrane_transporter_activity amino_acid_transport integral_to_membrane transport	cellular_component molecular_function biological_process	GO:0016020 GO:0015171 GO:0006865 GO:0016021 GO:0006810
1367190	604	Core	9.71743	9.56638	9.72864	8.84139	8.11148	8.77903	Yes	-1.0529							IPR020683 IPR002110	Ankyrin_repeat-containing_domain Ankyrin_repeat	KOG4177	Ankyrin	Cell_wall/membrane/envelope_biogenesis	CELLULAR_PROCESSES_AND_SIGNALING
1018353	671	Core	10.8579	10.8293	10.8698	9.96605	9.54115	9.92765	Yes	-1.02523			yes
2365079	700	Core	11.9182	11.9274	11.9722	9.34364	9.24351	9.32966	Yes	-2.63287			yes				IPR006045 IPR011051 IPR017774	Cupin_1 RmlC-like_cupin_domain Bicupin,_oxalate_decarboxylase/oxidase										20187	nutrient_reservoir_activity	molecular_function	GO:0045735
2160305	721	Core	12.6433	12.5584	12.5737	11.3284	11.2351	11.3486	Yes	-1.28668							IPR005630 IPR008949	Terpene_synthase,_metal-binding_domain Isoprenoid_synthase_domain										10024 281	lyase_activity magnesium_ion_binding	molecular_function	GO:0016829 GO:0000287
988541	741	Core	7.24538	7.20132	7.12664	5.40752	5.59686	5.59127	Yes	-1.67859
1042895	741	Core	8.12949	8.27463	8.15628	5.96038	5.62935	5.86834	Yes	-2.37551
1806095	762	Core	8.36575	8.50839	8.47582	7.59177	7.00969	7.58791	Yes	-1.02212
1806094	762	Core	8.40869	8.89427	8.89397	7.42025	7.07011	7.77182	Yes	-1.29223							IPR001609 IPR004009 IPR008989 IPR027417	Myosin_head,_motor_domain Myosin,_N-terminal,_SH3-like Myosin_S1_fragment,_N-terminal P-loop_containing_nucleoside_triphosphate_hydrolase	KOG0161	Myosin_class_II_heavy_chain	Cytoskeleton	CELLULAR_PROCESSES_AND_SIGNALING						9681 3736 2241 24269 3727 3052	myosin_complex ATP_binding motor_activity actin_filament_binding protein_binding protein_kinase_CK2_activity	cellular_component molecular_function	GO:0016459 GO:0005524 GO:0003774 GO:0051015 GO:0005515 GO:0004682
2311464	834	Core	12.5144	12.4645	12.4342	10.5221	10.6659	10.5293	Yes	-1.89981							IPR011701 IPR020846	Major_facilitator_superfamily Major_facilitator_superfamily_domain	KOG2533	Permease_of_the_major_facilitator_superfamily	Carbohydrate_transport_and_metabolism	METABOLISM
2409048	857	Core	9.26184	9.22274	8.9781	7.63164	7.6633	7.46827	Yes	-1.58362							IPR018712 IPR029058	Domain_of_unknown_function_DUF2235 Alpha/Beta_hydrolase_fold
1507517	893	Core	10.8236	10.781	10.7092	9.02476	9.15702	9.10907	Yes	-1.6771							IPR009262	Solute_carrier_family_35_member_SLC35F1/F2/F6	KOG2766	Predicted_membrane_protein	Function_unknown	POORLY_CHARACTERIZED
690083	898	Core	7.65507	8.0159	7.85099	6.63236	6.82567	6.70531	Yes	-1.14147
1044066	911	Core	10.1637	10.288	10.2811	9.03223	8.68701	9.14203	Yes	-1.27357
2368225	911	Core	9.46113	9.80616	9.62807	8.52591	7.69435	8.42723	Yes	-1.37868
2391580	929	Core	7.64612	7.45379	7.33546	6.34317	6.32846	6.38022	Yes	-1.14131							IPR004839 IPR001917 IPR015424	Aminotransferase,_class_I/classII Aminotransferase,_class-II,_pyridoxal-phosphate_binding_site Pyridoxal_phosphate-dependent_transferase	KOG1359	Glycine_C-acetyltransferase/2-amino-3-ketobutyrate-CoA_ligase	Amino_acid_transport_and_metabolism	METABOLISM	2.3.1.47	8-amino-7-oxononanoate_synthase	Biotin_metabolism	Metabolism_of_Cofactors_and_Vitamins	METABOLIC	9940 5830 13063 9967 6667 6337	transferase_activity metabolic_process pyridoxal_phosphate_binding transferase_activity,_transferring_nitrogenous_groups biosynthetic_process 8-amino-7-oxononanoate_synthase_activity	molecular_function biological_process	GO:0016740 GO:0008152 GO:0030170 GO:0016769 GO:0009058 GO:0008710
2390911	929	Core	8.35481	8.23605	8.13549	6.90603	7.07011	6.99231	Yes	-1.26352							IPR004839 IPR001917 IPR015424	Aminotransferase,_class_I/classII Aminotransferase,_class-II,_pyridoxal-phosphate_binding_site Pyridoxal_phosphate-dependent_transferase	KOG1359	Glycine_C-acetyltransferase/2-amino-3-ketobutyrate-CoA_ligase	Amino_acid_transport_and_metabolism	METABOLISM	2.3.1.47	8-amino-7-oxononanoate_synthase	Biotin_metabolism	Metabolism_of_Cofactors_and_Vitamins	METABOLIC	9940 5830 13063 9967 6667 6337	transferase_activity metabolic_process pyridoxal_phosphate_binding transferase_activity,_transferring_nitrogenous_groups biosynthetic_process 8-amino-7-oxononanoate_synthase_activity	molecular_function biological_process	GO:0016740 GO:0008152 GO:0030170 GO:0016769 GO:0009058 GO:0008710
2243883	934	Core	12.9056	12.9984	12.9516	11.7881	11.5983	11.9068	Yes	-1.18146							IPR003439 IPR013525 IPR010929 IPR017871 IPR003593 IPR027417	ABC_transporter-like ABC-2_type_transporter CDR_ABC_transporter ABC_transporter,_conserved_site AAA+_ATPase_domain P-loop_containing_nucleoside_triphosphate_hydrolase	KOG0065	Pleiotropic_drug_resistance_proteins_(PDR1-15),_ABC_superfamily	Secondary_metabolites_biosynthesis,_transport_and_catabolism	METABOLISM						10082 3736 10269 162 18135 9321 4927	ATPase_activity ATP_binding nucleoside-triphosphatase_activity nucleotide_binding ATPase_activity,_coupled_to_transmembrane_movement_of_substances integral_to_membrane transport	molecular_function cellular_component biological_process	GO:0016887 GO:0005524 GO:0017111 GO:0000166 GO:0042626 GO:0016021 GO:0006810
2208976	973	Core	7.8232	7.80953	7.65072	6.34317	6.42416	6.64221	Yes	-1.28943			yes				IPR001499	GPCR_fungal_pheromone_mating_factor,_STE3										9321 5270 3284	integral_to_membrane G-protein_coupled_receptor_protein_signaling_pathway mating-type_factor_pheromone_receptor_activity	cellular_component biological_process molecular_function	GO:0016021 GO:0007186 GO:0004932
2267101	973	Core	8.95288	9.13926	9.1224	7.19926	7.0819	7.52434	Yes	-1.78446			yes				IPR001499	GPCR_fungal_pheromone_mating_factor,_STE3										9321 5270 3284	integral_to_membrane G-protein_coupled_receptor_protein_signaling_pathway mating-type_factor_pheromone_receptor_activity	cellular_component biological_process molecular_function	GO:0016021 GO:0007186 GO:0004932
1880443	997	Core	9.35809	9.34056	9.30101	8.10275	7.96006	8.5053	Yes	-1.11582	GH79	GH79	yes				IPR017853	Glycoside_hydrolase_superfamily
2281957	1038	Core	12.744	12.6346	12.6259	11.5509	11.4725	11.5893	Yes	-1.13015
2318964	1045	Core	13.1307	13.1418	13.1681	12.1693	11.7861	12.1794	Yes	-1.08992							IPR009071	High_mobility_group_box_domain	KOG0527	HMG-box_transcription_factor	Transcription	INFORMATION_STORAGE_AND_PROCESSING
2281999	1067	Core	10.1886	10.0955	10.1456	6.39042	6.42416	6.27719	Yes	-3.80349
2155537	1073	Core	10.5528	10.574	10.6296	9.66352	9.21704	9.76474	Yes	-1.01382							IPR002885	Pentatricopeptide_repeat	KOG4197	FOG:_PPR_repeat	General_function_prediction_only	POORLY_CHARACTERIZED	2.1.1.-	Methyltransferases	Androgen_and_estrogen_metabolism Aminophosphonate_metabolism Porphyrin_and_chlorophyll_metabolism Ubiquinone_biosynthesis Histidine_metabolism Selenoamino_acid_metabolism Tryptophan_metabolism Tyrosine_metabolism	Lipid_Metabolism Metabolism_of_Other_Amino_Acids Metabolism_of_Cofactors_and_Vitamins Amino_Acid_Metabolism	METABOLIC	19316 19315 19298 19297 19291 19267 19255 19254 19246 19244 19241 19240 19234 13642 11960 11011 10743 9664 9663 9662 9661 9659 9655 9654 9653 9652 9572 9557 9556 9553 9552 9489 6977 6619 6282 6281 6085 5992 5945 5853 5852 5851 5850 5849 5848 5847 2346 175	monomethylamine_methyltransferase_activity methanol-specific_methylcobalamin:coenzyme_M_methyltransferase_activity trimethylamine_methyltransferase_activity methylamine-specific_methylcobalamin:coenzyme_M_methyltransferase_activity tRNA_(adenine-57,_58-N(1)-)_methyltransferase_activity hydroxyneurosporene-O-methyltransferase_activity dimethylamine_methyltransferase_activity dimethyladenosine_tran…	molecular_function	GO:0043852 GO:0043851 GO:0043834 GO:0043833 GO:0043827 GO:0043803 GO:0043791 GO:0043790 GO:0043782 GO:0043780 GO:0043777 GO:0043776 GO:0043770 GO:0030792 GO:0019702 GO:0018707 GO:0018423 GO:0016436 GO:0016435 GO:0016434 GO:0016433 GO:0016431 GO:0016427 GO:0016426 GO:0016424 GO:0016423 GO:0016300 GO:0016279 GO:0016278 GO:0016274 GO:0016273 GO:0016205 GO:0009383 GO:0009008 GO:0008650 GO:0008649 GO:…
2429462	1118	Core	8.19841	8.14181	8.26872	7.05031	7.24802	7.23157	Yes	-1.02663	GT57						IPR004856	Glycosyl_transferase,_ALG6/ALG8	KOG2575	Glucosyltransferase_-_Alg6p	Amino_acid_transport_and_metabolism Carbohydrate_transport_and_metabolism	METABOLISM
2153311	1200	Core	8.20452	8.14644	8.18353	6.81661	7.18385	7.29741	Yes	-1.06331			yes				IPR004923	Iron_permease_FTR1/Fip1/EfeU										9320	membrane	cellular_component	GO:0016020
521806	1217	Core	9.45602	9.45881	9.37971	8.36569	8.11722	8.3838	Yes	-1.13469
555697	1217	Core	9.2793	9.10874	9.23089	8.02004	7.80515	7.88516	Yes	-1.30145
2174187	1241	Core	9.76778	9.9214	9.93317	8.78062	8.31493	8.82846	Yes	-1.21104							IPR001138 IPR007219	Zn(2)-C6_fungal-type_DNA-binding_domain Transcription_factor_domain,_fungi										5939 4504 3838 2196 4499 2176	zinc_ion_binding regulation_of_transcription,_DNA-dependent nucleus transcription_factor_activity transcription DNA_binding	molecular_function biological_process cellular_component	GO:0008270 GO:0006355 GO:0005634 GO:0003700 GO:0006350 GO:0003677
2160778	1241	Core	10.0205	10.0955	10.1264	8.70477	8.43925	8.77903	Yes	-1.42787							IPR001138 IPR007219	Zn(2)-C6_fungal-type_DNA-binding_domain Transcription_factor_domain,_fungi										5939 4504 3838 2196 4499 2176	zinc_ion_binding regulation_of_transcription,_DNA-dependent nucleus transcription_factor_activity transcription DNA_binding	molecular_function biological_process cellular_component	GO:0008270 GO:0006355 GO:0005634 GO:0003700 GO:0006350 GO:0003677
1306987	1283	Core	9.60884	9.75857	9.65753	8.61811	8.44839	8.75792	Yes	-1.05907
2378852	1339	Core	13.1317	13.0769	13.1494	11.8601	11.7816	11.8763	Yes	-1.27919			yes				IPR001128 IPR017972	Cytochrome_P450 Cytochrome_P450,_conserved_site	KOG0156	Cytochrome_P450_CYP2_subfamily	Secondary_metabolites_biosynthesis,_transport_and_catabolism	METABOLISM						12251 4283 3721 2888	heme_binding electron_transport iron_ion_binding monooxygenase_activity	molecular_function biological_process	GO:0020037 GO:0006118 GO:0005506 GO:0004497
2370642	1361	Core	11.6511	11.8264	11.8668	10.8147	10.3989	10.8542	Yes	-1.07917							IPR009071	High_mobility_group_box_domain	KOG0527	HMG-box_transcription_factor	Transcription	INFORMATION_STORAGE_AND_PROCESSING
2183020	1366	Core	8.29884	8.47933	8.62741	7.46508	7.4434	7.38812	Yes	-1.04734							IPR006134 IPR006133 IPR013697 IPR006172 IPR012337	DNA-directed_DNA_polymerase,_family_B,_multifunctional_domain DNA-directed_DNA_polymerase,_family_B,_exonuclease_domain DNA_polymerase_epsilon,_catalytic_subunit_A,_C-terminal DNA-directed_DNA_polymerase,_family_B Ribonuclease_H-like_domain	KOG1798	DNA_polymerase_epsilon,_catalytic_subunit_A	Replication,_recombination_and_repair	INFORMATION_STORAGE_AND_PROCESSING	2.7.7.7	DNA-directed_DNA_polymerase	Purine_metabolism DNA_polymerase Pyrimidine_metabolism	Nucleotide_Metabolism REPLICATION_AND_REPAIR	METABOLIC REGULATORY	4421 2353 2176 162 4301 2175 16887	DNA_replication DNA-directed_DNA_polymerase_activity DNA_binding nucleotide_binding nucleobase,_nucleoside,_nucleotide_and_nucleic_acid_metabolic_process nucleic_acid_binding DNA_polymerase_activity	biological_process molecular_function	GO:0006260 GO:0003887 GO:0003677 GO:0000166 GO:0006139 GO:0003676 GO:0034061
223296	1406	Core	8.99928	9.16001	9.10112	7.55076	7.16181	7.60219	Yes	-1.63084							IPR007087 IPR015880	Zinc_finger,_C2H2 Zinc_finger,_C2H2-like	KOG1721	FOG:_Zn-finger	General_function_prediction_only	POORLY_CHARACTERIZED						5939 3827 2175	zinc_ion_binding intracellular nucleic_acid_binding	molecular_function cellular_component	GO:0008270 GO:0005622 GO:0003676
2202332	1406	Core	7.30342	7.71918	7.45212	6.00154	5.38487	5.98917	Yes	-1.68613							IPR007087 IPR015880	Zinc_finger,_C2H2 Zinc_finger,_C2H2-like	KOG1721	FOG:_Zn-finger	General_function_prediction_only	POORLY_CHARACTERIZED						5939 3827 2175	zinc_ion_binding intracellular nucleic_acid_binding	molecular_function cellular_component	GO:0008270 GO:0005622 GO:0003676
2357858	1442	Core	7.7076	7.756	7.84247	3.94632	4.13208	3.84774	Yes	-3.89809
2389179	1451	Core	11.6075	11.6575	11.7076	9.8469	9.37865	9.84099	Yes	-1.94979
2147060	1470	Core	7.50485	7.89455	7.85947	6.60592	6.53119	6.6696	Yes	-1.16638							IPR007219	Transcription_factor_domain,_fungi										5939 4499 3838 2176	zinc_ion_binding transcription nucleus DNA_binding	molecular_function biological_process cellular_component	GO:0008270 GO:0006350 GO:0005634 GO:0003677
2373868	1518	Core	9.83819	9.89688	9.92713	8.84423	8.82665	8.9244	Yes	-1.02099			yes	Unknown
2260740	1557	Core	10.567	10.6991	10.6566	9.57256	9.45541	9.5458	Yes	-1.11677							IPR006906 IPR007725	Timeless_protein Timeless_C-terminal	KOG1974	DNA_topoisomerase_I-interacting_protein	Replication,_recombination_and_repair	INFORMATION_STORAGE_AND_PROCESSING
2489900	1702	Core	12.4953	12.3915	12.4052	9.51509	9.57699	9.60373	Yes	-2.86627			yes
2177668	1774	Core	8.43489	8.56828	8.64713	7.35823	7.64753	7.51933	Yes	-1.04656	GH5_50						IPR001547 IPR017853	Glycoside_hydrolase,_family_5 Glycoside_hydrolase_superfamily					3.2.1.58	Glucan_1,3-beta-glucosidase	Starch_and_sucrose_metabolism	Metabolism_of_Complex_Carbohydrates	METABOLIC	4143 2933 2744	carbohydrate_metabolic_process hydrolase_activity,_hydrolyzing_O-glycosyl_compounds glucan_1,3-beta-glucosidase_activity	biological_process molecular_function	GO:0005975 GO:0004553 GO:0004338
2295958	1793	Core	17.4499	17.4148	17.3895	15.4368	15.5363	15.4604	Yes	-1.93992
2238251	1793	Core	17.0137	17.0215	16.9631	14.8521	15.0293	14.9391	Yes	-2.0578
2156507	1804	Core	12.7699	12.6538	12.659	11.1755	11.0829	11.2179	Yes	-1.53452							IPR011701 IPR020846	Major_facilitator_superfamily Major_facilitator_superfamily_domain	KOG0255	Synaptic_vesicle_transporter_SVOP_and_related_transporters_(major_facilitator_superfamily)	General_function_prediction_only	POORLY_CHARACTERIZED
2372856	1816	Core	9.33602	9.4038	9.42894	8.44616	8.32984	8.32475	Yes	-1.02503			yes	Lipase (class 3)			IPR002921 IPR029058	Fungal_lipase-like_domain Alpha/Beta_hydrolase_fold	KOG4569	Predicted_lipase	Lipid_transport_and_metabolism	METABOLISM	3.1.1.3	Triacylglycerol_lipase	Glycerolipid_metabolism	Metabolism_of_Complex_Lipids	METABOLIC	4758 3166	lipid_metabolic_process triacylglycerol_lipase_activity	biological_process molecular_function	GO:0006629 GO:0004806
2375553	1868	Core	8.82399	8.76174	8.63731	6.13699	6.47867	6.42376	Yes	-2.40476
2357854	1955	Core	13.2089	13.2536	13.2719	11.8262	11.5257	11.8755	Yes	-1.49345							IPR000120 IPR023631	Amidase Amidase_signature_domain	KOG1212	Amidases	Lipid_transport_and_metabolism Translation,_ribosomal_structure_and_biogenesis Signal_transduction_mechanisms	METABOLISM INFORMATION_STORAGE_AND_PROCESSING CELLULAR_PROCESSES_AND_SIGNALING	3.5.1.4	Amidase	Tryptophan_metabolism Benzoate_degradation_via_CoA_ligation Cyanoamino_acid_metabolism Phenylalanine_metabolism Arginine_and_proline_metabolism Styrene_degradation	Amino_Acid_Metabolism Biodegradation_of_Xenobiotics Metabolism_of_Other_Amino_Acids	METABOLIC	10079 2483	carbon-nitrogen_ligase_activity,_with_glutamine_as_amido-N-donor amidase_activity	molecular_function	GO:0016884 GO:0004040
2374771	2006	Core	14.0263	14.0219	14.0137	12.3111	12.3851	12.3554	Yes	-1.67013
306313	2036	Core	6.54199	6.70733	6.10877	5.02388	4.99383	4.65782	Yes	-1.63379							IPR001313 IPR016024	Pumilio_RNA-binding_repeat Armadillo-type_fold	KOG1488	Translational_repressor_Pumilio/PUF3_and_related_RNA-binding_proteins_(Puf_superfamily)	Translation,_ribosomal_structure_and_biogenesis	INFORMATION_STORAGE_AND_PROCESSING						2216 3708	RNA_binding binding	molecular_function	GO:0003723 GO:0005488
128858	2055	Core	10.4213	10.3384	10.3246	8.6954	8.60362	8.49768	Yes	-1.76693
2239106	2126	Core	12.2874	12.2957	12.199	11.1625	11.0924	11.1446	Yes	-1.12817							IPR004839 IPR015424	Aminotransferase,_class_I/classII Pyridoxal_phosphate-dependent_transferase	KOG0634	Aromatic_amino_acid_aminotransferase_and_related_proteins	Amino_acid_transport_and_metabolism	METABOLISM						13063 9967 6667	pyridoxal_phosphate_binding transferase_activity,_transferring_nitrogenous_groups biosynthetic_process	molecular_function biological_process	GO:0030170 GO:0016769 GO:0009058
2456938	2210	Core	13.054	13.0156	12.9304	11.5025	11.5117	11.6489	Yes	-1.44444							IPR018825 IPR018827	Domain_of_unknown_function_DUF2427 Uncharacterised_domain_YCR061W,_C-terminal
733558	2233	Core	10.7844	10.7433	10.7576	9.76112	9.6038	9.82585	Yes	-1.0256
2171438	2279	Core	7.12179	7.37707	7.33546	6.04156	6.13838	6.24114	Yes	-1.14836							IPR021740	Velvet_factor
2374756	2356	Core	9.22327	9.27441	9.40019	8.33784	8.06473	8.3893	Yes	-1.02384
2161568	2421	Core	9.72807	9.60052	9.64288	8.34585	8.35919	8.08482	Yes	-1.39934			yes				IPR001128 IPR017972	Cytochrome_P450 Cytochrome_P450,_conserved_site	KOG0156	Cytochrome_P450_CYP2_subfamily	Secondary_metabolites_biosynthesis,_transport_and_catabolism	METABOLISM						12251 4283 3721 2888	heme_binding electron_transport iron_ion_binding monooxygenase_activity	molecular_function biological_process	GO:0020037 GO:0006118 GO:0005506 GO:0004497
1433668	2450	Core	12.9404	12.9481	12.9486	10.8927	10.5656	10.7984	Yes	-2.18595							IPR001138	Zn(2)-C6_fungal-type_DNA-binding_domain										5939 4504 3838 2196	zinc_ion_binding regulation_of_transcription,_DNA-dependent nucleus transcription_factor_activity	molecular_function biological_process cellular_component	GO:0008270 GO:0006355 GO:0005634 GO:0003700
1870375	2550	Core	11.3714	11.2594	11.2437	9.70616	9.99986	9.73697	Yes	-1.47658	EXPN	EXPN	yes	EXPN; Cerato-platanin			IPR010829 IPR009009	Cerato-platanin RlpA-like_double-psi_beta-barrel_domain
2479098	2559	Core	13.6104	13.7789	13.7041	12.5638	11.8811	12.4726	Yes	-1.36346							IPR009071	High_mobility_group_box_domain	KOG0527	HMG-box_transcription_factor	Transcription	INFORMATION_STORAGE_AND_PROCESSING
1868288	2841	Core	10.4015	10.3364	10.4222	9.14214	9.18734	9.1355	Yes	-1.23358
2531823	2930	Core	8.6868	8.89152	9.04278	7.83318	7.7172	7.73773	Yes	-1.11988
316012	2993	Core	9.32205	9.33651	9.34392	7.8558	7.7545	7.79687	Yes	-1.53435							IPR012337	Ribonuclease_H-like_domain										2175	nucleic_acid_binding	molecular_function	GO:0003676
2158057	3028	Core	9.34985	9.33245	9.26319	7.64469	7.58264	7.43674	Yes	-1.77084							IPR001155	NADH:flavin_oxidoreductase/NADH_oxidase,_N-terminal	KOG0134	NADH:flavin_oxidoreductase/12-oxophytodienoate_reductase	Energy_production_and_conversion General_function_prediction_only	METABOLISM POORLY_CHARACTERIZED	1.3.1.42	12-oxophytodienoate_reductase				9710 7744 9836	oxidoreductase_activity FMN_binding 12-oxophytodienoate_reductase_activity	molecular_function	GO:0016491 GO:0010181 GO:0016629
2164634	3086	Core	10.7069	10.8684	10.854	9.41773	8.91495	9.21664	Yes	-1.61243							IPR007087	Zinc_finger,_C2H2										5939 3827 2175	zinc_ion_binding intracellular nucleic_acid_binding	molecular_function cellular_component	GO:0008270 GO:0005622 GO:0003676
126024	3333	Core	12.5761	12.5445	12.6027	11.3172	11.3425	11.3766	Yes	-1.22868
1898137	3397	Core	11.6634	11.7267	11.7163	10.2696	10.3376	10.4086	Yes	-1.36234							IPR002938	Monooxygenase,_FAD-binding					1.14.13.1	Salicylate_1-monooxygenase	Fluorene_degradation Nitorobenzene_degradation	Biodegradation_of_Xenobiotics	METABOLIC	4851 4283 2888 10964	aromatic_compound_metabolic_process electron_transport monooxygenase_activity salicylate_1-monooxygenase_activity	biological_process molecular_function	GO:0006725 GO:0006118 GO:0004497 GO:0018658
2342905	3671	Core	11.7748	11.7182	11.752	10.6253	10.8726	10.6597	Yes	-1.02729	AA1_1	AA1_1	yes				IPR001117 IPR011706 IPR011707 IPR002355 IPR008972	Multicopper_oxidase,_type_1 Multicopper_oxidase,_type_2 Multicopper_oxidase,_type_3 Multicopper_oxidase,_copper-binding_site Cupredoxin	KOG1263	Multicopper_oxidases	Secondary_metabolites_biosynthesis,_transport_and_catabolism	METABOLISM	1.10.3.2	Laccase				9710 3722 6128	oxidoreductase_activity copper_ion_binding laccase_activity	molecular_function	GO:0016491 GO:0005507 GO:0008471
2122550	3713	Core	10.9046	10.83	10.8656	9.63927	9.61804	9.81976	Yes	-1.16866
2390699	3745	Core	11.5165	11.719	11.7836	10.4962	9.92985	10.5595	Yes	-1.32199							IPR001138	Zn(2)-C6_fungal-type_DNA-binding_domain										5939 4504 3838 2196	zinc_ion_binding regulation_of_transcription,_DNA-dependent nucleus transcription_factor_activity	molecular_function biological_process cellular_component	GO:0008270 GO:0006355 GO:0005634 GO:0003700
2467052	3826	Core	11.533	11.6395	11.6483	10.7107	10.2091	10.7006	Yes	-1.04751							IPR011598	Myc-type,_basic_helix-loop-helix_(bHLH)_domain	KOG1318	Helix_loop_helix_transcription_factor_EB	Transcription	INFORMATION_STORAGE_AND_PROCESSING						19908 13391 3838	regulation_of_transcription transcription_regulator_activity nucleus	biological_process molecular_function cellular_component	GO:0045449 GO:0030528 GO:0005634
1792837	4135	Core	7.93023	7.95914	7.97317	6.8508	6.40552	6.93328	Yes	-1.19687							IPR001138 IPR007087 IPR015880	Zn(2)-C6_fungal-type_DNA-binding_domain Zinc_finger,_C2H2 Zinc_finger,_C2H2-like	KOG1721	FOG:_Zn-finger	General_function_prediction_only	POORLY_CHARACTERIZED						5939 4504 3838 2196 3827 2175	zinc_ion_binding regulation_of_transcription,_DNA-dependent nucleus transcription_factor_activity intracellular nucleic_acid_binding	molecular_function biological_process cellular_component	GO:0008270 GO:0006355 GO:0005634 GO:0003700 GO:0005622 GO:0003676
2473409	4333	Core	8.66483	8.72197	8.77358	7.52981	7.64753	7.56379	Yes	-1.14591	GH16	GH16	yes				IPR000757 IPR013320	Glycoside_hydrolase,_family_16 Concanavalin_A-like_lectin/glucanase_domain										4143 2933	carbohydrate_metabolic_process hydrolase_activity,_hydrolyzing_O-glycosyl_compounds	biological_process molecular_function	GO:0005975 GO:0004553
2361581	4357	Core	11.7347	11.6184	11.6464	10.0321	10.1474	10.1481	Yes	-1.55746
2386858	4405	Core	11.7987	11.7108	11.7824	10.6912	10.8683	10.7133	Yes	-1.00617							IPR007087 IPR022755 IPR015880	Zinc_finger,_C2H2 Zinc_finger,_double-stranded_RNA_binding Zinc_finger,_C2H2-like	KOG1721	FOG:_Zn-finger	General_function_prediction_only	POORLY_CHARACTERIZED						5939 3827 2175	zinc_ion_binding intracellular nucleic_acid_binding	molecular_function cellular_component	GO:0008270 GO:0005622 GO:0003676
2185261	4448	Core	9.86734	9.85789	9.96493	8.26788	8.43925	8.15753	Yes	-1.61491							IPR004776	Auxin_efflux_carrier	KOG2722	Predicted_membrane_protein	Function_unknown	POORLY_CHARACTERIZED						9321	integral_to_membrane	cellular_component	GO:0016021
2384534	4522	Core	10.1368	10.0955	10.1211	8.51529	8.29987	8.52292	Yes	-1.66463
2157627	4542	Core	11.4602	11.4642	11.5278	9.62946	9.3497	9.47901	Yes	-1.99324							IPR018608	Gluconate_transport_inducer_1/Pac2	KOG4476	Gluconate_transport-inducing_protein	Carbohydrate_transport_and_metabolism Signal_transduction_mechanisms	METABOLISM CELLULAR_PROCESSES_AND_SIGNALING
1553574	4683	Core	10.0682	9.97835	10.0562	8.28047	8.46648	8.31611	Yes	-1.6844
1760817	4770	Core	9.6203	9.4211	9.598	8.43118	8.11148	8.40568	Yes	-1.21954							IPR001138	Zn(2)-C6_fungal-type_DNA-binding_domain										5939 4504 3838 2196	zinc_ion_binding regulation_of_transcription,_DNA-dependent nucleus transcription_factor_activity	molecular_function biological_process cellular_component	GO:0008270 GO:0006355 GO:0005634 GO:0003700
502807	5285	Core	8.91243	8.9536	8.82208	7.68315	7.96006	7.82149	Yes	-1.08014							IPR013212	Mad3/BUB1_homology_region_1	KOG1166	Mitotic_checkpoint_serine/threonine_protein_kinase	Cell_cycle_control,_cell_division,_chromosome_partitioning	METABOLISM						3052	protein_kinase_CK2_activity	molecular_function	GO:0004682
1090933	5406	Core	11.1995	11.3098	11.3475	10.2236	9.79494	10.3142	Yes	-1.15585							IPR004813 IPR004648	Oligopeptide_transporter,_OPT_superfamily Tetrapeptide_transporter,_OPT1/isp4	KOG2262	Sexual_differentiation_process_protein_ISP4	Signal_transduction_mechanisms	CELLULAR_PROCESSES_AND_SIGNALING
304333	5412	Core	9.38253	9.50821	9.43179	8.47932	8.13995	8.58176	Yes	-1.02362							IPR010730	Heterokaryon_incompatibility
2365094	5457	Core	7.86235	7.88904	7.89288	7.06009	6.42416	6.91051	Yes	-1.05281
1580767	5467	Core	9.4839	9.38825	9.36788	7.8044	7.95366	7.98663	Yes	-1.49877
517309	5712	Core	12.1299	12.1664	12.1882	11.0832	10.661	11.1422	Yes	-1.18237							IPR003864 IPR027815	Domain_of_unknown_function_DUF221 Domain_of_unknown_function_DUF4463	KOG1134	Uncharacterized_conserved_protein	General_function_prediction_only	POORLY_CHARACTERIZED						9320	membrane	cellular_component	GO:0016020
2472691	5741	Core	10.5599	10.5663	10.5176	9.53975	9.60789	9.44904	Yes	-1.01905			yes				IPR010905 IPR008928	Glycosyl_hydrolase,_family_88 Six-hairpin_glycosidase-like										2290	catalytic_activity	molecular_function	GO:0003824
1424417	5764	Core	14.4433	14.4441	14.3671	13.3262	13.2894	13.365	Yes	-1.09135	CBM12						IPR003610 IPR024518 IPR006616	Carbohydrate-binding_module_family_5/12 Domain_of_unknown_function_DUF3421 DM9_repeat										13135 4143 3782 2933	carbohydrate_binding carbohydrate_metabolic_process extracellular_region hydrolase_activity,_hydrolyzing_O-glycosyl_compounds	molecular_function biological_process cellular_component	GO:0030246 GO:0005975 GO:0005576 GO:0004553
2152843	5780	Core	10.5407	10.7349	10.7655	9.69992	9.43258	9.81159	Yes	-1.02379							IPR001194	DENN_domain					2.1.1.1	Nicotinamide_N-methyltransferase	Nicotinate_and_nicotinamide_metabolism	Metabolism_of_Cofactors_and_Vitamins	METABOLIC	5794	nicotinamide_N-methyltransferase_activity	molecular_function	GO:0008112
2225625	5895	Core	10.9055	10.7921	10.8989	9.13059	8.58303	9.01792	Yes	-1.93288
2156582	5995	Core	11.6859	11.7497	11.7017	9.25494	9.07683	9.22127	Yes	-2.52547	GT2						IPR001173 IPR001509 IPR029044	Glycosyltransferase_2-like NAD-dependent_epimerase/dehydratase,_N-terminal_domain Nucleotide-diphospho-sugar_transferases	KOG1429	dTDP-glucose_4-6-dehydratase/UDP-glucuronic_acid_decarboxylase	Carbohydrate_transport_and_metabolism Cell_wall/membrane/envelope_biogenesis	METABOLISM CELLULAR_PROCESSES_AND_SIGNALING						23921 19375 2290	coenzyme_binding cellular_metabolic_process catalytic_activity	molecular_function biological_process	GO:0050662 GO:0044237 GO:0003824
2191306	6172	Core	8.24062	8.36082	8.6762	6.87315	6.5139	6.74017	Yes	-1.72085							IPR000818	TEA/ATTS										4504 3838 2196	regulation_of_transcription,_DNA-dependent nucleus transcription_factor_activity	biological_process cellular_component molecular_function	GO:0006355 GO:0005634 GO:0003700
2161232	318	Disp	12.9474	12.9663	12.9384	11.7606	11.8962	11.8032	Yes	-1.13051
2386458	352	Disp	12.7175	12.7281	12.6614	11.4771	11.5968	11.556	Yes	-1.15918									KOG0101	Molecular_chaperones_HSP70/HSC70,_HSP70_superfamily	Posttranslational_modification,_protein_turnover,_chaperones	CELLULAR_PROCESSES_AND_SIGNALING
1883001	530	Disp	11.1266	11.0455	11.0647	9.67469	9.71394	9.61316	Yes	-1.41431
2303793	530	Disp	12.1275	12.0618	12.063	10.444	10.6282	10.5156	Yes	-1.55496
1881944	1026	Disp	11.2056	11.1512	11.1275	9.66031	9.78956	9.67527	Yes	-1.45544
1688365	1326	Disp	10.0188	9.97445	10.0451	8.46835	8.6479	8.6429	Yes	-1.42522							IPR007743 IPR030385 IPR027417	Immunity-related_GTPases-like IRG-type_guanine_nucleotide-binding_(G)_domain P-loop_containing_nucleoside_triphosphate_hydrolase	KOG0994	Extracellular_matrix_glycoprotein_Laminin_subunit_beta	Extracellular_structures	CELLULAR_PROCESSES_AND_SIGNALING
2377839	1746	Disp	6.89897	7.08072	7.48535	5.37657	6.20456	5.97461	Yes	-1.29919			yes
2366251	1746	Disp	6.98661	6.95967	7.11253	5.40752	5.04289	5.47191	Yes	-1.70498			yes
1808748	4358	Disp	7.6903	7.74993	8.01928	6.09957	6.18283	5.77056	Yes	-1.82982
1640887	4358	Disp	8.14227	8.00575	8.23655	5.98111	6.04513	5.82028	Yes	-2.20543
2173231	4413	Disp	10.1778	10.1792	10.2313	8.78358	9.05308	8.82643	Yes	-1.31006
2193927	5618	Disp	8.09046	8.27463	8.26234	6.68384	6.40552	6.78259	Yes	-1.57543							IPR001356 IPR009057	Homeobox_domain Homeodomain-like	KOG2251	Homeobox_transcription_factor	Transcription	INFORMATION_STORAGE_AND_PROCESSING						19030 4504 3838 2196	sequence-specific_DNA_binding regulation_of_transcription,_DNA-dependent nucleus transcription_factor_activity	molecular_function biological_process cellular_component	GO:0043565 GO:0006355 GO:0005634 GO:0003700
1248433	5773	Disp	11.5439	11.4886	11.4528	9.93452	9.96369	10.0218	Yes	-1.5216							IPR000571	Zinc_finger,_CCCH-type										5939 2175	zinc_ion_binding nucleic_acid_binding	molecular_function	GO:0008270 GO:0003676
325389	6695	Disp	9.31923	9.47363	9.48205	8.17648	8.29482	8.44847	Yes	-1.11408							IPR000571	Zinc_finger,_CCCH-type										5939 2175	zinc_ion_binding nucleic_acid_binding	molecular_function	GO:0008270 GO:0003676
1881574	6800	Disp	7.95217	8.10423	8.18353	6.19137	6.34811	6.76577	Yes	-1.61875							IPR010730	Heterokaryon_incompatibility
2195622	6919	Disp	12.2369	12.2649	12.3172	11.435	10.819	11.3873	Yes	-1.03251
1256127	6924	Disp	11.5713	11.6222	11.6452	10.428	10.5012	10.4133	Yes	-1.16693							IPR004046 IPR004045 IPR010987 IPR012336	Glutathione_S-transferase,_C-terminal Glutathione_S-transferase,_N-terminal Glutathione_S-transferase,_C-terminal-like Thioredoxin-like_fold	KOG0867	Glutathione_S-transferase	Posttranslational_modification,_protein_turnover,_chaperones	CELLULAR_PROCESSES_AND_SIGNALING	2.5.1.18	Glutathione_transferase	Glutathione_metabolism	Metabolism_of_Other_Amino_Acids	METABOLIC	2770	glutathione_transferase_activity	molecular_function	GO:0004364
2224363	7212	Disp	9.74283	9.67451	9.6648	8.38137	8.62391	8.3447	Yes	-1.24847							IPR002925 IPR029058	Dienelactone_hydrolase Alpha/Beta_hydrolase_fold	KOG3043	Predicted_hydrolase_related_to_dienelactone_hydrolase	General_function_prediction_only	POORLY_CHARACTERIZED	3.1.1.45	Carboxymethylenebutenolidase	1,4-Dichlorobenzene_degradation	Biodegradation_of_Xenobiotics	METABOLIC	9985 6425	hydrolase_activity carboxymethylenebutenolidase_activity	molecular_function	GO:0016787 GO:0008806
935257	7217	Disp	8.40339	8.66503	8.51389	7.62507	6.79736	7.68503	Yes	-1.10097							IPR000719 IPR017441 IPR011009	Protein_kinase_domain Protein_kinase,_ATP_binding_site Protein_kinase-like_domain	KOG0583	Serine/threonine_protein_kinase	Signal_transduction_mechanisms	CELLULAR_PROCESSES_AND_SIGNALING						4602 3736 3043	protein_amino_acid_phosphorylation ATP_binding protein_kinase_activity	biological_process molecular_function	GO:0006468 GO:0005524 GO:0004672
2533127	7276	Disp	8.54002	8.3122	8.50852	7.46508	7.4434	7.23157	Yes	-1.0811
2522355	7300	Disp	13.6131	13.5159	13.6282	11.5291	11.5056	11.4583	Yes	-2.08917
1602862	7304	Disp	9.30794	9.15542	9.25999	7.8102	8.15118	8.03656	Yes	-1.24004			yes				IPR007269	Isoprenylcysteine_carboxyl_methyltransferase					2.1.1.100	Protein-S_isoprenylcysteine_O-methyltransferase				9321 4614 3042	integral_to_membrane C-terminal_protein_amino_acid_methylation protein-S-isoprenylcysteine_O-methyltransferase_activity	cellular_component biological_process molecular_function	GO:0016021 GO:0006481 GO:0004671
791704	7629	Disp	8.87846	8.68744	8.63237	7.55076	7.87455	7.6488	Yes	-1.04816							IPR004046 IPR004045 IPR010987 IPR012336	Glutathione_S-transferase,_C-terminal Glutathione_S-transferase,_N-terminal Glutathione_S-transferase,_C-terminal-like Thioredoxin-like_fold	KOG0867	Glutathione_S-transferase	Posttranslational_modification,_protein_turnover,_chaperones	CELLULAR_PROCESSES_AND_SIGNALING	2.5.1.18	Glutathione_transferase	Glutathione_metabolism	Metabolism_of_Other_Amino_Acids	METABOLIC	2770	glutathione_transferase_activity	molecular_function	GO:0004364
2171614	7659	Disp	7.06922	7.329	7.1952	6.15535	5.62935	6.31236	Yes	-1.13395
2371920	7715	Disp	5.80249	5.86286	5.71942	4.713	4.22004	3.64196	Yes	-1.62421
1501465	7715	Disp	5.16511	4.86514	4.74655	2.86925	3.44895	1.54296	Yes	-2.40542
1501645	7779	Disp	10.048	10.0155	9.91905	8.60482	8.94753	8.70156	Yes	-1.24431
2195980	7801	Disp	9.74073	9.67131	9.77418	8.08371	8.14557	8.21132	Yes	-1.58072							IPR004046 IPR004045 IPR010987 IPR012336	Glutathione_S-transferase,_C-terminal Glutathione_S-transferase,_N-terminal Glutathione_S-transferase,_C-terminal-like Thioredoxin-like_fold	KOG0867	Glutathione_S-transferase	Posttranslational_modification,_protein_turnover,_chaperones	CELLULAR_PROCESSES_AND_SIGNALING	2.5.1.18	Glutathione_transferase	Glutathione_metabolism	Metabolism_of_Other_Amino_Acids	METABOLIC	2770	glutathione_transferase_activity	molecular_function	GO:0004364
2375380	7801	Disp	10.4068	10.2573	10.3138	8.38526	8.24851	8.25113	Yes	-2.03397							IPR004046 IPR004045 IPR010987 IPR012336	Glutathione_S-transferase,_C-terminal Glutathione_S-transferase,_N-terminal Glutathione_S-transferase,_C-terminal-like Thioredoxin-like_fold	KOG0867	Glutathione_S-transferase	Posttranslational_modification,_protein_turnover,_chaperones	CELLULAR_PROCESSES_AND_SIGNALING	2.5.1.18	Glutathione_transferase	Glutathione_metabolism	Metabolism_of_Other_Amino_Acids	METABOLIC	2770	glutathione_transferase_activity	molecular_function	GO:0004364
2365658	7817	Disp	9.40126	9.55249	9.54907	5.91801	6.13838	6.01787	Yes	-3.50179
909241	8138	Disp	6.31252	6.58987	6.96326	5.34493	4.83575	5.77056	Yes	-1.26318
1886709	8222	Disp	7.81525	8.06564	8.29395	7.04047	6.9848	7.10357	Yes	-1.02719
2531632	8310	Disp	11.9302	11.7954	11.9775	9.9158	9.9621	9.93519	Yes	-1.96583			yes	Unknown
2199836	9023	Disp	14.7069	14.6238	14.6083	12.8941	12.961	12.8824	Yes	-1.73442			yes	32 kDa-cell wall symbiosis regulated acidic polypeptide precursor
2238235	9023	Disp	15.4189	15.3203	15.3343	13.4525	13.5243	13.4827	Yes	-1.87186			yes	32 kDa-cell wall symbiosis regulated acidic polypeptide precursor
2425022	9049	Disp	8.33268	8.97718	8.9266	7.64469	7.48838	7.56379	Yes	-1.2124							IPR027417	P-loop_containing_nucleoside_triphosphate_hydrolase
1509096	10420	Disp	14.7568	14.7155	14.7379	12.0787	12.18	12.1588	Yes	-2.59727
2398497	10420	Disp	13.2746	13.2491	13.158	10.2171	10.3835	10.3964	Yes	-2.89417
2364147	10462	Disp	9.40656	9.65678	9.48205	8.13084	7.86093	8.15753	Yes	-1.46182
2196730	10535	Disp	7.83899	7.80953	7.97317	6.72128	6.95946	6.6696	Yes	-1.10125
563597	10579	Disp	10.3949	10.3036	10.1815	8.57445	8.66758	8.74725	Yes	-1.63158
342609	10601	Disp	8.37119	8.71264	8.72339	7.27675	7.03416	7.20686	Yes	-1.43832
1722478	13968	Disp	8.05711	7.99552	7.97317	6.88419	7.15066	6.54699	Yes	-1.1542
2194513	14091	Disp	7.02851	7.15612	6.9789	5.73489	5.81027	5.62895	Yes	-1.35938
5055	14223	Disp	7.75828	7.54076	7.45212	5.91801	6.42416	6.22892	Yes	-1.4023
2521615	8817	Spec	8.51076	8.53689	8.59733	7.44284	7.38752	7.41533	Yes	-1.1364							IPR007743 IPR030385 IPR027417	Immunity-related_GTPases-like IRG-type_guanine_nucleotide-binding_(G)_domain P-loop_containing_nucleoside_triphosphate_hydrolase
1154350	8957	Spec	13.2567	13.1464	13.2243	11.6387	11.5688	11.6441	Yes	-1.59184
2369690	8957	Spec	9.96408	9.84228	9.9231	7.55076	7.40639	7.67606	Yes	-2.35626
2256154	10436	Spec	9.50136	9.60893	9.44311	8.46835	8.43466	8.42723	Yes	-1.08112							IPR007743 IPR030385 IPR027417	Immunity-related_GTPases-like IRG-type_guanine_nucleotide-binding_(G)_domain P-loop_containing_nucleoside_triphosphate_hydrolase
2308916	10436	Spec	8.22868	8.18746	8.25593	7.06979	6.92061	7.30325	Yes	-1.10824							IPR007743 IPR030385 IPR027417	Immunity-related_GTPases-like IRG-type_guanine_nucleotide-binding_(G)_domain P-loop_containing_nucleoside_triphosphate_hydrolase
955998	13652	Spec	7.97378	8.07052	8.06396	6.495	7.11669	6.6514	Yes	-1.28139
343228	13652	Spec	7.56303	7.51951	7.08388	5.82936	6.06901	5.93002	Yes	-1.48432
343117	13655	Spec	7.91542	7.71918	7.99641	6.24376	6.32846	6.38022	Yes	-1.5662
955104	13655	Spec	9.04762	9.22493	9.31031	7.19926	7.13942	7.00669	Yes	-2.09505
871224	13671	Spec	8.75495	8.79161	8.76007	7.14519	7.29941	7.02094	Yes	-1.62798							IPR001245 IPR016253 IPR000719 IPR011009	Serine-threonine/tyrosine-protein_kinase_catalytic_domain Integrin-linked_protein_kinase Protein_kinase_domain Protein_kinase-like_domain	KOG0192	Tyrosine_kinase_specific_for_activated_(GTP-bound)_p21cdc42Hs	Signal_transduction_mechanisms	CELLULAR_PROCESSES_AND_SIGNALING						4602 3736 3043 3079 3080	protein_amino_acid_phosphorylation ATP_binding protein_kinase_activity protein-tyrosine_kinase_activity transmembrane_receptor_protein_tyrosine_kinase_activity	biological_process molecular_function	GO:0006468 GO:0005524 GO:0004672 GO:0004713 GO:0004714
1622226	13743	Spec	8.66483	8.86086	8.68577	7.06979	7.16181	7.13009	Yes	-1.63034							IPR019931	LPXTG_cell_wall_anchor_domain
2441945	13743	Spec	8.63801	8.41555	8.5666	7.03056	6.63084	6.93328	Yes	-1.66396							IPR019931	LPXTG_cell_wall_anchor_domain
2581258	13869	Spec	12.4156	12.3038	12.3207	10.6975	10.84	10.6789	Yes	-1.60898
2160539	13869	Spec	9.1524	9.16914	9.11888	6.27767	6.3675	6.413	Yes	-2.80525
2363043	14209	Spec	12.1238	12.0393	12.0808	9.8469	10.077	9.87667	Yes	-2.14844
2174123	14209	Spec	12.5258	12.4974	12.5272	10.2612	10.3351	10.2842	Yes	-2.22458
1057881	19980	Spec	8.07721	7.98522	7.66045	6.81661	6.72404	6.99952	Yes	-1.06793
1167274	20010	Spec	6.48294	6.86171	7.16816	5.37657	4.89039	5.88401	Yes	-1.40777
1580443	20160	Spec	6.78951	7.46865	6.79674	5.7829	6.20456	6.10067	Yes	-1.04245
1585091	20161	Spec	8.6868	8.71887	8.6762	7.71443	7.33923	7.42071	Yes	-1.19798
1645732	20182	Spec	9.43281	9.62892	9.45713	8.08849	8.10572	8.08482	Yes	-1.4229
1717895	20219	Spec	7.42344	7.54076	7.5285	6.37485	5.99614	6.76577	Yes	-1.07008							IPR027417	P-loop_containing_nucleoside_triphosphate_hydrolase
2150990	20554	Spec	6.61715	6.44706	6.62843	5.13902	5.04289	4.95349	Yes	-1.54927							IPR010730	Heterokaryon_incompatibility
2161147	20621	Spec	8.17994	8.38453	8.47029	7.35823	7.04624	7.46306	Yes	-1.04278							IPR019734	Tetratricopeptide_repeat
2195884	21038	Spec	13.1506	13.1543	13.2035	11.8082	11.7136	11.7996	Yes	-1.39488
2200731	21251	Spec	10.2251	10.0542	10.1508	8.6148	8.67927	8.55753	Yes	-1.53123
2244270	21492	Spec	6.75664	6.90607	6.93145	5.60738	5.72264	5.82028	Yes	-1.15767
2245755	21499	Spec	8.28738	8.28726	8.33706	6.86202	6.30853	6.72285	Yes	-1.65055
2270857	21619	Spec	6.40025	6.4013	6.74279	5.40752	5.13628	5.06767	Yes	-1.33508
2301397	21732	Spec	9.36629	9.43819	9.36193	8.23805	8.34947	8.30742	Yes	-1.09497			yes
2307992	21759	Spec	7.67279	7.39274	7.22174	6.04156	6.13838	6.24114	Yes	-1.30591
2336573	21840	Spec	7.05578	6.87293	6.74279	6.02169	5.99614	5.62895	Yes	-1.03155
2366097	21973	Spec	8.09704	7.86676	7.67012	6.81661	6.86713	6.78259	Yes	-1.0769
2373237	22101	Spec	6.72301	6.49141	6.68674	5.89636	4.89039	5.31891	Yes	-1.21598
2403313	22275	Spec	7.69897	7.54778	7.23482	6.37485	6.16078	6.413	Yes	-1.191
2410637	22286	Spec	5.59506	5.03456	5.07234	3.18726	3.83058	3.31203	Yes	-1.90761							IPR000043	Adenosylhomocysteinase	KOG1370	S-adenosylhomocysteine_hydrolase	Coenzyme_transport_and_metabolism	METABOLISM						4856 2457	one-carbon_compound_metabolic_process adenosylhomocysteinase_activity	biological_process molecular_function	GO:0006730 GO:0004013
2520262	22447	Spec	9.66969	9.62561	9.52263	7.99478	8.09993	8.09495	Yes	-1.5474			yes	Unknown
758488	22674	Spec	12.3137	12.1715	12.1982	11.2301	11.269	11.0729	Yes	-1.03752
871243	22709	Spec	5.73661	6.33795	5.8612	4.10581	3.58768	4.42056	Yes	-1.96158
955197	22743	Spec	6.26657	6.43197	6.10877	4.66257	4.6582	5.17347	Yes	-1.4348
347117	1	Core	8.38738	8.51914	8.60239	9.11894	9.13173	9.17425		0.639062
1884730	1	Core	7.80725	8.08506	8.01928	8.48658	8.6077	8.56484		0.575869							IPR010730	Heterokaryon_incompatibility
1034066	1	Core	9.97305	10.0967	10.098	9.45709	9.34726	9.33252		-0.678982							IPR010730	Heterokaryon_incompatibility
2379078	1	Core	10.3625	10.586	10.4659	9.71701	9.86823	9.69871		-0.715716							IPR010730	Heterokaryon_incompatibility
1648071	1	Core	8.6868	8.72197	8.76459	7.63818	7.92777	7.87344		-0.909495							IPR010730	Heterokaryon_incompatibility
110072	1	Core	8.89366	9.01817	9.05759	8.70477	8.58717	8.78946		-0.296005
347871	1	Core	9.46622	9.62892	9.598	9.65548	9.45541	9.69094		0.0362294							IPR010730	Heterokaryon_incompatibility
350022	1	Core	8.63801	8.92154	9.14684	8.83856	8.75484	8.7365		-0.125499							IPR010730	Heterokaryon_incompatibility
958993	1	Core	8.61528	8.88044	8.75553	8.44243	8.06473	8.40839		-0.445234							IPR010730	Heterokaryon_incompatibility
1033195	1	Core	6.83744	6.73219	6.72435	6.92755	7.03416	6.80745		0.158398							IPR010730	Heterokaryon_incompatibility
1387303	1	Core	7.46472	7.66213	7.69874	6.94875	7.46156	7.19435		-0.406976							IPR010730	Heterokaryon_incompatibility
1605505	1	Core	8.94196	8.87487	8.81774	8.72334	8.71377	8.686		-0.170491							IPR010730	Heterokaryon_incompatibility
1646486	1	Core	8.88987	9.22054	8.98586	8.6954	8.70236	8.76217		-0.312119
1648915	1	Core	8.66925	9.09683	9.10112	8.31353	8.52377	8.59372		-0.478724							IPR010730	Heterokaryon_incompatibility
1649944	1	Core	8.53033	8.58543	8.76007	8.16294	8.11722	8.27807		-0.439201							IPR010730	Heterokaryon_incompatibility
1716390	1	Core	9.40921	9.58696	9.52263	9.05928	8.98567	9.19795		-0.4253							IPR010730	Heterokaryon_incompatibility
1887177	1	Core	8.37119	8.49393	8.72803	8.1899	8.16232	8.13479		-0.368712							IPR010730	Heterokaryon_incompatibility
2168460	1	Core	2.24402	2.87875	2.96369	4.10581	2.10661	0		-0.624679							IPR010730	Heterokaryon_incompatibility
2196822	1	Core	3.45493	3.57223	4.1146	3.44768	3.12364	3.56628		-0.33472
2197163	1	Core	9.74701	9.61896	9.64042	9.83271	9.86823	9.8044		0.166315							IPR010730	Heterokaryon_incompatibility
2199579	1	Core	8.75078	8.80338	8.80463	8.64433	8.48879	8.71476		-0.170305							IPR010730	Heterokaryon_incompatibility
2365393	1	Core	11.5184	11.6514	11.6683	11.3284	11.4125	11.3197		-0.259153							IPR010730	Heterokaryon_incompatibility
2386310	1	Core	5.00643	4.95233	3.72706	4.49975	4.71984	4.37693		-0.0297657							IPR010730	Heterokaryon_incompatibility
2534347	1	Core	5.66757	5.50735	5.79206	5.71027	4.83575	4.98289		-0.479352							IPR010730	Heterokaryon_incompatibility
2577087	1	Core	7.14737	7.25376	7.47436	7.25988	7.0819	6.97045		-0.187749
2577205	1	Core	8.25833	8.63569	8.37893	8.80408	8.53668	8.55264		0.206812							IPR010730	Heterokaryon_incompatibility
2371188	3	Core	9.85381	10.0028	10.1229	9.32552	9.16535	9.26531		-0.741101							IPR010730 IPR019734	Heterokaryon_incompatibility Tetratricopeptide_repeat
148538	3	Core	7.58191	7.70041	7.42953	7.18146	7.2688	7.26785		-0.331246							IPR010730 IPR019734	Heterokaryon_incompatibility Tetratricopeptide_repeat
149826	3	Core	8.97805	9.02322	9.10112	8.69853	8.56214	8.79983		-0.347295							IPR010730	Heterokaryon_incompatibility
150556	3	Core	9.5405	9.39993	9.39145	9.36941	9.26176	9.29785		-0.134283							IPR010730	Heterokaryon_incompatibility
150699	3	Core	8.90869	9.10636	9.07589	8.88604	8.82314	8.76217		-0.206534							IPR010730 IPR019734	Heterokaryon_incompatibility Tetratricopeptide_repeat
405998	3	Core	8.47079	8.62246	8.48132	8.30944	8.10572	8.55264		-0.202258							IPR010730	Heterokaryon_incompatibility
406612	3	Core	8.29312	8.42701	8.44236	8.03002	7.78366	8.01892		-0.4433							IPR010730 IPR019734	Heterokaryon_incompatibility Tetratricopeptide_repeat
1031919	3	Core	8.19228	8.31632	7.94159	8.13084	8.22213	8.16075		0.0211796							IPR010730 IPR019734	Heterokaryon_incompatibility Tetratricopeptide_repeat
1356246	3	Core	7.10882	7.26232	7.48535	7.59849	7.5147	7.77182		0.34284							IPR010730 IPR019734	Heterokaryon_incompatibility Tetratricopeptide_repeat	KOG4626	O-linked_N-acetylglucosamine_transferase_OGT	Carbohydrate_transport_and_metabolism Posttranslational_modification,_protein_turnover,_chaperones Signal_transduction_mechanisms	METABOLISM CELLULAR_PROCESSES_AND_SIGNALING
2173427	3	Core	4.69568	4.32664	5.33795	4.98337	4.45569	4.92348		0.000754499							IPR010730	Heterokaryon_incompatibility
2173437	3	Core	6.97237	7.0514	7.40658	7.21684	6.63084	7.04204		-0.180207							IPR010730	Heterokaryon_incompatibility
2173495	3	Core	6.67105	6.66923	6.8824	6.31079	6.26784	6.31236		-0.443898							IPR010730	Heterokaryon_incompatibility
2180979	3	Core	4.9494	5.67054	5.33795	6.27767	5.78165	5.93002		0.677148							IPR010730	Heterokaryon_incompatibility
2193060	3	Core	8.3271	8.09946	8.04179	7.64469	7.63158	7.80923		-0.460951							IPR010730	Heterokaryon_incompatibility
2198856	3	Core	7.78297	8.06564	7.85099	7.97941	7.81224	8.04006		0.0440346							IPR010730	Heterokaryon_incompatibility
2368366	3	Core	8.45039	8.7374	8.7094	8.11686	8.12863	8.12163		-0.510021							IPR010730	Heterokaryon_incompatibility
2368370	3	Core	7.90045	8.16024	8.21028	8.03498	8.12293	8.05398		-0.0196956							IPR010730	Heterokaryon_incompatibility
2531646	3	Core	8.94561	8.82665	8.8857	8.81277	8.69854	8.94509		-0.0671861							IPR010730	Heterokaryon_incompatibility
2536792	3	Core	5.30805	5.59125	5.89457	5.34493	5.83833	6.00359		0.130993							IPR010730	Heterokaryon_incompatibility
2571655	3	Core	6.67105	6.53443	6.64813	6.87315	6.83962	6.8238		0.22765							IPR010730	Heterokaryon_incompatibility
2579400	3	Core	8.9709	8.82376	9.02406	9.29273	9.14583	9.21354		0.277795							IPR010730	Heterokaryon_incompatibility
2583215	3	Core	6.59872	6.23737	6.02083	6.99024	6.92061	6.87958		0.644499							IPR010730	Heterokaryon_incompatibility
906338	4	Disp	10.7441	10.809	10.7778	10.7277	10.5895	10.7506		-0.0876949							IPR010730	Heterokaryon_incompatibility
2437983	4	Disp	11.4615	11.4142	11.3558	11.3193	11.3395	11.405		-0.0559362							IPR001680 IPR017986	WD40_repeat WD40-repeat-containing_domain	KOG0266	WD40_repeat-containing_protein	General_function_prediction_only	POORLY_CHARACTERIZED
2573166	5	Core	6.95798	7.10946	7.11253	7.98455	7.62354	7.87344		0.767185							IPR001128	Cytochrome_P450	KOG0157	Cytochrome_P450_CYP4/CYP19/CYP26_subfamilies	Lipid_transport_and_metabolism Secondary_metabolites_biosynthesis,_transport_and_catabolism	METABOLISM	1.14.14.1	Unspecific_monooxygenase	Tryptophan_metabolism Fatty_acid_metabolism gamma-Hexachlorocyclohexane_degradation	Amino_Acid_Metabolism Lipid_Metabolism Biodegradation_of_Xenobiotics	METABOLIC	12251 4283 3721 2888 23642	heme_binding electron_transport iron_ion_binding monooxygenase_activity unspecific_monooxygenase_activity	molecular_function biological_process	GO:0020037 GO:0006118 GO:0005506 GO:0004497 GO:0050381
2173192	5	Core	8.66925	8.65206	8.72803	9.22049	9.35456	9.44111		0.655606							IPR001128	Cytochrome_P450	KOG0157	Cytochrome_P450_CYP4/CYP19/CYP26_subfamilies	Lipid_transport_and_metabolism Secondary_metabolites_biosynthesis,_transport_and_catabolism	METABOLISM	1.14.14.1	Unspecific_monooxygenase	Tryptophan_metabolism Fatty_acid_metabolism gamma-Hexachlorocyclohexane_degradation	Amino_Acid_Metabolism Lipid_Metabolism Biodegradation_of_Xenobiotics	METABOLIC	12251 4283 3721 2888 23642	heme_binding electron_transport iron_ion_binding monooxygenase_activity unspecific_monooxygenase_activity	molecular_function biological_process	GO:0020037 GO:0006118 GO:0005506 GO:0004497 GO:0050381
2375125	5	Core	9.18364	9.15772	9.16062	9.78489	9.8145	9.70865		0.602017							IPR001128	Cytochrome_P450	KOG0157	Cytochrome_P450_CYP4/CYP19/CYP26_subfamilies	Lipid_transport_and_metabolism Secondary_metabolites_biosynthesis,_transport_and_catabolism	METABOLISM	1.14.14.1	Unspecific_monooxygenase	Tryptophan_metabolism Fatty_acid_metabolism gamma-Hexachlorocyclohexane_degradation	Amino_Acid_Metabolism Lipid_Metabolism Biodegradation_of_Xenobiotics	METABOLIC	12251 4283 3721 2888 23642	heme_binding electron_transport iron_ion_binding monooxygenase_activity unspecific_monooxygenase_activity	molecular_function biological_process	GO:0020037 GO:0006118 GO:0005506 GO:0004497 GO:0050381
2360736	5	Core	10.4147	10.4634	10.4093	9.99818	9.84248	9.88351		-0.521067							IPR001128	Cytochrome_P450	KOG0157	Cytochrome_P450_CYP4/CYP19/CYP26_subfamilies	Lipid_transport_and_metabolism Secondary_metabolites_biosynthesis,_transport_and_catabolism	METABOLISM	1.14.14.1	Unspecific_monooxygenase	Tryptophan_metabolism Fatty_acid_metabolism gamma-Hexachlorocyclohexane_degradation	Amino_Acid_Metabolism Lipid_Metabolism Biodegradation_of_Xenobiotics	METABOLIC	12251 4283 3721 2888 23642	heme_binding electron_transport iron_ion_binding monooxygenase_activity unspecific_monooxygenase_activity	molecular_function biological_process	GO:0020037 GO:0006118 GO:0005506 GO:0004497 GO:0050381
308282	5	Core	9.36083	9.46809	9.30412	9.1852	9.23562	9.25781		-0.151468							IPR001128	Cytochrome_P450	KOG0157	Cytochrome_P450_CYP4/CYP19/CYP26_subfamilies	Lipid_transport_and_metabolism Secondary_metabolites_biosynthesis,_transport_and_catabolism	METABOLISM	1.14.14.1	Unspecific_monooxygenase	Tryptophan_metabolism Fatty_acid_metabolism gamma-Hexachlorocyclohexane_degradation	Amino_Acid_Metabolism Lipid_Metabolism Biodegradation_of_Xenobiotics	METABOLIC	12251 4283 3721 2888 23642	heme_binding electron_transport iron_ion_binding monooxygenase_activity unspecific_monooxygenase_activity	molecular_function biological_process	GO:0020037 GO:0006118 GO:0005506 GO:0004497 GO:0050381
761752	5	Core	8.97448	9.09443	9.02406	9.14673	9.48678	9.23813		0.259557							IPR001128 IPR017972	Cytochrome_P450 Cytochrome_P450,_conserved_site	KOG0157	Cytochrome_P450_CYP4/CYP19/CYP26_subfamilies	Lipid_transport_and_metabolism Secondary_metabolites_biosynthesis,_transport_and_catabolism	METABOLISM	1.14.14.1	Unspecific_monooxygenase	Tryptophan_metabolism Fatty_acid_metabolism gamma-Hexachlorocyclohexane_degradation	Amino_Acid_Metabolism Lipid_Metabolism Biodegradation_of_Xenobiotics	METABOLIC	12251 4283 3721 2888 23642	heme_binding electron_transport iron_ion_binding monooxygenase_activity unspecific_monooxygenase_activity	molecular_function biological_process	GO:0020037 GO:0006118 GO:0005506 GO:0004497 GO:0050381
2162166	5	Core	8.79596	8.9615	8.97029	9.43848	9.40938	9.23508		0.451731							IPR001128	Cytochrome_P450	KOG0157	Cytochrome_P450_CYP4/CYP19/CYP26_subfamilies	Lipid_transport_and_metabolism Secondary_metabolites_biosynthesis,_transport_and_catabolism	METABOLISM	1.14.14.1	Unspecific_monooxygenase	Tryptophan_metabolism Fatty_acid_metabolism gamma-Hexachlorocyclohexane_degradation	Amino_Acid_Metabolism Lipid_Metabolism Biodegradation_of_Xenobiotics	METABOLIC	12251 4283 3721 2888 23642	heme_binding electron_transport iron_ion_binding monooxygenase_activity unspecific_monooxygenase_activity	molecular_function biological_process	GO:0020037 GO:0006118 GO:0005506 GO:0004497 GO:0050381
2360943	5	Core	13.1494	13.0956	13.0991	12.851	12.7852	12.8594		-0.282817							IPR001128	Cytochrome_P450	KOG0157	Cytochrome_P450_CYP4/CYP19/CYP26_subfamilies	Lipid_transport_and_metabolism Secondary_metabolites_biosynthesis,_transport_and_catabolism	METABOLISM	1.14.14.1	Unspecific_monooxygenase	Tryptophan_metabolism Fatty_acid_metabolism gamma-Hexachlorocyclohexane_degradation	Amino_Acid_Metabolism Lipid_Metabolism Biodegradation_of_Xenobiotics	METABOLIC	12251 4283 3721 2888 23642	heme_binding electron_transport iron_ion_binding monooxygenase_activity unspecific_monooxygenase_activity	molecular_function biological_process	GO:0020037 GO:0006118 GO:0005506 GO:0004497 GO:0050381
2386921	5	Core	8.17373	8.33672	8.38481	7.72675	8.21679	8.00466		-0.315685							IPR001128 IPR017972	Cytochrome_P450 Cytochrome_P450,_conserved_site	KOG0157	Cytochrome_P450_CYP4/CYP19/CYP26_subfamilies	Lipid_transport_and_metabolism Secondary_metabolites_biosynthesis,_transport_and_catabolism	METABOLISM	1.14.14.1	Unspecific_monooxygenase	Tryptophan_metabolism Fatty_acid_metabolism gamma-Hexachlorocyclohexane_degradation	Amino_Acid_Metabolism Lipid_Metabolism Biodegradation_of_Xenobiotics	METABOLIC	12251 4283 3721 2888 23642	heme_binding electron_transport iron_ion_binding monooxygenase_activity unspecific_monooxygenase_activity	molecular_function biological_process	GO:0020037 GO:0006118 GO:0005506 GO:0004497 GO:0050381
2579187	5	Core	7.62807	7.64914	7.66045	7.95343	8.02255	7.9045		0.314272							IPR001128	Cytochrome_P450	KOG0157	Cytochrome_P450_CYP4/CYP19/CYP26_subfamilies	Lipid_transport_and_metabolism Secondary_metabolites_biosynthesis,_transport_and_catabolism	METABOLISM	1.14.14.1	Unspecific_monooxygenase	Tryptophan_metabolism Fatty_acid_metabolism gamma-Hexachlorocyclohexane_degradation	Amino_Acid_Metabolism Lipid_Metabolism Biodegradation_of_Xenobiotics	METABOLIC	12251 4283 3721 2888 23642	heme_binding electron_transport iron_ion_binding monooxygenase_activity unspecific_monooxygenase_activity	molecular_function biological_process	GO:0020037 GO:0006118 GO:0005506 GO:0004497 GO:0050381
1185981	6	Core	8.89743	9.18498	9.06127	8.4274	7.96643	8.47716		-0.757561							IPR010730	Heterokaryon_incompatibility
69186	6	Core	7.8232	8.031	8.14245	7.93229	7.74711	7.70722		-0.203345							IPR010730	Heterokaryon_incompatibility
181297	6	Core	6.42137	6.35405	6.08005	6.20905	5.97101	6.17898		-0.165477							IPR010730	Heterokaryon_incompatibility
1184908	6	Core	8.91615	9.07271	9.02028	8.91595	8.77676	9.06163		-0.0849342							IPR010730	Heterokaryon_incompatibility
1185475	6	Core	7.59126	7.80368	7.48535	7.3818	7.5147	7.77182		-0.0706576							IPR010730	Heterokaryon_incompatibility
1186031	6	Core	8.75078	8.74962	8.80463	8.68911	8.40213	8.58894		-0.208285							IPR010730	Heterokaryon_incompatibility
1929451	6	Core	5.39604	5.67054	5.43186	5.73489	6.09251	5.59127		0.306739							IPR010730	Heterokaryon_incompatibility
2368739	6	Core	8.24062	8.08023	8.03433	8.06926	7.97277	8.026		-0.0957125							IPR010730 IPR027417	Heterokaryon_incompatibility P-loop_containing_nucleoside_triphosphate_hydrolase
2378435	6	Core	8.52547	8.41938	8.28139	8.33382	8.3832	8.20821		-0.100334							IPR010730 IPR027417	Heterokaryon_incompatibility P-loop_containing_nucleoside_triphosphate_hydrolase
2412538	6	Core	8.19228	8.32042	8.34915	8.06926	7.92122	8.06089		-0.270159							IPR010730 IPR027417	Heterokaryon_incompatibility P-loop_containing_nucleoside_triphosphate_hydrolase
2453496	6	Core	8.31021	8.38844	8.37302	7.84454	7.67113	7.83364		-0.574124
2528063	6	Core	8.83976	9.06539	9.0502	9.19632	8.88162	9.11407		0.0788843							IPR010730 IPR027417	Heterokaryon_incompatibility P-loop_containing_nucleoside_triphosphate_hydrolase
2571907	6	Core	6.7059	6.58987	6.21825	6.59251	5.99614	6.52717		-0.132733							IPR010730	Heterokaryon_incompatibility
2551928	8	Core	6.58006	6.81595	6.32001	7.42782	7.47056	7.5343		0.905554			yes				IPR002938	Monooxygenase,_FAD-binding	KOG3855	Monooxygenase_involved_in_coenzyme_Q_(ubiquinone)_biosynthesis	Energy_production_and_conversion Coenzyme_transport_and_metabolism	METABOLISM	1.14.13.7	Phenol_2-monooxygenase	gamma-Hexachlorocyclohexane_degradation Toluene_and_xylene_degradation Nitorobenzene_degradation	Biodegradation_of_Xenobiotics	METABOLIC	4851 4283 2888 10968	aromatic_compound_metabolic_process electron_transport monooxygenase_activity phenol_2-monooxygenase_activity	biological_process molecular_function	GO:0006725 GO:0006118 GO:0004497 GO:0018662
2391319	8	Core	10.3082	10.2796	10.2874	10.7482	10.6911	10.8174		0.460547							IPR002938	Monooxygenase,_FAD-binding	KOG3855	Monooxygenase_involved_in_coenzyme_Q_(ubiquinone)_biosynthesis	Energy_production_and_conversion Coenzyme_transport_and_metabolism	METABOLISM	1.14.13.7	Phenol_2-monooxygenase	gamma-Hexachlorocyclohexane_degradation Toluene_and_xylene_degradation Nitorobenzene_degradation	Biodegradation_of_Xenobiotics	METABOLIC	4851 4283 2888 10968	aromatic_compound_metabolic_process electron_transport monooxygenase_activity phenol_2-monooxygenase_activity	biological_process molecular_function	GO:0006725 GO:0006118 GO:0004497 GO:0018662
2198839	8	Core	6.31252	6.35405	6.05074	6.79336	7.00969	6.69647		0.594069							IPR002938	Monooxygenase,_FAD-binding					1.14.13.7	Phenol_2-monooxygenase	gamma-Hexachlorocyclohexane_degradation Toluene_and_xylene_degradation Nitorobenzene_degradation	Biodegradation_of_Xenobiotics	METABOLIC	4851 4283 2888 10968	aromatic_compound_metabolic_process electron_transport monooxygenase_activity phenol_2-monooxygenase_activity	biological_process molecular_function	GO:0006725 GO:0006118 GO:0004497 GO:0018662
2371082	8	Core	5.39604	6.36997	6.08005	5.68523	6.04513	5.70149		-0.13807							IPR002938	Monooxygenase,_FAD-binding	KOG3855	Monooxygenase_involved_in_coenzyme_Q_(ubiquinone)_biosynthesis	Energy_production_and_conversion Coenzyme_transport_and_metabolism	METABOLISM	1.14.13.7	Phenol_2-monooxygenase	gamma-Hexachlorocyclohexane_degradation Toluene_and_xylene_degradation Nitorobenzene_degradation	Biodegradation_of_Xenobiotics	METABOLIC	4851 4283 2888 10968	aromatic_compound_metabolic_process electron_transport monooxygenase_activity phenol_2-monooxygenase_activity	biological_process molecular_function	GO:0006725 GO:0006118 GO:0004497 GO:0018662
2371212	8	Core	7.55349	7.64914	7.58069	7.06979	6.9848	6.94079		-0.59598							IPR002938	Monooxygenase,_FAD-binding	KOG3855	Monooxygenase_involved_in_coenzyme_Q_(ubiquinone)_biosynthesis	Energy_production_and_conversion Coenzyme_transport_and_metabolism	METABOLISM	1.14.13.7	Phenol_2-monooxygenase	gamma-Hexachlorocyclohexane_degradation Toluene_and_xylene_degradation Nitorobenzene_degradation	Biodegradation_of_Xenobiotics	METABOLIC	4851 4283 2888 10968	aromatic_compound_metabolic_process electron_transport monooxygenase_activity phenol_2-monooxygenase_activity	biological_process molecular_function	GO:0006725 GO:0006118 GO:0004497 GO:0018662
2377948	8	Core	8.21665	8.33266	8.18353	8.53994	8.42081	8.44583		0.22458			yes				IPR002938	Monooxygenase,_FAD-binding	KOG3855	Monooxygenase_involved_in_coenzyme_Q_(ubiquinone)_biosynthesis	Energy_production_and_conversion Coenzyme_transport_and_metabolism	METABOLISM	1.14.13.7	Phenol_2-monooxygenase	gamma-Hexachlorocyclohexane_degradation Toluene_and_xylene_degradation Nitorobenzene_degradation	Biodegradation_of_Xenobiotics	METABOLIC	4851 4283 2888 10968	aromatic_compound_metabolic_process electron_transport monooxygenase_activity phenol_2-monooxygenase_activity	biological_process molecular_function	GO:0006725 GO:0006118 GO:0004497 GO:0018662
2378269	8	Core	7.77479	7.79191	7.80786	7.98967	7.95366	7.9573		0.17536			yes				IPR002938	Monooxygenase,_FAD-binding	KOG3855	Monooxygenase_involved_in_coenzyme_Q_(ubiquinone)_biosynthesis	Energy_production_and_conversion Coenzyme_transport_and_metabolism	METABOLISM	1.14.13.7	Phenol_2-monooxygenase	gamma-Hexachlorocyclohexane_degradation Toluene_and_xylene_degradation Nitorobenzene_degradation	Biodegradation_of_Xenobiotics	METABOLIC	4851 4283 2888 10968	aromatic_compound_metabolic_process electron_transport monooxygenase_activity phenol_2-monooxygenase_activity	biological_process molecular_function	GO:0006725 GO:0006118 GO:0004497 GO:0018662
2388315	8	Core	5.8655	6.11042	5.92719	6.06116	6.47867	5.71907		0.118595							IPR002938 IPR012336	Monooxygenase,_FAD-binding Thioredoxin-like_fold					1.14.13.7	Phenol_2-monooxygenase	gamma-Hexachlorocyclohexane_degradation Toluene_and_xylene_degradation Nitorobenzene_degradation	Biodegradation_of_Xenobiotics	METABOLIC	4851 4283 2888 10968	aromatic_compound_metabolic_process electron_transport monooxygenase_activity phenol_2-monooxygenase_activity	biological_process molecular_function	GO:0006725 GO:0006118 GO:0004497 GO:0018662
2389261	8	Core	9.53324	9.49375	9.5253	9.31535	9.65204	9.39811		-0.0622639							IPR002938 IPR012336	Monooxygenase,_FAD-binding Thioredoxin-like_fold					1.14.13.7	Phenol_2-monooxygenase	gamma-Hexachlorocyclohexane_degradation Toluene_and_xylene_degradation Nitorobenzene_degradation	Biodegradation_of_Xenobiotics	METABOLIC	4851 4283 2888 10968	aromatic_compound_metabolic_process electron_transport monooxygenase_activity phenol_2-monooxygenase_activity	biological_process molecular_function	GO:0006725 GO:0006118 GO:0004497 GO:0018662
2401735	8	Core	10.3909	10.394	10.4906	10.6881	10.6747	10.7522		0.279833			yes				IPR002938	Monooxygenase,_FAD-binding	KOG3855	Monooxygenase_involved_in_coenzyme_Q_(ubiquinone)_biosynthesis	Energy_production_and_conversion Coenzyme_transport_and_metabolism	METABOLISM	1.14.13.7	Phenol_2-monooxygenase	gamma-Hexachlorocyclohexane_degradation Toluene_and_xylene_degradation Nitorobenzene_degradation	Biodegradation_of_Xenobiotics	METABOLIC	4851 4283 2888 10968	aromatic_compound_metabolic_process electron_transport monooxygenase_activity phenol_2-monooxygenase_activity	biological_process molecular_function	GO:0006725 GO:0006118 GO:0004497 GO:0018662
65090	9	Core	9.16498	9.22493	9.2759	9.14673	9.16812	9.31384		-0.0123735							IPR010730 IPR019734	Heterokaryon_incompatibility Tetratricopeptide_repeat
1317532	9	Core	7.78297	7.94326	7.95746	7.70823	7.38752	7.40451		-0.394482							IPR010730	Heterokaryon_incompatibility	KOG4626	O-linked_N-acetylglucosamine_transferase_OGT	Carbohydrate_transport_and_metabolism Posttranslational_modification,_protein_turnover,_chaperones Signal_transduction_mechanisms	METABOLISM CELLULAR_PROCESSES_AND_SIGNALING
1319233	9	Core	8.92727	8.90524	8.83503	8.50459	8.51075	8.52791		-0.374763							IPR010730 IPR019734	Heterokaryon_incompatibility Tetratricopeptide_repeat
1319708	9	Core	7.37012	7.26232	7.58069	7.57823	7.16181	7.32637		-0.0489043							IPR001440 IPR010730	Tetratricopeptide_TPR1 Heterokaryon_incompatibility
1320996	9	Core	9.25303	9.44196	9.34392	9.26342	8.88499	9.09231		-0.266064							IPR010730	Heterokaryon_incompatibility
1321507	9	Core	9.2706	9.22711	9.30101	9.56571	9.43488	9.56293		0.254934							IPR010730	Heterokaryon_incompatibility
1321540	9	Core	8.72553	8.89702	8.71874	8.39688	8.50201	8.53289		-0.303172							IPR010730 IPR019734	Heterokaryon_incompatibility Tetratricopeptide_repeat
2128445	9	Core	6.06658	5.81713	6.48245	6.31079	6.26784	6.24114		0.151205							IPR010730	Heterokaryon_incompatibility
2160382	9	Core	5.30805	5.97122	6.10877	5.34493	5.5296	5.85249		-0.220338									KOG4626	O-linked_N-acetylglucosamine_transferase_OGT	Carbohydrate_transport_and_metabolism Posttranslational_modification,_protein_turnover,_chaperones Signal_transduction_mechanisms	METABOLISM CELLULAR_PROCESSES_AND_SIGNALING
2160507	9	Core	6.54199	6.97016	6.89894	6.80504	6.58187	6.76577		-0.086135							IPR019734	Tetratricopeptide_repeat
2160763	9	Core	5.47897	5.41827	5.68169	4.76173	5.04289	5.24803		-0.508763							IPR019734 IPR013026	Tetratricopeptide_repeat Tetratricopeptide_repeat-containing_domain
2171357	9	Core	6.46271	6.53443	6.60846	6.20905	6.16078	6.51716		-0.23954							IPR019734	Tetratricopeptide_repeat
2171362	9	Core	7.08255	7.22778	7.02483	7.03056	6.6147	7.15614		-0.177918
2171501	9	Core	5.06128	5.14972	5.52003	5.80631	4.5938	5.59127		0.086781							IPR010730	Heterokaryon_incompatibility
2171564	9	Core	7.1725	7.38493	7.06935	6.43617	6.44256	6.52717		-0.740291							IPR019734	Tetratricopeptide_repeat
2171601	9	Core	5.4381	5.53586	5.38567	5.96038	5.09034	5.6837		0.124928							IPR010730	Heterokaryon_incompatibility
2370811	9	Core	8.55444	8.60575	8.73726	8.84139	8.80548	8.83048		0.193303							IPR010730	Heterokaryon_incompatibility
2579363	9	Core	6.01193	6.69474	6.56767	6.00154	5.81027	6.21659		-0.415314							IPR019734	Tetratricopeptide_repeat	KOG1840	Kinesin_light_chain	Cytoskeleton	CELLULAR_PROCESSES_AND_SIGNALING
1622864	12	Core	9.24417	9.46253	9.37381	8.78358	8.75484	8.97649		-0.521867							IPR010730	Heterokaryon_incompatibility
974757	12	Core	7.86235	7.84983	7.93358	7.34229	7.47056	7.48378		-0.449711							IPR010730	Heterokaryon_incompatibility
976032	12	Core	8.97805	8.95887	8.74642	8.79533	8.83014	8.6475		-0.136792							IPR010730	Heterokaryon_incompatibility
2373840	13	Core	7.89291	7.8555	7.74521	6.80504	6.9973	7.02094		-0.890119
971013	13	Core	7.13463	7.27928	7.35956	6.8508	6.78299	6.88737		-0.417436
1621447	13	Core	7.15999	7.08072	6.94744	6.91683	7.18385	7.20686		0.0397972
1621722	13	Core	8.20452	7.96963	7.99641	7.42025	7.63158	7.24983		-0.622965
2167851	13	Core	7.73316	7.1924	7.62112	7.59849	7.57432	7.37154		-0.000776502
2200460	13	Core	5.39604	5.22169	5.92719	5.10165	5.81027	5.89951		0.0888362
2269884	13	Core	7.73316	7.54778	7.34756	7.07944	7.16181	6.90284		-0.494806
2441953	13	Core	7.51471	7.49793	7.39496	7.28511	7.23752	7.14317		-0.247267
2413097	15	Core	8.00209	8.04595	7.60105	6.96964	7.33923	7.13665		-0.734523			yes				IPR001128 IPR017972	Cytochrome_P450 Cytochrome_P450,_conserved_site	KOG0157	Cytochrome_P450_CYP4/CYP19/CYP26_subfamilies	Lipid_transport_and_metabolism Secondary_metabolites_biosynthesis,_transport_and_catabolism	METABOLISM	1.14.14.1	Unspecific_monooxygenase	Tryptophan_metabolism Fatty_acid_metabolism gamma-Hexachlorocyclohexane_degradation	Amino_Acid_Metabolism Lipid_Metabolism Biodegradation_of_Xenobiotics	METABOLIC	12251 4283 3721 2888 23642	heme_binding electron_transport iron_ion_binding monooxygenase_activity unspecific_monooxygenase_activity	molecular_function biological_process	GO:0020037 GO:0006118 GO:0005506 GO:0004497 GO:0050381
1297444	15	Core	5.76992	6.56242	6.13693	5.52509	5.42244	4.92348		-0.866088							IPR001128 IPR017972	Cytochrome_P450 Cytochrome_P450,_conserved_site	KOG0157	Cytochrome_P450_CYP4/CYP19/CYP26_subfamilies	Lipid_transport_and_metabolism Secondary_metabolites_biosynthesis,_transport_and_catabolism	METABOLISM	1.14.14.1	Unspecific_monooxygenase	Tryptophan_metabolism Fatty_acid_metabolism gamma-Hexachlorocyclohexane_degradation	Amino_Acid_Metabolism Lipid_Metabolism Biodegradation_of_Xenobiotics	METABOLIC	12251 4283 3721 2888 23642	heme_binding electron_transport iron_ion_binding monooxygenase_activity unspecific_monooxygenase_activity	molecular_function biological_process	GO:0020037 GO:0006118 GO:0005506 GO:0004497 GO:0050381
2413107	15	Core	3.61016	3.57223	4.22366	3.037	2.43538	3.64196		-0.763904							IPR001128 IPR017972	Cytochrome_P450 Cytochrome_P450,_conserved_site	KOG0157	Cytochrome_P450_CYP4/CYP19/CYP26_subfamilies	Lipid_transport_and_metabolism Secondary_metabolites_biosynthesis,_transport_and_catabolism	METABOLISM	1.14.14.1	Unspecific_monooxygenase	Tryptophan_metabolism Fatty_acid_metabolism gamma-Hexachlorocyclohexane_degradation	Amino_Acid_Metabolism Lipid_Metabolism Biodegradation_of_Xenobiotics	METABOLIC	12251 4283 3721 2888 23642	heme_binding electron_transport iron_ion_binding monooxygenase_activity unspecific_monooxygenase_activity	molecular_function biological_process	GO:0020037 GO:0006118 GO:0005506 GO:0004497 GO:0050381
2459387	15	Core	2.24402	3.67834	2.96369	1.48643	4.13208	3.11365		-0.0512959							IPR001128 IPR017972	Cytochrome_P450 Cytochrome_P450,_conserved_site	KOG0157	Cytochrome_P450_CYP4/CYP19/CYP26_subfamilies	Lipid_transport_and_metabolism Secondary_metabolites_biosynthesis,_transport_and_catabolism	METABOLISM	1.14.14.1	Unspecific_monooxygenase	Tryptophan_metabolism Fatty_acid_metabolism gamma-Hexachlorocyclohexane_degradation	Amino_Acid_Metabolism Lipid_Metabolism Biodegradation_of_Xenobiotics	METABOLIC	12251 4283 3721 2888 23642	heme_binding electron_transport iron_ion_binding monooxygenase_activity unspecific_monooxygenase_activity	molecular_function biological_process	GO:0020037 GO:0006118 GO:0005506 GO:0004497 GO:0050381
2179150	18	Core	7.41293	8.036	7.82527	7.76311	7.9014	7.86557		0.0852934							IPR027417	P-loop_containing_nucleoside_triphosphate_hydrolase					3.6.4.-	Acting_on_acid_anhydrides;_involved_in_cellular_and
2205807	18	Core	5.73661	5.64459	6.24437	6.32707	6.42416	6.07359		0.399753							IPR027417	P-loop_containing_nucleoside_triphosphate_hydrolase	KOG1802	RNA_helicase_nonsense_mRNA_reducing_factor_(pNORF1)	RNA_processing_and_modification	INFORMATION_STORAGE_AND_PROCESSING	3.6.4.-	Acting_on_acid_anhydrides;_involved_in_cellular_and
2393112	18	Core	8.11011	8.29562	8.26872	8.24664	8.51511	8.34753		0.144942							IPR014001 IPR027417	Helicase_superfamily_1/2,_ATP-binding_domain P-loop_containing_nucleoside_triphosphate_hydrolase	KOG1802	RNA_helicase_nonsense_mRNA_reducing_factor_(pNORF1)	RNA_processing_and_modification	INFORMATION_STORAGE_AND_PROCESSING	3.6.4.-	Acting_on_acid_anhydrides;_involved_in_cellular_and
2488390	18	Core	8.29312	8.40786	8.07128	8.26365	8.3832	8.49257		0.12239							IPR027417	P-loop_containing_nucleoside_triphosphate_hydrolase	KOG1802	RNA_helicase_nonsense_mRNA_reducing_factor_(pNORF1)	RNA_processing_and_modification	INFORMATION_STORAGE_AND_PROCESSING	3.6.4.-	Acting_on_acid_anhydrides;_involved_in_cellular_and
2173102	19	Core	9.54291	9.66002	9.63549	9.21175	9.14864	9.27871		-0.399776							IPR001128 IPR017972	Cytochrome_P450 Cytochrome_P450,_conserved_site	KOG0157	Cytochrome_P450_CYP4/CYP19/CYP26_subfamilies	Lipid_transport_and_metabolism Secondary_metabolites_biosynthesis,_transport_and_catabolism	METABOLISM	1.14.14.1	Unspecific_monooxygenase	Tryptophan_metabolism Fatty_acid_metabolism gamma-Hexachlorocyclohexane_degradation	Amino_Acid_Metabolism Lipid_Metabolism Biodegradation_of_Xenobiotics	METABOLIC	12251 4283 3721 2888 23642	heme_binding electron_transport iron_ion_binding monooxygenase_activity unspecific_monooxygenase_activity	molecular_function biological_process	GO:0020037 GO:0006118 GO:0005506 GO:0004497 GO:0050381
2174062	19	Core	9.68068	9.67451	9.61812	10.0133	10.0472	10.0456		0.377605							IPR001128 IPR017972	Cytochrome_P450 Cytochrome_P450,_conserved_site	KOG0157	Cytochrome_P450_CYP4/CYP19/CYP26_subfamilies	Lipid_transport_and_metabolism Secondary_metabolites_biosynthesis,_transport_and_catabolism	METABOLISM	1.14.14.1	Unspecific_monooxygenase	Tryptophan_metabolism Fatty_acid_metabolism gamma-Hexachlorocyclohexane_degradation	Amino_Acid_Metabolism Lipid_Metabolism Biodegradation_of_Xenobiotics	METABOLIC	12251 4283 3721 2888 23642	heme_binding electron_transport iron_ion_binding monooxygenase_activity unspecific_monooxygenase_activity	molecular_function biological_process	GO:0020037 GO:0006118 GO:0005506 GO:0004497 GO:0050381
2367990	19	Core	7.5725	7.6228	7.5704	7.42782	7.45251	7.10357		-0.260601							IPR001128 IPR018247 IPR017972	Cytochrome_P450 EF-Hand_1,_calcium-binding_site Cytochrome_P450,_conserved_site	KOG0157	Cytochrome_P450_CYP4/CYP19/CYP26_subfamilies	Lipid_transport_and_metabolism Secondary_metabolites_biosynthesis,_transport_and_catabolism	METABOLISM	1.14.14.1	Unspecific_monooxygenase	Tryptophan_metabolism Fatty_acid_metabolism gamma-Hexachlorocyclohexane_degradation	Amino_Acid_Metabolism Lipid_Metabolism Biodegradation_of_Xenobiotics	METABOLIC	12251 4283 3721 2888 23642	heme_binding electron_transport iron_ion_binding monooxygenase_activity unspecific_monooxygenase_activity	molecular_function biological_process	GO:0020037 GO:0006118 GO:0005506 GO:0004497 GO:0050381
2373773	19	Core	8.1166	8.24039	8.16997	7.61847	7.69435	7.73341		-0.493577							IPR001128 IPR017972	Cytochrome_P450 Cytochrome_P450,_conserved_site	KOG0157	Cytochrome_P450_CYP4/CYP19/CYP26_subfamilies	Lipid_transport_and_metabolism Secondary_metabolites_biosynthesis,_transport_and_catabolism	METABOLISM	1.14.14.1	Unspecific_monooxygenase	Tryptophan_metabolism Fatty_acid_metabolism gamma-Hexachlorocyclohexane_degradation	Amino_Acid_Metabolism Lipid_Metabolism Biodegradation_of_Xenobiotics	METABOLIC	12251 4283 3721 2888 23642	heme_binding electron_transport iron_ion_binding monooxygenase_activity unspecific_monooxygenase_activity	molecular_function biological_process	GO:0020037 GO:0006118 GO:0005506 GO:0004497 GO:0050381
2373803	19	Core	5.26196	5.03456	5.38567	5.55305	5.56362	6.17898		0.537818							IPR001128 IPR017972	Cytochrome_P450 Cytochrome_P450,_conserved_site	KOG0157	Cytochrome_P450_CYP4/CYP19/CYP26_subfamilies	Lipid_transport_and_metabolism Secondary_metabolites_biosynthesis,_transport_and_catabolism	METABOLISM	1.14.14.1	Unspecific_monooxygenase	Tryptophan_metabolism Fatty_acid_metabolism gamma-Hexachlorocyclohexane_degradation	Amino_Acid_Metabolism Lipid_Metabolism Biodegradation_of_Xenobiotics	METABOLIC	12251 4283 3721 2888 23642	heme_binding electron_transport iron_ion_binding monooxygenase_activity unspecific_monooxygenase_activity	molecular_function biological_process	GO:0020037 GO:0006118 GO:0005506 GO:0004497 GO:0050381
2387701	19	Core	5.4381	5.64459	5.60313	6.42108	6.24705	6.30073		0.761015							IPR001128 IPR018247 IPR017972	Cytochrome_P450 EF-Hand_1,_calcium-binding_site Cytochrome_P450,_conserved_site	KOG0157	Cytochrome_P450_CYP4/CYP19/CYP26_subfamilies	Lipid_transport_and_metabolism Secondary_metabolites_biosynthesis,_transport_and_catabolism	METABOLISM	1.14.14.1	Unspecific_monooxygenase	Tryptophan_metabolism Fatty_acid_metabolism gamma-Hexachlorocyclohexane_degradation	Amino_Acid_Metabolism Lipid_Metabolism Biodegradation_of_Xenobiotics	METABOLIC	12251 4283 3721 2888 23642	heme_binding electron_transport iron_ion_binding monooxygenase_activity unspecific_monooxygenase_activity	molecular_function biological_process	GO:0020037 GO:0006118 GO:0005506 GO:0004497 GO:0050381
2522896	19	Core	6.89897	7.18341	7.11253	6.87315	7.30947	7.30907		0.0989228							IPR001128	Cytochrome_P450	KOG0157	Cytochrome_P450_CYP4/CYP19/CYP26_subfamilies	Lipid_transport_and_metabolism Secondary_metabolites_biosynthesis,_transport_and_catabolism	METABOLISM	1.14.14.1	Unspecific_monooxygenase	Tryptophan_metabolism Fatty_acid_metabolism gamma-Hexachlorocyclohexane_degradation	Amino_Acid_Metabolism Lipid_Metabolism Biodegradation_of_Xenobiotics	METABOLIC	12251 4283 3721 2888 23642	heme_binding electron_transport iron_ion_binding monooxygenase_activity unspecific_monooxygenase_activity	molecular_function biological_process	GO:0020037 GO:0006118 GO:0005506 GO:0004497 GO:0050381
2367230	20	Core	7.8546	8.15106	7.85099	8.50816	8.61583	8.64059		0.635977							IPR000719 IPR011009	Protein_kinase_domain Protein_kinase-like_domain										4602 3736 3043	protein_amino_acid_phosphorylation ATP_binding protein_kinase_activity	biological_process molecular_function	GO:0006468 GO:0005524 GO:0004672
2529981	20	Core	11.5421	11.5286	11.5125	10.7014	10.5423	10.6862		-0.884418							IPR000719 IPR011009	Protein_kinase_domain Protein_kinase-like_domain										4602 3736 3043	protein_amino_acid_phosphorylation ATP_binding protein_kinase_activity	biological_process molecular_function	GO:0006468 GO:0005524 GO:0004672
896360	20	Core	9.60654	9.62229	9.62061	9.55883	9.36425	9.43048		-0.165293							IPR011009	Protein_kinase-like_domain
896386	20	Core	8.45039	8.52982	8.63731	8.46468	8.6479	8.62902		0.0413602							IPR000719 IPR011009	Protein_kinase_domain Protein_kinase-like_domain	KOG0575	Polo-like_serine/threonine_protein_kinase	Cell_cycle_control,_cell_division,_chromosome_partitioning	METABOLISM						4602 3736 3043	protein_amino_acid_phosphorylation ATP_binding protein_kinase_activity	biological_process molecular_function	GO:0006468 GO:0005524 GO:0004672
899602	20	Core	9.78214	9.63058	9.62559	9.9543	9.80919	9.95201		0.225734							IPR011009	Protein_kinase-like_domain
899625	20	Core	8.81603	8.80923	9.02782	8.81566	8.83363	8.85255		-0.0504146							IPR000719 IPR011009	Protein_kinase_domain Protein_kinase-like_domain										4602 3736 3043	protein_amino_acid_phosphorylation ATP_binding protein_kinase_activity	biological_process molecular_function	GO:0006468 GO:0005524 GO:0004672
2155510	20	Core	7.41293	7.03151	7.15446	7.19039	7.28927	7.42608		0.102281							IPR011009	Protein_kinase-like_domain
2374621	20	Core	9.10423	9.12993	9.26956	8.78946	8.49321	8.73218		-0.496292							IPR000719 IPR011009	Protein_kinase_domain Protein_kinase-like_domain										4602 3736 3043	protein_amino_acid_phosphorylation ATP_binding protein_kinase_activity	biological_process molecular_function	GO:0006468 GO:0005524 GO:0004672
2529998	20	Core	6.31252	6.66923	6.13693	6.87315	6.66258	6.73154		0.38286							IPR000719 IPR011009	Protein_kinase_domain Protein_kinase-like_domain										4602 3736 3043	protein_amino_acid_phosphorylation ATP_binding protein_kinase_activity	biological_process molecular_function	GO:0006468 GO:0005524 GO:0004672
2532928	20	Core	9.4276	9.47547	9.60558	9.61627	9.43028	9.65029		0.0627306							IPR011009	Protein_kinase-like_domain
2548104	20	Core	8.41397	8.58543	8.40232	8.82429	8.49761	8.61265		0.177612							IPR011009	Protein_kinase-like_domain
2576181	20	Core	8.70844	8.68107	8.76007	9.01223	8.97938	8.9581		0.266709							IPR000719 IPR011009	Protein_kinase_domain Protein_kinase-like_domain	KOG0595	Serine/threonine-protein_kinase_involved_in_autophagy	Posttranslational_modification,_protein_turnover,_chaperones Signal_transduction_mechanisms Intracellular_trafficking,_secretion,_and_vesicular_transport	CELLULAR_PROCESSES_AND_SIGNALING						4602 3736 3043	protein_amino_acid_phosphorylation ATP_binding protein_kinase_activity	biological_process molecular_function	GO:0006468 GO:0005524 GO:0004672
2161732	23	Disp	4.54985	3.86969	3.72706	4.24941	4.99383	4.42056		0.505735
2432976	23	Disp	3.7503	3.45768	3.72706	3.6682	1.68011	3.00319		-0.861179
2487286	24	Core	10.346	10.4918	10.4631	10.0469	9.87672	10.1061		-0.423726							IPR014016 IPR014017 IPR000048 IPR027417	UvrD-like_Helicase,_ATP-binding_domain DNA_helicase,_UvrD-like,_C-terminal IQ_motif,_EF-hand_binding_site P-loop_containing_nucleoside_triphosphate_hydrolase
2373322	24	Core	11.3564	11.4573	11.4646	10.9987	10.9061	11.0492		-0.441436							IPR014016 IPR014017 IPR027417	UvrD-like_Helicase,_ATP-binding_domain DNA_helicase,_UvrD-like,_C-terminal P-loop_containing_nucleoside_triphosphate_hydrolase
1864734	24	Core	9.33602	9.4476	9.5647	8.88604	8.8544	9.05819		-0.516567							IPR014016 IPR014017 IPR000048 IPR027417	UvrD-like_Helicase,_ATP-binding_domain DNA_helicase,_UvrD-like,_C-terminal IQ_motif,_EF-hand_binding_site P-loop_containing_nucleoside_triphosphate_hydrolase
1542329	24	Core	10.3293	10.6004	10.6321	10.228	9.85112	10.296		-0.395605							IPR014016 IPR014017 IPR027417	UvrD-like_Helicase,_ATP-binding_domain DNA_helicase,_UvrD-like,_C-terminal P-loop_containing_nucleoside_triphosphate_hydrolase
2520971	24	Core	10.6566	10.8536	10.7655	10.7452	10.6902	10.8636		0.00777399							IPR014016 IPR014017 IPR027417	UvrD-like_Helicase,_ATP-binding_domain DNA_helicase,_UvrD-like,_C-terminal P-loop_containing_nucleoside_triphosphate_hydrolase
896716	25	Core	8.61985	8.6091	8.4977	9.5345	9.45541	9.51216		0.925138							IPR001128 IPR017972	Cytochrome_P450 Cytochrome_P450,_conserved_site	KOG0158	Cytochrome_P450_CYP3/CYP5/CYP6/CYP9_subfamilies	Secondary_metabolites_biosynthesis,_transport_and_catabolism	METABOLISM	1.14.13.-	With_NADH_or_NADPH_as_one_donor,_and_incorporation_of_one_atom	Methane_metabolism Phenylalanine_metabolism Ubiquinone_biosynthesis Alkaloid_biosynthesis_I Styrene_degradation Tryptophan_metabolism Androgen_and_estrogen_metabolism Sterol_biosynthesis 1,4-Dichlorobenzene_degradation Tyrosine_metabolism Bile_acid_biosynthesis Flavonoids,_stilbene_and_lignin_biosynthesis Histidine_metabolism gamma-Hexachlorocyclohexane_degradation	Energy_Metabolism Amino_Acid_Metabolism Metabolism_of_Cofactors_and_Vitamins Biosynthesis_of_Secondary_Metabolites Biodegradation_of_Xenobiotics Lipid_Metabolism	METABOLIC	12251 4283 3721 2888 19196 19184 11397 10963 10962 10961 10960 10959 10958 10957 10956 10955 10954 10953 10952 10950 10949 10948 10947 10946 10945 10944 10943 10942 10941 10940 10939 10938 10937 10936 10781 6319	heme_binding electron_transport iron_ion_binding monooxygenase_activity 6-hydroxynicotinate_3-monooxygenase_activity 2-octaprenyl-3-methyl-6-methoxy-1,4-benzoquinol_hydroxylase limonene_monooxygenase_activity toluene_3-monooxygenase_activity phenanthrene_3,4-monooxygenase_activity 2-oxo-delta3-4,5,5-trimethylcyclopentenylacetyl-CoA_1,2-monooxygenase_activity 2-hydroxy-phenylacetate_hydroxylase_ac…	molecular_function biological_process	GO:0020037 GO:0006118 GO:0005506 GO:0004497 GO:0043731 GO:0043719 GO:0019113 GO:0018657 GO:0018656 GO:0018655 GO:0018654 GO:0018653 GO:0018652 GO:0018651 GO:0018650 GO:0018649 GO:0018648 GO:0018647 GO:0018646 GO:0018644 GO:0018643 GO:0018642 GO:0018641 GO:0018640 GO:0018639 GO:0018638 GO:0018637 GO:0018636 GO:0018635 GO:0018634 GO:0018633 GO:0018632 GO:0018631 GO:0018630 GO:0018471 GO:0008688
1167984	25	Core	9.67409	9.73878	9.79642	9.68736	9.96846	9.70203		0.0495233							IPR001128 IPR017972	Cytochrome_P450 Cytochrome_P450,_conserved_site	KOG0158	Cytochrome_P450_CYP3/CYP5/CYP6/CYP9_subfamilies	Secondary_metabolites_biosynthesis,_transport_and_catabolism	METABOLISM	1.14.13.-	With_NADH_or_NADPH_as_one_donor,_and_incorporation_of_one_atom	Methane_metabolism Phenylalanine_metabolism Ubiquinone_biosynthesis Alkaloid_biosynthesis_I Styrene_degradation Tryptophan_metabolism Androgen_and_estrogen_metabolism Sterol_biosynthesis 1,4-Dichlorobenzene_degradation Tyrosine_metabolism Bile_acid_biosynthesis Flavonoids,_stilbene_and_lignin_biosynthesis Histidine_metabolism gamma-Hexachlorocyclohexane_degradation	Energy_Metabolism Amino_Acid_Metabolism Metabolism_of_Cofactors_and_Vitamins Biosynthesis_of_Secondary_Metabolites Biodegradation_of_Xenobiotics Lipid_Metabolism	METABOLIC	12251 4283 3721 2888 19196 19184 11397 10963 10962 10961 10960 10959 10958 10957 10956 10955 10954 10953 10952 10950 10949 10948 10947 10946 10945 10944 10943 10942 10941 10940 10939 10938 10937 10936 10781 6319	heme_binding electron_transport iron_ion_binding monooxygenase_activity 6-hydroxynicotinate_3-monooxygenase_activity 2-octaprenyl-3-methyl-6-methoxy-1,4-benzoquinol_hydroxylase limonene_monooxygenase_activity toluene_3-monooxygenase_activity phenanthrene_3,4-monooxygenase_activity 2-oxo-delta3-4,5,5-trimethylcyclopentenylacetyl-CoA_1,2-monooxygenase_activity 2-hydroxy-phenylacetate_hydroxylase_ac…	molecular_function biological_process	GO:0020037 GO:0006118 GO:0005506 GO:0004497 GO:0043731 GO:0043719 GO:0019113 GO:0018657 GO:0018656 GO:0018655 GO:0018654 GO:0018653 GO:0018652 GO:0018651 GO:0018650 GO:0018649 GO:0018648 GO:0018647 GO:0018646 GO:0018644 GO:0018643 GO:0018642 GO:0018641 GO:0018640 GO:0018639 GO:0018638 GO:0018637 GO:0018636 GO:0018635 GO:0018634 GO:0018633 GO:0018632 GO:0018631 GO:0018630 GO:0018471 GO:0008688
2167174	25	Core	6.86853	6.90607	6.50423	6.70891	6.66258	6.73154		-0.0586049							IPR001128 IPR017972	Cytochrome_P450 Cytochrome_P450,_conserved_site	KOG0158	Cytochrome_P450_CYP3/CYP5/CYP6/CYP9_subfamilies	Secondary_metabolites_biosynthesis,_transport_and_catabolism	METABOLISM	1.14.13.-	With_NADH_or_NADPH_as_one_donor,_and_incorporation_of_one_atom	Methane_metabolism Phenylalanine_metabolism Ubiquinone_biosynthesis Alkaloid_biosynthesis_I Styrene_degradation Tryptophan_metabolism Androgen_and_estrogen_metabolism Sterol_biosynthesis 1,4-Dichlorobenzene_degradation Tyrosine_metabolism Bile_acid_biosynthesis Flavonoids,_stilbene_and_lignin_biosynthesis Histidine_metabolism gamma-Hexachlorocyclohexane_degradation	Energy_Metabolism Amino_Acid_Metabolism Metabolism_of_Cofactors_and_Vitamins Biosynthesis_of_Secondary_Metabolites Biodegradation_of_Xenobiotics Lipid_Metabolism	METABOLIC	12251 4283 3721 2888 19196 19184 11397 10963 10962 10961 10960 10959 10958 10957 10956 10955 10954 10953 10952 10950 10949 10948 10947 10946 10945 10944 10943 10942 10941 10940 10939 10938 10937 10936 10781 6319	heme_binding electron_transport iron_ion_binding monooxygenase_activity 6-hydroxynicotinate_3-monooxygenase_activity 2-octaprenyl-3-methyl-6-methoxy-1,4-benzoquinol_hydroxylase limonene_monooxygenase_activity toluene_3-monooxygenase_activity phenanthrene_3,4-monooxygenase_activity 2-oxo-delta3-4,5,5-trimethylcyclopentenylacetyl-CoA_1,2-monooxygenase_activity 2-hydroxy-phenylacetate_hydroxylase_ac…	molecular_function biological_process	GO:0020037 GO:0006118 GO:0005506 GO:0004497 GO:0043731 GO:0043719 GO:0019113 GO:0018657 GO:0018656 GO:0018655 GO:0018654 GO:0018653 GO:0018652 GO:0018651 GO:0018650 GO:0018649 GO:0018648 GO:0018647 GO:0018646 GO:0018644 GO:0018643 GO:0018642 GO:0018641 GO:0018640 GO:0018639 GO:0018638 GO:0018637 GO:0018636 GO:0018635 GO:0018634 GO:0018633 GO:0018632 GO:0018631 GO:0018630 GO:0018471 GO:0008688
2367226	25	Core	6.5029	5.92884	5.89457	6.3591	6.32846	6.53712		0.299453							IPR001128	Cytochrome_P450	KOG0158	Cytochrome_P450_CYP3/CYP5/CYP6/CYP9_subfamilies	Secondary_metabolites_biosynthesis,_transport_and_catabolism	METABOLISM	1.14.13.-	With_NADH_or_NADPH_as_one_donor,_and_incorporation_of_one_atom	Methane_metabolism Phenylalanine_metabolism Ubiquinone_biosynthesis Alkaloid_biosynthesis_I Styrene_degradation Tryptophan_metabolism Androgen_and_estrogen_metabolism Sterol_biosynthesis 1,4-Dichlorobenzene_degradation Tyrosine_metabolism Bile_acid_biosynthesis Flavonoids,_stilbene_and_lignin_biosynthesis Histidine_metabolism gamma-Hexachlorocyclohexane_degradation	Energy_Metabolism Amino_Acid_Metabolism Metabolism_of_Cofactors_and_Vitamins Biosynthesis_of_Secondary_Metabolites Biodegradation_of_Xenobiotics Lipid_Metabolism	METABOLIC	12251 4283 3721 2888 19196 19184 11397 10963 10962 10961 10960 10959 10958 10957 10956 10955 10954 10953 10952 10950 10949 10948 10947 10946 10945 10944 10943 10942 10941 10940 10939 10938 10937 10936 10781 6319	heme_binding electron_transport iron_ion_binding monooxygenase_activity 6-hydroxynicotinate_3-monooxygenase_activity 2-octaprenyl-3-methyl-6-methoxy-1,4-benzoquinol_hydroxylase limonene_monooxygenase_activity toluene_3-monooxygenase_activity phenanthrene_3,4-monooxygenase_activity 2-oxo-delta3-4,5,5-trimethylcyclopentenylacetyl-CoA_1,2-monooxygenase_activity 2-hydroxy-phenylacetate_hydroxylase_ac…	molecular_function biological_process	GO:0020037 GO:0006118 GO:0005506 GO:0004497 GO:0043731 GO:0043719 GO:0019113 GO:0018657 GO:0018656 GO:0018655 GO:0018654 GO:0018653 GO:0018652 GO:0018651 GO:0018650 GO:0018649 GO:0018648 GO:0018647 GO:0018646 GO:0018644 GO:0018643 GO:0018642 GO:0018641 GO:0018640 GO:0018639 GO:0018638 GO:0018637 GO:0018636 GO:0018635 GO:0018634 GO:0018633 GO:0018632 GO:0018631 GO:0018630 GO:0018471 GO:0008688
2488301	25	Core	3.99536	2.21148	3.57069	4.55609	3.44895	3.40185		0.543121							IPR001128	Cytochrome_P450	KOG0157	Cytochrome_P450_CYP4/CYP19/CYP26_subfamilies	Lipid_transport_and_metabolism Secondary_metabolites_biosynthesis,_transport_and_catabolism	METABOLISM						12251 4283 3721 2888	heme_binding electron_transport iron_ion_binding monooxygenase_activity	molecular_function biological_process	GO:0020037 GO:0006118 GO:0005506 GO:0004497
2530998	27	Core	9.87884	10.075	9.98637	9.37725	9.25917	9.48801		-0.605265							IPR008803 IPR002035 IPR027417	RHD3/Sey1 von_Willebrand_factor,_type_A P-loop_containing_nucleoside_triphosphate_hydrolase
2432753	27	Core	9.17123	9.30165	9.34995	8.56761	8.49321	8.67478		-0.695742							IPR008803 IPR002035 IPR027417	RHD3/Sey1 von_Willebrand_factor,_type_A P-loop_containing_nucleoside_triphosphate_hydrolase
788468	27	Core	9.10096	9.29124	9.20785	8.39688	8.30491	8.55509		-0.781057							IPR008803 IPR027417	RHD3/Sey1 P-loop_containing_nucleoside_triphosphate_hydrolase
2170223	27	Core	10.0765	10.3605	10.3801	9.55711	9.20631	9.63879		-0.804983							IPR008803 IPR002035 IPR027417	RHD3/Sey1 von_Willebrand_factor,_type_A P-loop_containing_nucleoside_triphosphate_hydrolase
789522	27	Core	8.2106	8.40012	8.17677	7.96388	8.06473	8.08142		-0.225819							IPR002035	von_Willebrand_factor,_type_A
2166094	27	Core	10.5468	10.8097	10.6309	10.2749	9.8338	10.3163		-0.520789							IPR008803 IPR002035 IPR027417	RHD3/Sey1 von_Willebrand_factor,_type_A P-loop_containing_nucleoside_triphosphate_hydrolase
2170154	27	Core	9.1429	9.3243	9.29477	8.85549	8.53239	8.96733		-0.468921							IPR008803 IPR027417 IPR002035	RHD3/Sey1 P-loop_containing_nucleoside_triphosphate_hydrolase von_Willebrand_factor,_type_A
321117	29	Core	8.88608	8.80338	8.85636	8.2076	8.25373	8.32475		-0.586584			yes				IPR002893 IPR027974	Zinc_finger,_MYND-type Domain_of_unknown_function_DUF4470										5939	zinc_ion_binding	molecular_function	GO:0008270
320340	29	Core	9.34433	9.41727	9.39728	8.7747	8.55371	8.78321		-0.682423							IPR002893 IPR027974	Zinc_finger,_MYND-type Domain_of_unknown_function_DUF4470										5939	zinc_ion_binding	molecular_function	GO:0008270
1391097	29	Core	8.59218	8.54041	8.57692	8.35779	8.27955	8.48489		-0.195761							IPR002893 IPR027974	Zinc_finger,_MYND-type Domain_of_unknown_function_DUF4470										5939	zinc_ion_binding	molecular_function	GO:0008270
2174355	29	Core	7.32599	7.55476	7.34756	7.61184	7.61545	7.85368		0.284219			yes				IPR002893 IPR027974	Zinc_finger,_MYND-type Domain_of_unknown_function_DUF4470										5939	zinc_ion_binding	molecular_function	GO:0008270
2199153	29	Core	8.09046	8.11844	8.07128	7.57823	7.10518	7.80923		-0.595845							IPR027974	Domain_of_unknown_function_DUF4470
2531787	29	Core	8.73399	8.53689	8.41962	8.18097	7.92777	8.16075		-0.473669							IPR002893 IPR027974	Zinc_finger,_MYND-type Domain_of_unknown_function_DUF4470										5939	zinc_ion_binding	molecular_function	GO:0008270
2534946	29	Core	8.58752	8.56828	8.63731	8.66049	8.34459	8.67928		-0.0362506							IPR002893 IPR027974	Zinc_finger,_MYND-type Domain_of_unknown_function_DUF4470										5939	zinc_ion_binding	molecular_function	GO:0008270
2449545	30	Core	9.56443	9.77062	9.74931	9.12128	8.83014	9.29199		-0.61365							IPR022099 IPR022105 IPR014001 IPR027417	Protein_of_unknown_function_DUF3638 Protein_of_unknown_function_DUF3645 Helicase_superfamily_1/2,_ATP-binding_domain P-loop_containing_nucleoside_triphosphate_hydrolase
2385567	30	Core	10.0205	10.2701	10.254	9.73084	9.45314	9.85596		-0.501553							IPR022099 IPR022105	Protein_of_unknown_function_DUF3638 Protein_of_unknown_function_DUF3645
2439801	30	Core	9.65192	10.075	9.91702	9.36941	9.1031	9.53343		-0.546006							IPR022099 IPR022105	Protein_of_unknown_function_DUF3638 Protein_of_unknown_function_DUF3645
2449654	30	Core	9.99962	10.3505	10.2231	10.3234	10.0814	10.2566		0.0293709							IPR022099 IPR022105 IPR014001 IPR027417	Protein_of_unknown_function_DUF3638 Protein_of_unknown_function_DUF3645 Helicase_superfamily_1/2,_ATP-binding_domain P-loop_containing_nucleoside_triphosphate_hydrolase
2530851	30	Core	9.72595	9.9561	10.0414	10.1443	9.8233	10.2239		0.156021							IPR022099 IPR022105 IPR027417	Protein_of_unknown_function_DUF3638 Protein_of_unknown_function_DUF3645 P-loop_containing_nucleoside_triphosphate_hydrolase
2507364	31	Core	9.44832	9.78553	9.6864	9.21394	9.01363	9.13058		-0.520703
2453804	31	Core	3.61016	2.68869	0	3.037	4.03841	3.40185		1.3928
2512719	31	Core	3.28096	4.11618	4.59239	3.32334	2.10661	3.56628		-0.997769
2398392	33	Disp	3.28096	3.19706	3.72706	3.56215	3.44895	3.9103		0.238771
2311929	34	Core	11.7204	11.7947	11.7256	11.7184	11.4125	11.7126		-0.132416	Myosin_motor-GT2						IPR001609 IPR001199 IPR014876 IPR027417 IPR029044	Myosin_head,_motor_domain Cytochrome_b5-like_heme/steroid_binding_domain DEK,_C-terminal P-loop_containing_nucleoside_triphosphate_hydrolase Nucleotide-diphospho-sugar_transferases	KOG2571	Chitin_synthase/hyaluronan_synthase_(glycosyltransferases)	Cell_wall/membrane/envelope_biogenesis	CELLULAR_PROCESSES_AND_SIGNALING	2.4.1.16	Chitin_synthase	Aminosugars_metabolism	Metabolism_of_Complex_Carbohydrates	METABOLIC	21336 12251 9681 3736 2241 2540	transition_metal_ion_binding heme_binding myosin_complex ATP_binding motor_activity chitin_synthase_activity	molecular_function cellular_component	GO:0046914 GO:0020037 GO:0016459 GO:0005524 GO:0003774 GO:0004100
2318501	35	Core	10.0699	9.96399	10.0962	9.58953	9.65006	9.71961		-0.390294
2376867	35	Core	9.18981	9.14389	9.19116	9.06172	8.77313	8.75792		-0.310699							IPR006073 IPR027417	GTP_binding_domain P-loop_containing_nucleoside_triphosphate_hydrolase										3737	GTP_binding	molecular_function	GO:0005525
2372998	37	Core	10.9306	10.9802	10.9857	11.914	11.7789	11.8816		0.892676									KOG1399	Flavin-containing_monooxygenase	Secondary_metabolites_biosynthesis,_transport_and_catabolism	METABOLISM
1528651	37	Core	7.50485	7.46865	7.42953	7.61847	7.68665	7.43674		0.112945									KOG1399	Flavin-containing_monooxygenase	Secondary_metabolites_biosynthesis,_transport_and_catabolism	METABOLISM
2389801	37	Core	9.86542	9.9561	9.85904	10.194	10.1585	10.2084		0.293469									KOG1399	Flavin-containing_monooxygenase	Secondary_metabolites_biosynthesis,_transport_and_catabolism	METABOLISM
2471062	37	Core	6.97237	7.21902	7.08388	7.33426	7.40639	6.75729		0.0742244									KOG1399	Flavin-containing_monooxygenase	Secondary_metabolites_biosynthesis,_transport_and_catabolism	METABOLISM
1718628	38	Core	8.50087	8.54041	8.61746	7.93229	7.64753	7.66249		-0.805473
1339096	38	Core	8.75495	8.68426	8.58716	8.74168	8.69086	8.67253		0.0262319
1479260	38	Core	8.06384	8.20975	8.05661	7.84454	7.99787	7.82555		-0.220747
1480449	38	Core	7.34822	7.20132	7.58069	7.42025	7.19475	7.10357		-0.137225
2199469	38	Core	7.50485	7.18341	7.16816	7.53683	7.702	7.50926		0.297223
2392726	38	Core	8.4959	8.54743	8.47582	8.39302	8.56635	8.58176		0.00732431
1175190	39	Core	7.29199	7.51951	7.33546	7.34229	7.39698	7.34913		-0.0195157							IPR011701 IPR020846	Major_facilitator_superfamily Major_facilitator_superfamily_domain	KOG2615	Permease_of_the_major_facilitator_superfamily	General_function_prediction_only	POORLY_CHARACTERIZED
1177066	39	Core	10.124	10.1415	9.93718	9.538	9.66385	9.77843		-0.407455							IPR011701 IPR020846	Major_facilitator_superfamily Major_facilitator_superfamily_domain	KOG2615	Permease_of_the_major_facilitator_superfamily	General_function_prediction_only	POORLY_CHARACTERIZED
2161284	39	Core	9.52595	9.39215	9.58528	9.30922	9.25397	9.46735		-0.157613							IPR011701 IPR020846	Major_facilitator_superfamily Major_facilitator_superfamily_domain	KOG2615	Permease_of_the_major_facilitator_superfamily	General_function_prediction_only	POORLY_CHARACTERIZED
2161418	39	Core	7.66396	7.71918	7.26065	7.73897	7.702	7.99747		0.264889							IPR011701 IPR020846	Major_facilitator_superfamily Major_facilitator_superfamily_domain	KOG2615	Permease_of_the_major_facilitator_superfamily	General_function_prediction_only	POORLY_CHARACTERIZED
2161517	39	Core	8.73821	8.70638	8.7047	8.48658	8.95716	8.59133		-0.0380728							IPR011701 IPR020846	Major_facilitator_superfamily Major_facilitator_superfamily_domain	KOG2615	Permease_of_the_major_facilitator_superfamily	General_function_prediction_only	POORLY_CHARACTERIZED
2170570	39	Core	6.80566	6.88406	7.14061	6.65833	6.78299	6.97045		-0.139523							IPR011701 IPR020846	Major_facilitator_superfamily Major_facilitator_superfamily_domain	KOG2615	Permease_of_the_major_facilitator_superfamily	General_function_prediction_only	POORLY_CHARACTERIZED
2403965	39	Core	7.22149	7.49067	7.29854	7.59849	7.59092	7.27975		0.152821							IPR011701 IPR020846	Major_facilitator_superfamily Major_facilitator_superfamily_domain	KOG2615	Permease_of_the_major_facilitator_superfamily	General_function_prediction_only	POORLY_CHARACTERIZED
2517114	39	Core	8.58752	8.51199	8.23003	8.27629	8.69086	8.45897		0.0321946							IPR011701 IPR020846	Major_facilitator_superfamily Major_facilitator_superfamily_domain	KOG2615	Permease_of_the_major_facilitator_superfamily	General_function_prediction_only	POORLY_CHARACTERIZED
2517117	39	Core	8.42447	8.44967	8.38481	8.36175	8.43006	8.3016		-0.0551805							IPR011701 IPR020846	Major_facilitator_superfamily Major_facilitator_superfamily_domain	KOG2615	Permease_of_the_major_facilitator_superfamily	General_function_prediction_only	POORLY_CHARACTERIZED
2550654	39	Core	8.14227	8.19641	8.19697	8.21636	8.20606	8.16075		0.0158411							IPR011701 IPR020846	Major_facilitator_superfamily Major_facilitator_superfamily_domain	KOG2615	Permease_of_the_major_facilitator_superfamily	General_function_prediction_only	POORLY_CHARACTERIZED
1378068	40	Core	4.54985	4.95233	4.41977	5.37657	5.49475	5.91484		0.954737							IPR005123 IPR026992	Oxoglutarate/iron-dependent_dioxygenase Non-haem_dioxygenase_N-terminal_domain	KOG0143	Iron/ascorbate_family_oxidoreductases	Secondary_metabolites_biosynthesis,_transport_and_catabolism General_function_prediction_only	METABOLISM POORLY_CHARACTERIZED	1.14.11.15	Gibberellin_3-beta-dioxygenase				9908	gibberellin_3-beta-dioxygenase_activity	molecular_function	GO:0016707
2366069	40	Core	10.9696	11.0129	10.9514	10.6642	10.7977	10.6199		-0.28405							IPR005123 IPR026992	Oxoglutarate/iron-dependent_dioxygenase Non-haem_dioxygenase_N-terminal_domain	KOG0143	Iron/ascorbate_family_oxidoreductases	Secondary_metabolites_biosynthesis,_transport_and_catabolism General_function_prediction_only	METABOLISM POORLY_CHARACTERIZED	1.14.11.15	Gibberellin_3-beta-dioxygenase				9908	gibberellin_3-beta-dioxygenase_activity	molecular_function	GO:0016707
2371373	40	Core	8.44524	8.29562	8.40232	8.80698	8.72132	8.85851		0.414543							IPR005123 IPR026992	Oxoglutarate/iron-dependent_dioxygenase Non-haem_dioxygenase_N-terminal_domain	KOG0143	Iron/ascorbate_family_oxidoreductases	Secondary_metabolites_biosynthesis,_transport_and_catabolism General_function_prediction_only	METABOLISM POORLY_CHARACTERIZED	1.14.11.15	Gibberellin_3-beta-dioxygenase				9908	gibberellin_3-beta-dioxygenase_activity	molecular_function	GO:0016707
2531711	40	Core	5.21435	5.38731	5.60313	5.75909	5.49475	6.21659		0.421885							IPR005123 IPR026992	Oxoglutarate/iron-dependent_dioxygenase Non-haem_dioxygenase_N-terminal_domain	KOG0143	Iron/ascorbate_family_oxidoreductases	Secondary_metabolites_biosynthesis,_transport_and_catabolism General_function_prediction_only	METABOLISM POORLY_CHARACTERIZED	1.14.11.15	Gibberellin_3-beta-dioxygenase				9908	gibberellin_3-beta-dioxygenase_activity	molecular_function	GO:0016707
2375388	41	Core	6.65331	6.79251	7.05466	7.98455	7.86093	7.59269		0.979233							IPR008775	Phytanoyl-CoA_dioxygenase					1.14.11.18	Phytanoyl-CoA_dioxygenase				22608	phytanoyl-CoA_dioxygenase_activity	molecular_function	GO:0048244
788009	41	Core	6.82164	6.86171	6.62843	5.98111	6.06901	6.46602		-0.59855							IPR008775	Phytanoyl-CoA_dioxygenase					1.14.11.18	Phytanoyl-CoA_dioxygenase				22608	phytanoyl-CoA_dioxygenase_activity	molecular_function	GO:0048244
2366390	41	Core	6.72301	6.75662	6.41506	7.3973	6.94663	7.11025		0.51983							IPR008775	Phytanoyl-CoA_dioxygenase
2432825	41	Core	5.30805	4.56663	4.74655	4.10581	4.94304	4.58298		-0.329801							IPR008775	Phytanoyl-CoA_dioxygenase
2480825	41	Core	5.7025	5.84017	5.95908	5.98111	5.69221	5.73644		-0.0306668							IPR008775	Phytanoyl-CoA_dioxygenase
2364627	42	Core	9.08119	9.22274	9.29165	8.62141	8.70617	8.60794		-0.55335							IPR027417	P-loop_containing_nucleoside_triphosphate_hydrolase
2368616	42	Core	9.87693	10.013	10.1069	9.34364	9.25657	9.57264		-0.608003							IPR027417	P-loop_containing_nucleoside_triphosphate_hydrolase
1067616	42	Core	11.7583	11.8249	11.8333	11.1557	10.9486	11.2195		-0.697618							IPR014017 IPR027417	DNA_helicase,_UvrD-like,_C-terminal P-loop_containing_nucleoside_triphosphate_hydrolase
2528653	42	Core	10.9306	11.1379	11.1036	10.4261	10.1061	10.5086		-0.710399							IPR014017 IPR014016 IPR027417	DNA_helicase,_UvrD-like,_C-terminal UvrD-like_Helicase,_ATP-binding_domain P-loop_containing_nucleoside_triphosphate_hydrolase
2412600	42	Core	9.64296	9.80616	9.74245	8.89152	8.57471	8.98014		-0.915068							IPR014016 IPR014017 IPR027417	UvrD-like_Helicase,_ATP-binding_domain DNA_helicase,_UvrD-like,_C-terminal P-loop_containing_nucleoside_triphosphate_hydrolase
385925	42	Core	10.3279	10.4855	10.4865	10.4224	10.1875	10.4657		-0.0747954							IPR014017 IPR014016 IPR027417	DNA_helicase,_UvrD-like,_C-terminal UvrD-like_Helicase,_ATP-binding_domain P-loop_containing_nucleoside_triphosphate_hydrolase
2162997	42	Core	8.19841	8.33672	8.48132	8.1899	8.26927	8.21442		-0.114284							IPR014017 IPR014016 IPR027417	DNA_helicase,_UvrD-like,_C-terminal UvrD-like_Helicase,_ATP-binding_domain P-loop_containing_nucleoside_triphosphate_hydrolase
2368613	42	Core	8.36575	8.83814	8.72339	8.76278	8.57053	8.77273		0.0595855							IPR014017 IPR014016 IPR027417	DNA_helicase,_UvrD-like,_C-terminal UvrD-like_Helicase,_ATP-binding_domain P-loop_containing_nucleoside_triphosphate_hydrolase
2368732	42	Core	8.49091	8.42701	8.62741	8.04486	8.25893	8.26616		-0.325131
2519367	42	Core	7.67279	8.18746	7.94955	7.60518	7.59092	7.7844		-0.276433							IPR014016 IPR027417	UvrD-like_Helicase,_ATP-binding_domain P-loop_containing_nucleoside_triphosphate_hydrolase
1511736	43	Core	9.35809	9.35663	9.44592	8.64433	8.63595	8.93007		-0.650095							IPR001138 IPR007219 IPR017896	Zn(2)-C6_fungal-type_DNA-binding_domain Transcription_factor_domain,_fungi 4Fe-4S_ferredoxin-type,_iron-sulphur_binding_domain										5939 4504 3838 2196 4499 2176	zinc_ion_binding regulation_of_transcription,_DNA-dependent nucleus transcription_factor_activity transcription DNA_binding	molecular_function biological_process cellular_component	GO:0008270 GO:0006355 GO:0005634 GO:0003700 GO:0006350 GO:0003677
2381211	43	Core	8.88987	8.8467	8.81339	8.20319	8.0468	8.18309		-0.705624							IPR007219	Transcription_factor_domain,_fungi										5939 4499 3838 2176	zinc_ion_binding transcription nucleus DNA_binding	molecular_function biological_process cellular_component	GO:0008270 GO:0006350 GO:0005634 GO:0003677
2372863	43	Core	1.80382	3.67834	3.19557	3.037	3.12364	3.48641		0.323105							IPR007219	Transcription_factor_domain,_fungi										5939 4499 3838 2176	zinc_ion_binding transcription nucleus DNA_binding	molecular_function biological_process cellular_component	GO:0008270 GO:0006350 GO:0005634 GO:0003677
2381212	43	Core	4.29908	5.74569	3.99662	4.66257	5.04289	5.01171		0.22526							IPR007219	Transcription_factor_domain,_fungi										5939 4499 3838 2176	zinc_ion_binding transcription nucleus DNA_binding	molecular_function biological_process cellular_component	GO:0008270 GO:0006350 GO:0005634 GO:0003677
2388277	43	Core	8.83976	8.85804	8.81339	9.14214	8.82665	9.20732		0.22164							IPR007219 IPR001138	Transcription_factor_domain,_fungi Zn(2)-C6_fungal-type_DNA-binding_domain										5939 4504 3838 2196 4499 2176	zinc_ion_binding regulation_of_transcription,_DNA-dependent nucleus transcription_factor_activity transcription DNA_binding	molecular_function biological_process cellular_component	GO:0008270 GO:0006355 GO:0005634 GO:0003700 GO:0006350 GO:0003677
2388334	43	Core	8.25833	8.47197	8.46475	8.35382	8.39742	8.36996		-0.024616							IPR007219 IPR001138	Transcription_factor_domain,_fungi Zn(2)-C6_fungal-type_DNA-binding_domain										5939 4504 3838 2196 4499 2176	zinc_ion_binding regulation_of_transcription,_DNA-dependent nucleus transcription_factor_activity transcription DNA_binding	molecular_function biological_process cellular_component	GO:0008270 GO:0006355 GO:0005634 GO:0003700 GO:0006350 GO:0003677
2152993	46	Core	8.54002	8.31632	8.2495	8.74471	9.00127	9.09062		0.576921							IPR011701 IPR020846	Major_facilitator_superfamily Major_facilitator_superfamily_domain	KOG2533	Permease_of_the_major_facilitator_superfamily	Carbohydrate_transport_and_metabolism	METABOLISM
2358828	46	Core	12.0647	11.9889	11.9901	11.0718	11.1277	11.16		-0.894759							IPR011701 IPR020846	Major_facilitator_superfamily Major_facilitator_superfamily_domain	KOG2533	Permease_of_the_major_facilitator_superfamily	Carbohydrate_transport_and_metabolism	METABOLISM
658621	46	Core	10.1448	10.2817	10.1421	9.79224	10.1003	9.95665		-0.239787							IPR011701 IPR020846	Major_facilitator_superfamily Major_facilitator_superfamily_domain	KOG2533	Permease_of_the_major_facilitator_superfamily	Carbohydrate_transport_and_metabolism	METABOLISM
659662	46	Core	9.29369	9.37844	9.33787	9.01223	9.20631	9.09062		-0.233612							IPR011701 IPR020846	Major_facilitator_superfamily Major_facilitator_superfamily_domain	KOG2533	Permease_of_the_major_facilitator_superfamily	Carbohydrate_transport_and_metabolism	METABOLISM
2154992	46	Core	8.47079	8.48665	8.3064	8.18544	8.24851	8.21132		-0.206191							IPR011701 IPR020846	Major_facilitator_superfamily Major_facilitator_superfamily_domain	KOG2533	Permease_of_the_major_facilitator_superfamily	Carbohydrate_transport_and_metabolism	METABOLISM
2200598	47	Core	6.95798	7.09994	7.18174	7.59177	7.6633	7.6442		0.553202							IPR004993	GH3_auxin-responsive_promoter
2367131	47	Core	8.36029	8.51557	8.45919	8.74168	8.79477	8.56969		0.257033							IPR004993	GH3_auxin-responsive_promoter
112034	48	Core	7.09574	7.41594	7.46328	6.68384	6.56518	6.6514		-0.691515							IPR006073 IPR027417	GTP_binding_domain P-loop_containing_nucleoside_triphosphate_hydrolase										3737	GTP_binding	molecular_function	GO:0005525
2375099	48	Core	9.57625	9.37647	9.42894	9.13059	9.26176	9.06851		-0.306936							IPR006073 IPR027417	GTP_binding_domain P-loop_containing_nucleoside_triphosphate_hydrolase										3737	GTP_binding	molecular_function	GO:0005525
2533113	48	Core	10.5964	10.5894	10.592	10.2978	10.3776	10.3743		-0.242694							IPR027417	P-loop_containing_nucleoside_triphosphate_hydrolase
2533121	48	Core	10.7813	10.7433	10.7912	10.4935	10.4913	10.5143		-0.272216							IPR006073 IPR027417	GTP_binding_domain P-loop_containing_nucleoside_triphosphate_hydrolase										3737	GTP_binding	molecular_function	GO:0005525
2533122	48	Core	11.2963	11.3684	11.3278	10.9911	11.099	11.0462		-0.285421							IPR027417	P-loop_containing_nucleoside_triphosphate_hydrolase
2583254	48	Core	10.7176	10.6534	10.6997	10.5239	10.6382	10.6199		-0.0962984							IPR027417	P-loop_containing_nucleoside_triphosphate_hydrolase
2476087	50	Core	12.4254	12.4068	12.383	11.4247	11.5604	11.4996		-0.910171							IPR011701 IPR020846	Major_facilitator_superfamily Major_facilitator_superfamily_domain	KOG2504	Monocarboxylate_transporter	Carbohydrate_transport_and_metabolism	METABOLISM
1627018	50	Core	6.89897	7.07101	6.81428	7.03056	6.97219	7.01383		0.0774385							IPR011701 IPR020846	Major_facilitator_superfamily Major_facilitator_superfamily_domain	KOG2504	Monocarboxylate_transporter	Carbohydrate_transport_and_metabolism	METABOLISM
1627103	50	Core	8.42969	8.21857	8.42534	8.51173	8.59542	8.4138		0.149118							IPR011701 IPR020846	Major_facilitator_superfamily Major_facilitator_superfamily_domain	KOG2504	Monocarboxylate_transporter	Carbohydrate_transport_and_metabolism	METABOLISM
1924136	50	Core	5.73661	5.69603	5.95908	5.68523	6.44256	6.38022		0.372097							IPR011701 IPR020846	Major_facilitator_superfamily Major_facilitator_superfamily_domain	KOG2504	Monocarboxylate_transporter	Carbohydrate_transport_and_metabolism	METABOLISM
2374012	50	Core	6.56115	6.92775	6.24437	6.96964	6.78299	6.83995		0.286437							IPR011701 IPR020846	Major_facilitator_superfamily Major_facilitator_superfamily_domain	KOG2504	Monocarboxylate_transporter	Carbohydrate_transport_and_metabolism	METABOLISM
2391021	50	Core	8.56871	8.24903	8.31258	8.70788	9.0167	8.75366		0.449311							IPR011701 IPR020846	Major_facilitator_superfamily Major_facilitator_superfamily_domain	KOG2504	Monocarboxylate_transporter	Carbohydrate_transport_and_metabolism	METABOLISM
2167262	52	Core	9.52595	9.63881	9.63055	9.77602	9.58529	9.7402		0.102067							IPR015590 IPR016160 IPR029510 IPR016161	Aldehyde_dehydrogenase_domain Aldehyde_dehydrogenase,_cysteine_active_site Aldehyde_dehydrogenase,_glutamic_acid_active_site Aldehyde/histidinol_dehydrogenase	KOG2450	Aldehyde_dehydrogenase	Energy_production_and_conversion	METABOLISM	1.2.1.3	Aldehyde_dehydrogenase_(NAD+)	1,2-Dichloroethane_degradation Tryptophan_metabolism Glycerolipid_metabolism Valine,_leucine_and_isoleucine_degradation Glycolysis_/_Gluconeogenesis Propanoate_metabolism Fatty_acid_metabolism Bile_acid_biosynthesis Arginine_and_proline_metabolism Butanoate_metabolism beta-Alanine_metabolism Pyruvate_metabolism Histidine_metabolism Lysine_degradation Ascorbate_and_aldarate_metabolism	Biodegradation_of_Xenobiotics Amino_Acid_Metabolism Metabolism_of_Complex_Lipids Carbohydrate_Metabolism Lipid_Metabolism Metabolism_of_Other_Amino_Acids	METABOLIC	9710 5830 2473	oxidoreductase_activity metabolic_process aldehyde_dehydrogenase_(NAD)_activity	molecular_function biological_process	GO:0016491 GO:0008152 GO:0004029
2202820	55	Spec	5.00643	4.95233	4.88581	4.38	3.93823	4.2855		-0.746947
2280158	56	Core	9.04082	8.78568	9.0089	9.71546	9.72714	9.70314		0.770113							IPR003439 IPR017871 IPR003593 IPR027417	ABC_transporter-like ABC_transporter,_conserved_site AAA+_ATPase_domain P-loop_containing_nucleoside_triphosphate_hydrolase	KOG0055	Multidrug/pheromone_exporter,_ABC_superfamily	Secondary_metabolites_biosynthesis,_transport_and_catabolism	METABOLISM	3.6.3.44	Xenobiotic-transporting_ATPase				10082 3736 10269 162 6209	ATPase_activity ATP_binding nucleoside-triphosphatase_activity nucleotide_binding xenobiotic-transporting_ATPase_activity	molecular_function	GO:0016887 GO:0005524 GO:0017111 GO:0000166 GO:0008559
1326400	56	Core	10.7037	10.633	10.7021	10.7951	10.6815	10.8113		0.0830262							IPR003439 IPR017871 IPR003593 IPR027417	ABC_transporter-like ABC_transporter,_conserved_site AAA+_ATPase_domain P-loop_containing_nucleoside_triphosphate_hydrolase	KOG0055	Multidrug/pheromone_exporter,_ABC_superfamily	Secondary_metabolites_biosynthesis,_transport_and_catabolism	METABOLISM	3.6.3.44	Xenobiotic-transporting_ATPase				10082 3736 10269 162 6209	ATPase_activity ATP_binding nucleoside-triphosphatase_activity nucleotide_binding xenobiotic-transporting_ATPase_activity	molecular_function	GO:0016887 GO:0005524 GO:0017111 GO:0000166 GO:0008559
1326505	56	Core	11.9121	12.1999	12.1827	11.7572	11.2716	11.817		-0.482938							IPR003439 IPR011527 IPR027417	ABC_transporter-like ABC_transporter_type_1,_transmembrane_domain P-loop_containing_nucleoside_triphosphate_hydrolase	KOG0055	Multidrug/pheromone_exporter,_ABC_superfamily	Secondary_metabolites_biosynthesis,_transport_and_catabolism	METABOLISM						10082 3736 18135 9321 4927	ATPase_activity ATP_binding ATPase_activity,_coupled_to_transmembrane_movement_of_substances integral_to_membrane transport	molecular_function cellular_component biological_process	GO:0016887 GO:0005524 GO:0042626 GO:0016021 GO:0006810
2198024	56	Core	7.64612	7.91097	7.60105	8.11217	7.25845	7.78856		0.000346837							IPR011527	ABC_transporter_type_1,_transmembrane_domain	KOG0055	Multidrug/pheromone_exporter,_ABC_superfamily	Secondary_metabolites_biosynthesis,_transport_and_catabolism	METABOLISM						18135 9321 4927 3736	ATPase_activity,_coupled_to_transmembrane_movement_of_substances integral_to_membrane transport ATP_binding	molecular_function cellular_component biological_process	GO:0042626 GO:0016021 GO:0006810 GO:0005524
2438134	56	Core	9.21422	9.01817	8.93063	9.37725	9.36907	9.22435		0.269215							IPR003439 IPR011527 IPR017871 IPR003593 IPR027417	ABC_transporter-like ABC_transporter_type_1,_transmembrane_domain ABC_transporter,_conserved_site AAA+_ATPase_domain P-loop_containing_nucleoside_triphosphate_hydrolase	KOG0055	Multidrug/pheromone_exporter,_ABC_superfamily	Secondary_metabolites_biosynthesis,_transport_and_catabolism	METABOLISM	3.6.3.44	Xenobiotic-transporting_ATPase				10082 3736 10269 162 18135 9321 4927 6209	ATPase_activity ATP_binding nucleoside-triphosphatase_activity nucleotide_binding ATPase_activity,_coupled_to_transmembrane_movement_of_substances integral_to_membrane transport xenobiotic-transporting_ATPase_activity	molecular_function cellular_component biological_process	GO:0016887 GO:0005524 GO:0017111 GO:0000166 GO:0042626 GO:0016021 GO:0006810 GO:0008559
2579487	56	Core	8.83583	8.96936	8.94663	9.34564	9.25917	9.52845		0.460479			yes				IPR003439 IPR011527 IPR017871 IPR003593 IPR027417	ABC_transporter-like ABC_transporter_type_1,_transmembrane_domain ABC_transporter,_conserved_site AAA+_ATPase_domain P-loop_containing_nucleoside_triphosphate_hydrolase	KOG0055	Multidrug/pheromone_exporter,_ABC_superfamily	Secondary_metabolites_biosynthesis,_transport_and_catabolism	METABOLISM	3.6.3.44	Xenobiotic-transporting_ATPase				10082 3736 10269 162 18135 9321 4927 6209	ATPase_activity ATP_binding nucleoside-triphosphatase_activity nucleotide_binding ATPase_activity,_coupled_to_transmembrane_movement_of_substances integral_to_membrane transport xenobiotic-transporting_ATPase_activity	molecular_function cellular_component biological_process	GO:0016887 GO:0005524 GO:0017111 GO:0000166 GO:0042626 GO:0016021 GO:0006810 GO:0008559
2381207	58	Core	10.1432	10.2911	10.2346	10.6991	10.9307	10.7792		0.580018	AA1_1	AA1_1	yes				IPR001117 IPR011706 IPR011707 IPR002355 IPR008972	Multicopper_oxidase,_type_1 Multicopper_oxidase,_type_2 Multicopper_oxidase,_type_3 Multicopper_oxidase,_copper-binding_site Cupredoxin	KOG1263	Multicopper_oxidases	Secondary_metabolites_biosynthesis,_transport_and_catabolism	METABOLISM	1.10.3.3	L-ascorbate_oxidase	Ascorbate_and_aldarate_metabolism	Carbohydrate_Metabolism	METABOLIC	9710 3722 6106	oxidoreductase_activity copper_ion_binding L-ascorbate_oxidase_activity	molecular_function	GO:0016491 GO:0005507 GO:0008447
2361096	58	Core	10.2296	10.205	10.27	10.592	10.5067	10.6906		0.361583	AA1_1	AA1_1	yes				IPR001117 IPR011706 IPR011707 IPR002355 IPR008972	Multicopper_oxidase,_type_1 Multicopper_oxidase,_type_2 Multicopper_oxidase,_type_3 Multicopper_oxidase,_copper-binding_site Cupredoxin	KOG1263	Multicopper_oxidases	Secondary_metabolites_biosynthesis,_transport_and_catabolism	METABOLISM	1.10.3.3	L-ascorbate_oxidase	Ascorbate_and_aldarate_metabolism	Carbohydrate_Metabolism	METABOLIC	9710 3722 6106	oxidoreductase_activity copper_ion_binding L-ascorbate_oxidase_activity	molecular_function	GO:0016491 GO:0005507 GO:0008447
2389769	58	Core	9.95324	9.94286	9.90069	10.0007	10.1104	9.99143		0.101933	AA1_1	AA1_1	yes				IPR001117 IPR011706 IPR011707 IPR002355 IPR008972	Multicopper_oxidase,_type_1 Multicopper_oxidase,_type_2 Multicopper_oxidase,_type_3 Multicopper_oxidase,_copper-binding_site Cupredoxin	KOG1263	Multicopper_oxidases	Secondary_metabolites_biosynthesis,_transport_and_catabolism	METABOLISM	1.10.3.3	L-ascorbate_oxidase	Ascorbate_and_aldarate_metabolism	Carbohydrate_Metabolism	METABOLIC	9710 3722 6106	oxidoreductase_activity copper_ion_binding L-ascorbate_oxidase_activity	molecular_function	GO:0016491 GO:0005507 GO:0008447
2472248	58	Core	8.76324	8.8467	8.98198	8.40457	8.31992	8.3893		-0.492711	AA1_1	AA1_1	yes				IPR001117 IPR011706 IPR011707 IPR002355 IPR008972	Multicopper_oxidase,_type_1 Multicopper_oxidase,_type_2 Multicopper_oxidase,_type_3 Multicopper_oxidase,_copper-binding_site Cupredoxin	KOG1263	Multicopper_oxidases	Secondary_metabolites_biosynthesis,_transport_and_catabolism	METABOLISM	1.10.3.3	L-ascorbate_oxidase	Ascorbate_and_aldarate_metabolism	Carbohydrate_Metabolism	METABOLIC	9710 3722 6106	oxidoreductase_activity copper_ion_binding L-ascorbate_oxidase_activity	molecular_function	GO:0016491 GO:0005507 GO:0008447
793261	60	Disp	9.59264	9.71092	9.72633	9.03718	9.1232	9.09062		-0.592959							IPR000719 IPR008266 IPR011009	Protein_kinase_domain Tyrosine-protein_kinase,_active_site Protein_kinase-like_domain										4602 3736 3043 3079	protein_amino_acid_phosphorylation ATP_binding protein_kinase_activity protein-tyrosine_kinase_activity	biological_process molecular_function	GO:0006468 GO:0005524 GO:0004672 GO:0004713
843099	60	Disp	7.38094	7.49067	7.60105	7.65762	7.48838	7.52933		0.0675578							IPR008266 IPR000719 IPR011009	Tyrosine-protein_kinase,_active_site Protein_kinase_domain Protein_kinase-like_domain										4602 3736 3043 3079	protein_amino_acid_phosphorylation ATP_binding protein_kinase_activity protein-tyrosine_kinase_activity	biological_process molecular_function	GO:0006468 GO:0005524 GO:0004672 GO:0004713
1641266	60	Disp	8.67366	8.59223	8.7047	8.22942	8.23274	8.2206		-0.42928							IPR000719 IPR011009	Protein_kinase_domain Protein_kinase-like_domain										4602 3736 3043	protein_amino_acid_phosphorylation ATP_binding protein_kinase_activity	biological_process molecular_function	GO:0006468 GO:0005524 GO:0004672
1733763	60	Disp	8.10359	8.22296	8.06396	8.11686	7.84719	7.96469		-0.153924							IPR008266 IPR011009	Tyrosine-protein_kinase,_active_site Protein_kinase-like_domain										4602 3736 3079	protein_amino_acid_phosphorylation ATP_binding protein-tyrosine_kinase_activity	biological_process molecular_function	GO:0006468 GO:0005524 GO:0004713
1734350	60	Disp	6.19479	6.50589	6.32001	6.97998	6.88069	6.91814		0.58604							IPR000719 IPR011009	Protein_kinase_domain Protein_kinase-like_domain										4602 3736 3043	protein_amino_acid_phosphorylation ATP_binding protein_kinase_activity	biological_process molecular_function	GO:0006468 GO:0005524 GO:0004672
2195994	60	Disp	6.58006	6.69474	6.48245	6.5376	6.54829	6.36913		-0.100745							IPR011009	Protein_kinase-like_domain
2201529	60	Disp	7.7992	8.07052	8.28139	7.87807	7.7172	7.72037		-0.278487							IPR008266 IPR000719 IPR011009	Tyrosine-protein_kinase,_active_site Protein_kinase_domain Protein_kinase-like_domain										4602 3736 3043 3079	protein_amino_acid_phosphorylation ATP_binding protein_kinase_activity protein-tyrosine_kinase_activity	biological_process molecular_function	GO:0006468 GO:0005524 GO:0004672 GO:0004713
2366405	60	Disp	8.11011	8.32859	8.14938	7.9429	7.96643	7.70281		-0.325314							IPR000719 IPR011009	Protein_kinase_domain Protein_kinase-like_domain										4602 3736 3043	protein_amino_acid_phosphorylation ATP_binding protein_kinase_activity	biological_process molecular_function	GO:0006468 GO:0005524 GO:0004672
2433137	60	Disp	7.30342	7.14691	7.5704	7.20808	7.20556	6.98506		-0.207345							IPR008266 IPR000719 IPR011009	Tyrosine-protein_kinase,_active_site Protein_kinase_domain Protein_kinase-like_domain										4602 3736 3043 3079	protein_amino_acid_phosphorylation ATP_binding protein_kinase_activity protein-tyrosine_kinase_activity	biological_process molecular_function	GO:0006468 GO:0005524 GO:0004672 GO:0004713
2480799	60	Disp	6.67105	7.06124	6.89894	6.73355	6.89412	6.74017		-0.0877971							IPR000719 IPR011009	Protein_kinase_domain Protein_kinase-like_domain										4602 3736 3043	protein_amino_acid_phosphorylation ATP_binding protein_kinase_activity	biological_process molecular_function	GO:0006468 GO:0005524 GO:0004672
2533224	60	Disp	7.75828	7.93793	7.8846	7.90544	7.69435	7.91598		-0.0216813							IPR008266 IPR000719 IPR011009	Tyrosine-protein_kinase,_active_site Protein_kinase_domain Protein_kinase-like_domain										4602 3736 3043 3079	protein_amino_acid_phosphorylation ATP_binding protein_kinase_activity protein-tyrosine_kinase_activity	biological_process molecular_function	GO:0006468 GO:0005524 GO:0004672 GO:0004713
1368701	61	Core	8.80402	8.62909	8.96638	8.44988	8.59542	8.46158		-0.297537			yes
2172097	61	Core	8.29884	8.41171	8.41387	8.02004	8.05878	8.20509		-0.280172			yes
2172234	61	Core	8.33825	8.44215	8.43103	7.92696	7.74711	8.17992		-0.452478			yes
2172360	61	Core	8.63801	8.66503	8.58716	8.33382	8.32984	8.5053		-0.240417			yes
2518927	61	Core	7.56303	7.40052	7.39496	7.20808	7.11669	7.65338		-0.126789
1364331	62	Core	8.92357	8.88322	8.8732	8.57104	8.78038	8.55509		-0.257831							IPR001128 IPR017972	Cytochrome_P450 Cytochrome_P450,_conserved_site	KOG0156	Cytochrome_P450_CYP2_subfamily	Secondary_metabolites_biosynthesis,_transport_and_catabolism	METABOLISM						12251 4283 3721 2888	heme_binding electron_transport iron_ion_binding monooxygenase_activity	molecular_function biological_process	GO:0020037 GO:0006118 GO:0005506 GO:0004497
1367543	62	Core	8.65148	8.6158	8.71874	8.31353	8.51075	8.36159		-0.266716			yes				IPR001128 IPR017972	Cytochrome_P450 Cytochrome_P450,_conserved_site	KOG0156	Cytochrome_P450_CYP2_subfamily	Secondary_metabolites_biosynthesis,_transport_and_catabolism	METABOLISM						12251 4283 3721 2888	heme_binding electron_transport iron_ion_binding monooxygenase_activity	molecular_function biological_process	GO:0020037 GO:0006118 GO:0005506 GO:0004497
2271679	62	Core	8.80804	8.82376	8.84787	8.64108	8.91165	8.67027		-0.0855538			yes				IPR001128 IPR017972	Cytochrome_P450 Cytochrome_P450,_conserved_site	KOG0156	Cytochrome_P450_CYP2_subfamily	Secondary_metabolites_biosynthesis,_transport_and_catabolism	METABOLISM						12251 4283 3721 2888	heme_binding electron_transport iron_ion_binding monooxygenase_activity	molecular_function biological_process	GO:0020037 GO:0006118 GO:0005506 GO:0004497
2288234	62	Core	7.71617	7.77407	7.71751	7.82747	8.19525	7.72473		0.179901							IPR001128 IPR017972	Cytochrome_P450 Cytochrome_P450,_conserved_site	KOG0156	Cytochrome_P450_CYP2_subfamily	Secondary_metabolites_biosynthesis,_transport_and_catabolism	METABOLISM						12251 4283 3721 2888	heme_binding electron_transport iron_ion_binding monooxygenase_activity	molecular_function biological_process	GO:0020037 GO:0006118 GO:0005506 GO:0004497
180827	63	Core	12.5058	12.4528	12.4758	12.5762	12.3896	12.6092		0.0468462							IPR003817 IPR022237	Phosphatidylserine_decarboxylase-related Phophatidylserine_decarboxylase	KOG2419	Phosphatidylserine_decarboxylase	Lipid_transport_and_metabolism	METABOLISM	4.1.1.65	Phosphatidylserine_decarboxylase	Glycine,_serine_and_threonine_metabolism Glycerolipid_metabolism	Amino_Acid_Metabolism Metabolism_of_Complex_Lipids	METABOLIC	6286 2983	phospholipid_biosynthetic_process phosphatidylserine_decarboxylase_activity	biological_process molecular_function	GO:0008654 GO:0004609
2578808	63	Core	8.80804	8.73125	8.71874	9.03966	8.79835	9.07705		0.21901							IPR003817 IPR022237	Phosphatidylserine_decarboxylase-related Phophatidylserine_decarboxylase	KOG2419	Phosphatidylserine_decarboxylase	Lipid_transport_and_metabolism	METABOLISM	4.1.1.65	Phosphatidylserine_decarboxylase	Glycine,_serine_and_threonine_metabolism Glycerolipid_metabolism	Amino_Acid_Metabolism Metabolism_of_Complex_Lipids	METABOLIC	6286 2983	phospholipid_biosynthetic_process phosphatidylserine_decarboxylase_activity	biological_process molecular_function	GO:0008654 GO:0004609
2448524	65	Disp	6.14486	6.1662	5.79206	5.68523	5.81027	5.66568		-0.313982
2271117	66	Core	10.5635	10.6147	10.6748	10.5034	9.9396	10.444		-0.321967							IPR013922 IPR013763	Cyclin_PHO80-like Cyclin-like	KOG1674	Cyclin	General_function_prediction_only	POORLY_CHARACTERIZED
2272612	66	Core	10.5115	10.6046	10.6021	10.7208	10.285	10.7171		0.00154553							IPR013922 IPR013763	Cyclin_PHO80-like Cyclin-like	KOG1674	Cyclin	General_function_prediction_only	POORLY_CHARACTERIZED
2577266	67	Core	6.67105	6.71981	6.60846	7.59849	7.54056	7.52434		0.88802							IPR027796	OTT_1508-like_deaminase
1042473	67	Core	8.6955	8.65532	8.59225	8.36963	8.02865	8.17675		-0.456015							IPR027796	OTT_1508-like_deaminase
1042588	67	Core	8.25245	8.09946	8.04179	7.67044	7.42501	7.86161		-0.478879							IPR027796	OTT_1508-like_deaminase
2368267	67	Core	9.21725	9.05065	8.85212	8.8583	8.56635	9.01969		-0.225226							IPR027796	OTT_1508-like_deaminase
2442768	67	Core	8.94196	9.00038	9.32874	9.04459	8.65974	8.971		-0.198586							IPR027796	OTT_1508-like_deaminase
2484624	68	Core	12.0495	11.9818	12.0799	11.5505	11.447	11.6626		-0.48368							IPR002937	Amine_oxidase	KOG0029	Amine_oxidase	Secondary_metabolites_biosynthesis,_transport_and_catabolism	METABOLISM	1.4.3.2	L-amino_acid_oxidase	Valine,_leucine_and_isoleucine_degradation Phenylalanine,_tyrosine_and_tryptophan_biosynthesis Alanine_and_aspartate_metabolism Phenylalanine_metabolism Methionine_metabolism Tryptophan_metabolism Tyrosine_metabolism Alkaloid_biosynthesis_I	Amino_Acid_Metabolism Biosynthesis_of_Secondary_Metabolites	METABOLIC	9710 4283 934	oxidoreductase_activity electron_transport L-amino-acid_oxidase_activity	molecular_function biological_process	GO:0016491 GO:0006118 GO:0001716
1812652	68	Core	9.83622	9.79441	9.88417	9.26765	9.42103	9.38164		-0.481498							IPR002937	Amine_oxidase					1.4.3.2	L-amino_acid_oxidase	Valine,_leucine_and_isoleucine_degradation Phenylalanine,_tyrosine_and_tryptophan_biosynthesis Alanine_and_aspartate_metabolism Phenylalanine_metabolism Methionine_metabolism Tryptophan_metabolism Tyrosine_metabolism Alkaloid_biosynthesis_I	Amino_Acid_Metabolism Biosynthesis_of_Secondary_Metabolites	METABOLIC	9710 4283 934	oxidoreductase_activity electron_transport L-amino-acid_oxidase_activity	molecular_function biological_process	GO:0016491 GO:0006118 GO:0001716
2177765	68	Core	9.35535	9.48098	9.2759	8.83001	8.9888	8.75579		-0.512541							IPR002937	Amine_oxidase					1.4.3.2	L-amino_acid_oxidase	Valine,_leucine_and_isoleucine_degradation Phenylalanine,_tyrosine_and_tryptophan_biosynthesis Alanine_and_aspartate_metabolism Phenylalanine_metabolism Methionine_metabolism Tryptophan_metabolism Tyrosine_metabolism Alkaloid_biosynthesis_I	Amino_Acid_Metabolism Biosynthesis_of_Secondary_Metabolites	METABOLIC	9710 4283 934	oxidoreductase_activity electron_transport L-amino-acid_oxidase_activity	molecular_function biological_process	GO:0016491 GO:0006118 GO:0001716
1813507	68	Core	8.27583	8.21417	8.18353	7.64469	7.84719	7.59269		-0.529656							IPR002937	Amine_oxidase					1.4.3.2	L-amino_acid_oxidase	Valine,_leucine_and_isoleucine_degradation Phenylalanine,_tyrosine_and_tryptophan_biosynthesis Alanine_and_aspartate_metabolism Phenylalanine_metabolism Methionine_metabolism Tryptophan_metabolism Tyrosine_metabolism Alkaloid_biosynthesis_I	Amino_Acid_Metabolism Biosynthesis_of_Secondary_Metabolites	METABOLIC	9710 4283 934	oxidoreductase_activity electron_transport L-amino-acid_oxidase_activity	molecular_function biological_process	GO:0016491 GO:0006118 GO:0001716
386596	69	Core	9.20512	9.21173	9.34392	8.78652	9.13456	9.16786		-0.223941							IPR002938 IPR012941 IPR012336	Monooxygenase,_FAD-binding Phenol_hydroxylase,_C-terminal_dimerisation_domain Thioredoxin-like_fold	KOG3855	Monooxygenase_involved_in_coenzyme_Q_(ubiquinone)_biosynthesis	Energy_production_and_conversion Coenzyme_transport_and_metabolism	METABOLISM	1.14.13.7	Phenol_2-monooxygenase	gamma-Hexachlorocyclohexane_degradation Toluene_and_xylene_degradation Nitorobenzene_degradation	Biodegradation_of_Xenobiotics	METABOLIC	4851 4283 2888 10968	aromatic_compound_metabolic_process electron_transport monooxygenase_activity phenol_2-monooxygenase_activity	biological_process molecular_function	GO:0006725 GO:0006118 GO:0004497 GO:0018662
2163041	69	Core	7.5245	7.27928	7.16816	7.19926	7.13942	7.21308		-0.140061							IPR002938 IPR012941	Monooxygenase,_FAD-binding Phenol_hydroxylase,_C-terminal_dimerisation_domain	KOG3855	Monooxygenase_involved_in_coenzyme_Q_(ubiquinone)_biosynthesis	Energy_production_and_conversion Coenzyme_transport_and_metabolism	METABOLISM	1.14.13.7	Phenol_2-monooxygenase	gamma-Hexachlorocyclohexane_degradation Toluene_and_xylene_degradation Nitorobenzene_degradation	Biodegradation_of_Xenobiotics	METABOLIC	4851 4283 2888 10968	aromatic_compound_metabolic_process electron_transport monooxygenase_activity phenol_2-monooxygenase_activity	biological_process molecular_function	GO:0006725 GO:0006118 GO:0004497 GO:0018662
2163230	69	Core	5.73661	5.67054	5.33795	5.40752	5.66112	5.86834		0.0639598							IPR002938 IPR012941 IPR012336	Monooxygenase,_FAD-binding Phenol_hydroxylase,_C-terminal_dimerisation_domain Thioredoxin-like_fold	KOG3855	Monooxygenase_involved_in_coenzyme_Q_(ubiquinone)_biosynthesis	Energy_production_and_conversion Coenzyme_transport_and_metabolism	METABOLISM	1.14.13.7	Phenol_2-monooxygenase	gamma-Hexachlorocyclohexane_degradation Toluene_and_xylene_degradation Nitorobenzene_degradation	Biodegradation_of_Xenobiotics	METABOLIC	4851 4283 2888 10968	aromatic_compound_metabolic_process electron_transport monooxygenase_activity phenol_2-monooxygenase_activity	biological_process molecular_function	GO:0006725 GO:0006118 GO:0004497 GO:0018662
2168867	69	Core	6.52258	6.75662	6.9789	6.57898	6.6147	6.56655		-0.165957							IPR002938 IPR012941 IPR012336	Monooxygenase,_FAD-binding Phenol_hydroxylase,_C-terminal_dimerisation_domain Thioredoxin-like_fold	KOG3855	Monooxygenase_involved_in_coenzyme_Q_(ubiquinone)_biosynthesis	Energy_production_and_conversion Coenzyme_transport_and_metabolism	METABOLISM	1.14.13.7	Phenol_2-monooxygenase	gamma-Hexachlorocyclohexane_degradation Toluene_and_xylene_degradation Nitorobenzene_degradation	Biodegradation_of_Xenobiotics	METABOLIC	4851 4283 2888 10968	aromatic_compound_metabolic_process electron_transport monooxygenase_activity phenol_2-monooxygenase_activity	biological_process molecular_function	GO:0006725 GO:0006118 GO:0004497 GO:0018662
2509052	69	Core	7.48492	7.66213	7.49626	7.90001	8.15118	7.94988		0.452584							IPR002938 IPR012941 IPR012336	Monooxygenase,_FAD-binding Phenol_hydroxylase,_C-terminal_dimerisation_domain Thioredoxin-like_fold	KOG3855	Monooxygenase_involved_in_coenzyme_Q_(ubiquinone)_biosynthesis	Energy_production_and_conversion Coenzyme_transport_and_metabolism	METABOLISM	1.14.13.7	Phenol_2-monooxygenase	gamma-Hexachlorocyclohexane_degradation Toluene_and_xylene_degradation Nitorobenzene_degradation	Biodegradation_of_Xenobiotics	METABOLIC	4851 4283 2888 10968	aromatic_compound_metabolic_process electron_transport monooxygenase_activity phenol_2-monooxygenase_activity	biological_process molecular_function	GO:0006725 GO:0006118 GO:0004497 GO:0018662
2529224	69	Core	11.0405	11.1483	11.1604	11.3024	11.5498	11.298		0.266962							IPR002938 IPR012941 IPR012336	Monooxygenase,_FAD-binding Phenol_hydroxylase,_C-terminal_dimerisation_domain Thioredoxin-like_fold	KOG3855	Monooxygenase_involved_in_coenzyme_Q_(ubiquinone)_biosynthesis	Energy_production_and_conversion Coenzyme_transport_and_metabolism	METABOLISM	1.14.13.7	Phenol_2-monooxygenase	gamma-Hexachlorocyclohexane_degradation Toluene_and_xylene_degradation Nitorobenzene_degradation	Biodegradation_of_Xenobiotics	METABOLIC	4851 4283 2888 10968	aromatic_compound_metabolic_process electron_transport monooxygenase_activity phenol_2-monooxygenase_activity	biological_process molecular_function	GO:0006725 GO:0006118 GO:0004497 GO:0018662
2549502	69	Core	6.40025	6.68204	6.19165	6.48052	6.24705	6.75729		0.070307							IPR002938 IPR012941 IPR012336	Monooxygenase,_FAD-binding Phenol_hydroxylase,_C-terminal_dimerisation_domain Thioredoxin-like_fold	KOG3855	Monooxygenase_involved_in_coenzyme_Q_(ubiquinone)_biosynthesis	Energy_production_and_conversion Coenzyme_transport_and_metabolism	METABOLISM	1.14.13.7	Phenol_2-monooxygenase	gamma-Hexachlorocyclohexane_degradation Toluene_and_xylene_degradation Nitorobenzene_degradation	Biodegradation_of_Xenobiotics	METABOLIC	4851 4283 2888 10968	aromatic_compound_metabolic_process electron_transport monooxygenase_activity phenol_2-monooxygenase_activity	biological_process molecular_function	GO:0006725 GO:0006118 GO:0004497 GO:0018662
2549506	69	Core	8.39807	8.41555	8.33098	8.51529	8.78759	8.47199		0.210087							IPR002938 IPR012941 IPR012336	Monooxygenase,_FAD-binding Phenol_hydroxylase,_C-terminal_dimerisation_domain Thioredoxin-like_fold	KOG3855	Monooxygenase_involved_in_coenzyme_Q_(ubiquinone)_biosynthesis	Energy_production_and_conversion Coenzyme_transport_and_metabolism	METABOLISM	1.14.13.7	Phenol_2-monooxygenase	gamma-Hexachlorocyclohexane_degradation Toluene_and_xylene_degradation Nitorobenzene_degradation	Biodegradation_of_Xenobiotics	METABOLIC	4851 4283 2888 10968	aromatic_compound_metabolic_process electron_transport monooxygenase_activity phenol_2-monooxygenase_activity	biological_process molecular_function	GO:0006725 GO:0006118 GO:0004497 GO:0018662
2573296	69	Core	6.92878	6.79251	6.74279	7.42025	7.58264	7.46306		0.667294							IPR002938 IPR012941 IPR012336	Monooxygenase,_FAD-binding Phenol_hydroxylase,_C-terminal_dimerisation_domain Thioredoxin-like_fold	KOG3855	Monooxygenase_involved_in_coenzyme_Q_(ubiquinone)_biosynthesis	Energy_production_and_conversion Coenzyme_transport_and_metabolism	METABOLISM	1.14.13.7	Phenol_2-monooxygenase	gamma-Hexachlorocyclohexane_degradation Toluene_and_xylene_degradation Nitorobenzene_degradation	Biodegradation_of_Xenobiotics	METABOLIC	4851 4283 2888 10968	aromatic_compound_metabolic_process electron_transport monooxygenase_activity phenol_2-monooxygenase_activity	biological_process molecular_function	GO:0006725 GO:0006118 GO:0004497 GO:0018662
1667622	71	Core	10.357	10.4781	10.3757	11.1164	10.9709	11.1551		0.677216							IPR000375 IPR003130 IPR020850 IPR030381 IPR001401 IPR027417	Dynamin_central_domain Dynamin_GTPase_effector GTPase_effector_domain,_GED Dynamin-type_guanine_nucleotide-binding_(G)_domain Dynamin,_GTPase_domain P-loop_containing_nucleoside_triphosphate_hydrolase	KOG0446	Vacuolar_sorting_protein_VPS1,_dynamin,_and_related_proteins	General_function_prediction_only Intracellular_trafficking,_secretion,_and_vesicular_transport	POORLY_CHARACTERIZED CELLULAR_PROCESSES_AND_SIGNALING						3737 2378 6200	GTP_binding GTPase_activity dynamin_GTPase_activity	molecular_function	GO:0005525 GO:0003924 GO:0008549
2477631	71	Core	12.675	12.7298	12.7152	12.2595	12.1127	12.2891		-0.486266							IPR000375 IPR003130 IPR020850 IPR030381 IPR001401 IPR027417	Dynamin_central_domain Dynamin_GTPase_effector GTPase_effector_domain,_GED Dynamin-type_guanine_nucleotide-binding_(G)_domain Dynamin,_GTPase_domain P-loop_containing_nucleoside_triphosphate_hydrolase	KOG0446	Vacuolar_sorting_protein_VPS1,_dynamin,_and_related_proteins	General_function_prediction_only Intracellular_trafficking,_secretion,_and_vesicular_transport	POORLY_CHARACTERIZED CELLULAR_PROCESSES_AND_SIGNALING						3737 2378 6200	GTP_binding GTPase_activity dynamin_GTPase_activity	molecular_function	GO:0005525 GO:0003924 GO:0008549
2230805	71	Core	6.68858	6.9909	6.77898	6.81661	6.64679	6.289		-0.235349							IPR000375 IPR003130 IPR020850 IPR030381 IPR001401 IPR027417	Dynamin_central_domain Dynamin_GTPase_effector GTPase_effector_domain,_GED Dynamin-type_guanine_nucleotide-binding_(G)_domain Dynamin,_GTPase_domain P-loop_containing_nucleoside_triphosphate_hydrolase	KOG0446	Vacuolar_sorting_protein_VPS1,_dynamin,_and_related_proteins	General_function_prediction_only Intracellular_trafficking,_secretion,_and_vesicular_transport	POORLY_CHARACTERIZED CELLULAR_PROCESSES_AND_SIGNALING						3737 2378 6200	GTP_binding GTPase_activity dynamin_GTPase_activity	molecular_function	GO:0005525 GO:0003924 GO:0008549
2325212	71	Core	9.24713	9.33853	9.37676	9.02974	8.95074	9.05646		-0.308494							IPR000375 IPR003130 IPR020850 IPR030381 IPR001401 IPR027417	Dynamin_central_domain Dynamin_GTPase_effector GTPase_effector_domain,_GED Dynamin-type_guanine_nucleotide-binding_(G)_domain Dynamin,_GTPase_domain P-loop_containing_nucleoside_triphosphate_hydrolase	KOG0446	Vacuolar_sorting_protein_VPS1,_dynamin,_and_related_proteins	General_function_prediction_only Intracellular_trafficking,_secretion,_and_vesicular_transport	POORLY_CHARACTERIZED CELLULAR_PROCESSES_AND_SIGNALING						3737 2378 6200	GTP_binding GTPase_activity dynamin_GTPase_activity	molecular_function	GO:0005525 GO:0003924 GO:0008549
1408589	72	Disp	6.33496	6.03253	6.46033	6.45111	6.38664	6.5568		0.18891							IPR002575 IPR011009	Aminoglycoside_phosphotransferase Protein_kinase-like_domain
2173992	72	Disp	5.92586	5.61817	5.64294	6.13699	6.22596	5.78733		0.321103							IPR002575 IPR011009	Aminoglycoside_phosphotransferase Protein_kinase-like_domain
2361416	72	Disp	7.22149	7.4312	7.34756	7.91085	7.92122	7.98663		0.606152							IPR002575 IPR011009	Aminoglycoside_phosphotransferase Protein_kinase-like_domain
2366307	72	Disp	4.471	4.56663	4.32504	4.38	4.71984	4.02781		-0.0783409							IPR002575 IPR011009	Aminoglycoside_phosphotransferase Protein_kinase-like_domain
2366313	72	Disp	5.47897	5.14972	5.18452	4.55609	5.56362	4.98289		-0.236872							IPR002575 IPR011009	Aminoglycoside_phosphotransferase Protein_kinase-like_domain
2387417	72	Disp	6.01193	5.59125	5.95908	5.93935	6.3675	6.36913		0.371241							IPR002575 IPR011009	Aminoglycoside_phosphotransferase Protein_kinase-like_domain
2387724	72	Disp	5.63177	5.07398	5.01281	5.91801	6.40552	6.27719		0.960722							IPR002575 IPR011009	Aminoglycoside_phosphotransferase Protein_kinase-like_domain
2547226	72	Disp	6.98661	6.75662	6.13693	7.53683	7.4434	7.52933		0.87647			yes				IPR002575 IPR011009	Aminoglycoside_phosphotransferase Protein_kinase-like_domain
183813	73	Core	7.5725	7.76807	7.50709	8.06441	8.33969	8.00824		0.52156							IPR004993	GH3_auxin-responsive_promoter
183987	73	Core	6.06658	6.18433	6.05074	6.08049	6.34811	5.85249		-0.00685176							IPR004993	GH3_auxin-responsive_promoter
1182836	73	Core	6.88383	7.43877	7.33546	7.20808	7.53199	7.40993		0.163982							IPR004993	GH3_auxin-responsive_promoter
2282964	73	Core	8.52547	8.53336	8.36709	8.75678	8.95716	8.79776		0.361929							IPR004993	GH3_auxin-responsive_promoter
2363466	73	Core	8.16123	8.19641	8.23003	8.46835	8.56635	8.32187		0.2563							IPR004993	GH3_auxin-responsive_promoter
2370053	73	Core	7.87771	7.74993	7.87627	7.75711	8.11722	8.11501		0.161809							IPR004993	GH3_auxin-responsive_promoter
2403564	73	Core	7.33715	7.45379	7.11253	7.20808	7.60732	7.22543		0.0457883							IPR004993	GH3_auxin-responsive_promoter
2528078	73	Core	6.98661	6.97016	6.761	7.06009	7.24802	7.11689		0.235747							IPR004993	GH3_auxin-responsive_promoter
2531128	73	Core	7.26887	6.79251	6.54683	7.30168	7.84027	7.48378		0.672503							IPR004993	GH3_auxin-responsive_promoter
2531131	73	Core	2.58084	4.39048	5.38567	5.10165	4.5264	4.58298		0.618016							IPR004993	GH3_auxin-responsive_promoter
2578706	73	Core	5.11413	5.14972	5.12952	5.02388	4.94304	4.58298		-0.281157							IPR004993	GH3_auxin-responsive_promoter
612814	76	Core	6.68858	6.43197	6.84874	6.67114	7.00969	6.87174		0.194427							IPR013069 IPR000210 IPR011333	BTB/POZ BTB/POZ-like BTB/POZ_fold										3727	protein_binding	molecular_function	GO:0005515
2368614	79	Core	8.42969	8.24903	8.0858	8.75678	8.86125	9.04605		0.63319
2153247	79	Core	9.76984	9.84228	9.88001	8.98427	8.96672	8.99645		-0.84823	GT90						IPR006598	Lipopolysaccharide-modifying_protein	KOG2458	Endoplasmic_reticulum_protein_EP58,_contains_filamin_rod_domain_and_KDEL_motif	General_function_prediction_only	POORLY_CHARACTERIZED	2.4.2.-	Pentosyltransferases				19331 10467 10461 10420 111	7-cyano-7-deazaguanine_tRNA-ribosyltransferase_activity NAD(P)-serine_ADP-ribosyltransferase_activity NAD(P)-asparagine_ADP-ribosyltransferase_activity NAD(P)-cysteine_ADP-ribosyltransferase_activity imidazoleglycerol-phosphate_synthase_activity	molecular_function	GO:0043867 GO:0018127 GO:0018121 GO:0018071 GO:0000107
2163246	79	Core	5.35272	6.072	6.10877	4.98337	5.62935	5.31891		-0.533954	GT90		yes				IPR006598	Lipopolysaccharide-modifying_protein	KOG2458	Endoplasmic_reticulum_protein_EP58,_contains_filamin_rod_domain_and_KDEL_motif	General_function_prediction_only	POORLY_CHARACTERIZED	2.4.2.-	Pentosyltransferases				19331 10467 10461 10420 111	7-cyano-7-deazaguanine_tRNA-ribosyltransferase_activity NAD(P)-serine_ADP-ribosyltransferase_activity NAD(P)-asparagine_ADP-ribosyltransferase_activity NAD(P)-cysteine_ADP-ribosyltransferase_activity imidazoleglycerol-phosphate_synthase_activity	molecular_function	GO:0043867 GO:0018127 GO:0018121 GO:0018071 GO:0000107
2168746	79	Core	6.86853	6.75662	6.64813	6.495	6.739	6.45557		-0.194571	GT90		yes				IPR006598	Lipopolysaccharide-modifying_protein	KOG2458	Endoplasmic_reticulum_protein_EP58,_contains_filamin_rod_domain_and_KDEL_motif	General_function_prediction_only	POORLY_CHARACTERIZED	2.4.2.-	Pentosyltransferases				19331 10467 10461 10420 111	7-cyano-7-deazaguanine_tRNA-ribosyltransferase_activity NAD(P)-serine_ADP-ribosyltransferase_activity NAD(P)-asparagine_ADP-ribosyltransferase_activity NAD(P)-cysteine_ADP-ribosyltransferase_activity imidazoleglycerol-phosphate_synthase_activity	molecular_function	GO:0043867 GO:0018127 GO:0018121 GO:0018071 GO:0000107
2368735	79	Core	10.3841	10.6354	10.5818	10.3081	10.2658	10.4328		-0.198253	GT90						IPR002938 IPR006598 IPR012941 IPR014017 IPR027417 IPR012336	Monooxygenase,_FAD-binding Lipopolysaccharide-modifying_protein Phenol_hydroxylase,_C-terminal_dimerisation_domain DNA_helicase,_UvrD-like,_C-terminal P-loop_containing_nucleoside_triphosphate_hydrolase Thioredoxin-like_fold	KOG2458	Endoplasmic_reticulum_protein_EP58,_contains_filamin_rod_domain_and_KDEL_motif	General_function_prediction_only	POORLY_CHARACTERIZED						4851 4283 2888	aromatic_compound_metabolic_process electron_transport monooxygenase_activity	biological_process molecular_function	GO:0006725 GO:0006118 GO:0004497
2545134	79	Core	6.31252	6.38572	6.05074	6.56532	6.38664	6.289		0.163989	GT90		yes				IPR006598	Lipopolysaccharide-modifying_protein	KOG2458	Endoplasmic_reticulum_protein_EP58,_contains_filamin_rod_domain_and_KDEL_motif	General_function_prediction_only	POORLY_CHARACTERIZED	2.4.2.-	Pentosyltransferases				19331 10467 10461 10420 111	7-cyano-7-deazaguanine_tRNA-ribosyltransferase_activity NAD(P)-serine_ADP-ribosyltransferase_activity NAD(P)-asparagine_ADP-ribosyltransferase_activity NAD(P)-cysteine_ADP-ribosyltransferase_activity imidazoleglycerol-phosphate_synthase_activity	molecular_function	GO:0043867 GO:0018127 GO:0018121 GO:0018071 GO:0000107
1353789	80	Core	8.74241	8.69694	8.75099	9.59458	9.32015	9.48929		0.737893
1032109	80	Core	9.95324	9.98482	10.0488	9.90905	9.74948	9.96496		-0.121137			yes
1358438	80	Core	8.40869	8.48299	8.41387	8.73559	8.6479	8.57694		0.218292			yes
1370216	80	Core	9.55968	9.5118	9.54907	9.75662	9.47789	9.7658		0.126584
2271840	80	Core	5.98381	5.88519	6.05074	6.08049	6.22596	5.88401		0.0902395
2287739	80	Core	9.56443	9.73109	9.73787	9.57085	9.21168	9.60491		-0.215317			yes
2177777	84	Core	8.41923	8.33266	8.2495	7.90544	8.22213	7.72908		-0.381582							IPR011701 IPR020846	Major_facilitator_superfamily Major_facilitator_superfamily_domain	KOG2533	Permease_of_the_major_facilitator_superfamily	Carbohydrate_transport_and_metabolism	METABOLISM
2374600	85	Core	11.4868	11.454	11.4667	12.0422	11.6733	11.965		0.424327			yes				IPR013126 IPR018181 IPR029047 IPR029048	Heat_shock_protein_70_family Heat_shock_protein_70,_conserved_site Heat_shock_protein_70kD,_peptide-binding_domain Heat_shock_protein_70kD,_C-terminal_domain	KOG0100	Molecular_chaperones_GRP78/BiP/KAR2,_HSP70_superfamily	Posttranslational_modification,_protein_turnover,_chaperones	CELLULAR_PROCESSES_AND_SIGNALING	4.2.1.24	Porphobilinogen_synthase	Porphyrin_and_chlorophyll_metabolism	Metabolism_of_Cofactors_and_Vitamins	METABOLIC	3028	porphobilinogen_synthase_activity	molecular_function	GO:0004655
2154044	85	Core	9.59961	9.40186	9.5146	9.52923	9.17913	9.47772		-0.109996							IPR013126 IPR018181 IPR029047 IPR029048	Heat_shock_protein_70_family Heat_shock_protein_70,_conserved_site Heat_shock_protein_70kD,_peptide-binding_domain Heat_shock_protein_70kD,_C-terminal_domain	KOG0101	Molecular_chaperones_HSP70/HSC70,_HSP70_superfamily	Posttranslational_modification,_protein_turnover,_chaperones	CELLULAR_PROCESSES_AND_SIGNALING	4.2.1.24	Porphobilinogen_synthase	Porphyrin_and_chlorophyll_metabolism	Metabolism_of_Cofactors_and_Vitamins	METABOLIC	3028	porphobilinogen_synthase_activity	molecular_function	GO:0004655
2358641	85	Core	8.43489	8.23605	8.07856	8.30534	7.97909	8.14458		-0.106829							IPR013126 IPR018181 IPR029047 IPR029048	Heat_shock_protein_70_family Heat_shock_protein_70,_conserved_site Heat_shock_protein_70kD,_peptide-binding_domain Heat_shock_protein_70kD,_C-terminal_domain	KOG0101	Molecular_chaperones_HSP70/HSC70,_HSP70_superfamily	Posttranslational_modification,_protein_turnover,_chaperones	CELLULAR_PROCESSES_AND_SIGNALING	4.2.1.24	Porphobilinogen_synthase	Porphyrin_and_chlorophyll_metabolism	Metabolism_of_Cofactors_and_Vitamins	METABOLIC	3028	porphobilinogen_synthase_activity	molecular_function	GO:0004655
2384272	85	Core	14.128	14.1339	14.1668	14.0372	13.6695	14.0599		-0.220726							IPR013126 IPR018181 IPR029047 IPR029048	Heat_shock_protein_70_family Heat_shock_protein_70,_conserved_site Heat_shock_protein_70kD,_peptide-binding_domain Heat_shock_protein_70kD,_C-terminal_domain	KOG0101	Molecular_chaperones_HSP70/HSC70,_HSP70_superfamily	Posttranslational_modification,_protein_turnover,_chaperones	CELLULAR_PROCESSES_AND_SIGNALING	4.2.1.24	Porphobilinogen_synthase	Porphyrin_and_chlorophyll_metabolism	Metabolism_of_Cofactors_and_Vitamins	METABOLIC	3028	porphobilinogen_synthase_activity	molecular_function	GO:0004655
2384565	85	Core	12.2219	12.148	12.2591	12.1208	11.9425	12.1683		-0.132495							IPR013126 IPR018181 IPR029047 IPR029048	Heat_shock_protein_70_family Heat_shock_protein_70,_conserved_site Heat_shock_protein_70kD,_peptide-binding_domain Heat_shock_protein_70kD,_C-terminal_domain	KOG0101	Molecular_chaperones_HSP70/HSC70,_HSP70_superfamily	Posttranslational_modification,_protein_turnover,_chaperones	CELLULAR_PROCESSES_AND_SIGNALING	4.2.1.24	Porphobilinogen_synthase	Porphyrin_and_chlorophyll_metabolism	Metabolism_of_Cofactors_and_Vitamins	METABOLIC	3028	porphobilinogen_synthase_activity	molecular_function	GO:0004655
2425453	85	Core	7.6903	7.82116	7.67012	7.7206	7.94077	7.9045		0.128097							IPR013126 IPR018181 IPR029047 IPR029048	Heat_shock_protein_70_family Heat_shock_protein_70,_conserved_site Heat_shock_protein_70kD,_peptide-binding_domain Heat_shock_protein_70kD,_C-terminal_domain	KOG0101	Molecular_chaperones_HSP70/HSC70,_HSP70_superfamily	Posttranslational_modification,_protein_turnover,_chaperones	CELLULAR_PROCESSES_AND_SIGNALING	4.2.1.24	Porphobilinogen_synthase	Porphyrin_and_chlorophyll_metabolism	Metabolism_of_Cofactors_and_Vitamins	METABOLIC	3028	porphobilinogen_synthase_activity	molecular_function	GO:0004655
1478032	86	Core	9.66305	9.64374	9.7147	9.77898	9.71583	9.80234		0.0918899			yes				IPR002938	Monooxygenase,_FAD-binding					1.14.13.7	Phenol_2-monooxygenase	gamma-Hexachlorocyclohexane_degradation Toluene_and_xylene_degradation Nitorobenzene_degradation	Biodegradation_of_Xenobiotics	METABOLIC	4851 4283 2888 10968	aromatic_compound_metabolic_process electron_transport monooxygenase_activity phenol_2-monooxygenase_activity	biological_process molecular_function	GO:0006725 GO:0006118 GO:0004497 GO:0018662
1478743	86	Core	10.0084	9.92949	10.0764	10.194	10.0872	10.1285		0.131822			yes				IPR002938	Monooxygenase,_FAD-binding					1.14.13.7	Phenol_2-monooxygenase	gamma-Hexachlorocyclohexane_degradation Toluene_and_xylene_degradation Nitorobenzene_degradation	Biodegradation_of_Xenobiotics	METABOLIC	4851 4283 2888 10968	aromatic_compound_metabolic_process electron_transport monooxygenase_activity phenol_2-monooxygenase_activity	biological_process molecular_function	GO:0006725 GO:0006118 GO:0004497 GO:0018662
2372189	86	Core	11.5731	11.5489	11.5594	11.7759	11.7473	11.7939		0.211924							IPR002938	Monooxygenase,_FAD-binding					1.14.13.7	Phenol_2-monooxygenase	gamma-Hexachlorocyclohexane_degradation Toluene_and_xylene_degradation Nitorobenzene_degradation	Biodegradation_of_Xenobiotics	METABOLIC	4851 4283 2888 10968	aromatic_compound_metabolic_process electron_transport monooxygenase_activity phenol_2-monooxygenase_activity	biological_process molecular_function	GO:0006725 GO:0006118 GO:0004497 GO:0018662
2173327	88	Core	13.0764	12.9932	13.0759	12.0694	12.0166	12.1506		-0.969678							IPR013705 IPR025714 IPR030384 IPR029063	Sterol_methyltransferase_C-terminal Methyltransferase_domain SAM-dependent_methyltransferase_SMT-type S-adenosyl-L-methionine-dependent_methyltransferase	KOG1269	SAM-dependent_methyltransferases	Lipid_transport_and_metabolism General_function_prediction_only	METABOLISM POORLY_CHARACTERIZED	2.1.1.41	Delta(24)-sterol_C-methyltransferase				2304	sterol_24-C-methyltransferase_activity	molecular_function	GO:0003838
1680348	88	Core	6.58006	6.09134	6.43787	6.27767	6.24705	6.25325		-0.110432							IPR013705 IPR025714 IPR030384 IPR029063	Sterol_methyltransferase_C-terminal Methyltransferase_domain SAM-dependent_methyltransferase_SMT-type S-adenosyl-L-methionine-dependent_methyltransferase	KOG1269	SAM-dependent_methyltransferases	Lipid_transport_and_metabolism General_function_prediction_only	METABOLISM POORLY_CHARACTERIZED	2.1.1.41	Delta(24)-sterol_C-methyltransferase				2304	sterol_24-C-methyltransferase_activity	molecular_function	GO:0003838
2517884	88	Core	12.9725	12.9586	12.9116	12.7438	12.5445	12.7846		-0.256598							IPR013705 IPR025714 IPR030384 IPR029063	Sterol_methyltransferase_C-terminal Methyltransferase_domain SAM-dependent_methyltransferase_SMT-type S-adenosyl-L-methionine-dependent_methyltransferase	KOG1269	SAM-dependent_methyltransferases	Lipid_transport_and_metabolism General_function_prediction_only	METABOLISM POORLY_CHARACTERIZED	2.1.1.41	Delta(24)-sterol_C-methyltransferase				2304	sterol_24-C-methyltransferase_activity	molecular_function	GO:0003838
2442621	89	Disp	7.38094	7.46124	7.78134	7.04047	6.67819	6.84797		-0.685631
2215981	90	Core	10.3922	10.3665	10.2858	10.4309	10.1585	10.3881		-0.022306							IPR007123 IPR006895 IPR006896 IPR006900 IPR012990 IPR002035	Gelsolin-like_domain Zinc_finger,_Sec23/Sec24-type Sec23/Sec24,_trunk_domain Sec23/Sec24,_helical_domain Sec23/Sec24_beta-sandwich von_Willebrand_factor,_type_A	KOG1986	Vesicle_coat_complex_COPII,_subunit_SEC23	Intracellular_trafficking,_secretion,_and_vesicular_transport	CELLULAR_PROCESSES_AND_SIGNALING						13021 5939 4996 4994 3727	COPII_vesicle_coat zinc_ion_binding ER_to_Golgi_vesicle-mediated_transport intracellular_protein_transport protein_binding	cellular_component molecular_function biological_process	GO:0030127 GO:0008270 GO:0006888 GO:0006886 GO:0005515
2509184	90	Core	7.01468	6.74445	6.89894	6.6454	6.56518	6.71411		-0.244459							IPR007123 IPR006896 IPR006900 IPR012990 IPR002035	Gelsolin-like_domain Sec23/Sec24,_trunk_domain Sec23/Sec24,_helical_domain Sec23/Sec24_beta-sandwich von_Willebrand_factor,_type_A	KOG1986	Vesicle_coat_complex_COPII,_subunit_SEC23	Intracellular_trafficking,_secretion,_and_vesicular_transport	CELLULAR_PROCESSES_AND_SIGNALING						13021 4996 4994 3727	COPII_vesicle_coat ER_to_Golgi_vesicle-mediated_transport intracellular_protein_transport protein_binding	cellular_component biological_process molecular_function	GO:0030127 GO:0006888 GO:0006886 GO:0005515
2264317	91	Core	7.65507	7.54076	7.45212	7.02059	7.4434	7.43674		-0.249073							IPR011701 IPR020846	Major_facilitator_superfamily Major_facilitator_superfamily_domain
2302486	91	Core	7.40234	7.83843	7.51784	7.42025	7.6633	7.47863		-0.0654767							IPR011701 IPR020846	Major_facilitator_superfamily Major_facilitator_superfamily_domain
2367153	91	Core	8.36029	8.28726	8.37302	8.01502	7.87455	8.33903		-0.263992							IPR011701 IPR020846	Major_facilitator_superfamily Major_facilitator_superfamily_domain
2532767	91	Core	8.54002	8.50118	8.51389	8.29296	8.32489	8.48489		-0.150789							IPR011701 IPR020846	Major_facilitator_superfamily Major_facilitator_superfamily_domain
869130	95	Disp	3.99536	4.45162	4.88581	4.85451	5.04289	4.76325		0.442621
1018552	95	Disp	7.42344	7.62943	7.66045	7.44284	7.47056	7.55892		-0.0803353
1018822	95	Disp	5.21435	4.62087	4.59239	5.75909	5.1808	5.53282		0.681702
1020557	95	Disp	7.80725	7.98004	7.91744	7.85018	7.59914	7.6396		-0.205268
1020643	95	Disp	4.76341	4.81948	4.74655	3.76698	4.22004	3.56628		-0.925382
1020945	95	Disp	7.06922	7.32083	7.31095	7.41264	7.53199	7.44204		0.228556
1021966	95	Disp	4.54985	3.86969	4.59239	4.38	4.30294	4.2855		-0.0144981
1022263	95	Disp	7.26887	7.2102	6.74279	7.19039	6.89412	7.03504		-0.0341041
1134578	95	Disp	7.65507	7.73771	8.14245	7.81598	7.70962	7.81333		-0.0654345
1135406	95	Disp	6.11924	5.64459	5.33795	6.26082	5.89288	6.14036		0.397423
2191603	95	Disp	5.35272	5.14972	4.41977	4.80886	4.5264	5.27204		-0.10497
2196382	95	Disp	5.7025	5.59125	5.2886	5.49658	6.04513	6.20416		0.387842
2197719	95	Disp	4.69568	4.81948	4.22366	5.24565	4.99383	5.29567		0.598777
2359702	95	Disp	5.51872	5.11235	5.8612	5.06329	5.22399	5.03996		-0.38834
2367063	95	Disp	6.26657	5.69603	6.19165	5.58047	5.89288	5.64743		-0.34449
2367064	95	Disp	7.35921	7.47603	7.45212	7.22556	6.75381	7.21927		-0.362906
2369224	95	Disp	5.11413	5.64459	5.52003	4.55609	5.26592	5.03996		-0.472261
2369227	95	Disp	3.99536	3.04667	4.32504	4.1794	4.22004	4.23751		0.423291
2369328	95	Disp	5.51872	5.25637	5.47662	6.08049	5.38487	6.25325		0.48897
2450526	95	Disp	4.6246	5.03456	5.38567	4.85451	4.94304	5.01171		-0.0785257
2529900	95	Disp	5.30805	5.41827	5.68169	6.00154	5.83833	5.2236		0.218486
2530873	95	Disp	4.9494	4.95233	4.41977	4.38	4.99383	4.18787		-0.253269
2530888	95	Disp	5.26196	5.47827	5.79206	5.85204	5.89288	6.01787		0.410166
2530898	95	Disp	7.24538	7.36917	7.16816	7.59849	7.4434	7.5143		0.257829
2539356	95	Disp	6.26657	5.95018	6.24437	5.6338	6.09251	6.26527		-0.156517
2575973	95	Disp	6.68858	6.71981	6.84874	6.04156	6.18283	6.60488		-0.475957
2215265	96	Disp	7.34822	7.80368	7.98096	7.02059	6.79736	6.97045		-0.781488
2435236	96	Disp	3.7503	4.32664	2.96369	3.85944	3.71424	3.64196		0.0583327
2475505	96	Disp	4.10386	4.32664	4.59239	3.56215	3.29545	3.00319		-1.05404
2518825	96	Disp	7.61895	7.58918	7.51784	7.83887	8.58303	7.94615		0.547359
2211892	97	Core	8.00209	7.89455	7.87627	8.20319	8.29987	8.15753		0.295894			yes				IPR001128 IPR017972	Cytochrome_P450 Cytochrome_P450,_conserved_site	KOG0158	Cytochrome_P450_CYP3/CYP5/CYP6/CYP9_subfamilies	Secondary_metabolites_biosynthesis,_transport_and_catabolism	METABOLISM	1.14.13.-	With_NADH_or_NADPH_as_one_donor,_and_incorporation_of_one_atom	Methane_metabolism Phenylalanine_metabolism Ubiquinone_biosynthesis Alkaloid_biosynthesis_I Styrene_degradation Tryptophan_metabolism Androgen_and_estrogen_metabolism Sterol_biosynthesis 1,4-Dichlorobenzene_degradation Tyrosine_metabolism Bile_acid_biosynthesis Flavonoids,_stilbene_and_lignin_biosynthesis Histidine_metabolism gamma-Hexachlorocyclohexane_degradation	Energy_Metabolism Amino_Acid_Metabolism Metabolism_of_Cofactors_and_Vitamins Biosynthesis_of_Secondary_Metabolites Biodegradation_of_Xenobiotics Lipid_Metabolism	METABOLIC	12251 4283 3721 2888 19196 19184 11397 10963 10962 10961 10960 10959 10958 10957 10956 10955 10954 10953 10952 10950 10949 10948 10947 10946 10945 10944 10943 10942 10941 10940 10939 10938 10937 10936 10781 6319	heme_binding electron_transport iron_ion_binding monooxygenase_activity 6-hydroxynicotinate_3-monooxygenase_activity 2-octaprenyl-3-methyl-6-methoxy-1,4-benzoquinol_hydroxylase limonene_monooxygenase_activity toluene_3-monooxygenase_activity phenanthrene_3,4-monooxygenase_activity 2-oxo-delta3-4,5,5-trimethylcyclopentenylacetyl-CoA_1,2-monooxygenase_activity 2-hydroxy-phenylacetate_hydroxylase_ac…	molecular_function biological_process	GO:0020037 GO:0006118 GO:0005506 GO:0004497 GO:0043731 GO:0043719 GO:0019113 GO:0018657 GO:0018656 GO:0018655 GO:0018654 GO:0018653 GO:0018652 GO:0018651 GO:0018650 GO:0018649 GO:0018648 GO:0018647 GO:0018646 GO:0018644 GO:0018643 GO:0018642 GO:0018641 GO:0018640 GO:0018639 GO:0018638 GO:0018637 GO:0018636 GO:0018635 GO:0018634 GO:0018633 GO:0018632 GO:0018631 GO:0018630 GO:0018471 GO:0008688
2211902	97	Core	8.22868	8.12314	8.36114	8.53645	8.77676	8.63829		0.412843			yes				IPR001128 IPR017972	Cytochrome_P450 Cytochrome_P450,_conserved_site	KOG0158	Cytochrome_P450_CYP3/CYP5/CYP6/CYP9_subfamilies	Secondary_metabolites_biosynthesis,_transport_and_catabolism	METABOLISM	1.14.13.-	With_NADH_or_NADPH_as_one_donor,_and_incorporation_of_one_atom	Methane_metabolism Phenylalanine_metabolism Ubiquinone_biosynthesis Alkaloid_biosynthesis_I Styrene_degradation Tryptophan_metabolism Androgen_and_estrogen_metabolism Sterol_biosynthesis 1,4-Dichlorobenzene_degradation Tyrosine_metabolism Bile_acid_biosynthesis Flavonoids,_stilbene_and_lignin_biosynthesis Histidine_metabolism gamma-Hexachlorocyclohexane_degradation	Energy_Metabolism Amino_Acid_Metabolism Metabolism_of_Cofactors_and_Vitamins Biosynthesis_of_Secondary_Metabolites Biodegradation_of_Xenobiotics Lipid_Metabolism	METABOLIC	12251 4283 3721 2888 19196 19184 11397 10963 10962 10961 10960 10959 10958 10957 10956 10955 10954 10953 10952 10950 10949 10948 10947 10946 10945 10944 10943 10942 10941 10940 10939 10938 10937 10936 10781 6319	heme_binding electron_transport iron_ion_binding monooxygenase_activity 6-hydroxynicotinate_3-monooxygenase_activity 2-octaprenyl-3-methyl-6-methoxy-1,4-benzoquinol_hydroxylase limonene_monooxygenase_activity toluene_3-monooxygenase_activity phenanthrene_3,4-monooxygenase_activity 2-oxo-delta3-4,5,5-trimethylcyclopentenylacetyl-CoA_1,2-monooxygenase_activity 2-hydroxy-phenylacetate_hydroxylase_ac…	molecular_function biological_process	GO:0020037 GO:0006118 GO:0005506 GO:0004497 GO:0043731 GO:0043719 GO:0019113 GO:0018657 GO:0018656 GO:0018655 GO:0018654 GO:0018653 GO:0018652 GO:0018651 GO:0018650 GO:0018649 GO:0018648 GO:0018647 GO:0018646 GO:0018644 GO:0018643 GO:0018642 GO:0018641 GO:0018640 GO:0018639 GO:0018638 GO:0018637 GO:0018636 GO:0018635 GO:0018634 GO:0018633 GO:0018632 GO:0018631 GO:0018630 GO:0018471 GO:0008688
2425034	97	Core	8.07721	8.22296	7.9093	8.36175	8.54095	8.28988		0.327703							IPR001128	Cytochrome_P450	KOG0158	Cytochrome_P450_CYP3/CYP5/CYP6/CYP9_subfamilies	Secondary_metabolites_biosynthesis,_transport_and_catabolism	METABOLISM	1.14.13.-	With_NADH_or_NADPH_as_one_donor,_and_incorporation_of_one_atom	Methane_metabolism Phenylalanine_metabolism Ubiquinone_biosynthesis Alkaloid_biosynthesis_I Styrene_degradation Tryptophan_metabolism Androgen_and_estrogen_metabolism Sterol_biosynthesis 1,4-Dichlorobenzene_degradation Tyrosine_metabolism Bile_acid_biosynthesis Flavonoids,_stilbene_and_lignin_biosynthesis Histidine_metabolism gamma-Hexachlorocyclohexane_degradation	Energy_Metabolism Amino_Acid_Metabolism Metabolism_of_Cofactors_and_Vitamins Biosynthesis_of_Secondary_Metabolites Biodegradation_of_Xenobiotics Lipid_Metabolism	METABOLIC	12251 4283 3721 2888 19196 19184 11397 10963 10962 10961 10960 10959 10958 10957 10956 10955 10954 10953 10952 10950 10949 10948 10947 10946 10945 10944 10943 10942 10941 10940 10939 10938 10937 10936 10781 6319	heme_binding electron_transport iron_ion_binding monooxygenase_activity 6-hydroxynicotinate_3-monooxygenase_activity 2-octaprenyl-3-methyl-6-methoxy-1,4-benzoquinol_hydroxylase limonene_monooxygenase_activity toluene_3-monooxygenase_activity phenanthrene_3,4-monooxygenase_activity 2-oxo-delta3-4,5,5-trimethylcyclopentenylacetyl-CoA_1,2-monooxygenase_activity 2-hydroxy-phenylacetate_hydroxylase_ac…	molecular_function biological_process	GO:0020037 GO:0006118 GO:0005506 GO:0004497 GO:0043731 GO:0043719 GO:0019113 GO:0018657 GO:0018656 GO:0018655 GO:0018654 GO:0018653 GO:0018652 GO:0018651 GO:0018650 GO:0018649 GO:0018648 GO:0018647 GO:0018646 GO:0018644 GO:0018643 GO:0018642 GO:0018641 GO:0018640 GO:0018639 GO:0018638 GO:0018637 GO:0018636 GO:0018635 GO:0018634 GO:0018633 GO:0018632 GO:0018631 GO:0018630 GO:0018471 GO:0008688
2227871	99	Core	10.8452	10.9234	10.9071	10.2968	10.1613	10.5349		-0.560895							IPR004813 IPR004648	Oligopeptide_transporter,_OPT_superfamily Tetrapeptide_transporter,_OPT1/isp4	KOG2262	Sexual_differentiation_process_protein_ISP4	Signal_transduction_mechanisms	CELLULAR_PROCESSES_AND_SIGNALING
2162822	99	Core	6.80566	6.83901	6.8824	7.17248	7.10518	7.36038		0.370323							IPR004813 IPR004648	Oligopeptide_transporter,_OPT_superfamily Tetrapeptide_transporter,_OPT1/isp4	KOG2262	Sexual_differentiation_process_protein_ISP4	Signal_transduction_mechanisms	CELLULAR_PROCESSES_AND_SIGNALING
2197171	99	Core	6.17004	6.6301	6.19165	5.98111	6.30853	6.07359		-0.209517							IPR020796	Origin_recognition_complex,_subunit_5	KOG2543	Origin_recognition_complex,_subunit_5	Replication,_recombination_and_repair	INFORMATION_STORAGE_AND_PROCESSING
2388322	99	Core	9.2735	9.20731	9.10469	9.12128	9.10887	9.07364		-0.093903							IPR004813 IPR004648	Oligopeptide_transporter,_OPT_superfamily Tetrapeptide_transporter,_OPT1/isp4	KOG2262	Sexual_differentiation_process_protein_ISP4	Signal_transduction_mechanisms	CELLULAR_PROCESSES_AND_SIGNALING
2510114	99	Core	7.99507	8.14181	8.00407	8.06926	8.06473	8.00466		-0.000766024							IPR004813 IPR004648	Oligopeptide_transporter,_OPT_superfamily Tetrapeptide_transporter,_OPT1/isp4	KOG2262	Sexual_differentiation_process_protein_ISP4	Signal_transduction_mechanisms	CELLULAR_PROCESSES_AND_SIGNALING
2519180	99	Core	10.1746	10.0979	10.0654	9.92519	9.9557	9.94736		-0.169907							IPR004813 IPR020796 IPR004648	Oligopeptide_transporter,_OPT_superfamily Origin_recognition_complex,_subunit_5 Tetrapeptide_transporter,_OPT1/isp4	KOG2262	Sexual_differentiation_process_protein_ISP4	Signal_transduction_mechanisms	CELLULAR_PROCESSES_AND_SIGNALING
2304269	100	Core	7.95941	8.02599	7.70816	7.81598	8.27442	8.18626		0.194368							IPR002293 IPR004840	Amino_acid/polyamine_transporter_I Amino_acid_permease,_conserved_site	KOG1289	Amino_acid_transporters	Amino_acid_transport_and_metabolism	METABOLISM						9320 8535 4977 9321	membrane amino_acid_transmembrane_transporter_activity amino_acid_transport integral_to_membrane	cellular_component molecular_function biological_process	GO:0016020 GO:0015171 GO:0006865 GO:0016021
2455148	100	Core	10.2251	10.2743	10.2199	9.88726	10.0472	9.83193		-0.317607							IPR002293 IPR004840	Amino_acid/polyamine_transporter_I Amino_acid_permease,_conserved_site	KOG1289	Amino_acid_transporters	Amino_acid_transport_and_metabolism	METABOLISM						9320 8535 4977 9321	membrane amino_acid_transmembrane_transporter_activity amino_acid_transport integral_to_membrane	cellular_component molecular_function biological_process	GO:0016020 GO:0015171 GO:0006865 GO:0016021
2155255	101	Core	7.47485	7.49067	7.03982	7.04047	7.31946	6.9557		-0.229906							IPR007244	NatC_N(alpha)-terminal_acetyltransferase,_Mak10_subunit	KOG2343	Glucose-repressible_protein_and_related_proteins	General_function_prediction_only	POORLY_CHARACTERIZED
2166751	101	Core	7.38094	7.4463	7.06935	7.02059	7.56596	7.11025		-0.066597							IPR007244	NatC_N(alpha)-terminal_acetyltransferase,_Mak10_subunit	KOG2343	Glucose-repressible_protein_and_related_proteins	General_function_prediction_only	POORLY_CHARACTERIZED
2166864	101	Core	7.32599	7.24515	6.91529	6.96964	7.21629	6.74017		-0.186775							IPR007244	NatC_N(alpha)-terminal_acetyltransferase,_Mak10_subunit	KOG2343	Glucose-repressible_protein_and_related_proteins	General_function_prediction_only	POORLY_CHARACTERIZED
2552684	101	Core	8.24062	8.17391	8.23003	7.78095	8.03473	7.92737		-0.300505							IPR007244	NatC_N(alpha)-terminal_acetyltransferase,_Mak10_subunit	KOG2343	Glucose-repressible_protein_and_related_proteins	General_function_prediction_only	POORLY_CHARACTERIZED
2575916	101	Core	7.75828	7.94857	8.0858	7.51568	7.48838	7.5143		-0.424764							IPR007244	NatC_N(alpha)-terminal_acetyltransferase,_Mak10_subunit	KOG2343	Glucose-repressible_protein_and_related_proteins	General_function_prediction_only	POORLY_CHARACTERIZED
2373472	102	Core	9.11724	9.1276	9.21447	9.6063	9.73649	9.72831		0.537267							IPR004993	GH3_auxin-responsive_promoter
2147644	102	Core	11.0759	10.958	11.0239	11.3049	11.2285	11.2954		0.257044							IPR004993	GH3_auxin-responsive_promoter
2225525	103	Core	8.66483	8.75872	8.62244	9.36745	9.38342	9.41843		0.707766							IPR002938	Monooxygenase,_FAD-binding	KOG2614	Kynurenine_3-monooxygenase_and_related_flavoprotein_monooxygenases	Energy_production_and_conversion General_function_prediction_only	METABOLISM POORLY_CHARACTERIZED	1.14.13.1	Salicylate_1-monooxygenase	Fluorene_degradation Nitorobenzene_degradation	Biodegradation_of_Xenobiotics	METABOLIC	4851 4283 2888 10964	aromatic_compound_metabolic_process electron_transport monooxygenase_activity salicylate_1-monooxygenase_activity	biological_process molecular_function	GO:0006725 GO:0006118 GO:0004497 GO:0018658
2581612	103	Core	8.85924	8.87208	8.91445	9.57597	9.51096	9.5978		0.679648							IPR002938	Monooxygenase,_FAD-binding	KOG2614	Kynurenine_3-monooxygenase_and_related_flavoprotein_monooxygenases	Energy_production_and_conversion General_function_prediction_only	METABOLISM POORLY_CHARACTERIZED	1.14.13.1	Salicylate_1-monooxygenase	Fluorene_degradation Nitorobenzene_degradation	Biodegradation_of_Xenobiotics	METABOLIC	4851 4283 2888 10964	aromatic_compound_metabolic_process electron_transport monooxygenase_activity salicylate_1-monooxygenase_activity	biological_process molecular_function	GO:0006725 GO:0006118 GO:0004497 GO:0018658
2166984	105	Core	7.93758	8.16937	7.78134	8.88329	9.16258	8.77903		0.978866
902712	105	Core	10.2236	10.1622	10.2795	9.16042	9.3858	9.3608		-0.919405
1015049	106	Core	8.02297	8.15566	7.54961	8.28047	8.22744	8.21132		0.330332							IPR000219 IPR001331	Dbl_homology_(DH)_domain Guanine-nucleotide_dissociation_stimulator,_CDC24,_conserved_site	KOG4305	RhoGEF_GTPase	Signal_transduction_mechanisms	CELLULAR_PROCESSES_AND_SIGNALING						17205 3827 3425 5323 3421	regulation_of_Rho_protein_signal_transduction intracellular Rho_guanyl-nucleotide_exchange_factor_activity intracellular_signaling_cascade guanyl-nucleotide_exchange_factor_activity	biological_process cellular_component molecular_function	GO:0035023 GO:0005622 GO:0005089 GO:0007242 GO:0005085
1017322	106	Core	11.0784	11.182	11.2915	11.1339	10.7282	11.0857		-0.201378							IPR001452 IPR000219 IPR003124 IPR001331 IPR001849	SH3_domain Dbl_homology_(DH)_domain WH2_domain Guanine-nucleotide_dissociation_stimulator,_CDC24,_conserved_site Pleckstrin_homology_domain	KOG4305	RhoGEF_GTPase	Signal_transduction_mechanisms	CELLULAR_PROCESSES_AND_SIGNALING						17205 3827 3425 5323 3421	regulation_of_Rho_protein_signal_transduction intracellular Rho_guanyl-nucleotide_exchange_factor_activity intracellular_signaling_cascade guanyl-nucleotide_exchange_factor_activity	biological_process cellular_component molecular_function	GO:0035023 GO:0005622 GO:0005089 GO:0007242 GO:0005085
2202273	106	Core	5.30805	4.95233	5.47662	5.34493	4.38134	4.98289		-0.342616							IPR001452 IPR000219	SH3_domain Dbl_homology_(DH)_domain	KOG4305	RhoGEF_GTPase	Signal_transduction_mechanisms	CELLULAR_PROCESSES_AND_SIGNALING						17205 3827 3425	regulation_of_Rho_protein_signal_transduction intracellular Rho_guanyl-nucleotide_exchange_factor_activity	biological_process cellular_component molecular_function	GO:0035023 GO:0005622 GO:0005089
2359331	106	Core	9.71316	9.75554	9.70297	9.82557	9.9085	9.92859		0.163663							IPR000219 IPR001331 IPR001452	Dbl_homology_(DH)_domain Guanine-nucleotide_dissociation_stimulator,_CDC24,_conserved_site SH3_domain	KOG4305	RhoGEF_GTPase	Signal_transduction_mechanisms	CELLULAR_PROCESSES_AND_SIGNALING						17205 3827 3425 5323 3421	regulation_of_Rho_protein_signal_transduction intracellular Rho_guanyl-nucleotide_exchange_factor_activity intracellular_signaling_cascade guanyl-nucleotide_exchange_factor_activity	biological_process cellular_component molecular_function	GO:0035023 GO:0005622 GO:0005089 GO:0007242 GO:0005085
2359374	106	Core	6.98661	7.09994	6.72435	7.22556	6.59838	6.87174		-0.0384088							IPR000219 IPR001331	Dbl_homology_(DH)_domain Guanine-nucleotide_dissociation_stimulator,_CDC24,_conserved_site	KOG4305	RhoGEF_GTPase	Signal_transduction_mechanisms	CELLULAR_PROCESSES_AND_SIGNALING						17205 3827 3425 5323 3421	regulation_of_Rho_protein_signal_transduction intracellular Rho_guanyl-nucleotide_exchange_factor_activity intracellular_signaling_cascade guanyl-nucleotide_exchange_factor_activity	biological_process cellular_component molecular_function	GO:0035023 GO:0005622 GO:0005089 GO:0007242 GO:0005085
2359398	106	Core	7.86235	8.15106	7.76339	8.16294	7.97909	8.08142		0.148886							IPR000219 IPR001452 IPR001849	Dbl_homology_(DH)_domain SH3_domain Pleckstrin_homology_domain	KOG4305	RhoGEF_GTPase	Signal_transduction_mechanisms	CELLULAR_PROCESSES_AND_SIGNALING						17205 3827 3425	regulation_of_Rho_protein_signal_transduction intracellular Rho_guanyl-nucleotide_exchange_factor_activity	biological_process cellular_component molecular_function	GO:0035023 GO:0005622 GO:0005089
2359408	106	Core	6.14486	6.1662	6.27002	6.73355	6.30853	6.57623		0.345739							IPR001452 IPR000219 IPR001331	SH3_domain Dbl_homology_(DH)_domain Guanine-nucleotide_dissociation_stimulator,_CDC24,_conserved_site	KOG4305	RhoGEF_GTPase	Signal_transduction_mechanisms	CELLULAR_PROCESSES_AND_SIGNALING						17205 3827 3425 5323 3421	regulation_of_Rho_protein_signal_transduction intracellular Rho_guanyl-nucleotide_exchange_factor_activity intracellular_signaling_cascade guanyl-nucleotide_exchange_factor_activity	biological_process cellular_component molecular_function	GO:0035023 GO:0005622 GO:0005089 GO:0007242 GO:0005085
2359474	106	Core	6.68858	6.75662	6.50423	6.90603	6.90743	6.43444		0.0994909							IPR001452 IPR000219 IPR001331	SH3_domain Dbl_homology_(DH)_domain Guanine-nucleotide_dissociation_stimulator,_CDC24,_conserved_site	KOG4305	RhoGEF_GTPase	Signal_transduction_mechanisms	CELLULAR_PROCESSES_AND_SIGNALING						17205 3827 3425 5323 3421	regulation_of_Rho_protein_signal_transduction intracellular Rho_guanyl-nucleotide_exchange_factor_activity intracellular_signaling_cascade guanyl-nucleotide_exchange_factor_activity	biological_process cellular_component molecular_function	GO:0035023 GO:0005622 GO:0005089 GO:0007242 GO:0005085
2359560	106	Core	7.92284	7.84414	8.00407	8.10275	7.95366	8.02247		0.102603							IPR000219 IPR001849	Dbl_homology_(DH)_domain Pleckstrin_homology_domain	KOG4305	RhoGEF_GTPase	Signal_transduction_mechanisms	CELLULAR_PROCESSES_AND_SIGNALING						17205 3827 3425	regulation_of_Rho_protein_signal_transduction intracellular Rho_guanyl-nucleotide_exchange_factor_activity	biological_process cellular_component molecular_function	GO:0035023 GO:0005622 GO:0005089
2376760	106	Core	7.73316	7.71918	7.67973	7.36613	7.63158	7.36038		-0.257995							IPR001452 IPR000219	SH3_domain Dbl_homology_(DH)_domain	KOG4305	RhoGEF_GTPase	Signal_transduction_mechanisms	CELLULAR_PROCESSES_AND_SIGNALING						17205 3827 3425	regulation_of_Rho_protein_signal_transduction intracellular Rho_guanyl-nucleotide_exchange_factor_activity	biological_process cellular_component molecular_function	GO:0035023 GO:0005622 GO:0005089
2376903	106	Core	7.41293	7.66858	7.74521	7.41264	7.59914	7.36038		-0.151519			yes				IPR001452 IPR000219 IPR001331 IPR001849	SH3_domain Dbl_homology_(DH)_domain Guanine-nucleotide_dissociation_stimulator,_CDC24,_conserved_site Pleckstrin_homology_domain	KOG4305	RhoGEF_GTPase	Signal_transduction_mechanisms	CELLULAR_PROCESSES_AND_SIGNALING						17205 3827 3425 5323 3421	regulation_of_Rho_protein_signal_transduction intracellular Rho_guanyl-nucleotide_exchange_factor_activity intracellular_signaling_cascade guanyl-nucleotide_exchange_factor_activity	biological_process cellular_component molecular_function	GO:0035023 GO:0005622 GO:0005089 GO:0007242 GO:0005085
2526102	106	Core	7.59126	7.56171	7.58069	7.79272	7.97277	7.58312		0.204981							IPR000219	Dbl_homology_(DH)_domain	KOG4305	RhoGEF_GTPase	Signal_transduction_mechanisms	CELLULAR_PROCESSES_AND_SIGNALING						17205 3827 3425	regulation_of_Rho_protein_signal_transduction intracellular Rho_guanyl-nucleotide_exchange_factor_activity	biological_process cellular_component molecular_function	GO:0035023 GO:0005622 GO:0005089
2533944	106	Core	6.63534	6.3052	6.10877	6.76973	6.49639	6.67861		0.298476							IPR000219 IPR001331	Dbl_homology_(DH)_domain Guanine-nucleotide_dissociation_stimulator,_CDC24,_conserved_site	KOG4305	RhoGEF_GTPase	Signal_transduction_mechanisms	CELLULAR_PROCESSES_AND_SIGNALING						17205 3827 3425 5323 3421	regulation_of_Rho_protein_signal_transduction intracellular Rho_guanyl-nucleotide_exchange_factor_activity intracellular_signaling_cascade guanyl-nucleotide_exchange_factor_activity	biological_process cellular_component molecular_function	GO:0035023 GO:0005622 GO:0005089 GO:0007242 GO:0005085
2477185	107	Core	11.0717	11.0059	11.0239	10.4616	10.2371	10.4533		-0.649851			yes				IPR002937	Amine_oxidase	KOG0029	Amine_oxidase	Secondary_metabolites_biosynthesis,_transport_and_catabolism	METABOLISM						9710 4283	oxidoreductase_activity electron_transport	molecular_function biological_process	GO:0016491 GO:0006118
2550092	108	Core	9.30794	9.28914	9.22106	8.66049	8.78038	8.69046		-0.562272							IPR005828 IPR020846 IPR003663	General_substrate_transporter Major_facilitator_superfamily_domain Sugar/inositol_transporter	KOG0254	Predicted_transporter_(major_facilitator_superfamily)	General_function_prediction_only	POORLY_CHARACTERIZED						9320 6276 3642 9321 4927 3546	membrane carbohydrate_transport sugar:hydrogen_symporter_activity integral_to_membrane transport transporter_activity	cellular_component biological_process molecular_function	GO:0016020 GO:0008643 GO:0005351 GO:0016021 GO:0006810 GO:0005215
2160196	108	Core	11.4455	11.4932	11.4723	11.5805	11.2965	11.6106		0.025562							IPR005828 IPR020846 IPR003663	General_substrate_transporter Major_facilitator_superfamily_domain Sugar/inositol_transporter	KOG0254	Predicted_transporter_(major_facilitator_superfamily)	General_function_prediction_only	POORLY_CHARACTERIZED						9320 6276 3642 9321 4927 3546	membrane carbohydrate_transport sugar:hydrogen_symporter_activity integral_to_membrane transport transporter_activity	cellular_component biological_process molecular_function	GO:0016020 GO:0008643 GO:0005351 GO:0016021 GO:0006810 GO:0005215
2386296	108	Core	9.2706	9.43441	9.51192	9.10956	9.15423	9.03907		-0.304689							IPR005828 IPR020846 IPR003663	General_substrate_transporter Major_facilitator_superfamily_domain Sugar/inositol_transporter	KOG0254	Predicted_transporter_(major_facilitator_superfamily)	General_function_prediction_only	POORLY_CHARACTERIZED						9320 6276 3642 9321 4927 3546	membrane carbohydrate_transport sugar:hydrogen_symporter_activity integral_to_membrane transport transporter_activity	cellular_component biological_process molecular_function	GO:0016020 GO:0008643 GO:0005351 GO:0016021 GO:0006810 GO:0005215
2390220	108	Core	11.8132	11.7932	11.7268	11.6841	11.5434	11.8029		-0.100924							IPR005828 IPR020846 IPR003663	General_substrate_transporter Major_facilitator_superfamily_domain Sugar/inositol_transporter	KOG0254	Predicted_transporter_(major_facilitator_superfamily)	General_function_prediction_only	POORLY_CHARACTERIZED						9320 6276 3642 9321 4927 3546	membrane carbohydrate_transport sugar:hydrogen_symporter_activity integral_to_membrane transport transporter_activity	cellular_component biological_process molecular_function	GO:0016020 GO:0008643 GO:0005351 GO:0016021 GO:0006810 GO:0005215
2548547	108	Core	8.82002	8.67147	8.57177	8.14009	8.26927	8.22676		-0.475711							IPR005828 IPR020846 IPR003663	General_substrate_transporter Major_facilitator_superfamily_domain Sugar/inositol_transporter	KOG0254	Predicted_transporter_(major_facilitator_superfamily)	General_function_prediction_only	POORLY_CHARACTERIZED						9320 6276 3642 9321 4927 3546	membrane carbohydrate_transport sugar:hydrogen_symporter_activity integral_to_membrane transport transporter_activity	cellular_component biological_process molecular_function	GO:0016020 GO:0008643 GO:0005351 GO:0016021 GO:0006810 GO:0005215
564858	109	Core	12.9323	12.879	12.8862	12.6698	12.6837	12.7126		-0.210461							IPR001585 IPR018225	Transaldolase Transaldolase,_active_site	KOG2772	Transaldolase	Carbohydrate_transport_and_metabolism	METABOLISM	2.2.1.2	Transaldolase	Pentose_phosphate_pathway	Carbohydrate_Metabolism	METABOLIC	4143 3161	carbohydrate_metabolic_process transaldolase_activity	biological_process molecular_function	GO:0005975 GO:0004801
2168060	112	Core	8.24062	7.90552	8.16314	8.00999	6.66258	8.03305		-0.534555
2168353	112	Core	8.35481	8.0509	8.18353	7.96907	6.56518	8.27213		-0.594288
2270734	112	Core	8.71273	8.79456	8.72803	8.33382	8.34459	8.4138		-0.381039							IPR024253 IPR012336	Phosducin,_thioredoxin-like_domain Thioredoxin-like_fold	KOG3170	Conserved_phosducin-like_protein	Signal_transduction_mechanisms	CELLULAR_PROCESSES_AND_SIGNALING
2273005	112	Core	8.44524	8.68107	8.58205	8.57445	8.55371	8.52791		-0.0174315							IPR024253 IPR012336	Phosducin,_thioredoxin-like_domain Thioredoxin-like_fold	KOG3170	Conserved_phosducin-like_protein	Signal_transduction_mechanisms	CELLULAR_PROCESSES_AND_SIGNALING
1236007	117	Disp	8.05711	7.96963	8.20364	8.30534	8.48435	8.38105		0.313454
2191830	117	Disp	6.14486	5.97122	6.05074	6.55152	6.64679	6.57623		0.535907
2530596	120	Core	9.01673	9.29749	8.95456	8.83856	8.70997	8.82237		-0.299294							IPR022155 IPR003594	Protein_of_unknown_function_DUF3684 Histidine_kinase-like_ATPase,_C-terminal_domain										3736	ATP_binding	molecular_function	GO:0005524
2531200	120	Core	11.1072	11.352	11.2622	10.8319	10.9299	10.905		-0.351506							IPR022155 IPR003594	Protein_of_unknown_function_DUF3684 Histidine_kinase-like_ATPase,_C-terminal_domain										3736	ATP_binding	molecular_function	GO:0005524
2165286	121	Core	8.84368	8.86086	8.90629	9.66512	9.66972	9.62719		0.783734							IPR005123 IPR026992	Oxoglutarate/iron-dependent_dioxygenase Non-haem_dioxygenase_N-terminal_domain	KOG0143	Iron/ascorbate_family_oxidoreductases	Secondary_metabolites_biosynthesis,_transport_and_catabolism General_function_prediction_only	METABOLISM POORLY_CHARACTERIZED	1.14.11.15	Gibberellin_3-beta-dioxygenase				9908	gibberellin_3-beta-dioxygenase_activity	molecular_function	GO:0016707
2463559	121	Core	8.85148	9.06294	9.10825	8.81277	8.80548	8.79569		-0.20291							IPR005123 IPR026992	Oxoglutarate/iron-dependent_dioxygenase Non-haem_dioxygenase_N-terminal_domain	KOG0143	Iron/ascorbate_family_oxidoreductases	Secondary_metabolites_biosynthesis,_transport_and_catabolism General_function_prediction_only	METABOLISM POORLY_CHARACTERIZED	1.14.11.15	Gibberellin_3-beta-dioxygenase				9908	gibberellin_3-beta-dioxygenase_activity	molecular_function	GO:0016707
2374764	122	Disp	10.3223	10.3515	10.2936	10.7414	10.6262	10.7995		0.399876							IPR000719 IPR008266 IPR011009	Protein_kinase_domain Tyrosine-protein_kinase,_active_site Protein_kinase-like_domain										4602 3736 3043 3079	protein_amino_acid_phosphorylation ATP_binding protein_kinase_activity protein-tyrosine_kinase_activity	biological_process molecular_function	GO:0006468 GO:0005524 GO:0004672 GO:0004713
2180811	126	Core	10.2636	10.3744	10.3563	10.4299	10.46	10.2974		0.0643517							IPR001128 IPR017972	Cytochrome_P450 Cytochrome_P450,_conserved_site	KOG0157	Cytochrome_P450_CYP4/CYP19/CYP26_subfamilies	Lipid_transport_and_metabolism Secondary_metabolites_biosynthesis,_transport_and_catabolism	METABOLISM	1.14.14.1	Unspecific_monooxygenase	Tryptophan_metabolism Fatty_acid_metabolism gamma-Hexachlorocyclohexane_degradation	Amino_Acid_Metabolism Lipid_Metabolism Biodegradation_of_Xenobiotics	METABOLIC	12251 4283 3721 2888 23642	heme_binding electron_transport iron_ion_binding monooxygenase_activity unspecific_monooxygenase_activity	molecular_function biological_process	GO:0020037 GO:0006118 GO:0005506 GO:0004497 GO:0050381
866620	129	Core	7.51471	7.2102	7.51784	7.03056	6.78299	6.90284		-0.508785							IPR000445 IPR003265 IPR004036 IPR011257	Helix-hairpin-helix_motif HhH-GPD_domain Endonuclease_III-like,_conserved_site-2 DNA_glycosylase	KOG1921	Endonuclease_III	Replication,_recombination_and_repair	INFORMATION_STORAGE_AND_PROCESSING	4.2.99.18	DNA-(apurinic_or_apyrimidinic_site)_lyase				3827 2176 4443 4440 2910 2290 2362	intracellular DNA_binding base-excision_repair DNA_repair endonuclease_activity catalytic_activity DNA-(apurinic_or_apyrimidinic_site)_lyase_activity	cellular_component molecular_function biological_process	GO:0005622 GO:0003677 GO:0006284 GO:0006281 GO:0004519 GO:0003824 GO:0003906
2218703	129	Core	7.67279	7.60272	7.58069	7.06009	7.3684	7.04901		-0.459571							IPR000445 IPR003265 IPR004036 IPR011257	Helix-hairpin-helix_motif HhH-GPD_domain Endonuclease_III-like,_conserved_site-2 DNA_glycosylase	KOG1921	Endonuclease_III	Replication,_recombination_and_repair	INFORMATION_STORAGE_AND_PROCESSING	4.2.99.18	DNA-(apurinic_or_apyrimidinic_site)_lyase				3827 2176 4443 4440 2910 2290 2362	intracellular DNA_binding base-excision_repair DNA_repair endonuclease_activity catalytic_activity DNA-(apurinic_or_apyrimidinic_site)_lyase_activity	cellular_component molecular_function biological_process	GO:0005622 GO:0003677 GO:0006284 GO:0006281 GO:0004519 GO:0003824 GO:0003906
2367462	132	Core	9.99435	9.93619	9.961	9.96475	9.93798	10.0394		0.01688							IPR007855	RNA-dependent_RNA_polymerase,_eukaryotic-type	KOG0988	RNA-directed_RNA_polymerase_QDE-1_required_for_posttranscriptional_gene_silencing_and_RNA_interference	RNA_processing_and_modification	INFORMATION_STORAGE_AND_PROCESSING	2.7.7.48	RNA-directed_RNA_polymerase	Purine_metabolism	Nucleotide_Metabolism	METABOLIC	2420	RNA-directed_RNA_polymerase_activity	molecular_function	GO:0003968
2367464	132	Core	8.46063	8.45714	8.51925	8.78946	8.70236	8.77903		0.277943							IPR007855	RNA-dependent_RNA_polymerase,_eukaryotic-type	KOG0988	RNA-directed_RNA_polymerase_QDE-1_required_for_posttranscriptional_gene_silencing_and_RNA_interference	RNA_processing_and_modification	INFORMATION_STORAGE_AND_PROCESSING	2.7.7.48	RNA-directed_RNA_polymerase	Purine_metabolism	Nucleotide_Metabolism	METABOLIC	2420	RNA-directed_RNA_polymerase_activity	molecular_function	GO:0003968
2519880	132	Core	10.2738	10.3665	10.4392	10.0284	9.87672	10.0783		-0.365389							IPR007855	RNA-dependent_RNA_polymerase,_eukaryotic-type	KOG0988	RNA-directed_RNA_polymerase_QDE-1_required_for_posttranscriptional_gene_silencing_and_RNA_interference	RNA_processing_and_modification	INFORMATION_STORAGE_AND_PROCESSING	2.7.7.48	RNA-directed_RNA_polymerase	Purine_metabolism	Nucleotide_Metabolism	METABOLIC	2420	RNA-directed_RNA_polymerase_activity	molecular_function	GO:0003968
2548506	133	Core	9.64969	9.71248	9.67923	8.75678	8.84405	8.93948		-0.833696							IPR006073 IPR027417	GTP_binding_domain P-loop_containing_nucleoside_triphosphate_hydrolase										3737	GTP_binding	molecular_function	GO:0005525
2358171	133	Core	9.36356	9.31611	9.57503	9.07624	9.14583	9.13222		-0.300134							IPR006073 IPR027417	GTP_binding_domain P-loop_containing_nucleoside_triphosphate_hydrolase										3737	GTP_binding	molecular_function	GO:0005525
2394972	133	Core	9.1429	9.24665	9.36193	8.95837	9.18734	8.93007		-0.22523							IPR027417	P-loop_containing_nucleoside_triphosphate_hydrolase
2439401	133	Core	8.96732	8.95887	8.75099	8.84423	9.04708	9.00722		0.0737855							IPR006073 IPR027417	GTP_binding_domain P-loop_containing_nucleoside_triphosphate_hydrolase										3737	GTP_binding	molecular_function	GO:0005525
2439407	133	Core	8.9383	8.84954	8.82641	8.54691	8.87825	8.69934		-0.163253							IPR027417	P-loop_containing_nucleoside_triphosphate_hydrolase
2514830	133	Core	9.08451	8.92693	8.98973	8.65082	8.76584	8.35879		-0.408573							IPR006073 IPR027417	GTP_binding_domain P-loop_containing_nucleoside_triphosphate_hydrolase										3737	GTP_binding	molecular_function	GO:0005525
2364564	134	Core	8.05035	7.63603	8.1285	7.31806	7.5147	7.24377		-0.579447							IPR001128	Cytochrome_P450	KOG0684	Cytochrome_P450	Secondary_metabolites_biosynthesis,_transport_and_catabolism	METABOLISM						12251 4283 3721 2888	heme_binding electron_transport iron_ion_binding monooxygenase_activity	molecular_function biological_process	GO:0020037 GO:0006118 GO:0005506 GO:0004497
2368657	134	Core	7.33715	7.29605	7.26065	7.21684	7.00969	7.31486		-0.117484							IPR001128	Cytochrome_P450	KOG0684	Cytochrome_P450	Secondary_metabolites_biosynthesis,_transport_and_catabolism	METABOLISM						12251 4283 3721 2888	heme_binding electron_transport iron_ion_binding monooxygenase_activity	molecular_function biological_process	GO:0020037 GO:0006118 GO:0005506 GO:0004497
2368655	135	Core	8.75078	8.89427	8.6714	7.82747	7.94077	7.8968		-0.883805			yes				IPR001128	Cytochrome_P450	KOG0684	Cytochrome_P450	Secondary_metabolites_biosynthesis,_transport_and_catabolism	METABOLISM						12251 4283 3721 2888 16609	heme_binding electron_transport iron_ion_binding monooxygenase_activity 25-hydroxycholesterol_7alpha-hydroxylase_activity	molecular_function biological_process	GO:0020037 GO:0006118 GO:0005506 GO:0004497 GO:0033783
2368656	135	Core	7.12179	7.17437	6.84874	6.08049	6.47867	6.15334		-0.8108							IPR001128	Cytochrome_P450	KOG0684	Cytochrome_P450	Secondary_metabolites_biosynthesis,_transport_and_catabolism	METABOLISM						12251 4283 3721 2888	heme_binding electron_transport iron_ion_binding monooxygenase_activity	molecular_function biological_process	GO:0020037 GO:0006118 GO:0005506 GO:0004497
2412904	135	Core	7.00071	6.82753	6.94744	6.59251	7.11669	7.02094		-0.0151821							IPR001128	Cytochrome_P450	KOG0684	Cytochrome_P450	Secondary_metabolites_biosynthesis,_transport_and_catabolism	METABOLISM						12251 4283 3721 2888 16609	heme_binding electron_transport iron_ion_binding monooxygenase_activity 25-hydroxycholesterol_7alpha-hydroxylase_activity	molecular_function biological_process	GO:0020037 GO:0006118 GO:0005506 GO:0004497 GO:0033783
987570	137	Core	9.41974	9.39799	9.53855	9.33158	9.13173	9.3775		-0.171825							IPR007557	PSP1,_C-terminal	KOG4679	Uncharacterized_protein_PSP1_(suppressor_of_DNA_polymerase_alpha_mutations_in_yeast)	General_function_prediction_only	POORLY_CHARACTERIZED
2168326	137	Core	9.37443	9.37844	9.45154	9.34163	9.03501	9.21044		-0.205778							IPR007557	PSP1,_C-terminal	KOG4679	Uncharacterized_protein_PSP1_(suppressor_of_DNA_polymerase_alpha_mutations_in_yeast)	General_function_prediction_only	POORLY_CHARACTERIZED
2197012	137	Core	6.7059	6.86171	6.96326	7.05031	6.86713	6.93328		0.106617							IPR007557	PSP1,_C-terminal	KOG4679	Uncharacterized_protein_PSP1_(suppressor_of_DNA_polymerase_alpha_mutations_in_yeast)	General_function_prediction_only	POORLY_CHARACTERIZED
2197237	137	Core	7.56303	7.64914	8.07856	7.58501	7.42501	7.68055		-0.200047							IPR007557	PSP1,_C-terminal	KOG4679	Uncharacterized_protein_PSP1_(suppressor_of_DNA_polymerase_alpha_mutations_in_yeast)	General_function_prediction_only	POORLY_CHARACTERIZED
2389916	137	Core	7.35921	7.48337	7.5704	6.94875	6.9973	7.08335		-0.461195							IPR007557	PSP1,_C-terminal	KOG4679	Uncharacterized_protein_PSP1_(suppressor_of_DNA_polymerase_alpha_mutations_in_yeast)	General_function_prediction_only	POORLY_CHARACTERIZED
2389921	137	Core	7.02851	6.76868	7.08388	6.7816	6.97219	6.94827		-0.0596745							IPR007557	PSP1,_C-terminal	KOG4679	Uncharacterized_protein_PSP1_(suppressor_of_DNA_polymerase_alpha_mutations_in_yeast)	General_function_prediction_only	POORLY_CHARACTERIZED
2445537	137	Core	7.40234	7.51951	7.15446	7.78685	7.82632	7.8457		0.460853							IPR007557	PSP1,_C-terminal	KOG4679	Uncharacterized_protein_PSP1_(suppressor_of_DNA_polymerase_alpha_mutations_in_yeast)	General_function_prediction_only	POORLY_CHARACTERIZED
1408835	139	Core	9.40391	9.29332	9.2759	9.7671	9.84594	9.93988		0.526592			yes				IPR007312	Phosphoesterase					3.1.3.2	Acid_phosphatase	gamma-Hexachlorocyclohexane_degradation Riboflavin_metabolism	Biodegradation_of_Xenobiotics Metabolism_of_Cofactors_and_Vitamins	METABOLIC	9986 2441	hydrolase_activity,_acting_on_ester_bonds acid_phosphatase_activity	molecular_function	GO:0016788 GO:0003993
1503168	139	Core	8.16749	8.21857	8.27507	8.26788	8.29987	8.26317		0.0565968			yes				IPR007312	Phosphoesterase					3.1.3.2	Acid_phosphatase	gamma-Hexachlorocyclohexane_degradation Riboflavin_metabolism	Biodegradation_of_Xenobiotics Metabolism_of_Cofactors_and_Vitamins	METABOLIC	9986 2441	hydrolase_activity,_acting_on_ester_bonds acid_phosphatase_activity	molecular_function	GO:0016788 GO:0003993
2173032	139	Core	7.01468	6.90607	7.1952	7.10798	7.30947	7.13665		0.14605			yes				IPR007312	Phosphoesterase					3.1.3.2	Acid_phosphatase	gamma-Hexachlorocyclohexane_degradation Riboflavin_metabolism	Biodegradation_of_Xenobiotics Metabolism_of_Cofactors_and_Vitamins	METABOLIC	9986 2441	hydrolase_activity,_acting_on_ester_bonds acid_phosphatase_activity	molecular_function	GO:0016788 GO:0003993
2386286	140	Core	10.3474	10.3455	10.4006	11.1563	11.1248	11.1783		0.788663							IPR000873 IPR009081 IPR013120 IPR020845 IPR020806	AMP-dependent_synthetase/ligase Acyl_carrier_protein-like Male_sterility,_NAD-binding AMP-binding,_conserved_site Polyketide_synthase,_phosphopantetheine-binding_domain	KOG1178	Non-ribosomal_peptide_synthetase/alpha-aminoadipate_reductase_and_related_enzymes	Secondary_metabolites_biosynthesis,_transport_and_catabolism	METABOLISM	1.2.1.31	Aminoadipate-semialdehyde_dehydrogenase	Lysine_biosynthesis Lysine_degradation	Amino_Acid_Metabolism	METABOLIC	5830 2290 4120 2485	metabolic_process catalytic_activity aminoadipate-semialdehyde_dehydrogenase_complex L-aminoadipate-semialdehyde_dehydrogenase_activity	biological_process molecular_function cellular_component	GO:0008152 GO:0003824 GO:0005949 GO:0004043
2160131	140	Core	9.46622	9.43252	9.44311	9.41962	9.37147	9.35096		-0.0665954							IPR000873 IPR013120 IPR020845 IPR009081 IPR020806	AMP-dependent_synthetase/ligase Male_sterility,_NAD-binding AMP-binding,_conserved_site Acyl_carrier_protein-like Polyketide_synthase,_phosphopantetheine-binding_domain	KOG1178	Non-ribosomal_peptide_synthetase/alpha-aminoadipate_reductase_and_related_enzymes	Secondary_metabolites_biosynthesis,_transport_and_catabolism	METABOLISM						5830 2290	metabolic_process catalytic_activity	biological_process molecular_function	GO:0008152 GO:0003824
2519217	140	Core	3.61016	3.57223	3.57069	3.18726	2.70295	4.2855		-0.192457							IPR013120	Male_sterility,_NAD-binding
2180873	142	Core	10.4395	10.393	10.3889	9.90905	9.6461	9.78471		-0.627208							IPR003890 IPR022745 IPR016024	MIF4G-like,_type_3 Eukaryotic_translation_initiation_factor_4G1,_eIF4E-binding_domain Armadillo-type_fold	KOG0401	Translation_initiation_factor_4F,_ribosome/mRNA-bridging_subunit_(eIF-4G)	Translation,_ribosomal_structure_and_biogenesis	INFORMATION_STORAGE_AND_PROCESSING						9366 3727 3708	RNA_metabolic_process protein_binding binding	biological_process molecular_function	GO:0016070 GO:0005515 GO:0005488
1528933	142	Core	12.2605	12.2337	12.3382	12.2682	11.9698	12.2765		-0.105987							IPR003891 IPR003890 IPR016024	Initiation_factor_eIF-4_gamma,_MA3 MIF4G-like,_type_3 Armadillo-type_fold	KOG0401	Translation_initiation_factor_4F,_ribosome/mRNA-bridging_subunit_(eIF-4G)	Translation,_ribosomal_structure_and_biogenesis	INFORMATION_STORAGE_AND_PROCESSING						9366 3727 3708	RNA_metabolic_process protein_binding binding	biological_process molecular_function	GO:0016070 GO:0005515 GO:0005488
1529549	142	Core	10.5917	11.1121	11.2077	10.3305	9.39292	10.2775		-0.970189
2366986	143	Disp	6.77317	6.95967	6.77898	6.68384	6.32846	6.44504		-0.351492
2444455	143	Disp	5.06128	4.99403	5.12952	3.6682	5.22399	5.06767		-0.408326
2526166	143	Disp	6.26657	6.0524	5.18452	6.00154	6.11562	5.59127		0.0683121
2547894	143	Disp	6.7059	6.25463	6.91529	6.65833	6.42416	6.05986		-0.244489
2304412	144	Core	8.56397	8.6158	8.55099	8.7924	8.80903	8.69713		0.189265							IPR002791	Domain_of_unknown_function_DUF89	KOG3870	Uncharacterized_conserved_protein	Function_unknown	POORLY_CHARACTERIZED
2374592	144	Core	9.96588	9.89963	9.94317	9.5345	9.65401	9.67527		-0.314964							IPR002791	Domain_of_unknown_function_DUF89	KOG3870	Uncharacterized_conserved_protein	Function_unknown	POORLY_CHARACTERIZED
2214172	146	Core	12.2193	12.1963	12.2499	12.3707	12.1387	12.3601		0.0680121							IPR000194 IPR000793 IPR004100 IPR020003 IPR003593 IPR027417 IPR005722	ATPase,_F1/V1/A1_complex,_alpha/beta_subunit,_nucleotide-binding_domain ATPase,_F1/V1/A1_complex,_alpha/beta_subunit,_C-terminal ATPase,_F1_complex_alpha/beta_subunit,_N-terminal_domain ATPase,_alpha/beta_subunit,_nucleotide-binding_domain,_active_site AAA+_ATPase_domain P-loop_containing_nucleoside_triphosphate_hydrolase ATPase,_F1_complex,_beta_subunit	KOG1350	F0F1-type_ATP_synthase,_beta_subunit	Energy_production_and_conversion	METABOLISM	3.6.3.14	H(+)-transporting_two-sector_ATPase	ATP_synthesis Flagellar_assembly Type_III_secretion_system	Energy_Metabolism SORTING_AND_DEGRADATION	METABOLIC REGULATORY	9691 8445 10269 162 21380 21355 9292 9321 6204 4877 19729 2390	proton-transporting_two-sector_ATPase_complex hydrogen_ion_transmembrane_transporter_activity nucleoside-triphosphatase_activity nucleotide_binding hydrogen_ion_transporting_ATPase_activity,_rotational_mechanism hydrogen_ion_transporting_ATP_synthase_activity,_rotational_mechanism ATP_synthesis_coupled_proton_transport integral_to_membrane hydrogen-exporting_ATPase_activity,_phosphorylative_mecha…	cellular_component molecular_function biological_process	GO:0016469 GO:0015078 GO:0017111 GO:0000166 GO:0046961 GO:0046933 GO:0015986 GO:0016021 GO:0008553 GO:0006754 GO:0045259 GO:0003936
974200	148	Core	8.56397	8.53689	8.57692	8.43494	8.20066	8.42456		-0.205871	GT20-X66						IPR001830 IPR003337 IPR023214	Glycosyl_transferase,_family_20 Trehalose-phosphatase HAD-like_domain	KOG1050	Trehalose-6-phosphate_synthase_component_TPS1_and_related_subunits	Carbohydrate_transport_and_metabolism	METABOLISM						4160 2290	trehalose_biosynthetic_process catalytic_activity	biological_process molecular_function	GO:0005992 GO:0003824
2368053	148	Core	7.81525	8.14644	8.04179	7.84454	7.61545	7.68055		-0.287649	GT20-X66						IPR001830	Glycosyl_transferase,_family_20	KOG1050	Trehalose-6-phosphate_synthase_component_TPS1_and_related_subunits	Carbohydrate_transport_and_metabolism	METABOLISM						4160 2290	trehalose_biosynthetic_process catalytic_activity	biological_process molecular_function	GO:0005992 GO:0003824
2368061	148	Core	8.69983	8.78271	8.73726	8.48658	8.39742	8.26317		-0.357542	GT20-X66						IPR001830 IPR003337	Glycosyl_transferase,_family_20 Trehalose-phosphatase	KOG1050	Trehalose-6-phosphate_synthase_component_TPS1_and_related_subunits	Carbohydrate_transport_and_metabolism	METABOLISM						4160 2290	trehalose_biosynthetic_process catalytic_activity	biological_process molecular_function	GO:0005992 GO:0003824
2390115	148	Core	9.0712	9.28285	9.03906	9.30717	9.06501	9.50204		0.160369	GT20-X66		yes				IPR001830 IPR003337 IPR023214	Glycosyl_transferase,_family_20 Trehalose-phosphatase HAD-like_domain	KOG1050	Trehalose-6-phosphate_synthase_component_TPS1_and_related_subunits	Carbohydrate_transport_and_metabolism	METABOLISM						4160 2290	trehalose_biosynthetic_process catalytic_activity	biological_process molecular_function	GO:0005992 GO:0003824
2442039	148	Core	9.52106	9.59206	9.64533	9.70927	9.47342	9.83998		0.0880712	GT20-X66		yes				IPR001830 IPR003337 IPR023214	Glycosyl_transferase,_family_20 Trehalose-phosphatase HAD-like_domain	KOG1050	Trehalose-6-phosphate_synthase_component_TPS1_and_related_subunits	Carbohydrate_transport_and_metabolism	METABOLISM						4160 2290	trehalose_biosynthetic_process catalytic_activity	biological_process molecular_function	GO:0005992 GO:0003824
1113813	151	Core	9.84211	9.88723	9.94118	9.56228	9.56444	9.56779		-0.325336							IPR006073 IPR006703 IPR025662 IPR027417	GTP_binding_domain AIG1-type_guanine_nucleotide-binding_(G)_domain Sigma-54_interaction_domain,_ATP-binding_site_1 P-loop_containing_nucleoside_triphosphate_hydrolase										3737	GTP_binding	molecular_function	GO:0005525
2276778	151	Core	8.91615	8.75872	8.65688	8.85268	8.91165	8.84256		0.0917116							IPR006073 IPR025662 IPR027417	GTP_binding_domain Sigma-54_interaction_domain,_ATP-binding_site_1 P-loop_containing_nucleoside_triphosphate_hydrolase										3737	GTP_binding	molecular_function	GO:0005525
2161506	152	Core	8.15493	8.38061	8.14245	7.91085	7.98538	8.18941		-0.197451							IPR002198	Short-chain_dehydrogenase/reductase_SDR	KOG1208	Dehydrogenases_with_different_specificities_(related_to_short-chain_alcohol_dehydrogenases)	Secondary_metabolites_biosynthesis,_transport_and_catabolism	METABOLISM						9710 5830	oxidoreductase_activity metabolic_process	molecular_function biological_process	GO:0016491 GO:0008152
2170752	152	Core	8.33825	8.15566	8.34915	8.1584	8.36884	8.2206		-0.0317367							IPR002198	Short-chain_dehydrogenase/reductase_SDR	KOG1208	Dehydrogenases_with_different_specificities_(related_to_short-chain_alcohol_dehydrogenases)	Secondary_metabolites_biosynthesis,_transport_and_catabolism	METABOLISM						9710 5830	oxidoreductase_activity metabolic_process	molecular_function biological_process	GO:0016491 GO:0008152
2387651	153	Core	7.45451	7.49067	7.59091	8.13084	8.27442	8.14458		0.671255							IPR020904	Short-chain_dehydrogenase/reductase,_conserved_site	KOG0725	Reductases_with_broad_range_of_substrate_specificities	General_function_prediction_only	POORLY_CHARACTERIZED						14950	sorbose_reductase_activity	molecular_function	GO:0032115
2172502	154	Core	7.76656	7.97484	8.07128	8.87777	8.61988	8.94509		0.876686	GH37	GH37	yes				IPR001661 IPR018232 IPR008928	Glycoside_hydrolase,_family_37 Glycoside_hydrolase,_family_37,_conserved_site Six-hairpin_glycosidase-like	KOG0602	Neutral_trehalase	Carbohydrate_transport_and_metabolism	METABOLISM	3.2.1.28	Alpha,alpha-trehalase	Starch_and_sucrose_metabolism	Metabolism_of_Complex_Carbohydrates	METABOLIC	4159 2934 2290	trehalose_metabolic_process alpha,alpha-trehalase_activity catalytic_activity	biological_process molecular_function	GO:0005991 GO:0004555 GO:0003824
2387671	154	Core	10.723	10.7884	10.7967	10.8685	10.4724	10.8482		-0.0396518	GH37	GH37	yes				IPR001661 IPR018232 IPR008928	Glycoside_hydrolase,_family_37 Glycoside_hydrolase,_family_37,_conserved_site Six-hairpin_glycosidase-like	KOG0602	Neutral_trehalase	Carbohydrate_transport_and_metabolism	METABOLISM	3.2.1.28	Alpha,alpha-trehalase	Starch_and_sucrose_metabolism	Metabolism_of_Complex_Carbohydrates	METABOLIC	4159 2934 2290	trehalose_metabolic_process alpha,alpha-trehalase_activity catalytic_activity	biological_process molecular_function	GO:0005991 GO:0004555 GO:0003824
2488767	155	Core	10.3841	10.3323	10.3443	10.6228	10.6571	10.7517		0.323576	AA3_2						IPR000172 IPR007867 IPR012132	Glucose-methanol-choline_oxidoreductase,_N-terminal Glucose-methanol-choline_oxidoreductase,_C-terminal Glucose-methanol-choline_oxidoreductase	KOG1238	Glucose_dehydrogenase/choline_dehydrogenase/mandelonitrile_lyase_(GMC_oxidoreductase_family)	General_function_prediction_only	POORLY_CHARACTERIZED	1.1.99.1	Choline_dehydrogenase	Glycine,_serine_and_threonine_metabolism	Amino_Acid_Metabolism	METABOLIC	23919 9821 4234 6431	FAD_binding oxidoreductase_activity,_acting_on_CH-OH_group_of_donors alcohol_metabolic_process choline_dehydrogenase_activity	molecular_function biological_process	GO:0050660 GO:0016614 GO:0006066 GO:0008812
2533819	155	Core	9.3051	9.33651	9.19116	9.41582	9.29252	9.46345		0.113009	AA3_2						IPR000172 IPR007867 IPR012132	Glucose-methanol-choline_oxidoreductase,_N-terminal Glucose-methanol-choline_oxidoreductase,_C-terminal Glucose-methanol-choline_oxidoreductase	KOG1238	Glucose_dehydrogenase/choline_dehydrogenase/mandelonitrile_lyase_(GMC_oxidoreductase_family)	General_function_prediction_only	POORLY_CHARACTERIZED	1.1.99.1	Choline_dehydrogenase	Glycine,_serine_and_threonine_metabolism	Amino_Acid_Metabolism	METABOLIC	23919 9821 4234 6431	FAD_binding oxidoreductase_activity,_acting_on_CH-OH_group_of_donors alcohol_metabolic_process choline_dehydrogenase_activity	molecular_function biological_process	GO:0050660 GO:0016614 GO:0006066 GO:0008812
2365372	156	Core	9.19901	9.02573	9.09395	9.77008	9.98581	9.88934		0.775511
2364048	156	Core	11.6337	11.6567	11.6255	11.9254	12.0515	11.9362		0.332413
320682	157	Disp	8.61985	8.74658	8.60743	8.77766	8.94107	8.76429		0.16972							IPR027417	P-loop_containing_nucleoside_triphosphate_hydrolase
2165739	157	Disp	6.54199	7.01135	6.86567	6.93819	7.17287	7.02094		0.237662							IPR027417	P-loop_containing_nucleoside_triphosphate_hydrolase
2363124	157	Disp	8.63801	8.73125	8.4868	8.82716	9.00437	8.93384		0.303102							IPR027417	P-loop_containing_nucleoside_triphosphate_hydrolase
2377791	157	Disp	8.64701	8.83241	8.69527	8.78358	9.03803	8.82237		0.156434							IPR027417	P-loop_containing_nucleoside_triphosphate_hydrolase
2378401	157	Disp	7.91542	7.71295	8.07856	7.96907	7.97909	7.86161		0.0342822							IPR027417	P-loop_containing_nucleoside_triphosphate_hydrolase
965279	158	Core	8.84759	9.00294	9.02782	8.80988	9.03197	8.74081		-0.0985598
1615343	158	Core	9.36901	9.48647	9.18105	9.31331	9.35941	9.25781		-0.0353283
2195833	158	Core	9.1429	9.09443	8.98973	8.68596	8.90835	8.77693		-0.285273
2196918	158	Core	9.26768	9.37055	9.53061	9.08584	9.29505	9.07022		-0.239244
2371014	158	Core	8.88608	8.85521	8.81774	8.95576	8.83363	8.83048		0.0202787			yes
2531698	158	Core	5.16511	4.99403	5.01281	5.06329	4.03841	4.76325		-0.435664
2532651	158	Core	8.22868	8.10898	7.85947	8.08371	8.20606	8.05051		0.0477156			yes
2374189	159	Spec	7.42344	7.56863	7.40658	8.08849	8.40213	8.14783		0.746603
558950	159	Spec	7.60055	7.51235	7.33546	8.07891	8.34459	8.19571		0.723614
2534207	159	Spec	9.21422	9.28705	9.21777	9.7671	9.88178	9.71633		0.548722
707552	159	Spec	8.72128	8.80045	8.51389	8.93732	9.4187	9.07022		0.46354
892354	159	Spec	8.31586	8.13251	8.04179	8.57104	8.9699	8.62203		0.557598
900006	159	Spec	8.54484	8.53336	8.58205	8.84705	9.43488	8.9618		0.527826
1363860	159	Spec	8.02986	8.07052	8.01928	8.2076	8.63995	8.31611		0.347996
2193922	159	Spec	8.10359	7.59597	7.7268	8.11686	8.01026	7.94241		0.214392
2195852	159	Spec	9.77395	9.70935	9.64778	9.74606	9.89018	9.6685		0.0578868
2202237	159	Spec	2.85371	3.04667	3.19557	2.46071	3.83058	3.00319		0.0661776
2274963	159	Spec	5.73661	5.86286	6.08005	6.495	6.75381	6.57623		0.715177
2295007	159	Spec	5.21435	5.38731	5.12952	5.43782	5.56362	5.14774		0.139334
2298132	159	Spec	8.16749	8.35683	8.23655	8.4084	8.67538	8.40568		0.242866
2308980	159	Spec	7.45451	7.53371	7.62112	7.73897	8.17888	7.67606		0.328188
2369712	159	Spec	5.39604	4.32664	3.99662	5.58047	5.72264	5.14774		0.910516
2371206	159	Spec	9.10749	9.08963	9.06127	8.73559	9.17639	8.89377		-0.150882
2372438	159	Spec	7.33715	7.48337	7.09828	7.5014	7.50598	7.3936		0.16073
2373581	159	Spec	6.28973	6.21991	5.8612	5.65974	6.32846	6.19163		-0.0636706
2377957	159	Spec	8.28738	8.16024	8.17677	8.32574	8.80192	8.6429		0.382054
2414370	159	Spec	5.26196	4.95233	4.95071	5.02388	4.89039	4.89282		-0.119301
2469811	159	Spec	8.19228	8.28726	8.10017	8.70788	8.88835	8.53289		0.516472
2517370	159	Spec	9.85769	9.86493	9.90274	9.99308	10.2773	10.1554		0.266805
2518798	159	Spec	8.22268	8.27039	8.16314	8.34185	8.75851	8.65437		0.366175
2518838	159	Spec	10.0446	10.013	9.96886	10.0033	10.2185	10.0351		0.0768051
2519375	159	Spec	4.82811	4.25984	4.41977	5.13902	4.71984	3.9103		0.087146
2519908	159	Spec	2.58084	2.87875	2.96369	2.86925	4.13208	3.11365		0.5639
2522104	159	Spec	9.2764	9.29541	9.32569	9.58784	9.94122	9.66736		0.432974
2532800	159	Spec	6.89897	6.50589	6.58821	7.26834	7.76915	7.09012		0.711514
2358069	160	Core	9.16498	9.22493	8.96245	9.20515	8.91824	9.08555		-0.0478032							IPR002523	Mg2+_transporter_protein,_CorA-like/Zinc_transport_protein_ZntB										21296 12906 9320	metal_ion_transmembrane_transporter_activity metal_ion_transport membrane	molecular_function biological_process cellular_component	GO:0046873 GO:0030001 GO:0016020
2565681	160	Core	8.83583	8.841	8.53521	8.65082	9.04106	8.68823		0.0560192							IPR002523	Mg2+_transporter_protein,_CorA-like/Zinc_transport_protein_ZntB										21296 12906 9320	metal_ion_transmembrane_transporter_activity metal_ion_transport membrane	molecular_function biological_process cellular_component	GO:0046873 GO:0030001 GO:0016020
76890	161	Core	7.2094	7.2102	7.37146	7.19039	6.92061	7.31486		-0.12173							IPR002933 IPR001261	Peptidase_M20 ArgE/DapE/ACY1/CPG2/YscS,_conserved_site	KOG2275	Aminoacylase_ACY1_and_related_metalloexopeptidases	Amino_acid_transport_and_metabolism	METABOLISM	3.4.17.4	Gly-X_carboxypeptidase				5909 4639 2659	metallopeptidase_activity proteolysis Gly-X_carboxypeptidase_activity	molecular_function biological_process	GO:0008237 GO:0006508 GO:0004226
1509304	161	Core	7.81525	7.77407	7.83389	7.93229	7.7545	7.86951		0.0443634							IPR002933 IPR011650 IPR017141 IPR001261	Peptidase_M20 Peptidase_M20,_dimerisation_domain Peptidase_M20,_carboxypeptidase_S ArgE/DapE/ACY1/CPG2/YscS,_conserved_site	KOG2275	Aminoacylase_ACY1_and_related_metalloexopeptidases	Amino_acid_transport_and_metabolism	METABOLISM	3.4.17.4	Gly-X_carboxypeptidase				5909 4639 21401 9985 2659	metallopeptidase_activity proteolysis protein_dimerization_activity hydrolase_activity Gly-X_carboxypeptidase_activity	molecular_function biological_process	GO:0008237 GO:0006508 GO:0046983 GO:0016787 GO:0004226
2409066	162	Core	10.7935	10.8017	10.8208	11.0239	11.0946	10.9952		0.232591							IPR018712	Domain_of_unknown_function_DUF2235
2378154	164	Core	7.44422	7.16528	7.28602	7.15434	6.5139	6.93328		-0.431332
2177350	165	Core	8.69116	8.51199	8.40811	8.53994	8.54095	8.56727		0.0123047							IPR020946	Flavin_monooxygenase-like	KOG1399	Flavin-containing_monooxygenase	Secondary_metabolites_biosynthesis,_transport_and_catabolism	METABOLISM	1.14.13.8	Dimethylaniline_monooxygenase_(N-oxide_forming)				2890	flavin-containing_monooxygenase_activity	molecular_function	GO:0004499
393875	166	Core	8.45039	8.17391	8.10017	8.40073	8.29482	8.11169		0.0275869
1063666	166	Core	9.74492	9.71248	9.81614	9.72625	9.60992	9.82281		-0.0381879							IPR019734	Tetratricopeptide_repeat
1064054	166	Core	8.59683	8.32859	8.27507	8.34185	8.52809	8.44319		0.0375475
2163142	166	Core	10.4867	10.5454	10.5945	10.1705	10.0592	10.2506		-0.382104							IPR013026 IPR020683 IPR019734	Tetratricopeptide_repeat-containing_domain Ankyrin_repeat-containing_domain Tetratricopeptide_repeat
2163196	166	Core	8.97448	8.91341	8.90629	8.89698	8.74746	8.79983		-0.11664							IPR019734	Tetratricopeptide_repeat
2446650	166	Core	9.79838	9.95346	9.95706	9.75662	9.70825	9.73157		-0.170821							IPR013026 IPR020683 IPR019734	Tetratricopeptide_repeat-containing_domain Ankyrin_repeat-containing_domain Tetratricopeptide_repeat
1478985	167	Core	8.00909	7.98522	7.69874	8.17648	8.28975	8.44054		0.404575							IPR000073 IPR029058	Alpha/beta_hydrolase_fold-1 Alpha/Beta_hydrolase_fold
2385749	167	Core	7.48492	7.28769	7.53909	7.54381	7.74711	7.56865		0.182624							IPR000073 IPR029058	Alpha/beta_hydrolase_fold-1 Alpha/Beta_hydrolase_fold
924540	173	Core	9.93316	9.87194	9.91905	10.6277	10.574	10.6134		0.696983							IPR025337	Domain_of_unknown_function_DUF4243
2113326	174	Core	7.06922	7.07101	7.02483	6.6192	5.99614	6.45557		-0.698053							IPR000719 IPR017441 IPR008271 IPR002290 IPR011009	Protein_kinase_domain Protein_kinase,_ATP_binding_site Serine/threonine-protein_kinase,_active_site Serine/threonine/dual_specificity_protein_kinase,_catalytic__domain Protein_kinase-like_domain	KOG0583	Serine/threonine_protein_kinase	Signal_transduction_mechanisms	CELLULAR_PROCESSES_AND_SIGNALING						4602 3736 3043 3045 3052	protein_amino_acid_phosphorylation ATP_binding protein_kinase_activity protein_serine/threonine_kinase_activity protein_kinase_CK2_activity	biological_process molecular_function	GO:0006468 GO:0005524 GO:0004672 GO:0004674 GO:0004682
2331146	174	Core	9.90157	9.83656	9.90069	9.69365	9.57907	9.89998		-0.155373
2391683	174	Core	9.90157	10.0306	10.0944	9.79809	9.68332	9.91721		-0.209331							IPR011704 IPR025662 IPR002035 IPR003593 IPR027417	ATPase,_dynein-related,_AAA_domain Sigma-54_interaction_domain,_ATP-binding_site_1 von_Willebrand_factor,_type_A AAA+_ATPase_domain P-loop_containing_nucleoside_triphosphate_hydrolase	KOG1808	AAA_ATPase_containing_von_Willebrand_factor_type_A_(vWA)_domain	General_function_prediction_only	POORLY_CHARACTERIZED						10269 162 10082 3736	nucleoside-triphosphatase_activity nucleotide_binding ATPase_activity ATP_binding	molecular_function	GO:0017111 GO:0000166 GO:0016887 GO:0005524
2246036	175	Core	6.88383	7.29605	6.93145	6.96964	6.67819	6.94079		-0.174236							IPR013253 IPR028972	Spc7_kinetochore_protein_domain Kinetochore_protein_Spc7,_C-terminal_domain
2271305	175	Core	8.42969	8.60575	8.68577	8.14469	8.08244	8.28103		-0.404348							IPR013253 IPR028972	Spc7_kinetochore_protein_domain Kinetochore_protein_Spc7,_C-terminal_domain
2367766	175	Core	5.8655	5.61817	6.19165	5.37657	5.30667	4.92348		-0.689532
2368416	175	Core	8.32149	8.48665	8.52991	7.98455	7.92122	8.10167		-0.443537							IPR013253 IPR028972	Spc7_kinetochore_protein_domain Kinetochore_protein_Spc7,_C-terminal_domain
2527039	176	Core	8.70844	8.44215	8.58716	8.31761	8.42544	8.3016		-0.231035							IPR000277 IPR015424	Cys/Met_metabolism,_pyridoxal_phosphate-dependent_enzyme Pyridoxal_phosphate-dependent_transferase	KOG0053	Cystathionine_beta-lyases/cystathionine_gamma-synthases	Amino_acid_transport_and_metabolism	METABOLISM						13063 4650	pyridoxal_phosphate_binding amino_acid_metabolic_process	molecular_function biological_process	GO:0030170 GO:0006520
2172342	177	Core	9.25303	9.16686	9.26956	8.81277	8.96035	8.75579		-0.386845			yes				IPR001128	Cytochrome_P450	KOG0156	Cytochrome_P450_CYP2_subfamily	Secondary_metabolites_biosynthesis,_transport_and_catabolism	METABOLISM						12251 4283 3721 2888	heme_binding electron_transport iron_ion_binding monooxygenase_activity	molecular_function biological_process	GO:0020037 GO:0006118 GO:0005506 GO:0004497
2172437	177	Core	9.71101	9.62892	9.5253	9.92786	9.97321	9.94736		0.327732			yes				IPR001128	Cytochrome_P450	KOG0156	Cytochrome_P450_CYP2_subfamily	Secondary_metabolites_biosynthesis,_transport_and_catabolism	METABOLISM						12251 4283 3721 2888	heme_binding electron_transport iron_ion_binding monooxygenase_activity	molecular_function biological_process	GO:0020037 GO:0006118 GO:0005506 GO:0004497
2198897	177	Core	7.60978	8.06564	7.46328	7.69574	7.81224	7.62101		-0.00323482			yes				IPR001128	Cytochrome_P450	KOG0156	Cytochrome_P450_CYP2_subfamily	Secondary_metabolites_biosynthesis,_transport_and_catabolism	METABOLISM						12251 4283 3721 2888	heme_binding electron_transport iron_ion_binding monooxygenase_activity	molecular_function biological_process	GO:0020037 GO:0006118 GO:0005506 GO:0004497
2222831	180	Core	12.4536	12.4582	12.4099	12.4423	12.1569	12.3887		-0.111263							IPR001128 IPR017972	Cytochrome_P450 Cytochrome_P450,_conserved_site	KOG0156	Cytochrome_P450_CYP2_subfamily	Secondary_metabolites_biosynthesis,_transport_and_catabolism	METABOLISM						12251 4283 3721 2888	heme_binding electron_transport iron_ion_binding monooxygenase_activity	molecular_function biological_process	GO:0020037 GO:0006118 GO:0005506 GO:0004497
988665	185	Core	7.84682	8.00064	7.80786	7.57141	7.32938	7.74632		-0.336067							IPR018849 IPR016024	Nucleolar_27S_pre-rRNA_processing,_Urb2/Npa2,_C-terminal Armadillo-type_fold										3708	binding	molecular_function	GO:0005488
2272907	185	Core	5.47897	5.41827	4.74655	4.66257	4.5264	4.58298		-0.623947							IPR018849	Nucleolar_27S_pre-rRNA_processing,_Urb2/Npa2,_C-terminal
2519264	185	Core	9.08451	9.17595	9.13293	8.77766	8.61583	8.83452		-0.388458							IPR018849 IPR016024	Nucleolar_27S_pre-rRNA_processing,_Urb2/Npa2,_C-terminal Armadillo-type_fold										3708	binding	molecular_function	GO:0005488
1883453	188	Core	11.1544	11.0542	11.1406	10.3742	10.3265	10.325		-0.774519
2362628	188	Core	10.8403	11.0281	10.9394	9.89411	10.0502	9.99684		-0.955556
1881638	188	Core	9.99258	9.98094	9.81178	9.69365	9.8338	9.74128		-0.172193
2362631	188	Core	8.86696	8.74046	8.85636	8.59476	8.86125	8.74511		-0.0875543
2374535	188	Core	9.74492	9.7156	9.88417	9.43285	9.53902	9.3775		-0.331776
2374536	188	Core	10.1527	10.3303	10.2281	10.3445	10.46	10.3868		0.160081
2488160	188	Core	10.7293	10.6453	10.7313	10.5622	10.6551	10.6338		-0.0849258
1918485	191	Core	8.49091	8.55441	8.46475	8.69853	8.58303	8.73866		0.170046							IPR006094 IPR012951 IPR016166	FAD_linked_oxidase,_N-terminal Berberine/berberine-like FAD-binding,_type_2	KOG1231	Proteins_containing_the_FAD_binding_domain	Energy_production_and_conversion	METABOLISM						23919 9710 2290	FAD_binding oxidoreductase_activity catalytic_activity	molecular_function	GO:0050660 GO:0016491 GO:0003824
2484765	191	Core	9.52106	9.48098	9.59038	9.60797	9.55813	9.56172		0.0451292							IPR006094 IPR012951 IPR016166	FAD_linked_oxidase,_N-terminal Berberine/berberine-like FAD-binding,_type_2										23919 9710 2290	FAD_binding oxidoreductase_activity catalytic_activity	molecular_function	GO:0050660 GO:0016491 GO:0003824
2166819	192	Core	7.59126	7.43877	7.62112	7.79857	7.57432	7.80923		0.176991							IPR000873 IPR025110 IPR020845	AMP-dependent_synthetase/ligase AMP-binding_enzyme_C-terminal_domain AMP-binding,_conserved_site	KOG1176	Acyl-CoA_synthetase	Lipid_transport_and_metabolism	METABOLISM	6.2.1.12	4-coumarate--CoA_ligase	Flavonoids,_stilbene_and_lignin_biosynthesis	Biosynthesis_of_Secondary_Metabolites	METABOLIC	5830 2290 9491	metabolic_process catalytic_activity 4-coumarate-CoA_ligase_activity	biological_process molecular_function	GO:0008152 GO:0003824 GO:0016207
2297005	192	Core	9.04422	8.91613	8.78697	9.01223	9.04407	9.124		0.144325							IPR000873 IPR025110 IPR020845	AMP-dependent_synthetase/ligase AMP-binding_enzyme_C-terminal_domain AMP-binding,_conserved_site	KOG1176	Acyl-CoA_synthetase	Lipid_transport_and_metabolism	METABOLISM	6.2.1.12	4-coumarate--CoA_ligase	Flavonoids,_stilbene_and_lignin_biosynthesis	Biosynthesis_of_Secondary_Metabolites	METABOLIC	5830 2290 9491	metabolic_process catalytic_activity 4-coumarate-CoA_ligase_activity	biological_process molecular_function	GO:0008152 GO:0003824 GO:0016207
2374099	192	Core	8.45039	8.45714	8.32488	8.27209	8.43006	8.4165		-0.0379189							IPR000873 IPR025110 IPR020845	AMP-dependent_synthetase/ligase AMP-binding_enzyme_C-terminal_domain AMP-binding,_conserved_site	KOG1176	Acyl-CoA_synthetase	Lipid_transport_and_metabolism	METABOLISM	6.2.1.12	4-coumarate--CoA_ligase	Flavonoids,_stilbene_and_lignin_biosynthesis	Biosynthesis_of_Secondary_Metabolites	METABOLIC	5830 2290 9491	metabolic_process catalytic_activity 4-coumarate-CoA_ligase_activity	biological_process molecular_function	GO:0008152 GO:0003824 GO:0016207
2374589	192	Core	8.81204	9.00038	9.03532	8.8611	9.03803	8.81012		-0.0461649							IPR000873 IPR025110 IPR020845	AMP-dependent_synthetase/ligase AMP-binding_enzyme_C-terminal_domain AMP-binding,_conserved_site	KOG1176	Acyl-CoA_synthetase	Lipid_transport_and_metabolism	METABOLISM	6.2.1.12	4-coumarate--CoA_ligase	Flavonoids,_stilbene_and_lignin_biosynthesis	Biosynthesis_of_Secondary_Metabolites	METABOLIC	5830 2290 9491	metabolic_process catalytic_activity 4-coumarate-CoA_ligase_activity	biological_process molecular_function	GO:0008152 GO:0003824 GO:0016207
2153082	193	Core	9.30225	9.51001	9.38265	8.75678	8.8917	8.89183		-0.551534							IPR002123	Phospholipid/glycerol_acyltransferase										6075 5830	acyltransferase_activity metabolic_process	molecular_function biological_process	GO:0008415 GO:0008152
2439494	193	Core	8.83583	8.85521	8.86901	8.00999	7.85408	7.94988		-0.915371							IPR002123	Phospholipid/glycerol_acyltransferase										6075 5830	acyltransferase_activity metabolic_process	molecular_function biological_process	GO:0008415 GO:0008152
2154257	193	Core	10.2085	10.3334	10.4165	10.2409	9.9621	10.2308		-0.174811							IPR002123	Phospholipid/glycerol_acyltransferase										6075 5830	acyltransferase_activity metabolic_process	molecular_function biological_process	GO:0008415 GO:0008152
2358150	193	Core	7.29199	7.27082	7.27339	6.56532	6.6147	6.8238		-0.610798
2158491	194	Core	11.6534	11.6575	11.7122	12.7647	12.4839	12.7313		0.985615	CE4		yes				IPR002509 IPR011330	Polysaccharide_deacetylase Glycoside_hydrolase/deacetylase,_beta/alpha-barrel					3.5.1.41	Chitin_deacetylase	Aminosugars_metabolism	Metabolism_of_Complex_Carbohydrates	METABOLIC	10005 4143 2290 2539	hydrolase_activity,_acting_on_carbon-nitrogen_(but_not_peptide)_bonds carbohydrate_metabolic_process catalytic_activity chitin_deacetylase_activity	molecular_function biological_process	GO:0016810 GO:0005975 GO:0003824 GO:0004099
24223	194	Core	8.29884	8.11372	8.26234	8.5573	8.6077	8.686		0.392031	CE4	CE4	yes				IPR002509 IPR011330	Polysaccharide_deacetylase Glycoside_hydrolase/deacetylase,_beta/alpha-barrel										10005 4143 2290	hydrolase_activity,_acting_on_carbon-nitrogen_(but_not_peptide)_bonds carbohydrate_metabolic_process catalytic_activity	molecular_function biological_process	GO:0016810 GO:0005975 GO:0003824
2385665	194	Core	9.05102	9.07756	8.90629	9.13059	9.17639	9.00722		0.0931087	CE4	CE4	yes				IPR002509 IPR011330	Polysaccharide_deacetylase Glycoside_hydrolase/deacetylase,_beta/alpha-barrel					3.5.1.41	Chitin_deacetylase	Aminosugars_metabolism	Metabolism_of_Complex_Carbohydrates	METABOLIC	10005 4143 2290 2539	hydrolase_activity,_acting_on_carbon-nitrogen_(but_not_peptide)_bonds carbohydrate_metabolic_process catalytic_activity chitin_deacetylase_activity	molecular_function biological_process	GO:0016810 GO:0005975 GO:0003824 GO:0004099
1662251	195	Core	6.89897	6.68204	7.03982	7.87254	7.70962	7.45259		0.804638							IPR003817 IPR022237	Phosphatidylserine_decarboxylase-related Phophatidylserine_decarboxylase	KOG2419	Phosphatidylserine_decarboxylase	Lipid_transport_and_metabolism	METABOLISM	4.1.1.65	Phosphatidylserine_decarboxylase	Glycine,_serine_and_threonine_metabolism Glycerolipid_metabolism	Amino_Acid_Metabolism Metabolism_of_Complex_Lipids	METABOLIC	6286 2983	phospholipid_biosynthetic_process phosphatidylserine_decarboxylase_activity	biological_process molecular_function	GO:0008654 GO:0004609
1547752	195	Core	6.77317	7.27082	7.24779	7.11738	7.34902	7.18805		0.120887							IPR003817 IPR022237	Phosphatidylserine_decarboxylase-related Phophatidylserine_decarboxylase	KOG2419	Phosphatidylserine_decarboxylase	Lipid_transport_and_metabolism	METABOLISM	4.1.1.65	Phosphatidylserine_decarboxylase	Glycine,_serine_and_threonine_metabolism Glycerolipid_metabolism	Amino_Acid_Metabolism Metabolism_of_Complex_Lipids	METABOLIC	6286 2983	phospholipid_biosynthetic_process phosphatidylserine_decarboxylase_activity	biological_process molecular_function	GO:0008654 GO:0004609
2543165	197	Core	8.88987	8.88876	8.80463	8.57104	8.58717	8.56484		-0.28674			yes		M28F; Peptidase family M28		IPR007484	Peptidase_M28	KOG2195	Transferrin_receptor_and_related_proteins_containing_the_protease-associated_(PA)_domain	Posttranslational_modification,_protein_turnover,_chaperones Inorganic_ion_transport_and_metabolism General_function_prediction_only	CELLULAR_PROCESSES_AND_SIGNALING METABOLISM POORLY_CHARACTERIZED	3.4.11.10	Bacterial_leucyl_aminopeptidase				5905 4639	peptidase_activity proteolysis	molecular_function biological_process	GO:0008233 GO:0006508
341118	201	Core	8.56397	8.59901	8.4868	8.09801	7.79802	8.01892		-0.578273							IPR000719 IPR008271 IPR002290 IPR011009	Protein_kinase_domain Serine/threonine-protein_kinase,_active_site Serine/threonine/dual_specificity_protein_kinase,_catalytic__domain Protein_kinase-like_domain	KOG0583	Serine/threonine_protein_kinase	Signal_transduction_mechanisms	CELLULAR_PROCESSES_AND_SIGNALING						4602 3736 3043 3045	protein_amino_acid_phosphorylation ATP_binding protein_kinase_activity protein_serine/threonine_kinase_activity	biological_process molecular_function	GO:0006468 GO:0005524 GO:0004672 GO:0004674
2489992	201	Core	8.71273	8.75266	8.61746	8.02004	7.86776	8.26017		-0.644963							IPR000719 IPR008271 IPR002290 IPR011009	Protein_kinase_domain Serine/threonine-protein_kinase,_active_site Serine/threonine/dual_specificity_protein_kinase,_catalytic__domain Protein_kinase-like_domain	KOG0033	Ca2+/calmodulin-dependent_protein_kinase,_EF-Hand_protein_superfamily	Signal_transduction_mechanisms	CELLULAR_PROCESSES_AND_SIGNALING						4602 3736 3043 3045	protein_amino_acid_phosphorylation ATP_binding protein_kinase_activity protein_serine/threonine_kinase_activity	biological_process molecular_function	GO:0006468 GO:0005524 GO:0004672 GO:0004674
953018	201	Core	8.71701	8.80338	8.92256	8.5914	8.51945	8.67253		-0.219862							IPR000719 IPR008271 IPR002290 IPR011009	Protein_kinase_domain Serine/threonine-protein_kinase,_active_site Serine/threonine/dual_specificity_protein_kinase,_catalytic__domain Protein_kinase-like_domain	KOG0583	Serine/threonine_protein_kinase	Signal_transduction_mechanisms	CELLULAR_PROCESSES_AND_SIGNALING						4602 3736 3043 3045	protein_amino_acid_phosphorylation ATP_binding protein_kinase_activity protein_serine/threonine_kinase_activity	biological_process molecular_function	GO:0006468 GO:0005524 GO:0004672 GO:0004674
1531943	201	Core	11.0709	11.1338	11.1018	10.9744	10.6688	11.0335		-0.209933							IPR000719 IPR008271 IPR002290 IPR011009	Protein_kinase_domain Serine/threonine-protein_kinase,_active_site Serine/threonine/dual_specificity_protein_kinase,_catalytic__domain Protein_kinase-like_domain	KOG0033	Ca2+/calmodulin-dependent_protein_kinase,_EF-Hand_protein_superfamily	Signal_transduction_mechanisms	CELLULAR_PROCESSES_AND_SIGNALING						4602 3736 3043 3045	protein_amino_acid_phosphorylation ATP_binding protein_kinase_activity protein_serine/threonine_kinase_activity	biological_process molecular_function	GO:0006468 GO:0005524 GO:0004672 GO:0004674
1625795	201	Core	9.82239	9.72337	9.75386	9.44782	9.25136	9.60136		-0.333028							IPR000719 IPR008271 IPR002290 IPR011009	Protein_kinase_domain Serine/threonine-protein_kinase,_active_site Serine/threonine/dual_specificity_protein_kinase,_catalytic__domain Protein_kinase-like_domain	KOG0033	Ca2+/calmodulin-dependent_protein_kinase,_EF-Hand_protein_superfamily	Signal_transduction_mechanisms	CELLULAR_PROCESSES_AND_SIGNALING						4602 3736 3043 3045	protein_amino_acid_phosphorylation ATP_binding protein_kinase_activity protein_serine/threonine_kinase_activity	biological_process molecular_function	GO:0006468 GO:0005524 GO:0004672 GO:0004674
2548615	201	Core	8.53519	8.28726	8.54049	7.86698	8.0528	7.81333		-0.543275							IPR000719 IPR008271 IPR002290 IPR011009	Protein_kinase_domain Serine/threonine-protein_kinase,_active_site Serine/threonine/dual_specificity_protein_kinase,_catalytic__domain Protein_kinase-like_domain	KOG0583	Serine/threonine_protein_kinase	Signal_transduction_mechanisms	CELLULAR_PROCESSES_AND_SIGNALING						4602 3736 3043 3045	protein_amino_acid_phosphorylation ATP_binding protein_kinase_activity protein_serine/threonine_kinase_activity	biological_process molecular_function	GO:0006468 GO:0005524 GO:0004672 GO:0004674
2566380	201	Core	9.63846	9.72182	9.64042	9.50081	9.17364	9.59899		-0.242419							IPR000719 IPR008271 IPR002290 IPR011009	Protein_kinase_domain Serine/threonine-protein_kinase,_active_site Serine/threonine/dual_specificity_protein_kinase,_catalytic__domain Protein_kinase-like_domain	KOG0033	Ca2+/calmodulin-dependent_protein_kinase,_EF-Hand_protein_superfamily	Signal_transduction_mechanisms	CELLULAR_PROCESSES_AND_SIGNALING						4602 3736 3043 3045	protein_amino_acid_phosphorylation ATP_binding protein_kinase_activity protein_serine/threonine_kinase_activity	biological_process molecular_function	GO:0006468 GO:0005524 GO:0004672 GO:0004674
2582361	201	Core	7.61895	7.55476	7.51784	7.31806	7.49721	7.41533		-0.153651
35123	202	Core	10.9204	10.8408	10.8197	10.8892	10.6786	10.7828		-0.0767459	GH16						IPR005629 IPR013320	Beta-glucan_synthesis-associated,_SKN1 Concanavalin_A-like_lectin/glucanase_domain
2367651	202	Core	8.68243	8.55092	8.41387	7.8558	8.01642	8.07802		-0.565664	GH16						IPR005629 IPR013320	Beta-glucan_synthesis-associated,_SKN1 Concanavalin_A-like_lectin/glucanase_domain
2384822	202	Core	11.2797	11.4395	11.3324	11.0239	11.1234	11.0596		-0.28155	GH16						IPR005629 IPR013320	Beta-glucan_synthesis-associated,_SKN1 Concanavalin_A-like_lectin/glucanase_domain
2388657	202	Core	8.54484	8.70009	8.7094	8.42362	8.40213	8.35035		-0.25941	GH16						IPR005629 IPR013320	Beta-glucan_synthesis-associated,_SKN1 Concanavalin_A-like_lectin/glucanase_domain
2167202	203	Disp	8.96012	8.95624	8.93063	8.78652	8.52809	8.686		-0.282125							IPR007743 IPR030385 IPR027417	Immunity-related_GTPases-like IRG-type_guanine_nucleotide-binding_(G)_domain P-loop_containing_nucleoside_triphosphate_hydrolase
2548161	203	Disp	7.7992	7.94326	7.85099	7.65762	7.95366	7.90065		-0.0271734							IPR007743 IPR030385 IPR027417	Immunity-related_GTPases-like IRG-type_guanine_nucleotide-binding_(G)_domain P-loop_containing_nucleoside_triphosphate_hydrolase
2521873	204	Disp	6.03952	6.58987	5.64294	7.07944	7.18385	6.85593		0.948963
2361306	205	Core	10.9598	10.9989	10.904	10.8169	11.01	10.8857		-0.0500574			yes				IPR001128 IPR017972	Cytochrome_P450 Cytochrome_P450,_conserved_site	KOG0156	Cytochrome_P450_CYP2_subfamily	Secondary_metabolites_biosynthesis,_transport_and_catabolism	METABOLISM	1.14.13.-	With_NADH_or_NADPH_as_one_donor,_and_incorporation_of_one_atom	Methane_metabolism Phenylalanine_metabolism Ubiquinone_biosynthesis Alkaloid_biosynthesis_I Styrene_degradation Tryptophan_metabolism Androgen_and_estrogen_metabolism Sterol_biosynthesis 1,4-Dichlorobenzene_degradation Tyrosine_metabolism Bile_acid_biosynthesis Flavonoids,_stilbene_and_lignin_biosynthesis Histidine_metabolism gamma-Hexachlorocyclohexane_degradation	Energy_Metabolism Amino_Acid_Metabolism Metabolism_of_Cofactors_and_Vitamins Biosynthesis_of_Secondary_Metabolites Biodegradation_of_Xenobiotics Lipid_Metabolism	METABOLIC	12251 4283 3721 2888 19196 19184 11397 10963 10962 10961 10960 10959 10958 10957 10956 10955 10954 10953 10952 10950 10949 10948 10947 10946 10945 10944 10943 10942 10941 10940 10939 10938 10937 10936 10781 6319	heme_binding electron_transport iron_ion_binding monooxygenase_activity 6-hydroxynicotinate_3-monooxygenase_activity 2-octaprenyl-3-methyl-6-methoxy-1,4-benzoquinol_hydroxylase limonene_monooxygenase_activity toluene_3-monooxygenase_activity phenanthrene_3,4-monooxygenase_activity 2-oxo-delta3-4,5,5-trimethylcyclopentenylacetyl-CoA_1,2-monooxygenase_activity 2-hydroxy-phenylacetate_hydroxylase_ac…	molecular_function biological_process	GO:0020037 GO:0006118 GO:0005506 GO:0004497 GO:0043731 GO:0043719 GO:0019113 GO:0018657 GO:0018656 GO:0018655 GO:0018654 GO:0018653 GO:0018652 GO:0018651 GO:0018650 GO:0018649 GO:0018648 GO:0018647 GO:0018646 GO:0018644 GO:0018643 GO:0018642 GO:0018641 GO:0018640 GO:0018639 GO:0018638 GO:0018637 GO:0018636 GO:0018635 GO:0018634 GO:0018633 GO:0018632 GO:0018631 GO:0018630 GO:0018471 GO:0008688
2269233	207	Core	6.11924	6.46199	6.19165	6.3591	6.3675	6.07359		0.0091051
2300439	207	Core	6.17004	6.21991	6.05074	6.90603	7.09359	6.87958		0.812836
5395	208	Core	7.75828	8.29562	8.50852	8.31761	8.30491	8.28694		0.115681							IPR008146	Glutamine_synthetase,_catalytic_domain	KOG0683	Glutamine_synthetase	Amino_acid_transport_and_metabolism	METABOLISM	6.3.1.2	Glutamate--ammonia_ligase	Peptidoglycan_biosynthesis Nitrogen_metabolism Glutamate_metabolism	Metabolism_of_Complex_Carbohydrates Energy_Metabolism Amino_Acid_Metabolism	METABOLIC	4924 2762	nitrogen_compound_metabolic_process glutamate-ammonia_ligase_activity	biological_process molecular_function	GO:0006807 GO:0004356
2278891	208	Core	6.92878	6.82753	6.84874	7.00042	6.92061	6.80745		0.0411485							IPR008146	Glutamine_synthetase,_catalytic_domain	KOG0683	Glutamine_synthetase	Amino_acid_transport_and_metabolism	METABOLISM						4924 2762	nitrogen_compound_metabolic_process glutamate-ammonia_ligase_activity	biological_process molecular_function	GO:0006807 GO:0004356
149859	209	Core	11.3084	11.2837	11.3202	10.673	10.5121	10.7501		-0.659006							IPR000023 IPR009161 IPR015912	Phosphofructokinase_domain 6-phosphofructokinase,_eukaryotic_type Phosphofructokinase,_conserved_site	KOG2440	Pyrophosphate-dependent_phosphofructo-1-kinase	Carbohydrate_transport_and_metabolism	METABOLISM	2.7.1.11	6-phosphofructokinase	Pentose_phosphate_pathway Fructose_and_mannose_metabolism Glycolysis_/_Gluconeogenesis Galactose_metabolism	Carbohydrate_Metabolism	METABOLIC	4261 4116 2338 3930	glycolysis 6-phosphofructokinase_complex 6-phosphofructokinase_activity cytoplasm	biological_process cellular_component molecular_function	GO:0006096 GO:0005945 GO:0003872 GO:0005737
2172427	209	Core	7.80725	7.8555	7.78134	6.59251	7.20556	7.05594		-0.863358
1357945	209	Core	9.50631	9.38825	9.54645	9.49362	9.35456	9.53839		-0.0181451							IPR010730	Heterokaryon_incompatibility
2444795	209	Core	6.91395	6.83901	6.81428	6.6192	6.72404	6.51716		-0.235617							IPR000023	Phosphofructokinase_domain	KOG2440	Pyrophosphate-dependent_phosphofructo-1-kinase	Carbohydrate_transport_and_metabolism	METABOLISM	2.7.1.11	6-phosphofructokinase	Pentose_phosphate_pathway Fructose_and_mannose_metabolism Glycolysis_/_Gluconeogenesis Galactose_metabolism	Carbohydrate_Metabolism	METABOLIC	4261 4116 2338	glycolysis 6-phosphofructokinase_complex 6-phosphofructokinase_activity	biological_process cellular_component molecular_function	GO:0006096 GO:0005945 GO:0003872
2551937	209	Core	5.59506	5.95018	5.56218	5.68523	5.09034	5.27204		-0.35327
2576728	209	Core	2.85371	2.21148	3.72706	3.18726	1.68011	3.56628		-0.119535
2579905	209	Core	6.46271	6.61681	6.94744	6.75777	6.54829	6.48669		-0.0780717
2163720	210	Core	10.6732	10.775	10.708	10.607	10.5143	10.6699		-0.121664							IPR000719 IPR017441 IPR008271 IPR003527 IPR002290 IPR011009	Protein_kinase_domain Protein_kinase,_ATP_binding_site Serine/threonine-protein_kinase,_active_site Mitogen-activated_protein_(MAP)_kinase,_conserved_site Serine/threonine/dual_specificity_protein_kinase,_catalytic__domain Protein_kinase-like_domain	KOG0660	Mitogen-activated_protein_kinase	Signal_transduction_mechanisms	CELLULAR_PROCESSES_AND_SIGNALING						4602 3736 3043 3045 3073	protein_amino_acid_phosphorylation ATP_binding protein_kinase_activity protein_serine/threonine_kinase_activity MAP_kinase_activity	biological_process molecular_function	GO:0006468 GO:0005524 GO:0004672 GO:0004674 GO:0004707
2252137	210	Core	9.4354	9.50641	9.38852	9.26765	9.34726	9.24422		-0.157072							IPR000719 IPR017441 IPR008271 IPR003527 IPR002290 IPR011009	Protein_kinase_domain Protein_kinase,_ATP_binding_site Serine/threonine-protein_kinase,_active_site Mitogen-activated_protein_(MAP)_kinase,_conserved_site Serine/threonine/dual_specificity_protein_kinase,_catalytic__domain Protein_kinase-like_domain	KOG0660	Mitogen-activated_protein_kinase	Signal_transduction_mechanisms	CELLULAR_PROCESSES_AND_SIGNALING						4602 3736 3043 3045 3073	protein_amino_acid_phosphorylation ATP_binding protein_kinase_activity protein_serine/threonine_kinase_activity MAP_kinase_activity	biological_process molecular_function	GO:0006468 GO:0005524 GO:0004672 GO:0004674 GO:0004707
2396449	210	Core	9.84797	9.7885	9.76518	9.93849	10.201	10.0049		0.247602							IPR000719 IPR017441 IPR008271 IPR003527 IPR002290 IPR011009	Protein_kinase_domain Protein_kinase,_ATP_binding_site Serine/threonine-protein_kinase,_active_site Mitogen-activated_protein_(MAP)_kinase,_conserved_site Serine/threonine/dual_specificity_protein_kinase,_catalytic__domain Protein_kinase-like_domain	KOG0660	Mitogen-activated_protein_kinase	Signal_transduction_mechanisms	CELLULAR_PROCESSES_AND_SIGNALING						4602 3736 3043 3045 3073	protein_amino_acid_phosphorylation ATP_binding protein_kinase_activity protein_serine/threonine_kinase_activity MAP_kinase_activity	biological_process molecular_function	GO:0006468 GO:0005524 GO:0004672 GO:0004674 GO:0004707
764988	211	Core	11.129	11.3748	11.4521	10.8581	10.4847	10.8492		-0.587998							IPR003959 IPR003593 IPR027417	ATPase,_AAA-type,_core AAA+_ATPase_domain P-loop_containing_nucleoside_triphosphate_hydrolase	KOG1807	Helicases	Replication,_recombination_and_repair	INFORMATION_STORAGE_AND_PROCESSING						10269 162 3736	nucleoside-triphosphatase_activity nucleotide_binding ATP_binding	molecular_function	GO:0017111 GO:0000166 GO:0005524
559601	211	Core	10.8569	11.2513	11.1859	10.806	10.5498	10.8266		-0.370608							IPR003959 IPR003593 IPR027417	ATPase,_AAA-type,_core AAA+_ATPase_domain P-loop_containing_nucleoside_triphosphate_hydrolase	KOG1807	Helicases	Replication,_recombination_and_repair	INFORMATION_STORAGE_AND_PROCESSING						10269 162 3736	nucleoside-triphosphatase_activity nucleotide_binding ATP_binding	molecular_function	GO:0017111 GO:0000166 GO:0005524
2195397	211	Core	9.03397	9.19395	9.29165	8.89698	8.68314	8.87429		-0.355054							IPR027417	P-loop_containing_nucleoside_triphosphate_hydrolase	KOG1807	Helicases	Replication,_recombination_and_repair	INFORMATION_STORAGE_AND_PROCESSING
2431285	211	Core	8.6868	8.7374	8.85212	8.60482	8.36402	8.61735		-0.230045							IPR027417	P-loop_containing_nucleoside_triphosphate_hydrolase	KOG1807	Helicases	Replication,_recombination_and_repair	INFORMATION_STORAGE_AND_PROCESSING
902732	212	Core	9.25597	9.20952	9.26956	8.76577	8.76218	8.97466		-0.410815
714725	213	Core	7.29199	7.17437	7.54961	6.99024	7.30947	7.08335		-0.210974
2375227	213	Core	7.04221	6.68204	7.09828	7.00042	6.64679	6.87958		-0.0985783
2429186	213	Core	8.09704	8.0509	8.0858	7.702	8.06473	7.65338		-0.27121
2575027	213	Core	6.94345	6.97016	6.74279	6.87315	6.86713	6.36913		-0.18233
2583346	213	Core	6.72301	7.26232	6.91529	6.88419	6.75381	7.03504		-0.0758563
2534439	214	Disp	3.61016	1.89671	1.89548	3.76698	3.71424	3.00319		1.02735							IPR011545 IPR001650 IPR014001 IPR027417	DEAD/DEAH_box_helicase_domain Helicase,_C-terminal Helicase_superfamily_1/2,_ATP-binding_domain P-loop_containing_nucleoside_triphosphate_hydrolase	KOG0351	ATP-dependent_DNA_helicase	Replication,_recombination_and_repair	INFORMATION_STORAGE_AND_PROCESSING						3736 2792 2175 5716	ATP_binding helicase_activity nucleic_acid_binding ATP-dependent_helicase_activity	molecular_function	GO:0005524 GO:0004386 GO:0003676 GO:0008026
2172799	216	Core	10.5444	10.509	10.5163	10.6302	10.4258	10.6292		0.0384907							IPR004813 IPR004648	Oligopeptide_transporter,_OPT_superfamily Tetrapeptide_transporter,_OPT1/isp4	KOG2262	Sexual_differentiation_process_protein_ISP4	Signal_transduction_mechanisms	CELLULAR_PROCESSES_AND_SIGNALING
2371629	216	Core	4.54985	4.32664	5.56218	4.55609	2.43538	4.2855		-1.0539
2412711	216	Core	4.10386	3.67834	3.86813	3.037	2.70295	3.21625		-0.898044
2416087	216	Core	2.58084	2.68869	3.39529	1.88867	2.70295	3.64196		-0.143745							IPR004813	Oligopeptide_transporter,_OPT_superfamily	KOG2262	Sexual_differentiation_process_protein_ISP4	Signal_transduction_mechanisms	CELLULAR_PROCESSES_AND_SIGNALING
2362843	217	Disp	6.06658	6.28854	6.39187	6.42108	5.3463	5.73644		-0.414388
2296601	218	Core	8.55921	8.71264	8.75099	9.21831	9.24614	9.3439		0.59517							IPR007657	Glycosyltransferase_AER61,_uncharacterised
2290886	218	Core	8.44008	8.17391	8.36114	8.82142	8.6479	8.88406		0.459417							IPR007657	Glycosyltransferase_AER61,_uncharacterised
2377785	218	Core	5.92586	6.072	5.8612	5.60738	6.13838	5.4925		-0.206936							IPR007657	Glycosyltransferase_AER61,_uncharacterised	KOG4698	Uncharacterized_conserved_protein	Function_unknown	POORLY_CHARACTERIZED
2522694	218	Core	8.52547	8.54041	8.57177	8.35382	8.25893	8.34753		-0.225787							IPR007657	Glycosyltransferase_AER61,_uncharacterised	KOG4698	Uncharacterized_conserved_protein	Function_unknown	POORLY_CHARACTERIZED
2586087	218	Core	6.58006	6.6301	6.68674	5.93935	6.88069	6.56655		-0.170105							IPR007657	Glycosyltransferase_AER61,_uncharacterised	KOG4698	Uncharacterized_conserved_protein	Function_unknown	POORLY_CHARACTERIZED
2292312	219	Core	9.05102	9.09922	9.12592	9.89411	10.1558	10.049		0.940914							IPR004843 IPR008334 IPR029052	Calcineurin-like_phosphoesterase_domain,_apaH_type 5'-Nucleotidase,_C-terminal Metallo-dependent_phosphatase-like	KOG4419	5'_nucleotidase	Nucleotide_transport_and_metabolism	METABOLISM						9985 6771	hydrolase_activity nucleotide_catabolic_process	molecular_function biological_process	GO:0016787 GO:0009166
2173314	219	Core	9.96047	10.0701	9.94914	9.78489	9.9085	9.76368		-0.174229			yes				IPR004843 IPR014485 IPR008334 IPR029052	Calcineurin-like_phosphoesterase_domain,_apaH_type Predicted_phosphoesterase,_C1039.02_type 5'-Nucleotidase,_C-terminal Metallo-dependent_phosphatase-like	KOG4419	5'_nucleotidase	Nucleotide_transport_and_metabolism	METABOLISM						9985 6771	hydrolase_activity nucleotide_catabolic_process	molecular_function biological_process	GO:0016787 GO:0009166
2309307	220	Disp	8.33268	8.38453	8.23655	8.46468	8.60362	8.36718		0.160568							IPR018934 IPR011009	RIO_domain Protein_kinase-like_domain
2373329	220	Disp	7.13463	7.09994	7.20853	6.81661	6.49639	6.89513		-0.411659							IPR011009	Protein_kinase-like_domain
2307419	221	Disp	9.81043	9.60389	9.71703	10.3908	10.7188	10.3343		0.770806							IPR007125 IPR019809 IPR001951 IPR009072	Histone_core Histone_H4,_conserved_site Histone_H4 Histone-fold	KOG3467	Histone_H4	Chromatin_structure_and_dynamics	INFORMATION_STORAGE_AND_PROCESSING						4484 3838 2176 587	nucleosome_assembly nucleus DNA_binding nucleosome	biological_process cellular_component molecular_function	GO:0006334 GO:0005634 GO:0003677 GO:0000786
2230679	221	Disp	9.64969	9.47731	9.37676	10.0383	10.4566	10.1276		0.706275							IPR007125 IPR019809 IPR001951 IPR009072	Histone_core Histone_H4,_conserved_site Histone_H4 Histone-fold	KOG3467	Histone_H4	Chromatin_structure_and_dynamics	INFORMATION_STORAGE_AND_PROCESSING						4484 3838 2176 587	nucleosome_assembly nucleus DNA_binding nucleosome	biological_process cellular_component molecular_function	GO:0006334 GO:0005634 GO:0003677 GO:0000786
2307455	221	Disp	9.62714	9.45695	9.53326	9.79663	10.1375	9.81568		0.37749							IPR007125 IPR019809 IPR001951 IPR009072	Histone_core Histone_H4,_conserved_site Histone_H4 Histone-fold	KOG3467	Histone_H4	Chromatin_structure_and_dynamics	INFORMATION_STORAGE_AND_PROCESSING						4484 3838 2176 587	nucleosome_assembly nucleus DNA_binding nucleosome	biological_process cellular_component molecular_function	GO:0006334 GO:0005634 GO:0003677 GO:0000786
2385629	221	Disp	11.5606	11.3625	11.3677	11.5496	11.6576	11.5217		0.146027							IPR007125 IPR019809 IPR001951 IPR009072	Histone_core Histone_H4,_conserved_site Histone_H4 Histone-fold	KOG3467	Histone_H4	Chromatin_structure_and_dynamics	INFORMATION_STORAGE_AND_PROCESSING						4484 3838 2176 587	nucleosome_assembly nucleus DNA_binding nucleosome	biological_process cellular_component molecular_function	GO:0006334 GO:0005634 GO:0003677 GO:0000786
2385878	221	Disp	9.20816	9.20509	8.98586	9.35955	9.9085	9.48287		0.450606							IPR007125 IPR019809 IPR001951 IPR009072	Histone_core Histone_H4,_conserved_site Histone_H4 Histone-fold	KOG3467	Histone_H4	Chromatin_structure_and_dynamics	INFORMATION_STORAGE_AND_PROCESSING						4484 3838 2176 587	nucleosome_assembly nucleus DNA_binding nucleosome	biological_process cellular_component molecular_function	GO:0006334 GO:0005634 GO:0003677 GO:0000786
1408771	222	Core	8.54484	8.54743	8.43671	8.628	8.31493	8.7235		0.0458165							IPR000873 IPR009081 IPR001031 IPR020845 IPR020802 IPR029058	AMP-dependent_synthetase/ligase Acyl_carrier_protein-like Thioesterase AMP-binding,_conserved_site Polyketide_synthase,_thioesterase_domain Alpha/Beta_hydrolase_fold	KOG1176	Acyl-CoA_synthetase	Lipid_transport_and_metabolism	METABOLISM	6.2.1.12	4-coumarate--CoA_ligase	Flavonoids,_stilbene_and_lignin_biosynthesis	Biosynthesis_of_Secondary_Metabolites	METABOLIC	5830 2290 9986 6667 9491	metabolic_process catalytic_activity hydrolase_activity,_acting_on_ester_bonds biosynthetic_process 4-coumarate-CoA_ligase_activity	biological_process molecular_function	GO:0008152 GO:0003824 GO:0016788 GO:0009058 GO:0016207
2372678	222	Core	10.0136	10.0356	9.86746	9.73237	9.27466	9.77423		-0.378474							IPR000873 IPR009081 IPR001031 IPR020845 IPR020802 IPR029058	AMP-dependent_synthetase/ligase Acyl_carrier_protein-like Thioesterase AMP-binding,_conserved_site Polyketide_synthase,_thioesterase_domain Alpha/Beta_hydrolase_fold	KOG1176	Acyl-CoA_synthetase	Lipid_transport_and_metabolism	METABOLISM	6.2.1.12	4-coumarate--CoA_ligase	Flavonoids,_stilbene_and_lignin_biosynthesis	Biosynthesis_of_Secondary_Metabolites	METABOLIC	5830 2290 9986 6667 9491	metabolic_process catalytic_activity hydrolase_activity,_acting_on_ester_bonds biosynthetic_process 4-coumarate-CoA_ligase_activity	biological_process molecular_function	GO:0008152 GO:0003824 GO:0016788 GO:0009058 GO:0016207
2377915	224	Core	10.5213	10.5454	10.5415	10.6481	10.5916	10.6642		0.0985561							IPR007052 IPR008978	CS_domain HSP20-like_chaperone	KOG2265	Nuclear_distribution_protein_NUDC	Signal_transduction_mechanisms	CELLULAR_PROCESSES_AND_SIGNALING	2.7.6.2	Thiamine_pyrophosphokinase	Thiamine_metabolism	Metabolism_of_Cofactors_and_Vitamins	METABOLIC	3148	thiamin_diphosphokinase_activity	molecular_function	GO:0004788
2137825	225	Core	7.45451	7.12831	7.40658	7.18146	7.19475	7.24983		-0.121119
2375114	225	Core	8.1166	7.91097	7.98096	8.46468	8.3927	8.28103		0.376626
2367770	227	Core	8.46063	8.56483	8.4868	7.61184	7.73223	7.76337		-0.801602	GH27-X111	GH27-X111	yes				IPR000111 IPR017853	Glycoside_hydrolase,_clan_GH-D Glycoside_hydrolase_superfamily	KOG2366	Alpha-D-galactosidase_(melibiase)	Carbohydrate_transport_and_metabolism	METABOLISM	3.2.1.22	Alpha-galactosidase	Galactose_metabolism Glycerolipid_metabolism Globoside_metabolism Sphingoglycolipid_metabolism	Carbohydrate_Metabolism Metabolism_of_Complex_Lipids	METABOLIC	4143 2933 2936	carbohydrate_metabolic_process hydrolase_activity,_hydrolyzing_O-glycosyl_compounds alpha-galactosidase_activity	biological_process molecular_function	GO:0005975 GO:0004553 GO:0004557
346113	227	Core	8.61528	8.58202	8.55622	8.31353	8.37843	8.39752		-0.221343	GH27-X111						IPR000111 IPR017853	Glycoside_hydrolase,_clan_GH-D Glycoside_hydrolase_superfamily	KOG2366	Alpha-D-galactosidase_(melibiase)	Carbohydrate_transport_and_metabolism	METABOLISM	3.2.1.22	Alpha-galactosidase	Galactose_metabolism Glycerolipid_metabolism Globoside_metabolism Sphingoglycolipid_metabolism	Carbohydrate_Metabolism Metabolism_of_Complex_Lipids	METABOLIC	4143 2933 2936	carbohydrate_metabolic_process hydrolase_activity,_hydrolyzing_O-glycosyl_compounds alpha-galactosidase_activity	biological_process molecular_function	GO:0005975 GO:0004553 GO:0004557
2545667	227	Core	10.4816	10.5018	10.4049	10.5168	10.4258	10.4851		0.0130834	GH27-X111						IPR000111 IPR017853	Glycoside_hydrolase,_clan_GH-D Glycoside_hydrolase_superfamily	KOG2366	Alpha-D-galactosidase_(melibiase)	Carbohydrate_transport_and_metabolism	METABOLISM	3.2.1.22	Alpha-galactosidase	Galactose_metabolism Glycerolipid_metabolism Globoside_metabolism Sphingoglycolipid_metabolism	Carbohydrate_Metabolism Metabolism_of_Complex_Lipids	METABOLIC	4143 2933 2936	carbohydrate_metabolic_process hydrolase_activity,_hydrolyzing_O-glycosyl_compounds alpha-galactosidase_activity	biological_process molecular_function	GO:0005975 GO:0004553 GO:0004557
2272775	228	Core	9.46113	9.49557	9.52263	8.84423	8.71377	9.05819		-0.62105							IPR013594	Dynein_heavy_chain,_domain-1	KOG3595	Dyneins,_heavy_chain	Cytoskeleton	CELLULAR_PROCESSES_AND_SIGNALING
2270975	228	Core	9.20207	9.22493	9.13293	8.93732	8.74004	8.98196		-0.300202							IPR013594	Dynein_heavy_chain,_domain-1	KOG3595	Dyneins,_heavy_chain	Cytoskeleton	CELLULAR_PROCESSES_AND_SIGNALING
493846	229	Core	8.86311	8.83241	8.68577	8.932	8.99816	8.92061		0.156498							IPR001155	NADH:flavin_oxidoreductase/NADH_oxidase,_N-terminal	KOG0134	NADH:flavin_oxidoreductase/12-oxophytodienoate_reductase	Energy_production_and_conversion General_function_prediction_only	METABOLISM POORLY_CHARACTERIZED	1.3.1.42	12-oxophytodienoate_reductase				9710 7744 9836	oxidoreductase_activity FMN_binding 12-oxophytodienoate_reductase_activity	molecular_function	GO:0016491 GO:0010181 GO:0016629
2250703	229	Core	8.44524	8.41555	8.44799	8.23805	8.32984	8.20821		-0.177561							IPR001155	NADH:flavin_oxidoreductase/NADH_oxidase,_N-terminal	KOG0134	NADH:flavin_oxidoreductase/12-oxophytodienoate_reductase	Energy_production_and_conversion General_function_prediction_only	METABOLISM POORLY_CHARACTERIZED	1.3.1.42	12-oxophytodienoate_reductase				9710 7744 9836	oxidoreductase_activity FMN_binding 12-oxophytodienoate_reductase_activity	molecular_function	GO:0016491 GO:0010181 GO:0016629
2253462	230	Core	8.11011	8.18746	8.07128	7.79272	7.54056	8.07461		-0.320318							IPR002553 IPR011710 IPR029446 IPR016460 IPR016024	Clathrin/coatomer_adaptor,_adaptin-like,_N-terminal Coatomer_beta_subunit,_C-terminal Coatomer_beta_subunit,_appendage_platform_domain Coatomer_beta_subunit_(COPB1) Armadillo-type_fold	KOG1058	Vesicle_coat_complex_COPI,_beta_subunit	Intracellular_trafficking,_secretion,_and_vesicular_transport	CELLULAR_PROCESSES_AND_SIGNALING						13011 9480 4994 4595 3727 13020 6212 3530 3708	membrane_coat vesicle-mediated_transport intracellular_protein_transport protein_complex_assembly protein_binding COPI_vesicle_coat protein_transporter_activity structural_molecule_activity binding	cellular_component biological_process molecular_function	GO:0030117 GO:0016192 GO:0006886 GO:0006461 GO:0005515 GO:0030126 GO:0008565 GO:0005198 GO:0005488
2338515	230	Core	8.01605	8.11372	7.93358	7.71443	7.67891	8.02953		-0.213492							IPR002553 IPR011710 IPR029446 IPR016460 IPR016024	Clathrin/coatomer_adaptor,_adaptin-like,_N-terminal Coatomer_beta_subunit,_C-terminal Coatomer_beta_subunit,_appendage_platform_domain Coatomer_beta_subunit_(COPB1) Armadillo-type_fold	KOG1058	Vesicle_coat_complex_COPI,_beta_subunit	Intracellular_trafficking,_secretion,_and_vesicular_transport	CELLULAR_PROCESSES_AND_SIGNALING						13011 9480 4994 4595 3727 13020 6212 3530 3708	membrane_coat vesicle-mediated_transport intracellular_protein_transport protein_complex_assembly protein_binding COPI_vesicle_coat protein_transporter_activity structural_molecule_activity binding	cellular_component biological_process molecular_function	GO:0030117 GO:0016192 GO:0006886 GO:0006461 GO:0005515 GO:0030126 GO:0008565 GO:0005198 GO:0005488
2385359	231	Core	9.53081	9.64374	9.58784	9.61129	9.52397	9.57264		-0.01816							IPR006909 IPR006910	Rad21/Rec8-like_protein,_C-terminal,_eukaryotic Rad21/Rec8-like_protein,_N-terminal	KOG1213	Sister_chromatid_cohesion_complex_Cohesin,_subunit_RAD21/SCC1	Cell_cycle_control,_cell_division,_chromosome_partitioning	METABOLISM						224	nuclear_chromosome	cellular_component	GO:0000228
2374579	232	Disp	9.2706	9.19172	9.25999	9.65064	9.88178	9.81159		0.540568
2107129	233	Disp	10.4511	10.3901	10.383	9.99563	9.84594	9.99594		-0.462259
2354702	233	Disp	4.20477	5.44858	4.22366	5.89636	5.66112	5.91484		1.19844
2158966	234	Core	10.2738	10.3088	10.2636	9.76411	9.76418	9.64684		-0.557018							IPR001509	NAD-dependent_epimerase/dehydratase,_N-terminal_domain	KOG1502	Flavonol_reductase/cinnamoyl-CoA_reductase	Defense_mechanisms	CELLULAR_PROCESSES_AND_SIGNALING						23921 19375 2290 19356	coenzyme_binding cellular_metabolic_process catalytic_activity methylglyoxal_reductase_(NADPH-dependent)_activity	molecular_function biological_process	GO:0050662 GO:0044237 GO:0003824 GO:0043892
2361531	234	Core	8.05711	7.86114	8.093	8.02504	7.9014	7.88905		-0.0652546							IPR001509	NAD-dependent_epimerase/dehydratase,_N-terminal_domain	KOG1502	Flavonol_reductase/cinnamoyl-CoA_reductase	Defense_mechanisms	CELLULAR_PROCESSES_AND_SIGNALING						23921 19375 2290 19356	coenzyme_binding cellular_metabolic_process catalytic_activity methylglyoxal_reductase_(NADPH-dependent)_activity	molecular_function biological_process	GO:0050662 GO:0044237 GO:0003824 GO:0043892
2174530	235	Core	11.3406	11.3067	11.225	11.085	11.01	11.1192		-0.219354							IPR001128	Cytochrome_P450	KOG0684	Cytochrome_P450	Secondary_metabolites_biosynthesis,_transport_and_catabolism	METABOLISM						12251 4283 3721 2888 16609	heme_binding electron_transport iron_ion_binding monooxygenase_activity 25-hydroxycholesterol_7alpha-hydroxylase_activity	molecular_function biological_process	GO:0020037 GO:0006118 GO:0005506 GO:0004497 GO:0033783
2388782	239	Core	10.7607	10.7124	10.7278	10.0346	10.0622	10.0412		-0.687668							IPR001019 IPR011025 IPR027417	Guanine_nucleotide_binding_protein_(G-protein),_alpha_subunit G_protein_alpha_subunit,_helical_insertion P-loop_containing_nucleoside_triphosphate_hydrolase	KOG0082	G-protein_alpha_subunit_(small_G_protein_superfamily)	Cell_cycle_control,_cell_division,_chromosome_partitioning Signal_transduction_mechanisms	METABOLISM CELLULAR_PROCESSES_AND_SIGNALING						11290 5270 3228 5250	guanyl_nucleotide_binding G-protein_coupled_receptor_protein_signaling_pathway signal_transducer_activity signal_transduction	molecular_function biological_process	GO:0019001 GO:0007186 GO:0004871 GO:0007165
985668	239	Core	8.58752	8.78865	8.94264	8.34984	8.45293	8.49513		-0.340301							IPR001019 IPR011025 IPR027417	Guanine_nucleotide_binding_protein_(G-protein),_alpha_subunit G_protein_alpha_subunit,_helical_insertion P-loop_containing_nucleoside_triphosphate_hydrolase	KOG0082	G-protein_alpha_subunit_(small_G_protein_superfamily)	Cell_cycle_control,_cell_division,_chromosome_partitioning Signal_transduction_mechanisms	METABOLISM CELLULAR_PROCESSES_AND_SIGNALING						11290 5270 3228 5250	guanyl_nucleotide_binding G-protein_coupled_receptor_protein_signaling_pathway signal_transducer_activity signal_transduction	molecular_function biological_process	GO:0019001 GO:0007186 GO:0004871 GO:0007165
2369811	239	Core	8.28162	8.13717	8.14245	7.55768	7.97277	7.80923		-0.407187							IPR001019 IPR011025 IPR027417	Guanine_nucleotide_binding_protein_(G-protein),_alpha_subunit G_protein_alpha_subunit,_helical_insertion P-loop_containing_nucleoside_triphosphate_hydrolase	KOG0082	G-protein_alpha_subunit_(small_G_protein_superfamily)	Cell_cycle_control,_cell_division,_chromosome_partitioning Signal_transduction_mechanisms	METABOLISM CELLULAR_PROCESSES_AND_SIGNALING						11290 5270 3228 5250	guanyl_nucleotide_binding G-protein_coupled_receptor_protein_signaling_pathway signal_transducer_activity signal_transduction	molecular_function biological_process	GO:0019001 GO:0007186 GO:0004871 GO:0007165
2373358	240	Core	11.0725	11.0085	11.1758	10.7346	10.3103	10.6956		-0.505439	GH55	GH55	yes				IPR011050	Pectin_lyase_fold/virulence_factor					3.2.1.58	Glucan_1,3-beta-glucosidase	Starch_and_sucrose_metabolism	Metabolism_of_Complex_Carbohydrates	METABOLIC	2744	glucan_1,3-beta-glucosidase_activity	molecular_function	GO:0004338
956755	240	Core	8.94925	9.1276	9.28851	9.19632	9.29505	9.32106		0.149023	GH55	GH55	yes				IPR011050	Pectin_lyase_fold/virulence_factor					3.2.1.58	Glucan_1,3-beta-glucosidase	Starch_and_sucrose_metabolism	Metabolism_of_Complex_Carbohydrates	METABOLIC	2744	glucan_1,3-beta-glucosidase_activity	molecular_function	GO:0004338
2162644	240	Core	9.18055	9.36857	9.20785	9.07864	9.28489	9.20888		-0.0615152	GH55	GH55	yes				IPR011050	Pectin_lyase_fold/virulence_factor					3.2.1.58	Glucan_1,3-beta-glucosidase	Starch_and_sucrose_metabolism	Metabolism_of_Complex_Carbohydrates	METABOLIC	2744	glucan_1,3-beta-glucosidase_activity	molecular_function	GO:0004338
1198249	241	Disp	8.24062	8.20087	8.31258	7.59849	7.63958	7.72908		-0.595643							IPR010730	Heterokaryon_incompatibility
709828	241	Disp	7.60978	7.73771	7.79024	7.16344	7.04624	7.18805		-0.579998							IPR010730	Heterokaryon_incompatibility
1196804	241	Disp	8.68243	8.87487	8.85212	8.40073	8.28975	8.5179		-0.400349							IPR010730	Heterokaryon_incompatibility
2375441	241	Disp	9.04422	9.03075	9.00126	8.92934	9.08564	9.07705		0.00526715							IPR010730	Heterokaryon_incompatibility
728851	242	Disp	6.98661	6.88406	7.06935	6.46589	6.44256	6.289		-0.580856							IPR000719 IPR017441 IPR008271 IPR002290 IPR011009	Protein_kinase_domain Protein_kinase,_ATP_binding_site Serine/threonine-protein_kinase,_active_site Serine/threonine/dual_specificity_protein_kinase,_catalytic__domain Protein_kinase-like_domain	KOG0694	Serine/threonine_protein_kinase	Signal_transduction_mechanisms	CELLULAR_PROCESSES_AND_SIGNALING						4602 3736 3043 3045 3052	protein_amino_acid_phosphorylation ATP_binding protein_kinase_activity protein_serine/threonine_kinase_activity protein_kinase_CK2_activity	biological_process molecular_function	GO:0006468 GO:0005524 GO:0004672 GO:0004674 GO:0004682
2111591	242	Disp	3.87803	4.25984	4.1146	4.02827	4.30294	3.48641		-0.144951							IPR000719 IPR017441 IPR008271 IPR002290 IPR011009	Protein_kinase_domain Protein_kinase,_ATP_binding_site Serine/threonine-protein_kinase,_active_site Serine/threonine/dual_specificity_protein_kinase,_catalytic__domain Protein_kinase-like_domain	KOG0695	Serine/threonine_protein_kinase	Signal_transduction_mechanisms	CELLULAR_PROCESSES_AND_SIGNALING						4602 3736 3043 3045 3052	protein_amino_acid_phosphorylation ATP_binding protein_kinase_activity protein_serine/threonine_kinase_activity protein_kinase_CK2_activity	biological_process molecular_function	GO:0006468 GO:0005524 GO:0004672 GO:0004674 GO:0004682
2199047	242	Disp	6.24304	6.01238	6.16455	5.89636	5.72264	6.17898		-0.20733							IPR000719 IPR017441 IPR008271 IPR002290 IPR011009	Protein_kinase_domain Protein_kinase,_ATP_binding_site Serine/threonine-protein_kinase,_active_site Serine/threonine/dual_specificity_protein_kinase,_catalytic__domain Protein_kinase-like_domain	KOG0695	Serine/threonine_protein_kinase	Signal_transduction_mechanisms	CELLULAR_PROCESSES_AND_SIGNALING						4602 3736 3043 3045 3052	protein_amino_acid_phosphorylation ATP_binding protein_kinase_activity protein_serine/threonine_kinase_activity protein_kinase_CK2_activity	biological_process molecular_function	GO:0006468 GO:0005524 GO:0004672 GO:0004674 GO:0004682
2366111	242	Disp	5.06128	4.25984	5.38567	3.6682	4.13208	4.76325		-0.714423							IPR000719 IPR017441 IPR008271 IPR002290 IPR011009	Protein_kinase_domain Protein_kinase,_ATP_binding_site Serine/threonine-protein_kinase,_active_site Serine/threonine/dual_specificity_protein_kinase,_catalytic__domain Protein_kinase-like_domain	KOG0694	Serine/threonine_protein_kinase	Signal_transduction_mechanisms	CELLULAR_PROCESSES_AND_SIGNALING						4602 3736 3043 3045 4123 3058	protein_amino_acid_phosphorylation ATP_binding protein_kinase_activity protein_serine/threonine_kinase_activity cAMP-dependent_protein_kinase_complex cAMP-dependent_protein_kinase_activity	biological_process molecular_function cellular_component	GO:0006468 GO:0005524 GO:0004672 GO:0004674 GO:0005952 GO:0004691
2371409	242	Disp	4.3876	3.77719	4.67153	3.94632	3.83058	4.13647		-0.307651							IPR000719 IPR017441 IPR008271 IPR002290 IPR011009	Protein_kinase_domain Protein_kinase,_ATP_binding_site Serine/threonine-protein_kinase,_active_site Serine/threonine/dual_specificity_protein_kinase,_catalytic__domain Protein_kinase-like_domain	KOG0694	Serine/threonine_protein_kinase	Signal_transduction_mechanisms	CELLULAR_PROCESSES_AND_SIGNALING						4602 3736 3043 3045 4123 3058	protein_amino_acid_phosphorylation ATP_binding protein_kinase_activity protein_serine/threonine_kinase_activity cAMP-dependent_protein_kinase_complex cAMP-dependent_protein_kinase_activity	biological_process molecular_function cellular_component	GO:0006468 GO:0005524 GO:0004672 GO:0004674 GO:0005952 GO:0004691
2371412	242	Disp	6.31252	6.61681	6.27002	5.52509	5.22399	5.59127		-0.953003							IPR000719 IPR017441 IPR008271 IPR002290 IPR011009	Protein_kinase_domain Protein_kinase,_ATP_binding_site Serine/threonine-protein_kinase,_active_site Serine/threonine/dual_specificity_protein_kinase,_catalytic__domain Protein_kinase-like_domain	KOG0694	Serine/threonine_protein_kinase	Signal_transduction_mechanisms	CELLULAR_PROCESSES_AND_SIGNALING						4602 3736 3043 3045 3052	protein_amino_acid_phosphorylation ATP_binding protein_kinase_activity protein_serine/threonine_kinase_activity protein_kinase_CK2_activity	biological_process molecular_function	GO:0006468 GO:0005524 GO:0004672 GO:0004674 GO:0004682
2575139	242	Disp	3.08309	4.03861	3.72706	2.20286	2.92858	3.21625		-0.833691							IPR000719 IPR008271 IPR002290 IPR011009	Protein_kinase_domain Serine/threonine-protein_kinase,_active_site Serine/threonine/dual_specificity_protein_kinase,_catalytic__domain Protein_kinase-like_domain	KOG0694	Serine/threonine_protein_kinase	Signal_transduction_mechanisms	CELLULAR_PROCESSES_AND_SIGNALING						4602 3736 3043 3045 3052	protein_amino_acid_phosphorylation ATP_binding protein_kinase_activity protein_serine/threonine_kinase_activity protein_kinase_CK2_activity	biological_process molecular_function	GO:0006468 GO:0005524 GO:0004672 GO:0004674 GO:0004682
2152749	243	Core	10.0205	10.0003	10.0208	9.96605	9.81096	9.83898		-0.141861							IPR029058	Alpha/Beta_hydrolase_fold					3.1.1.3	Triacylglycerol_lipase	Glycerolipid_metabolism	Metabolism_of_Complex_Lipids	METABOLIC	3166	triacylglycerol_lipase_activity	molecular_function	GO:0004806
2152955	243	Core	8.50087	8.56483	8.6762	8.43494	8.46648	8.58655		-0.0846432							IPR029058	Alpha/Beta_hydrolase_fold					3.1.1.3	Triacylglycerol_lipase	Glycerolipid_metabolism	Metabolism_of_Complex_Lipids	METABOLIC	3166	triacylglycerol_lipase_activity	molecular_function	GO:0004806
2371914	243	Core	9.4939	9.55249	9.72633	9.44968	9.28234	9.46605		-0.19155							IPR012908 IPR029058	GPI_inositol-deacylase_PGAP1-like Alpha/Beta_hydrolase_fold					3.1.1.3	Triacylglycerol_lipase	Glycerolipid_metabolism	Metabolism_of_Complex_Lipids	METABOLIC	14070 9986 4994 4636 3166	intrinsic_to_endoplasmic_reticulum_membrane hydrolase_activity,_acting_on_ester_bonds intracellular_protein_transport GPI_anchor_metabolic_process triacylglycerol_lipase_activity	cellular_component molecular_function biological_process	GO:0031227 GO:0016788 GO:0006886 GO:0006505 GO:0004806
709556	244	Core	7.93758	8.15106	8.1285	7.45029	7.63958	7.27381		-0.617818							IPR010730	Heterokaryon_incompatibility
2550945	244	Core	7.23348	7.49793	7.44086	7.19926	7.63958	7.45783		0.0414641							IPR010730	Heterokaryon_incompatibility
2550954	244	Core	9.0271	8.90251	8.95456	8.86389	9.02588	8.90341		-0.0303286							IPR010730	Heterokaryon_incompatibility
2207787	245	Core	8.34379	8.30807	8.21689	8.66049	8.93783	8.686		0.471852							IPR006076 IPR023209	FAD_dependent_oxidoreductase D-amino-acid_oxidase	KOG3923	D-aspartate_oxidase	Amino_acid_transport_and_metabolism	METABOLISM	1.4.3.3	D-amino_acid_oxidase	Arginine_and_proline_metabolism Glycine,_serine_and_threonine_metabolism D-Arginine_and_D-ornithine_metabolism	Amino_Acid_Metabolism Metabolism_of_Other_Amino_Acids	METABOLIC	9710 2350	oxidoreductase_activity D-amino-acid_oxidase_activity	molecular_function	GO:0016491 GO:0003884
2550723	246	Core	7.51471	7.675	7.65072	7.78095	8.12293	7.65794		0.240463			yes				IPR013094 IPR002168 IPR029058	Alpha/beta_hydrolase_fold-3 Lipase,_GDXG,_active_site Alpha/Beta_hydrolase_fold	KOG1515	Arylacetamide_deacetylase	Defense_mechanisms	CELLULAR_PROCESSES_AND_SIGNALING						9985 5830	hydrolase_activity metabolic_process	molecular_function biological_process	GO:0016787 GO:0008152
2571957	246	Core	7.74158	7.89455	7.83389	7.83887	7.7545	7.77182		-0.0349491			yes				IPR013094 IPR002168 IPR029058	Alpha/beta_hydrolase_fold-3 Lipase,_GDXG,_active_site Alpha/Beta_hydrolase_fold	KOG1515	Arylacetamide_deacetylase	Defense_mechanisms	CELLULAR_PROCESSES_AND_SIGNALING						9985 5830	hydrolase_activity metabolic_process	molecular_function biological_process	GO:0016787 GO:0008152
2385351	247	Core	9.935	9.81927	9.72864	9.30511	9.33253	9.30659		-0.51289							IPR011701 IPR020846	Major_facilitator_superfamily Major_facilitator_superfamily_domain	KOG2563	Permease_of_the_major_facilitator_superfamily	General_function_prediction_only	POORLY_CHARACTERIZED
2369810	247	Core	8.3271	8.34882	8.10731	7.92161	7.85408	7.8968		-0.370245							IPR011701 IPR020846	Major_facilitator_superfamily Major_facilitator_superfamily_domain	KOG2563	Permease_of_the_major_facilitator_superfamily	General_function_prediction_only	POORLY_CHARACTERIZED
2388242	247	Core	7.05578	7.13764	7.26065	6.8281	6.76847	7.00669		-0.2836							IPR011701 IPR020846	Major_facilitator_superfamily Major_facilitator_superfamily_domain	KOG2563	Permease_of_the_major_facilitator_superfamily	General_function_prediction_only	POORLY_CHARACTERIZED
1114939	248	Core	8.63801	8.88876	8.59733	8.38137	8.27955	8.48232		-0.326955
1115401	248	Core	9.65861	9.42872	9.56987	9.34763	9.53688	9.26979		-0.167635
2369021	248	Core	8.65148	8.56828	8.51925	8.37747	8.54522	8.42723		-0.1297
125189	249	Core	8.382	8.10898	8.10731	7.92696	8.09413	7.9573		-0.206632							IPR000537	UbiA_prenyltransferase_family										9321 3032	integral_to_membrane prenyltransferase_activity	cellular_component molecular_function	GO:0016021 GO:0004659
2387710	249	Core	9.0712	9.07027	8.9742	8.73559	8.92807	8.88406		-0.189318							IPR000537	UbiA_prenyltransferase_family										9321 3032	integral_to_membrane prenyltransferase_activity	cellular_component molecular_function	GO:0016021 GO:0004659
13393	250	Core	10.0765	10.0931	10.1983	10.0045	9.67167	10.1044		-0.195777							IPR007087 IPR018957 IPR017907 IPR001841 IPR015880	Zinc_finger,_C2H2 Zinc_finger,_C3HC4_RING-type Zinc_finger,_RING-type,_conserved_site Zinc_finger,_RING-type Zinc_finger,_C2H2-like	KOG1721	FOG:_Zn-finger	General_function_prediction_only	POORLY_CHARACTERIZED						5939 3727 3827 2175	zinc_ion_binding protein_binding intracellular nucleic_acid_binding	molecular_function cellular_component	GO:0008270 GO:0005515 GO:0005622 GO:0003676
1834470	251	Core	9.62714	9.71248	9.71936	9.4101	9.45767	9.39674		-0.26482							IPR010730	Heterokaryon_incompatibility
2156062	252	Core	10.9471	10.9159	10.8219	10.7929	10.8452	10.8973		-0.0498348							IPR000358 IPR030475 IPR009078	Ribonucleotide_reductase_small_subunit Ribonucleotide_reductase_small_subunit,_acitve_site Ferritin-like_superfamily	KOG1567	Ribonucleotide_reductase,_beta_subunit	Nucleotide_transport_and_metabolism	METABOLISM	1.17.4.1	Ribonucleoside-diphosphate_reductase	Pyrimidine_metabolism Purine_metabolism	Nucleotide_Metabolism	METABOLIC	6791 3114 21336 9710	deoxyribonucleoside_diphosphate_metabolic_process ribonucleoside-diphosphate_reductase_activity transition_metal_ion_binding oxidoreductase_activity	biological_process molecular_function	GO:0009186 GO:0004748 GO:0046914 GO:0016491
2233371	252	Core	9.39326	9.39604	9.18105	9.44596	9.8952	9.59899		0.323263							IPR000358 IPR030475 IPR009078	Ribonucleotide_reductase_small_subunit Ribonucleotide_reductase_small_subunit,_acitve_site Ferritin-like_superfamily	KOG1567	Ribonucleotide_reductase,_beta_subunit	Nucleotide_transport_and_metabolism	METABOLISM	1.17.4.1	Ribonucleoside-diphosphate_reductase	Pyrimidine_metabolism Purine_metabolism	Nucleotide_Metabolism	METABOLIC	6791 3114 21336 9710	deoxyribonucleoside_diphosphate_metabolic_process ribonucleoside-diphosphate_reductase_activity transition_metal_ion_binding oxidoreductase_activity	biological_process molecular_function	GO:0009186 GO:0004748 GO:0046914 GO:0016491
2362947	253	Disp	8.97448	8.99526	9.07224	8.932	9.28234	9.24876		0.140374							IPR006073 IPR027417	GTP_binding_domain P-loop_containing_nucleoside_triphosphate_hydrolase										3737	GTP_binding	molecular_function	GO:0005525
2372791	253	Disp	7.23348	7.0514	6.84874	7.12671	7.04624	7.19435		0.077892
2223415	254	Core	11.2608	11.302	11.3625	11.2	11.0674	11.244		-0.137981							IPR001199 IPR009075 IPR006091 IPR013786 IPR006089 IPR009100	Cytochrome_b5-like_heme/steroid_binding_domain Acyl-CoA_dehydrogenase/oxidase_C-terminal Acyl-CoA_oxidase/dehydrogenase,_central_domain Acyl-CoA_dehydrogenase/oxidase,_N-terminal Acyl-CoA_dehydrogenase,_conserved_site Acyl-CoA_dehydrogenase/oxidase,_N-terminal_and_middle_domain	KOG0141	Isovaleryl-CoA_dehydrogenase	Amino_acid_transport_and_metabolism Lipid_transport_and_metabolism	METABOLISM	1.3.99.-	With_other_acceptors	Sphingoglycolipid_metabolism Sterol_biosynthesis Bile_acid_biosynthesis	Metabolism_of_Complex_Lipids Lipid_Metabolism	METABOLIC	21336 12251 4283 2443 9834 5830 23919 19294 19284 11393 10258 10126	transition_metal_ion_binding heme_binding electron_transport acyl-CoA_dehydrogenase_activity oxidoreductase_activity,_acting_on_the_CH-CH_group_of_donors metabolic_process FAD_binding thiol-driven_fumarate_reductase_activity propionyl-CoA_dehydrogenase_activity acyl-CoA_reductase_activity very-long-chain-acyl-CoA_dehydrogenase_activity short-branched-chain-acyl-CoA_dehydrogenase_activity	molecular_function biological_process	GO:0046914 GO:0020037 GO:0006118 GO:0003995 GO:0016627 GO:0008152 GO:0050660 GO:0043830 GO:0043820 GO:0019109 GO:0017099 GO:0016937
2268866	254	Core	11.2862	11.3399	11.2275	11.339	11.1896	11.3262		0.000386147							IPR001199 IPR009075 IPR006091 IPR013786 IPR006089 IPR018506 IPR009100	Cytochrome_b5-like_heme/steroid_binding_domain Acyl-CoA_dehydrogenase/oxidase_C-terminal Acyl-CoA_oxidase/dehydrogenase,_central_domain Acyl-CoA_dehydrogenase/oxidase,_N-terminal Acyl-CoA_dehydrogenase,_conserved_site Cytochrome_b5,_heme-binding_site Acyl-CoA_dehydrogenase/oxidase,_N-terminal_and_middle_domain	KOG0137	Very-long-chain_acyl-CoA_dehydrogenase	Lipid_transport_and_metabolism	METABOLISM	1.3.99.-	With_other_acceptors	Sphingoglycolipid_metabolism Sterol_biosynthesis Bile_acid_biosynthesis	Metabolism_of_Complex_Lipids Lipid_Metabolism	METABOLIC	21336 12251 4283 2443 9834 5830 23919 19294 19284 11393 10258 10126	transition_metal_ion_binding heme_binding electron_transport acyl-CoA_dehydrogenase_activity oxidoreductase_activity,_acting_on_the_CH-CH_group_of_donors metabolic_process FAD_binding thiol-driven_fumarate_reductase_activity propionyl-CoA_dehydrogenase_activity acyl-CoA_reductase_activity very-long-chain-acyl-CoA_dehydrogenase_activity short-branched-chain-acyl-CoA_dehydrogenase_activity	molecular_function biological_process	GO:0046914 GO:0020037 GO:0006118 GO:0003995 GO:0016627 GO:0008152 GO:0050660 GO:0043830 GO:0043820 GO:0019109 GO:0017099 GO:0016937
2287819	254	Core	10.3153	10.4027	10.205	10.1784	10.0382	10.1505		-0.185315							IPR001199 IPR009075 IPR006091 IPR013786 IPR006089 IPR018506 IPR009100	Cytochrome_b5-like_heme/steroid_binding_domain Acyl-CoA_dehydrogenase/oxidase_C-terminal Acyl-CoA_oxidase/dehydrogenase,_central_domain Acyl-CoA_dehydrogenase/oxidase,_N-terminal Acyl-CoA_dehydrogenase,_conserved_site Cytochrome_b5,_heme-binding_site Acyl-CoA_dehydrogenase/oxidase,_N-terminal_and_middle_domain	KOG0137	Very-long-chain_acyl-CoA_dehydrogenase	Lipid_transport_and_metabolism	METABOLISM						21336 12251 4283 2443 9834 5830 23919	transition_metal_ion_binding heme_binding electron_transport acyl-CoA_dehydrogenase_activity oxidoreductase_activity,_acting_on_the_CH-CH_group_of_donors metabolic_process FAD_binding	molecular_function biological_process	GO:0046914 GO:0020037 GO:0006118 GO:0003995 GO:0016627 GO:0008152 GO:0050660
2515505	256	Core	5.83434	5.47827	5.2375	6.24376	6.56518	6.289		0.849283
9762	260	Core	10.8511	10.8479	10.8635	10.5256	10.4935	10.6431		-0.300109			yes		S10; Serine carboxypeptidase		IPR001563 IPR018202 IPR029058	Peptidase_S10,_serine_carboxypeptidase Peptidase_S10,_serine_carboxypeptidase,_active_site Alpha/Beta_hydrolase_fold	KOG1282	Serine_carboxypeptidases_(lysosomal_cathepsin_A)	Amino_acid_transport_and_metabolism Posttranslational_modification,_protein_turnover,_chaperones	METABOLISM CELLULAR_PROCESSES_AND_SIGNALING	3.4.16.5	Carboxypeptidase_C				4639 2623 2685 2624	proteolysis serine_carboxypeptidase_activity vacuolar_carboxypeptidase_Y carboxypeptidase_C_activity	biological_process molecular_function	GO:0006508 GO:0004185 GO:0004258 GO:0004186
1632612	261	Core	7.67279	7.84983	7.7268	7.03056	6.72404	6.99231		-0.834173							IPR010730	Heterokaryon_incompatibility
873862	261	Core	6.92878	7.09994	7.29854	6.06116	5.91939	6.40216		-0.981518							IPR010730	Heterokaryon_incompatibility
385717	261	Core	7.76656	7.86676	7.76339	7.59177	7.29941	7.6488		-0.285581							IPR010730 IPR027417	Heterokaryon_incompatibility P-loop_containing_nucleoside_triphosphate_hydrolase
394674	261	Core	4.76341	5.18615	5.01281	4.66257	5.13628	4.46292		-0.233537			yes				IPR010730	Heterokaryon_incompatibility
873823	261	Core	8.28162	8.41938	8.30019	7.62507	7.89474	7.80512		-0.558752							IPR010730	Heterokaryon_incompatibility
1058943	261	Core	6.01193	5.81713	6.24437	5.58047	5.5296	5.66568		-0.43256			yes				IPR010730	Heterokaryon_incompatibility
1070278	261	Core	7.78297	7.96439	7.94955	7.66405	7.32938	7.50926		-0.398075							IPR010730	Heterokaryon_incompatibility
1082045	261	Core	7.1725	7.10946	7.46328	6.7816	6.76847	6.90284		-0.430777							IPR010730 IPR027417	Heterokaryon_incompatibility P-loop_containing_nucleoside_triphosphate_hydrolase
1632821	261	Core	7.42344	7.54076	7.65072	7.25138	6.5139	7.07655		-0.591034							IPR010730	Heterokaryon_incompatibility
2175920	261	Core	5.26196	5.59125	4.67153	5.43782	5.38487	5.45102		0.249659							IPR010730	Heterokaryon_incompatibility
2576011	261	Core	7.56303	7.95386	7.96534	7.17248	7.19475	7.61163		-0.501124							IPR010730 IPR027417	Heterokaryon_incompatibility P-loop_containing_nucleoside_triphosphate_hydrolase
2170180	262	Core	11.6172	11.5779	11.596	11.7049	11.5386	11.6952		0.0492127							IPR002028 IPR001926 IPR006653 IPR011060 IPR006654	Tryptophan_synthase,_alpha_chain Tryptophan_synthase_beta_subunit-like_PLP-dependent_enzyme Tryptophan_synthase,_beta_chain,_conserved_site Ribulose-phosphate_binding_barrel Tryptophan_synthase,_beta_chain	KOG1395	Tryptophan_synthase_beta_chain	Amino_acid_transport_and_metabolism	METABOLISM	4.2.1.20	Tryptophan_synthase	Phenylalanine,_tyrosine_and_tryptophan_biosynthesis	Amino_Acid_Metabolism	METABOLIC	13063 5830 2290 4698 3194	pyridoxal_phosphate_binding metabolic_process catalytic_activity tryptophan_metabolic_process tryptophan_synthase_activity	molecular_function biological_process	GO:0030170 GO:0008152 GO:0003824 GO:0006568 GO:0004834
1390575	263	Core	9.13652	9.21173	9.26638	9.82557	9.85456	9.81056		0.62535
321046	263	Core	9.2735	9.31199	9.50653	9.66992	9.75317	9.70755		0.346201
2373018	265	Core	5.8655	5.86286	6.29523	5.58047	5.94543	5.6837		-0.271328							IPR001199 IPR000262 IPR018506 IPR008259 IPR012133	Cytochrome_b5-like_heme/steroid_binding_domain FMN-dependent_dehydrogenase Cytochrome_b5,_heme-binding_site FMN-dependent_alpha-hydroxy_acid_dehydrogenase,_active_site Alpha-hydroxy_acid_dehydrogenase,_FMN-dependent	KOG0538	Glycolate_oxidase	Energy_production_and_conversion	METABOLISM	1.1.2.3	L-lactate_dehydrogenase_(cytochrome)	Pyruvate_metabolism	Carbohydrate_Metabolism	METABOLIC	9710 4283 21336 12251 7744 2854	oxidoreductase_activity electron_transport transition_metal_ion_binding heme_binding FMN_binding L-lactate_dehydrogenase_(cytochrome)_activity	molecular_function biological_process	GO:0016491 GO:0006118 GO:0046914 GO:0020037 GO:0010181 GO:0004460
2259388	267	Core	7.91542	8.07538	7.77239	7.06979	7.34902	7.25586		-0.696175							IPR002562 IPR012337	3'-5'_exonuclease_domain Ribonuclease_H-like_domain	KOG2405	Predicted_3'-5'_exonuclease	Replication,_recombination_and_repair	INFORMATION_STORAGE_AND_PROCESSING						6068 4301 3827 2175	3'-5'_exonuclease_activity nucleobase,_nucleoside,_nucleotide_and_nucleic_acid_metabolic_process intracellular nucleic_acid_binding	molecular_function biological_process cellular_component	GO:0008408 GO:0006139 GO:0005622 GO:0003676
2253953	267	Core	8.1166	8.21417	8.04179	7.30989	7.41573	7.16258		-0.828119							IPR002562 IPR012337	3'-5'_exonuclease_domain Ribonuclease_H-like_domain	KOG2405	Predicted_3'-5'_exonuclease	Replication,_recombination_and_repair	INFORMATION_STORAGE_AND_PROCESSING						6068 4301 3827 2175	3'-5'_exonuclease_activity nucleobase,_nucleoside,_nucleotide_and_nucleic_acid_metabolic_process intracellular nucleic_acid_binding	molecular_function biological_process cellular_component	GO:0008408 GO:0006139 GO:0005622 GO:0003676
2259484	267	Core	9.20512	8.95095	9.1118	9.16042	9.16812	9.15984		0.0735053							IPR002562 IPR012337	3'-5'_exonuclease_domain Ribonuclease_H-like_domain	KOG2405	Predicted_3'-5'_exonuclease	Replication,_recombination_and_repair	INFORMATION_STORAGE_AND_PROCESSING						6068 4301 3827 2175	3'-5'_exonuclease_activity nucleobase,_nucleoside,_nucleotide_and_nucleic_acid_metabolic_process intracellular nucleic_acid_binding	molecular_function biological_process cellular_component	GO:0008408 GO:0006139 GO:0005622 GO:0003676
2332143	267	Core	8.63349	8.71887	8.58205	8.6954	8.74375	8.77903		0.0945879							IPR002562 IPR012337	3'-5'_exonuclease_domain Ribonuclease_H-like_domain	KOG2405	Predicted_3'-5'_exonuclease	Replication,_recombination_and_repair	INFORMATION_STORAGE_AND_PROCESSING						6068 4301 3827 2175	3'-5'_exonuclease_activity nucleobase,_nucleoside,_nucleotide_and_nucleic_acid_metabolic_process intracellular nucleic_acid_binding	molecular_function biological_process cellular_component	GO:0008408 GO:0006139 GO:0005622 GO:0003676
2377836	269	Core	8.78785	8.89977	8.79141	8.60815	8.23274	8.60558		-0.344186			yes				IPR011678 IPR018391 IPR011047	Domain_of_unknown_function_DUF1620 Pyrrolo-quinoline_quinone_beta-propeller_repeat Quinonprotein_alcohol_dehydrogenase-like_superfamily	KOG2103	Uncharacterized_conserved_protein	Function_unknown	POORLY_CHARACTERIZED
2547193	269	Core	8.76737	8.76174	8.79583	8.54343	8.18981	8.69269		-0.299672			yes				IPR011678 IPR018391 IPR011047	Domain_of_unknown_function_DUF1620 Pyrrolo-quinoline_quinone_beta-propeller_repeat Quinonprotein_alcohol_dehydrogenase-like_superfamily	KOG2103	Uncharacterized_conserved_protein	Function_unknown	POORLY_CHARACTERIZED
2359322	270	Core	7.94489	7.86114	7.79024	7.53683	7.68665	7.78856		-0.194742
2376795	270	Core	8.12949	8.07052	8.10731	7.82174	7.82632	7.79687		-0.287464
1018393	272	Core	8.71273	8.86648	8.91038	8.28047	8.24851	8.13479		-0.608606			yes				IPR018712 IPR016024 IPR029058	Domain_of_unknown_function_DUF2235 Armadillo-type_fold Alpha/Beta_hydrolase_fold										3708	binding	molecular_function	GO:0005488
2366651	273	Core	8.39807	8.56828	8.78252	8.37747	8.27955	8.45373		-0.212712							IPR018957 IPR002867 IPR017907 IPR001841	Zinc_finger,_C3HC4_RING-type Zinc_finger,_C6HC-type Zinc_finger,_RING-type,_conserved_site Zinc_finger,_RING-type	KOG1812	Predicted_E3_ubiquitin_ligase	Posttranslational_modification,_protein_turnover,_chaperones	CELLULAR_PROCESSES_AND_SIGNALING						5939 3727	zinc_ion_binding protein_binding	molecular_function	GO:0008270 GO:0005515
870435	278	Disp	8.42447	8.33266	8.51389	8.23805	8.11722	8.24204		-0.224569							IPR005522	Inositol_polyphosphate_kinase	KOG1620	Inositol_polyphosphate_multikinase,_component_of_the_ARGR_transcription_regulatory_complex	Lipid_transport_and_metabolism Transcription Signal_transduction_mechanisms	METABOLISM INFORMATION_STORAGE_AND_PROCESSING CELLULAR_PROCESSES_AND_SIGNALING						6099 23775	inositol_trisphosphate_3-kinase_activity inositol_polyphosphate_multikinase_activity	molecular_function	GO:0008440 GO:0050516
1133704	278	Disp	7.90796	8.04595	8.00407	7.9429	7.72474	7.91979		-0.12352							IPR005522	Inositol_polyphosphate_kinase	KOG1620	Inositol_polyphosphate_multikinase,_component_of_the_ARGR_transcription_regulatory_complex	Lipid_transport_and_metabolism Transcription Signal_transduction_mechanisms	METABOLISM INFORMATION_STORAGE_AND_PROCESSING CELLULAR_PROCESSES_AND_SIGNALING						6099 23775	inositol_trisphosphate_3-kinase_activity inositol_polyphosphate_multikinase_activity	molecular_function	GO:0008440 GO:0050516
2191615	278	Disp	7.56303	7.61614	7.75433	7.4577	7.52337	7.40451		-0.182637							IPR005522	Inositol_polyphosphate_kinase	KOG1620	Inositol_polyphosphate_multikinase,_component_of_the_ARGR_transcription_regulatory_complex	Lipid_transport_and_metabolism Transcription Signal_transduction_mechanisms	METABOLISM INFORMATION_STORAGE_AND_PROCESSING CELLULAR_PROCESSES_AND_SIGNALING						6099 23775	inositol_trisphosphate_3-kinase_activity inositol_polyphosphate_multikinase_activity	molecular_function	GO:0008440 GO:0050516
2388920	278	Disp	8.72977	8.84954	8.83073	8.44243	8.52377	8.69046		-0.251126							IPR005522	Inositol_polyphosphate_kinase	KOG1620	Inositol_polyphosphate_multikinase,_component_of_the_ARGR_transcription_regulatory_complex	Lipid_transport_and_metabolism Transcription Signal_transduction_mechanisms	METABOLISM INFORMATION_STORAGE_AND_PROCESSING CELLULAR_PROCESSES_AND_SIGNALING						6099 23775	inositol_trisphosphate_3-kinase_activity inositol_polyphosphate_multikinase_activity	molecular_function	GO:0008440 GO:0050516
868521	279	Core	7.8546	7.87237	7.82527	7.62507	7.42501	7.57349		-0.309555							IPR023801	Histone_deacetylase_domain	KOG1342	Histone_deacetylase_complex,_catalytic_component_RPD3	Chromatin_structure_and_dynamics	INFORMATION_STORAGE_AND_PROCESSING
1024081	279	Core	6.31252	6.83901	6.46033	6.46589	6.32846	6.7742		-0.0144372							IPR023801	Histone_deacetylase_domain	KOG1342	Histone_deacetylase_complex,_catalytic_component_RPD3	Chromatin_structure_and_dynamics	INFORMATION_STORAGE_AND_PROCESSING
2155128	279	Core	7.60055	7.73156	7.66045	7.88359	7.79086	7.72473		0.135536							IPR023801	Histone_deacetylase_domain	KOG1342	Histone_deacetylase_complex,_catalytic_component_RPD3	Chromatin_structure_and_dynamics	INFORMATION_STORAGE_AND_PROCESSING
2166728	279	Core	8.70414	8.69694	8.7047	8.85549	8.76218	8.77903		0.0969722							IPR023801	Histone_deacetylase_domain	KOG1342	Histone_deacetylase_complex,_catalytic_component_RPD3	Chromatin_structure_and_dynamics	INFORMATION_STORAGE_AND_PROCESSING
1735195	280	Core	9.114	9.00549	9.15375	9.62288	9.7215	9.69205		0.587733							IPR019257 IPR017804 IPR017805	Histidine-specific_methyltransferase,_SAM-dependent Methyltransferase_EgtD-like SAM-dependent_methyltransferase,_EsaF-type,_putative
2197975	280	Core	9.98374	9.86071	9.9669	9.38116	9.40235	9.41438		-0.537819							IPR019257 IPR017804 IPR017805	Histidine-specific_methyltransferase,_SAM-dependent Methyltransferase_EgtD-like SAM-dependent_methyltransferase,_EsaF-type,_putative
2575376	280	Core	8.74241	8.60238	8.78697	7.60518	7.85408	7.74203		-0.976824							IPR019257 IPR017804 IPR017805	Histidine-specific_methyltransferase,_SAM-dependent Methyltransferase_EgtD-like SAM-dependent_methyltransferase,_EsaF-type,_putative
[truncated: 10,139 more rows]
