# Supplementary material for: Speciation Underpinned by Unexpected Molecular Diversity in the Mycorrhizal Fungal Genus Pisolithus
Source: Mol Biol Evol. 2023 Feb 22;40(3):msad045. doi: 10.1093/molbev/msad045 (PMC10066745; doi:10.1093/molbev/msad045)
Supplement: msad045_Supplementary_Data [file msad045_supplementary_data.zip › Table_S10.xlsx]

## Sheet: Table S10
Table S10: Differentially Expressed Genes in Pisolithus sp. B when in symbiosis with an Eucalyptus grandis host.
Protein ID	Cluster ID	Section	Counts FLM Replicate 1	Counts FLM Replicate 1	Counts FLM Replicate 1	Counts ECM Replicate 1	Counts ECM Replicate 1	Counts ECM Replicate 1	Significantly Regulated	ECMvsFLM.log2Change	CAZyme.total	CAZyme	Signal Peptide	SSP	Protease	Lipase	IPR ID	IPR Description	KOG ID	KOG Definition	KOG Class	KOG Group	EC Number	KEGG Definition	KEGG Pathway	KEGG Pathway Class	KEGG Pathway Type	GO Term ID	GO Name	GO Term Type	GO Accession
2201444	3	Core	8.10696	7.9854	7.94198	9.23687	9.20372	9.2156	Yes	1.20877							IPR001440 IPR010730 IPR019734 IPR013026	Tetratricopeptide_TPR1 Heterokaryon_incompatibility Tetratricopeptide_repeat Tetratricopeptide_repeat-containing_domain	KOG4626	O-linked_N-acetylglucosamine_transferase_OGT	Carbohydrate_transport_and_metabolism Posttranslational_modification,_protein_turnover,_chaperones Signal_transduction_mechanisms	METABOLISM CELLULAR_PROCESSES_AND_SIGNALING
1293028	3	Core	6.62827	6.79741	6.54922	7.74869	7.29164	8.02342	Yes	1.06631							IPR010730	Heterokaryon_incompatibility
2079079	5	Core	8.93661	8.83169	8.98957	16.899	16.8953	16.8784	Yes	7.97297							IPR001128	Cytochrome_P450	KOG0157	Cytochrome_P450_CYP4/CYP19/CYP26_subfamilies	Lipid_transport_and_metabolism Secondary_metabolites_biosynthesis,_transport_and_catabolism	METABOLISM	1.14.14.1	Unspecific_monooxygenase	Tryptophan_metabolism Fatty_acid_metabolism gamma-Hexachlorocyclohexane_degradation	Amino_Acid_Metabolism Lipid_Metabolism Biodegradation_of_Xenobiotics	METABOLIC	2888 3721 4283 12251 23642	monooxygenase_activity iron_ion_binding electron_transport heme_binding unspecific_monooxygenase_activity	molecular_function biological_process	GO:0004497 GO:0005506 GO:0006118 GO:0020037 GO:0050381
512263	5	Core	7.62561	7.61008	7.71168	15.3186	15.3862	15.4173	Yes	7.73196							IPR001128	Cytochrome_P450	KOG0157	Cytochrome_P450_CYP4/CYP19/CYP26_subfamilies	Lipid_transport_and_metabolism Secondary_metabolites_biosynthesis,_transport_and_catabolism	METABOLISM	1.14.14.1	Unspecific_monooxygenase	Tryptophan_metabolism Fatty_acid_metabolism gamma-Hexachlorocyclohexane_degradation	Amino_Acid_Metabolism Lipid_Metabolism Biodegradation_of_Xenobiotics	METABOLIC	2888 3721 4283 12251 23642	monooxygenase_activity iron_ion_binding electron_transport heme_binding unspecific_monooxygenase_activity	molecular_function biological_process	GO:0004497 GO:0005506 GO:0006118 GO:0020037 GO:0050381
1846218	5	Core	11.8	11.7808	11.884	14.4927	14.5277	14.4521	Yes	2.66917							IPR001128	Cytochrome_P450	KOG0157	Cytochrome_P450_CYP4/CYP19/CYP26_subfamilies	Lipid_transport_and_metabolism Secondary_metabolites_biosynthesis,_transport_and_catabolism	METABOLISM	1.14.14.1	Unspecific_monooxygenase	Tryptophan_metabolism Fatty_acid_metabolism gamma-Hexachlorocyclohexane_degradation	Amino_Acid_Metabolism Lipid_Metabolism Biodegradation_of_Xenobiotics	METABOLIC	2888 3721 4283 12251 23642	monooxygenase_activity iron_ion_binding electron_transport heme_binding unspecific_monooxygenase_activity	molecular_function biological_process	GO:0004497 GO:0005506 GO:0006118 GO:0020037 GO:0050381
1090162	5	Core	10.7697	10.8137	10.8918	12.7484	12.7438	12.7445	Yes	1.92025							IPR001128	Cytochrome_P450	KOG0157	Cytochrome_P450_CYP4/CYP19/CYP26_subfamilies	Lipid_transport_and_metabolism Secondary_metabolites_biosynthesis,_transport_and_catabolism	METABOLISM	1.14.14.1	Unspecific_monooxygenase	Tryptophan_metabolism Fatty_acid_metabolism gamma-Hexachlorocyclohexane_degradation	Amino_Acid_Metabolism Lipid_Metabolism Biodegradation_of_Xenobiotics	METABOLIC	2888 3721 4283 12251 23642	monooxygenase_activity iron_ion_binding electron_transport heme_binding unspecific_monooxygenase_activity	molecular_function biological_process	GO:0004497 GO:0005506 GO:0006118 GO:0020037 GO:0050381
2193132	5	Core	9.77683	9.75259	9.85116	11.5675	11.6205	11.5695	Yes	1.79285							IPR001128	Cytochrome_P450	KOG0157	Cytochrome_P450_CYP4/CYP19/CYP26_subfamilies	Lipid_transport_and_metabolism Secondary_metabolites_biosynthesis,_transport_and_catabolism	METABOLISM	1.14.14.1	Unspecific_monooxygenase	Tryptophan_metabolism Fatty_acid_metabolism gamma-Hexachlorocyclohexane_degradation	Amino_Acid_Metabolism Lipid_Metabolism Biodegradation_of_Xenobiotics	METABOLIC	2888 3721 4283 12251 23642	monooxygenase_activity iron_ion_binding electron_transport heme_binding unspecific_monooxygenase_activity	molecular_function biological_process	GO:0004497 GO:0005506 GO:0006118 GO:0020037 GO:0050381
1863157	5	Core	11.0613	10.9929	11.0986	12.6307	12.7012	12.6151	Yes	1.59814							IPR001128	Cytochrome_P450	KOG0157	Cytochrome_P450_CYP4/CYP19/CYP26_subfamilies	Lipid_transport_and_metabolism Secondary_metabolites_biosynthesis,_transport_and_catabolism	METABOLISM	1.14.14.1	Unspecific_monooxygenase	Tryptophan_metabolism Fatty_acid_metabolism gamma-Hexachlorocyclohexane_degradation	Amino_Acid_Metabolism Lipid_Metabolism Biodegradation_of_Xenobiotics	METABOLIC	2888 3721 4283 12251 23642	monooxygenase_activity iron_ion_binding electron_transport heme_binding unspecific_monooxygenase_activity	molecular_function biological_process	GO:0004497 GO:0005506 GO:0006118 GO:0020037 GO:0050381
1372754	6	Core	9.1822	9.1225	9.10271	10.2775	10.3692	10.4254	Yes	1.22348							IPR010730	Heterokaryon_incompatibility
1160507	8	Core	7.95258	7.69881	7.82319	9.80922	9.88385	9.91539	Yes	2.04573			yes				IPR002938	Monooxygenase,_FAD-binding	KOG3855	Monooxygenase_involved_in_coenzyme_Q_(ubiquinone)_biosynthesis	Energy_production_and_conversion Coenzyme_transport_and_metabolism	METABOLISM	1.14.13.7	Phenol_2-monooxygenase	gamma-Hexachlorocyclohexane_degradation Toluene_and_xylene_degradation Nitorobenzene_degradation	Biodegradation_of_Xenobiotics	METABOLIC	2888 4283 4851 10968	monooxygenase_activity electron_transport aromatic_compound_metabolic_process phenol_2-monooxygenase_activity	molecular_function biological_process	GO:0004497 GO:0006118 GO:0006725 GO:0018662
2073092	8	Core	8.93849	8.92564	8.9024	10.8214	10.9234	11.0292	Yes	2.00686							IPR002938	Monooxygenase,_FAD-binding	KOG3855	Monooxygenase_involved_in_coenzyme_Q_(ubiquinone)_biosynthesis	Energy_production_and_conversion Coenzyme_transport_and_metabolism	METABOLISM	1.14.13.7	Phenol_2-monooxygenase	gamma-Hexachlorocyclohexane_degradation Toluene_and_xylene_degradation Nitorobenzene_degradation	Biodegradation_of_Xenobiotics	METABOLIC	2888 4283 4851 10968	monooxygenase_activity electron_transport aromatic_compound_metabolic_process phenol_2-monooxygenase_activity	molecular_function biological_process	GO:0004497 GO:0006118 GO:0006725 GO:0018662
1874961	9	Core	7.49948	7.58579	7.75991	8.73036	8.77755	8.868	Yes	1.17809							IPR010730	Heterokaryon_incompatibility
1867525	9	Core	8.15924	8.10643	8.30325	9.1077	9.2922	9.54373	Yes	1.13585							IPR019734	Tetratricopeptide_repeat
672628	9	Core	8.37632	8.33925	8.36125	9.50655	9.40002	9.47388	Yes	1.1047
2113303	12	Core	8.4411	8.44294	8.23042	9.33248	9.63	9.78604	Yes	1.22165							IPR010730	Heterokaryon_incompatibility
2053135	12	Core	6.80275	6.67383	6.62694	7.51249	7.56307	8.02342	Yes	1.02242							IPR010730	Heterokaryon_incompatibility
2047127	13	Core	8.95337	8.78552	8.90044	10.3833	10.3657	10.2817	Yes	1.46454
1121195	19	Core	9.5262	9.66605	9.48309	11.9298	11.9079	11.8268	Yes	2.32996							IPR001128 IPR017972	Cytochrome_P450 Cytochrome_P450,_conserved_site	KOG0157	Cytochrome_P450_CYP4/CYP19/CYP26_subfamilies	Lipid_transport_and_metabolism Secondary_metabolites_biosynthesis,_transport_and_catabolism	METABOLISM	1.14.14.1	Unspecific_monooxygenase	Tryptophan_metabolism Fatty_acid_metabolism gamma-Hexachlorocyclohexane_degradation	Amino_Acid_Metabolism Lipid_Metabolism Biodegradation_of_Xenobiotics	METABOLIC	2888 3721 4283 12251 23642	monooxygenase_activity iron_ion_binding electron_transport heme_binding unspecific_monooxygenase_activity	molecular_function biological_process	GO:0004497 GO:0005506 GO:0006118 GO:0020037 GO:0050381
1860128	19	Core	11.8713	11.8817	11.8003	13.3716	13.2625	13.3228	Yes	1.46848							IPR001128 IPR017972	Cytochrome_P450 Cytochrome_P450,_conserved_site	KOG0157	Cytochrome_P450_CYP4/CYP19/CYP26_subfamilies	Lipid_transport_and_metabolism Secondary_metabolites_biosynthesis,_transport_and_catabolism	METABOLISM	1.14.14.1	Unspecific_monooxygenase	Tryptophan_metabolism Fatty_acid_metabolism gamma-Hexachlorocyclohexane_degradation	Amino_Acid_Metabolism Lipid_Metabolism Biodegradation_of_Xenobiotics	METABOLIC	2888 3721 4283 12251 23642	monooxygenase_activity iron_ion_binding electron_transport heme_binding unspecific_monooxygenase_activity	molecular_function biological_process	GO:0004497 GO:0005506 GO:0006118 GO:0020037 GO:0050381
2082762	19	Core	10.5957	10.6198	10.5309	11.6873	11.7	11.609	Yes	1.08375							IPR001128 IPR017972	Cytochrome_P450 Cytochrome_P450,_conserved_site	KOG0157	Cytochrome_P450_CYP4/CYP19/CYP26_subfamilies	Lipid_transport_and_metabolism Secondary_metabolites_biosynthesis,_transport_and_catabolism	METABOLISM	1.14.14.1	Unspecific_monooxygenase	Tryptophan_metabolism Fatty_acid_metabolism gamma-Hexachlorocyclohexane_degradation	Amino_Acid_Metabolism Lipid_Metabolism Biodegradation_of_Xenobiotics	METABOLIC	2888 3721 4283 12251 23642	monooxygenase_activity iron_ion_binding electron_transport heme_binding unspecific_monooxygenase_activity	molecular_function biological_process	GO:0004497 GO:0005506 GO:0006118 GO:0020037 GO:0050381
2269422	25	Core	6.21191	6.09132	5.19515	9.68793	9.6822	9.7141	Yes	3.81876							IPR001128 IPR017972	Cytochrome_P450 Cytochrome_P450,_conserved_site	KOG0158	Cytochrome_P450_CYP3/CYP5/CYP6/CYP9_subfamilies	Secondary_metabolites_biosynthesis,_transport_and_catabolism	METABOLISM	1.14.13.-	With_NADH_or_NADPH_as_one_donor,_and_incorporation_of_one_atom	Methane_metabolism Phenylalanine_metabolism Ubiquinone_biosynthesis Alkaloid_biosynthesis_I Styrene_degradation Tryptophan_metabolism Androgen_and_estrogen_metabolism Sterol_biosynthesis 1,4-Dichlorobenzene_degradation Tyrosine_metabolism Bile_acid_biosynthesis Flavonoids,_stilbene_and_lignin_biosynthesis Histidine_metabolism gamma-Hexachlorocyclohexane_degradation	Energy_Metabolism Amino_Acid_Metabolism Metabolism_of_Cofactors_and_Vitamins Biosynthesis_of_Secondary_Metabolites Biodegradation_of_Xenobiotics Lipid_Metabolism	METABOLIC	2888 3721 4283 12251 6319 10781 10936 10937 10938 10939 10940 10941 10942 10943 10944 10945 10946 10947 10948 10949 10950 10952 10953 10954 10955 10956 10957 10958 10959 10960 10961 10962 10963 11397 19184 19196	monooxygenase_activity iron_ion_binding electron_transport heme_binding 3-(3-hydroxy-phenyl)propionate_hydroxylase_activity 4-chlorobenzaldehyde_oxidase_activity 3,5-xylenol_methylhydroxylase_activity phenylacetate_hydroxylase_activity 4-nitrophenol_4-monooxygenase_activity dimethyl_sulfide_monooxygenase_activity alpha-pinene_monooxygenase_[NADH]_activity limonene_1,2-monooxygenase_activity phena…	molecular_function biological_process	GO:0004497 GO:0005506 GO:0006118 GO:0020037 GO:0008688 GO:0018471 GO:0018630 GO:0018631 GO:0018632 GO:0018633 GO:0018634 GO:0018635 GO:0018636 GO:0018637 GO:0018638 GO:0018639 GO:0018640 GO:0018641 GO:0018642 GO:0018643 GO:0018644 GO:0018646 GO:0018647 GO:0018648 GO:0018649 GO:0018650 GO:0018651 GO:0018652 GO:0018653 GO:0018654 GO:0018655 GO:0018656 GO:0018657 GO:0019113 GO:0043719 GO:0043731
2061316	25	Core	8.56738	8.46175	8.51224	10.7114	10.6756	10.8454	Yes	2.2347							IPR001128 IPR017972	Cytochrome_P450 Cytochrome_P450,_conserved_site	KOG0158	Cytochrome_P450_CYP3/CYP5/CYP6/CYP9_subfamilies	Secondary_metabolites_biosynthesis,_transport_and_catabolism	METABOLISM						2888 3721 4283 12251	monooxygenase_activity iron_ion_binding electron_transport heme_binding	molecular_function biological_process	GO:0004497 GO:0005506 GO:0006118 GO:0020037
1895136	29	Core	7.61629	7.49482	7.21019	9.8651	9.95393	10.0757	Yes	2.52346							IPR002893 IPR027974	Zinc_finger,_MYND-type Domain_of_unknown_function_DUF4470										5939	zinc_ion_binding	molecular_function	GO:0008270
2075647	30	Core	9.73438	9.66141	9.64829	10.5085	10.8301	10.7952	Yes	1.0364							IPR022099 IPR022105 IPR027417	Protein_of_unknown_function_DUF3638 Protein_of_unknown_function_DUF3645 P-loop_containing_nucleoside_triphosphate_hydrolase
2225455	39	Core	9.56669	9.63916	9.57174	11.0476	10.9789	11.0079	Yes	1.42032							IPR011701 IPR020846	Major_facilitator_superfamily Major_facilitator_superfamily_domain	KOG2615	Permease_of_the_major_facilitator_superfamily	General_function_prediction_only	POORLY_CHARACTERIZED
1860525	40	Core	6.9876	6.97247	6.93261	8.04327	7.93218	8.08989	Yes	1.06558							IPR005123 IPR026992	Oxoglutarate/iron-dependent_dioxygenase Non-haem_dioxygenase_N-terminal_domain	KOG0143	Iron/ascorbate_family_oxidoreductases	Secondary_metabolites_biosynthesis,_transport_and_catabolism General_function_prediction_only	METABOLISM POORLY_CHARACTERIZED						19893	flavonol_synthase_activity	molecular_function	GO:0045431
2199019	41	Core	6.04133	6.04931	6.14922	7.52411	6.95703	6.85829	Yes	1.0774							IPR008775	Phytanoyl-CoA_dioxygenase
1188199	42	Core	9.61077	9.6879	9.54321	10.719	11.0524	10.943	Yes	1.29649							IPR014017 IPR014016 IPR027417	DNA_helicase,_UvrD-like,_C-terminal UvrD-like_Helicase,_ATP-binding_domain P-loop_containing_nucleoside_triphosphate_hydrolase
1879948	43	Core	9.7419	9.75369	9.69978	11.0636	11.1728	11.1548	Yes	1.39987							IPR001138 IPR007219	Zn(2)-C6_fungal-type_DNA-binding_domain Transcription_factor_domain,_fungi					2.1.1.77	Protein-L-isoaspartate(D-aspartate)_O-methyltransferase				2196 3838 4504 5939 2176 4499 3085	transcription_factor_activity nucleus regulation_of_transcription,_DNA-dependent zinc_ion_binding DNA_binding transcription protein-L-isoaspartate_(D-aspartate)_O-methyltransferase_activity	molecular_function cellular_component biological_process	GO:0003700 GO:0005634 GO:0006355 GO:0008270 GO:0003677 GO:0006350 GO:0004719
2210651	46	Core	10.7346	10.6921	10.7756	12.7347	12.7252	12.7564	Yes	2.00497							IPR011701 IPR020846	Major_facilitator_superfamily Major_facilitator_superfamily_domain	KOG2533	Permease_of_the_major_facilitator_superfamily	Carbohydrate_transport_and_metabolism	METABOLISM
923197	46	Core	8.46984	8.57218	8.59676	9.87193	9.79447	9.88997	Yes	1.30828							IPR011701 IPR020846	Major_facilitator_superfamily Major_facilitator_superfamily_domain	KOG2533	Permease_of_the_major_facilitator_superfamily	Carbohydrate_transport_and_metabolism	METABOLISM
1860499	47	Core	11.8363	11.8832	11.8322	12.9588	12.8998	12.9215	Yes	1.07651							IPR004993	GH3_auxin-responsive_promoter
1845168	52	Core	9.28136	9.30763	9.59248	13.1476	13.1731	13.1636	Yes	3.76271							IPR015590 IPR016160 IPR029510 IPR016161	Aldehyde_dehydrogenase_domain Aldehyde_dehydrogenase,_cysteine_active_site Aldehyde_dehydrogenase,_glutamic_acid_active_site Aldehyde/histidinol_dehydrogenase	KOG2450	Aldehyde_dehydrogenase	Energy_production_and_conversion	METABOLISM	1.2.1.3	Aldehyde_dehydrogenase_(NAD+)	1,2-Dichloroethane_degradation Tryptophan_metabolism Glycerolipid_metabolism Valine,_leucine_and_isoleucine_degradation Glycolysis_/_Gluconeogenesis Propanoate_metabolism Fatty_acid_metabolism Bile_acid_biosynthesis Arginine_and_proline_metabolism Butanoate_metabolism beta-Alanine_metabolism Pyruvate_metabolism Histidine_metabolism Lysine_degradation Ascorbate_and_aldarate_metabolism	Biodegradation_of_Xenobiotics Amino_Acid_Metabolism Metabolism_of_Complex_Lipids Carbohydrate_Metabolism Lipid_Metabolism Metabolism_of_Other_Amino_Acids	METABOLIC	5830 9710 2473	metabolic_process oxidoreductase_activity aldehyde_dehydrogenase_(NAD)_activity	biological_process molecular_function	GO:0008152 GO:0016491 GO:0004029
662	52	Core	9.7094	9.46902	9.60573	11.8473	12.0192	11.976	Yes	2.3522							IPR015590 IPR016160 IPR029510 IPR016161	Aldehyde_dehydrogenase_domain Aldehyde_dehydrogenase,_cysteine_active_site Aldehyde_dehydrogenase,_glutamic_acid_active_site Aldehyde/histidinol_dehydrogenase	KOG2450	Aldehyde_dehydrogenase	Energy_production_and_conversion	METABOLISM	1.2.1.3	Aldehyde_dehydrogenase_(NAD+)	1,2-Dichloroethane_degradation Tryptophan_metabolism Glycerolipid_metabolism Valine,_leucine_and_isoleucine_degradation Glycolysis_/_Gluconeogenesis Propanoate_metabolism Fatty_acid_metabolism Bile_acid_biosynthesis Arginine_and_proline_metabolism Butanoate_metabolism beta-Alanine_metabolism Pyruvate_metabolism Histidine_metabolism Lysine_degradation Ascorbate_and_aldarate_metabolism	Biodegradation_of_Xenobiotics Amino_Acid_Metabolism Metabolism_of_Complex_Lipids Carbohydrate_Metabolism Lipid_Metabolism Metabolism_of_Other_Amino_Acids	METABOLIC	5830 9710 2473	metabolic_process oxidoreductase_activity aldehyde_dehydrogenase_(NAD)_activity	biological_process molecular_function	GO:0008152 GO:0016491 GO:0004029
2094198	52	Core	8.59848	8.71562	8.65357	10.5143	10.635	10.4666	Yes	1.88596							IPR015590 IPR029510 IPR016161	Aldehyde_dehydrogenase_domain Aldehyde_dehydrogenase,_glutamic_acid_active_site Aldehyde/histidinol_dehydrogenase	KOG2450	Aldehyde_dehydrogenase	Energy_production_and_conversion	METABOLISM	1.2.1.3	Aldehyde_dehydrogenase_(NAD+)	1,2-Dichloroethane_degradation Tryptophan_metabolism Glycerolipid_metabolism Valine,_leucine_and_isoleucine_degradation Glycolysis_/_Gluconeogenesis Propanoate_metabolism Fatty_acid_metabolism Bile_acid_biosynthesis Arginine_and_proline_metabolism Butanoate_metabolism beta-Alanine_metabolism Pyruvate_metabolism Histidine_metabolism Lysine_degradation Ascorbate_and_aldarate_metabolism	Biodegradation_of_Xenobiotics Amino_Acid_Metabolism Metabolism_of_Complex_Lipids Carbohydrate_Metabolism Lipid_Metabolism Metabolism_of_Other_Amino_Acids	METABOLIC	5830 9710 2473	metabolic_process oxidoreductase_activity aldehyde_dehydrogenase_(NAD)_activity	biological_process molecular_function	GO:0008152 GO:0016491 GO:0004029
2208607	52	Core	10.3152	10.1587	10.2909	12.0577	12.0298	12.0283	Yes	1.78291							IPR015590 IPR016160 IPR029510 IPR016161	Aldehyde_dehydrogenase_domain Aldehyde_dehydrogenase,_cysteine_active_site Aldehyde_dehydrogenase,_glutamic_acid_active_site Aldehyde/histidinol_dehydrogenase	KOG2450	Aldehyde_dehydrogenase	Energy_production_and_conversion	METABOLISM	1.2.1.3	Aldehyde_dehydrogenase_(NAD+)	1,2-Dichloroethane_degradation Tryptophan_metabolism Glycerolipid_metabolism Valine,_leucine_and_isoleucine_degradation Glycolysis_/_Gluconeogenesis Propanoate_metabolism Fatty_acid_metabolism Bile_acid_biosynthesis Arginine_and_proline_metabolism Butanoate_metabolism beta-Alanine_metabolism Pyruvate_metabolism Histidine_metabolism Lysine_degradation Ascorbate_and_aldarate_metabolism	Biodegradation_of_Xenobiotics Amino_Acid_Metabolism Metabolism_of_Complex_Lipids Carbohydrate_Metabolism Lipid_Metabolism Metabolism_of_Other_Amino_Acids	METABOLIC	5830 9710 2473	metabolic_process oxidoreductase_activity aldehyde_dehydrogenase_(NAD)_activity	biological_process molecular_function	GO:0008152 GO:0016491 GO:0004029
2191746	52	Core	11.7564	11.8044	11.8138	13.3651	13.3733	13.3243	Yes	1.56292							IPR015590 IPR016160 IPR029510 IPR016161	Aldehyde_dehydrogenase_domain Aldehyde_dehydrogenase,_cysteine_active_site Aldehyde_dehydrogenase,_glutamic_acid_active_site Aldehyde/histidinol_dehydrogenase	KOG2450	Aldehyde_dehydrogenase	Energy_production_and_conversion	METABOLISM	1.2.1.3	Aldehyde_dehydrogenase_(NAD+)	1,2-Dichloroethane_degradation Tryptophan_metabolism Glycerolipid_metabolism Valine,_leucine_and_isoleucine_degradation Glycolysis_/_Gluconeogenesis Propanoate_metabolism Fatty_acid_metabolism Bile_acid_biosynthesis Arginine_and_proline_metabolism Butanoate_metabolism beta-Alanine_metabolism Pyruvate_metabolism Histidine_metabolism Lysine_degradation Ascorbate_and_aldarate_metabolism	Biodegradation_of_Xenobiotics Amino_Acid_Metabolism Metabolism_of_Complex_Lipids Carbohydrate_Metabolism Lipid_Metabolism Metabolism_of_Other_Amino_Acids	METABOLIC	5830 9710 2473	metabolic_process oxidoreductase_activity aldehyde_dehydrogenase_(NAD)_activity	biological_process molecular_function	GO:0008152 GO:0016491 GO:0004029
2159457	56	Core	13.3811	13.3678	13.384	16.6792	16.7747	16.8013	Yes	3.37515							IPR003439 IPR011527 IPR017871 IPR003593 IPR027417	ABC_transporter-like ABC_transporter_type_1,_transmembrane_domain ABC_transporter,_conserved_site AAA+_ATPase_domain P-loop_containing_nucleoside_triphosphate_hydrolase	KOG0055	Multidrug/pheromone_exporter,_ABC_superfamily	Secondary_metabolites_biosynthesis,_transport_and_catabolism	METABOLISM	3.6.3.44	Xenobiotic-transporting_ATPase				3736 10082 162 10269 4927 9321 18135 6209	ATP_binding ATPase_activity nucleotide_binding nucleoside-triphosphatase_activity transport integral_to_membrane ATPase_activity,_coupled_to_transmembrane_movement_of_substances xenobiotic-transporting_ATPase_activity	molecular_function biological_process cellular_component	GO:0005524 GO:0016887 GO:0000166 GO:0017111 GO:0006810 GO:0016021 GO:0042626 GO:0008559
1213122	56	Core	10.8746	10.8121	10.8176	12.1069	12.1443	12.0603	Yes	1.26945							IPR003439 IPR011527 IPR017871 IPR003593 IPR027417	ABC_transporter-like ABC_transporter_type_1,_transmembrane_domain ABC_transporter,_conserved_site AAA+_ATPase_domain P-loop_containing_nucleoside_triphosphate_hydrolase	KOG0055	Multidrug/pheromone_exporter,_ABC_superfamily	Secondary_metabolites_biosynthesis,_transport_and_catabolism	METABOLISM	3.6.3.44	Xenobiotic-transporting_ATPase				3736 10082 162 10269 4927 9321 18135 6209	ATP_binding ATPase_activity nucleotide_binding nucleoside-triphosphatase_activity transport integral_to_membrane ATPase_activity,_coupled_to_transmembrane_movement_of_substances xenobiotic-transporting_ATPase_activity	molecular_function biological_process cellular_component	GO:0005524 GO:0016887 GO:0000166 GO:0017111 GO:0006810 GO:0016021 GO:0042626 GO:0008559
1213189	56	Core	11.099	11.1336	11.116	12.321	12.2704	12.2416	Yes	1.16229							IPR003439 IPR011527 IPR017871 IPR003593 IPR027417	ABC_transporter-like ABC_transporter_type_1,_transmembrane_domain ABC_transporter,_conserved_site AAA+_ATPase_domain P-loop_containing_nucleoside_triphosphate_hydrolase	KOG0055	Multidrug/pheromone_exporter,_ABC_superfamily	Secondary_metabolites_biosynthesis,_transport_and_catabolism	METABOLISM	3.6.3.44	Xenobiotic-transporting_ATPase				3736 10082 162 10269 4927 9321 18135 6209	ATP_binding ATPase_activity nucleotide_binding nucleoside-triphosphatase_activity transport integral_to_membrane ATPase_activity,_coupled_to_transmembrane_movement_of_substances xenobiotic-transporting_ATPase_activity	molecular_function biological_process cellular_component	GO:0005524 GO:0016887 GO:0000166 GO:0017111 GO:0006810 GO:0016021 GO:0042626 GO:0008559
1914785	58	Core	8.14634	8.16661	7.96461	12.0432	12.0067	11.8558	Yes	3.88035	AA1_1						IPR001117 IPR011706 IPR011707 IPR002355 IPR008972	Multicopper_oxidase,_type_1 Multicopper_oxidase,_type_2 Multicopper_oxidase,_type_3 Multicopper_oxidase,_copper-binding_site Cupredoxin	KOG1263	Multicopper_oxidases	Secondary_metabolites_biosynthesis,_transport_and_catabolism	METABOLISM	1.10.3.3	L-ascorbate_oxidase	Ascorbate_and_aldarate_metabolism	Carbohydrate_Metabolism	METABOLIC	9710 3722 6106	oxidoreductase_activity copper_ion_binding L-ascorbate_oxidase_activity	molecular_function	GO:0016491 GO:0005507 GO:0008447
1864770	58	Core	9.71923	9.7721	9.67255	11.3708	11.442	11.3849	Yes	1.67862	AA1_1	AA1_1	yes				IPR001117 IPR011706 IPR011707 IPR002355 IPR008972	Multicopper_oxidase,_type_1 Multicopper_oxidase,_type_2 Multicopper_oxidase,_type_3 Multicopper_oxidase,_copper-binding_site Cupredoxin	KOG1263	Multicopper_oxidases	Secondary_metabolites_biosynthesis,_transport_and_catabolism	METABOLISM	1.10.3.3	L-ascorbate_oxidase	Ascorbate_and_aldarate_metabolism	Carbohydrate_Metabolism	METABOLIC	9710 3722 6106	oxidoreductase_activity copper_ion_binding L-ascorbate_oxidase_activity	molecular_function	GO:0016491 GO:0005507 GO:0008447
1850420	58	Core	9.53241	9.48092	9.54071	10.8677	10.8568	10.7802	Yes	1.31833	AA1_1	AA1_1	yes				IPR001117 IPR011706 IPR011707 IPR002355 IPR008972	Multicopper_oxidase,_type_1 Multicopper_oxidase,_type_2 Multicopper_oxidase,_type_3 Multicopper_oxidase,_copper-binding_site Cupredoxin	KOG1263	Multicopper_oxidases	Secondary_metabolites_biosynthesis,_transport_and_catabolism	METABOLISM	1.10.3.3	L-ascorbate_oxidase	Ascorbate_and_aldarate_metabolism	Carbohydrate_Metabolism	METABOLIC	9710 3722 6106	oxidoreductase_activity copper_ion_binding L-ascorbate_oxidase_activity	molecular_function	GO:0016491 GO:0005507 GO:0008447
2060314	69	Core	7.7416	7.86947	7.82731	9.12688	9.05771	9.19687	Yes	1.31896							IPR002938 IPR012941 IPR012336	Monooxygenase,_FAD-binding Phenol_hydroxylase,_C-terminal_dimerisation_domain Thioredoxin-like_fold					1.14.13.7	Phenol_2-monooxygenase	gamma-Hexachlorocyclohexane_degradation Toluene_and_xylene_degradation Nitorobenzene_degradation	Biodegradation_of_Xenobiotics	METABOLIC	2888 4283 4851 10968	monooxygenase_activity electron_transport aromatic_compound_metabolic_process phenol_2-monooxygenase_activity	molecular_function biological_process	GO:0004497 GO:0006118 GO:0006725 GO:0018662
1862818	71	Core	5.92535	6.30871	6.17532	7.32596	7.24614	7.21171	Yes	1.12906							IPR000375 IPR003130 IPR020850 IPR030381 IPR001401 IPR027417	Dynamin_central_domain Dynamin_GTPase_effector GTPase_effector_domain,_GED Dynamin-type_guanine_nucleotide-binding_(G)_domain Dynamin,_GTPase_domain P-loop_containing_nucleoside_triphosphate_hydrolase	KOG0446	Vacuolar_sorting_protein_VPS1,_dynamin,_and_related_proteins	General_function_prediction_only Intracellular_trafficking,_secretion,_and_vesicular_transport	POORLY_CHARACTERIZED CELLULAR_PROCESSES_AND_SIGNALING						3737 2378	GTP_binding GTPase_activity	molecular_function	GO:0005525 GO:0003924
2255145	84	Core	10.1722	10.1563	10.1849	11.3724	11.5683	11.3841	Yes	1.27334							IPR011701 IPR020846	Major_facilitator_superfamily Major_facilitator_superfamily_domain	KOG2533	Permease_of_the_major_facilitator_superfamily	Carbohydrate_transport_and_metabolism	METABOLISM
2249408	85	Core	12.7937	12.6779	12.7848	14.2349	14.2739	14.3503	Yes	1.53415			yes				IPR013126 IPR018181 IPR029047 IPR029048	Heat_shock_protein_70_family Heat_shock_protein_70,_conserved_site Heat_shock_protein_70kD,_peptide-binding_domain Heat_shock_protein_70kD,_C-terminal_domain	KOG0100	Molecular_chaperones_GRP78/BiP/KAR2,_HSP70_superfamily	Posttranslational_modification,_protein_turnover,_chaperones	CELLULAR_PROCESSES_AND_SIGNALING	4.2.1.24	Porphobilinogen_synthase	Porphyrin_and_chlorophyll_metabolism	Metabolism_of_Cofactors_and_Vitamins	METABOLIC	3028	porphobilinogen_synthase_activity	molecular_function	GO:0004655
2251687	85	Core	12.8656	12.9201	12.9079	14.3001	14.2792	14.224	Yes	1.37027			yes				IPR013126 IPR018181 IPR029047 IPR029048	Heat_shock_protein_70_family Heat_shock_protein_70,_conserved_site Heat_shock_protein_70kD,_peptide-binding_domain Heat_shock_protein_70kD,_C-terminal_domain	KOG0100	Molecular_chaperones_GRP78/BiP/KAR2,_HSP70_superfamily	Posttranslational_modification,_protein_turnover,_chaperones	CELLULAR_PROCESSES_AND_SIGNALING	4.2.1.24	Porphobilinogen_synthase	Porphyrin_and_chlorophyll_metabolism	Metabolism_of_Cofactors_and_Vitamins	METABOLIC	3028	porphobilinogen_synthase_activity	molecular_function	GO:0004655
2068309	86	Core	8.86168	8.96194	8.8668	12.5172	12.6094	12.5616	Yes	3.66845							IPR002938	Monooxygenase,_FAD-binding					1.14.13.7	Phenol_2-monooxygenase	gamma-Hexachlorocyclohexane_degradation Toluene_and_xylene_degradation Nitorobenzene_degradation	Biodegradation_of_Xenobiotics	METABOLIC	2888 4283 4851 10968	monooxygenase_activity electron_transport aromatic_compound_metabolic_process phenol_2-monooxygenase_activity	molecular_function biological_process	GO:0004497 GO:0006118 GO:0006725 GO:0018662
1856017	86	Core	9.89716	9.93765	9.95086	12.4823	12.4244	12.425	Yes	2.51682			yes				IPR002938	Monooxygenase,_FAD-binding					1.14.13.7	Phenol_2-monooxygenase	gamma-Hexachlorocyclohexane_degradation Toluene_and_xylene_degradation Nitorobenzene_degradation	Biodegradation_of_Xenobiotics	METABOLIC	2888 4283 4851 10968	monooxygenase_activity electron_transport aromatic_compound_metabolic_process phenol_2-monooxygenase_activity	molecular_function biological_process	GO:0004497 GO:0006118 GO:0006725 GO:0018662
2068307	86	Core	8.11028	8.09615	8.07964	9.26484	9.26204	9.1779	Yes	1.14289							IPR002938	Monooxygenase,_FAD-binding					1.14.13.7	Phenol_2-monooxygenase	gamma-Hexachlorocyclohexane_degradation Toluene_and_xylene_degradation Nitorobenzene_degradation	Biodegradation_of_Xenobiotics	METABOLIC	2888 4283 4851 10968	monooxygenase_activity electron_transport aromatic_compound_metabolic_process phenol_2-monooxygenase_activity	molecular_function biological_process	GO:0004497 GO:0006118 GO:0006725 GO:0018662
154826	88	Core	7.03733	6.67383	6.90168	10.1539	10.1905	9.9062	Yes	3.22036							IPR013705 IPR025714 IPR030384 IPR029063	Sterol_methyltransferase_C-terminal Methyltransferase_domain SAM-dependent_methyltransferase_SMT-type S-adenosyl-L-methionine-dependent_methyltransferase	KOG1269	SAM-dependent_methyltransferases	Lipid_transport_and_metabolism General_function_prediction_only	METABOLISM POORLY_CHARACTERIZED	2.1.1.41	Delta(24)-sterol_C-methyltransferase				2304	sterol_24-C-methyltransferase_activity	molecular_function	GO:0003838
2112132	97	Core	10.9311	10.9692	11.0048	12.5	12.5727	12.4493	Yes	1.53987							IPR001128	Cytochrome_P450	KOG0158	Cytochrome_P450_CYP3/CYP5/CYP6/CYP9_subfamilies	Secondary_metabolites_biosynthesis,_transport_and_catabolism	METABOLISM	1.14.13.-	With_NADH_or_NADPH_as_one_donor,_and_incorporation_of_one_atom	Methane_metabolism Phenylalanine_metabolism Ubiquinone_biosynthesis Alkaloid_biosynthesis_I Styrene_degradation Tryptophan_metabolism Androgen_and_estrogen_metabolism Sterol_biosynthesis 1,4-Dichlorobenzene_degradation Tyrosine_metabolism Bile_acid_biosynthesis Flavonoids,_stilbene_and_lignin_biosynthesis Histidine_metabolism gamma-Hexachlorocyclohexane_degradation	Energy_Metabolism Amino_Acid_Metabolism Metabolism_of_Cofactors_and_Vitamins Biosynthesis_of_Secondary_Metabolites Biodegradation_of_Xenobiotics Lipid_Metabolism	METABOLIC	2888 3721 4283 12251 6319 10781 10936 10937 10938 10939 10940 10941 10942 10943 10944 10945 10946 10947 10948 10949 10950 10952 10953 10954 10955 10956 10957 10958 10959 10960 10961 10962 10963 11397 19184 19196	monooxygenase_activity iron_ion_binding electron_transport heme_binding 3-(3-hydroxy-phenyl)propionate_hydroxylase_activity 4-chlorobenzaldehyde_oxidase_activity 3,5-xylenol_methylhydroxylase_activity phenylacetate_hydroxylase_activity 4-nitrophenol_4-monooxygenase_activity dimethyl_sulfide_monooxygenase_activity alpha-pinene_monooxygenase_[NADH]_activity limonene_1,2-monooxygenase_activity phena…	molecular_function biological_process	GO:0004497 GO:0005506 GO:0006118 GO:0020037 GO:0008688 GO:0018471 GO:0018630 GO:0018631 GO:0018632 GO:0018633 GO:0018634 GO:0018635 GO:0018636 GO:0018637 GO:0018638 GO:0018639 GO:0018640 GO:0018641 GO:0018642 GO:0018643 GO:0018644 GO:0018646 GO:0018647 GO:0018648 GO:0018649 GO:0018650 GO:0018651 GO:0018652 GO:0018653 GO:0018654 GO:0018655 GO:0018656 GO:0018657 GO:0019113 GO:0043719 GO:0043731
2112109	97	Core	8.66101	8.61601	8.53762	9.89001	9.80758	9.80099	Yes	1.23005			yes				IPR001128 IPR017972	Cytochrome_P450 Cytochrome_P450,_conserved_site	KOG0156	Cytochrome_P450_CYP2_subfamily	Secondary_metabolites_biosynthesis,_transport_and_catabolism	METABOLISM	1.14.13.-	With_NADH_or_NADPH_as_one_donor,_and_incorporation_of_one_atom	Methane_metabolism Phenylalanine_metabolism Ubiquinone_biosynthesis Alkaloid_biosynthesis_I Styrene_degradation Tryptophan_metabolism Androgen_and_estrogen_metabolism Sterol_biosynthesis 1,4-Dichlorobenzene_degradation Tyrosine_metabolism Bile_acid_biosynthesis Flavonoids,_stilbene_and_lignin_biosynthesis Histidine_metabolism gamma-Hexachlorocyclohexane_degradation	Energy_Metabolism Amino_Acid_Metabolism Metabolism_of_Cofactors_and_Vitamins Biosynthesis_of_Secondary_Metabolites Biodegradation_of_Xenobiotics Lipid_Metabolism	METABOLIC	2888 3721 4283 12251 6319 10781 10936 10937 10938 10939 10940 10941 10942 10943 10944 10945 10946 10947 10948 10949 10950 10952 10953 10954 10955 10956 10957 10958 10959 10960 10961 10962 10963 11397 19184 19196	monooxygenase_activity iron_ion_binding electron_transport heme_binding 3-(3-hydroxy-phenyl)propionate_hydroxylase_activity 4-chlorobenzaldehyde_oxidase_activity 3,5-xylenol_methylhydroxylase_activity phenylacetate_hydroxylase_activity 4-nitrophenol_4-monooxygenase_activity dimethyl_sulfide_monooxygenase_activity alpha-pinene_monooxygenase_[NADH]_activity limonene_1,2-monooxygenase_activity phena…	molecular_function biological_process	GO:0004497 GO:0005506 GO:0006118 GO:0020037 GO:0008688 GO:0018471 GO:0018630 GO:0018631 GO:0018632 GO:0018633 GO:0018634 GO:0018635 GO:0018636 GO:0018637 GO:0018638 GO:0018639 GO:0018640 GO:0018641 GO:0018642 GO:0018643 GO:0018644 GO:0018646 GO:0018647 GO:0018648 GO:0018649 GO:0018650 GO:0018651 GO:0018652 GO:0018653 GO:0018654 GO:0018655 GO:0018656 GO:0018657 GO:0019113 GO:0043719 GO:0043731
2222479	103	Core	10.4052	10.3005	10.3883	12.9099	12.8221	12.8266	Yes	2.489							IPR002938	Monooxygenase,_FAD-binding	KOG2614	Kynurenine_3-monooxygenase_and_related_flavoprotein_monooxygenases	Energy_production_and_conversion General_function_prediction_only	METABOLISM POORLY_CHARACTERIZED	1.14.13.1	Salicylate_1-monooxygenase	Fluorene_degradation Nitorobenzene_degradation	Biodegradation_of_Xenobiotics	METABOLIC	2888 4283 4851 10964	monooxygenase_activity electron_transport aromatic_compound_metabolic_process salicylate_1-monooxygenase_activity	molecular_function biological_process	GO:0004497 GO:0006118 GO:0006725 GO:0018658
2052798	103	Core	12.6323	12.6357	12.693	14.5211	14.4371	14.4305	Yes	1.80979							IPR002938	Monooxygenase,_FAD-binding	KOG2614	Kynurenine_3-monooxygenase_and_related_flavoprotein_monooxygenases	Energy_production_and_conversion General_function_prediction_only	METABOLISM POORLY_CHARACTERIZED	1.14.13.1	Salicylate_1-monooxygenase	Fluorene_degradation Nitorobenzene_degradation	Biodegradation_of_Xenobiotics	METABOLIC	2888 4283 4851 10964	monooxygenase_activity electron_transport aromatic_compound_metabolic_process salicylate_1-monooxygenase_activity	molecular_function biological_process	GO:0004497 GO:0006118 GO:0006725 GO:0018658
2216073	109	Core	9.50237	9.60936	9.52176	10.9324	10.7151	10.8224	Yes	1.28273							IPR001585 IPR018225 IPR004730	Transaldolase Transaldolase,_active_site Transaldolase_type_1	KOG2772	Transaldolase	Carbohydrate_transport_and_metabolism	METABOLISM	2.2.1.2	Transaldolase	Pentose_phosphate_pathway	Carbohydrate_Metabolism	METABOLIC	4143 3161 3930 4263	carbohydrate_metabolic_process transaldolase_activity cytoplasm pentose-phosphate_shunt	biological_process molecular_function cellular_component	GO:0005975 GO:0004801 GO:0005737 GO:0006098
2059698	126	Core	9.18693	9.37153	9.21235	11.8139	11.9487	11.8736	Yes	2.62239							IPR001128	Cytochrome_P450	KOG0157	Cytochrome_P450_CYP4/CYP19/CYP26_subfamilies	Lipid_transport_and_metabolism Secondary_metabolites_biosynthesis,_transport_and_catabolism	METABOLISM	1.14.14.1	Unspecific_monooxygenase	Tryptophan_metabolism Fatty_acid_metabolism gamma-Hexachlorocyclohexane_degradation	Amino_Acid_Metabolism Lipid_Metabolism Biodegradation_of_Xenobiotics	METABOLIC	2888 3721 4283 12251 23642	monooxygenase_activity iron_ion_binding electron_transport heme_binding unspecific_monooxygenase_activity	molecular_function biological_process	GO:0004497 GO:0005506 GO:0006118 GO:0020037 GO:0050381
2060061	126	Core	11.969	11.996	12.0951	13.1237	13.1864	13.0952	Yes	1.11465							IPR001128 IPR017972	Cytochrome_P450 Cytochrome_P450,_conserved_site	KOG0157	Cytochrome_P450_CYP4/CYP19/CYP26_subfamilies	Lipid_transport_and_metabolism Secondary_metabolites_biosynthesis,_transport_and_catabolism	METABOLISM	1.14.14.1	Unspecific_monooxygenase	Tryptophan_metabolism Fatty_acid_metabolism gamma-Hexachlorocyclohexane_degradation	Amino_Acid_Metabolism Lipid_Metabolism Biodegradation_of_Xenobiotics	METABOLIC	2888 3721 4283 12251 23642	monooxygenase_activity iron_ion_binding electron_transport heme_binding unspecific_monooxygenase_activity	molecular_function biological_process	GO:0004497 GO:0005506 GO:0006118 GO:0020037 GO:0050381
240779	132	Core	7.30435	7.31148	7.1257	8.81319	8.93402	8.91	Yes	1.64278							IPR007855	RNA-dependent_RNA_polymerase,_eukaryotic-type	KOG0988	RNA-directed_RNA_polymerase_QDE-1_required_for_posttranscriptional_gene_silencing_and_RNA_interference	RNA_processing_and_modification	INFORMATION_STORAGE_AND_PROCESSING	2.7.7.48	RNA-directed_RNA_polymerase	Purine_metabolism	Nucleotide_Metabolism	METABOLIC	2420	RNA-directed_RNA_polymerase_activity	molecular_function	GO:0003968
2173779	134	Core	8.51568	8.46441	8.4838	9.44065	9.51	9.71936	Yes	1.07538							IPR001128	Cytochrome_P450	KOG0684	Cytochrome_P450	Secondary_metabolites_biosynthesis,_transport_and_catabolism	METABOLISM						2888 3721 4283 12251 16609	monooxygenase_activity iron_ion_binding electron_transport heme_binding 25-hydroxycholesterol_7alpha-hydroxylase_activity	molecular_function biological_process	GO:0004497 GO:0005506 GO:0006118 GO:0020037 GO:0033783
2204408	144	Core	6.06892	6.04931	6.33437	7.36525	7.01244	7.41985	Yes	1.13305							IPR002791	Domain_of_unknown_function_DUF89	KOG3870	Uncharacterized_conserved_protein	Function_unknown	POORLY_CHARACTERIZED
2135512	146	Core	0	0	0	8.7203	8.75065	8.50361	Yes	11.7331			yes				IPR000194 IPR000793 IPR004100 IPR020003 IPR027417 IPR005722	ATPase,_F1/V1/A1_complex,_alpha/beta_subunit,_nucleotide-binding_domain ATPase,_F1/V1/A1_complex,_alpha/beta_subunit,_C-terminal ATPase,_F1_complex_alpha/beta_subunit,_N-terminal_domain ATPase,_alpha/beta_subunit,_nucleotide-binding_domain,_active_site P-loop_containing_nucleoside_triphosphate_hydrolase ATPase,_F1_complex,_beta_subunit	KOG1350	F0F1-type_ATP_synthase,_beta_subunit	Energy_production_and_conversion	METABOLISM	3.6.3.14	H(+)-transporting_two-sector_ATPase	ATP_synthesis Flagellar_assembly Type_III_secretion_system	Energy_Metabolism SORTING_AND_DEGRADATION	METABOLIC REGULATORY	8445 9691 9292 21355 21380 4877 6204 9321 2390 19729	hydrogen_ion_transmembrane_transporter_activity proton-transporting_two-sector_ATPase_complex ATP_synthesis_coupled_proton_transport hydrogen_ion_transporting_ATP_synthase_activity,_rotational_mechanism hydrogen_ion_transporting_ATPase_activity,_rotational_mechanism ATP_biosynthetic_process hydrogen-exporting_ATPase_activity,_phosphorylative_mechanism integral_to_membrane hydrogen-transporting_tw…	molecular_function cellular_component biological_process	GO:0015078 GO:0016469 GO:0015986 GO:0046933 GO:0046961 GO:0006754 GO:0008553 GO:0016021 GO:0003936 GO:0045259
2091626	153	Core	8.85377	8.90811	8.8708	9.88776	10.0095	9.88529	Yes	1.05194							IPR020904	Short-chain_dehydrogenase/reductase,_conserved_site	KOG0725	Reductases_with_broad_range_of_substrate_specificities	General_function_prediction_only	POORLY_CHARACTERIZED						14950	sorbose_reductase_activity	molecular_function	GO:0032115
2162816	155	Core	11.3063	11.2378	11.3246	12.9217	12.9813	12.9731	Yes	1.66912	AA3_2						IPR000172 IPR007867 IPR012132	Glucose-methanol-choline_oxidoreductase,_N-terminal Glucose-methanol-choline_oxidoreductase,_C-terminal Glucose-methanol-choline_oxidoreductase	KOG1238	Glucose_dehydrogenase/choline_dehydrogenase/mandelonitrile_lyase_(GMC_oxidoreductase_family)	General_function_prediction_only	POORLY_CHARACTERIZED	1.1.99.1	Choline_dehydrogenase	Glycine,_serine_and_threonine_metabolism	Amino_Acid_Metabolism	METABOLIC	9821 23919 4234 6431	oxidoreductase_activity,_acting_on_CH-OH_group_of_donors FAD_binding alcohol_metabolic_process choline_dehydrogenase_activity	molecular_function biological_process	GO:0016614 GO:0050660 GO:0006066 GO:0008812
2072973	155	Core	10.8004	10.8499	10.866	11.9123	11.782	11.8659	Yes	1.0162	AA3_2						IPR000172 IPR007867 IPR012132	Glucose-methanol-choline_oxidoreductase,_N-terminal Glucose-methanol-choline_oxidoreductase,_C-terminal Glucose-methanol-choline_oxidoreductase	KOG1238	Glucose_dehydrogenase/choline_dehydrogenase/mandelonitrile_lyase_(GMC_oxidoreductase_family)	General_function_prediction_only	POORLY_CHARACTERIZED	1.1.99.1	Choline_dehydrogenase	Glycine,_serine_and_threonine_metabolism	Amino_Acid_Metabolism	METABOLIC	9821 23919 4234 6431	oxidoreductase_activity,_acting_on_CH-OH_group_of_donors FAD_binding alcohol_metabolic_process choline_dehydrogenase_activity	molecular_function biological_process	GO:0016614 GO:0050660 GO:0006066 GO:0008812
2064767	156	Core	10.2238	10.3235	10.2048	13.7404	13.6768	13.679	Yes	3.44862
37175	156	Core	10.7063	10.8116	10.8428	12.5306	12.4803	12.5443	Yes	1.73135
2133695	162	Core	5.89484	5.96144	6.05395	8.96156	8.50877	8.6812	Yes	2.77952							IPR018712 IPR029058	Domain_of_unknown_function_DUF2235 Alpha/Beta_hydrolase_fold
754119	162	Core	8.83381	8.87643	9.13465	10.5026	10.7976	10.5966	Yes	1.6844							IPR018712	Domain_of_unknown_function_DUF2235
754616	162	Core	7.34442	7.41436	7.59566	8.2322	8.71768	8.42209	Yes	1.01796							IPR018712 IPR029058	Domain_of_unknown_function_DUF2235 Alpha/Beta_hydrolase_fold
2266544	173	Core	6.4717	6.78039	6.4776	11.2561	11.3801	11.3624	Yes	4.76502							IPR025337	Domain_of_unknown_function_DUF4243
2269464	173	Core	7.94887	8.15675	8.17004	12.6613	12.7431	12.7487	Yes	4.62837							IPR025337	Domain_of_unknown_function_DUF4243
790815	186	Core	7.45312	7.34659	7.8024	9.02016	9.56044	8.9146	Yes	1.65007							IPR011701 IPR020846	Major_facilitator_superfamily Major_facilitator_superfamily_domain	KOG2533	Permease_of_the_major_facilitator_superfamily	Carbohydrate_transport_and_metabolism	METABOLISM
2063099	188	Core	7.35566	6.91124	6.99989	8.71016	8.73426	8.62626	Yes	1.59513
295666	195	Core	7.18334	7.20708	7.21648	8.56023	8.50233	8.47901	Yes	1.31811							IPR003817 IPR022237	Phosphatidylserine_decarboxylase-related Phophatidylserine_decarboxylase	KOG2419	Phosphatidylserine_decarboxylase	Lipid_transport_and_metabolism	METABOLISM	4.1.1.65	Phosphatidylserine_decarboxylase	Glycine,_serine_and_threonine_metabolism Glycerolipid_metabolism	Amino_Acid_Metabolism Metabolism_of_Complex_Lipids	METABOLIC	2983 6286	phosphatidylserine_decarboxylase_activity phospholipid_biosynthetic_process	molecular_function biological_process	GO:0004609 GO:0008654
2272780	195	Core	8.34844	8.49603	8.21163	9.31586	9.60318	9.36065	Yes	1.07664							IPR003817 IPR022237	Phosphatidylserine_decarboxylase-related Phophatidylserine_decarboxylase	KOG2419	Phosphatidylserine_decarboxylase	Lipid_transport_and_metabolism	METABOLISM	4.1.1.65	Phosphatidylserine_decarboxylase	Glycine,_serine_and_threonine_metabolism Glycerolipid_metabolism	Amino_Acid_Metabolism Metabolism_of_Complex_Lipids	METABOLIC	2983 6286	phosphatidylserine_decarboxylase_activity phospholipid_biosynthetic_process	molecular_function biological_process	GO:0004609 GO:0008654
2069955	205	Core	9.96574	10.138	10.0485	11.4999	11.3419	11.5782	Yes	1.42556			yes				IPR001128 IPR017972	Cytochrome_P450 Cytochrome_P450,_conserved_site	KOG0156	Cytochrome_P450_CYP2_subfamily	Secondary_metabolites_biosynthesis,_transport_and_catabolism	METABOLISM	1.14.13.-	With_NADH_or_NADPH_as_one_donor,_and_incorporation_of_one_atom	Methane_metabolism Phenylalanine_metabolism Ubiquinone_biosynthesis Alkaloid_biosynthesis_I Styrene_degradation Tryptophan_metabolism Androgen_and_estrogen_metabolism Sterol_biosynthesis 1,4-Dichlorobenzene_degradation Tyrosine_metabolism Bile_acid_biosynthesis Flavonoids,_stilbene_and_lignin_biosynthesis Histidine_metabolism gamma-Hexachlorocyclohexane_degradation	Energy_Metabolism Amino_Acid_Metabolism Metabolism_of_Cofactors_and_Vitamins Biosynthesis_of_Secondary_Metabolites Biodegradation_of_Xenobiotics Lipid_Metabolism	METABOLIC	2888 3721 4283 12251 6319 10781 10936 10937 10938 10939 10940 10941 10942 10943 10944 10945 10946 10947 10948 10949 10950 10952 10953 10954 10955 10956 10957 10958 10959 10960 10961 10962 10963 11397 19184 19196	monooxygenase_activity iron_ion_binding electron_transport heme_binding 3-(3-hydroxy-phenyl)propionate_hydroxylase_activity 4-chlorobenzaldehyde_oxidase_activity 3,5-xylenol_methylhydroxylase_activity phenylacetate_hydroxylase_activity 4-nitrophenol_4-monooxygenase_activity dimethyl_sulfide_monooxygenase_activity alpha-pinene_monooxygenase_[NADH]_activity limonene_1,2-monooxygenase_activity phena…	molecular_function biological_process	GO:0004497 GO:0005506 GO:0006118 GO:0020037 GO:0008688 GO:0018471 GO:0018630 GO:0018631 GO:0018632 GO:0018633 GO:0018634 GO:0018635 GO:0018636 GO:0018637 GO:0018638 GO:0018639 GO:0018640 GO:0018641 GO:0018642 GO:0018643 GO:0018644 GO:0018646 GO:0018647 GO:0018648 GO:0018649 GO:0018650 GO:0018651 GO:0018652 GO:0018653 GO:0018654 GO:0018655 GO:0018656 GO:0018657 GO:0019113 GO:0043719 GO:0043731
2209608	205	Core	5.44639	5.81869	5.5143	6.82278	7.01244	6.93262	Yes	1.33988			yes				IPR001128 IPR017972	Cytochrome_P450 Cytochrome_P450,_conserved_site	KOG0157	Cytochrome_P450_CYP4/CYP19/CYP26_subfamilies	Lipid_transport_and_metabolism Secondary_metabolites_biosynthesis,_transport_and_catabolism	METABOLISM	1.14.13.-	With_NADH_or_NADPH_as_one_donor,_and_incorporation_of_one_atom	Methane_metabolism Phenylalanine_metabolism Ubiquinone_biosynthesis Alkaloid_biosynthesis_I Styrene_degradation Tryptophan_metabolism Androgen_and_estrogen_metabolism Sterol_biosynthesis 1,4-Dichlorobenzene_degradation Tyrosine_metabolism Bile_acid_biosynthesis Flavonoids,_stilbene_and_lignin_biosynthesis Histidine_metabolism gamma-Hexachlorocyclohexane_degradation	Energy_Metabolism Amino_Acid_Metabolism Metabolism_of_Cofactors_and_Vitamins Biosynthesis_of_Secondary_Metabolites Biodegradation_of_Xenobiotics Lipid_Metabolism	METABOLIC	2888 3721 4283 12251 6319 10781 10936 10937 10938 10939 10940 10941 10942 10943 10944 10945 10946 10947 10948 10949 10950 10952 10953 10954 10955 10956 10957 10958 10959 10960 10961 10962 10963 11397 19184 19196	monooxygenase_activity iron_ion_binding electron_transport heme_binding 3-(3-hydroxy-phenyl)propionate_hydroxylase_activity 4-chlorobenzaldehyde_oxidase_activity 3,5-xylenol_methylhydroxylase_activity phenylacetate_hydroxylase_activity 4-nitrophenol_4-monooxygenase_activity dimethyl_sulfide_monooxygenase_activity alpha-pinene_monooxygenase_[NADH]_activity limonene_1,2-monooxygenase_activity phena…	molecular_function biological_process	GO:0004497 GO:0005506 GO:0006118 GO:0020037 GO:0008688 GO:0018471 GO:0018630 GO:0018631 GO:0018632 GO:0018633 GO:0018634 GO:0018635 GO:0018636 GO:0018637 GO:0018638 GO:0018639 GO:0018640 GO:0018641 GO:0018642 GO:0018643 GO:0018644 GO:0018646 GO:0018647 GO:0018648 GO:0018649 GO:0018650 GO:0018651 GO:0018652 GO:0018653 GO:0018654 GO:0018655 GO:0018656 GO:0018657 GO:0019113 GO:0043719 GO:0043731
2053997	245	Core	9.33633	9.31503	9.36615	11.0695	11.1647	11.0196	Yes	1.7477							IPR006076 IPR023209	FAD_dependent_oxidoreductase D-amino-acid_oxidase	KOG3923	D-aspartate_oxidase	Amino_acid_transport_and_metabolism	METABOLISM	1.4.3.3	D-amino_acid_oxidase	Arginine_and_proline_metabolism Glycine,_serine_and_threonine_metabolism D-Arginine_and_D-ornithine_metabolism	Amino_Acid_Metabolism Metabolism_of_Other_Amino_Acids	METABOLIC	9710 2350	oxidoreductase_activity D-amino-acid_oxidase_activity	molecular_function	GO:0016491 GO:0003884
2034652	245	Core	8.23427	8.10301	8.23353	9.57517	9.84113	9.65495	Yes	1.50509							IPR006076	FAD_dependent_oxidoreductase	KOG3923	D-aspartate_oxidase	Amino_acid_transport_and_metabolism	METABOLISM	1.4.3.3	D-amino_acid_oxidase	Arginine_and_proline_metabolism Glycine,_serine_and_threonine_metabolism D-Arginine_and_D-ornithine_metabolism	Amino_Acid_Metabolism Metabolism_of_Other_Amino_Acids	METABOLIC	9710 2350	oxidoreductase_activity D-amino-acid_oxidase_activity	molecular_function	GO:0016491 GO:0003884
1961099	246	Core	8.33145	8.50124	8.41427	10.3592	10.259	10.1671	Yes	1.85016							IPR013094 IPR002168 IPR029058	Alpha/beta_hydrolase_fold-3 Lipase,_GDXG,_active_site Alpha/Beta_hydrolase_fold	KOG1515	Arylacetamide_deacetylase	Defense_mechanisms	CELLULAR_PROCESSES_AND_SIGNALING	3.1.1.-	Carboxylic_ester_hydrolases	2,4-Dichlorobenzoate_degradation Pentose_and_glucuronate_interconversions Butanoate_metabolism	Biodegradation_of_Xenobiotics Carbohydrate_Metabolism	METABOLIC	5830 9985 2994 9570 11033 11034 11035 11036	metabolic_process hydrolase_activity phospholipase_activity lipase_activity 1-oxa-2-oxocycloheptane_lactonase_activity sulfolactone_hydrolase_activity 3,4-dihydrocoumarin_hydrolase_activity butyrolactone_hydrolase_activity	biological_process molecular_function	GO:0008152 GO:0016787 GO:0004620 GO:0016298 GO:0018731 GO:0018732 GO:0018733 GO:0018734
1448503	271	Core	9.92763	9.86281	9.84202	13.0433	13.0827	12.9181	Yes	3.1396							IPR024041 IPR018047 IPR001905	Ammonium_transporter_AmtB-like_domain Ammonium_transporter,_conserved_site Ammonium_transporter	KOG0682	Ammonia_permease	Inorganic_ion_transport_and_metabolism	METABOLISM						4927 6171 9320	transport ammonium_transmembrane_transporter_activity membrane	biological_process molecular_function cellular_component	GO:0006810 GO:0008519 GO:0016020
2073832	289	Core	6.60018	6.5285	6.63636	7.68801	8.28703	7.84245	Yes	1.3794							IPR011701 IPR020846	Major_facilitator_superfamily Major_facilitator_superfamily_domain	KOG3098	Uncharacterized_conserved_protein	Function_unknown	POORLY_CHARACTERIZED
2064623	289	Core	6.93609	6.51827	6.51896	7.59192	7.83307	7.72186	Yes	1.05289							IPR011701 IPR020846	Major_facilitator_superfamily Major_facilitator_superfamily_domain	KOG3098	Uncharacterized_conserved_protein	Function_unknown	POORLY_CHARACTERIZED
1856921	314	Core	8.23427	7.99281	7.93436	9.17189	9.2544	9.15479	Yes	1.13677	AA3_2						IPR000172 IPR007867 IPR012132	Glucose-methanol-choline_oxidoreductase,_N-terminal Glucose-methanol-choline_oxidoreductase,_C-terminal Glucose-methanol-choline_oxidoreductase	KOG1238	Glucose_dehydrogenase/choline_dehydrogenase/mandelonitrile_lyase_(GMC_oxidoreductase_family)	General_function_prediction_only	POORLY_CHARACTERIZED	1.1.99.1	Choline_dehydrogenase	Glycine,_serine_and_threonine_metabolism	Amino_Acid_Metabolism	METABOLIC	9821 23919 4234 6431	oxidoreductase_activity,_acting_on_CH-OH_group_of_donors FAD_binding alcohol_metabolic_process choline_dehydrogenase_activity	molecular_function biological_process	GO:0016614 GO:0050660 GO:0006066 GO:0008812
2063398	324	Core	8.64047	8.63033	8.7652	10.8563	10.8301	10.6541	Yes	2.10568
2063402	324	Core	7.81269	7.99281	7.70721	9.26137	9.5164	9.34712	Yes	1.53967			yes
1913659	326	Core	12.7016	12.6361	12.675	13.6919	13.8912	13.9067	Yes	1.16203							IPR003439 IPR011527 IPR017871 IPR003593 IPR027417	ABC_transporter-like ABC_transporter_type_1,_transmembrane_domain ABC_transporter,_conserved_site AAA+_ATPase_domain P-loop_containing_nucleoside_triphosphate_hydrolase	KOG0054	Multidrug_resistance-associated_protein/mitoxantrone_resistance_protein,_ABC_superfamily	Secondary_metabolites_biosynthesis,_transport_and_catabolism	METABOLISM	3.6.1.3	Adenosinetriphosphatase	Purine_metabolism	Nucleotide_Metabolism	METABOLIC	3736 10082 162 10269 4927 9321 18135 2450 2451 5716 5778 5860 8800 10273 18132 18133 18134	ATP_binding ATPase_activity nucleotide_binding nucleoside-triphosphatase_activity transport integral_to_membrane ATPase_activity,_coupled_to_transmembrane_movement_of_substances ATP-dependent_DNA_helicase_activity ATP-dependent_RNA_helicase_activity ATP-dependent_helicase_activity DNA-dependent_ATPase_activity RNA-dependent_ATPase_activity protein-transmembrane_transporting_ATPase_activity single…	molecular_function biological_process cellular_component	GO:0005524 GO:0016887 GO:0000166 GO:0017111 GO:0006810 GO:0016021 GO:0042626 GO:0004003 GO:0004004 GO:0008026 GO:0008094 GO:0008186 GO:0015462 GO:0017116 GO:0042623 GO:0042624 GO:0042625
2066073	335	Core	10.6859	10.6893	10.6433	12.0522	12.069	11.9869	Yes	1.36397							IPR000073 IPR029058	Alpha/beta_hydrolase_fold-1 Alpha/Beta_hydrolase_fold
2108131	343	Core	8.34844	8.3099	8.11041	9.37801	9.52912	9.45824	Yes	1.19832							IPR006169 IPR006073 IPR027417	GTP1/OBG_domain GTP_binding_domain P-loop_containing_nucleoside_triphosphate_hydrolase	KOG1489	Predicted_GTP-binding_protein_(ODN_superfamily)	General_function_prediction_only	POORLY_CHARACTERIZED						3737	GTP_binding	molecular_function	GO:0005525
2178823	345	Core	11.934	11.8214	11.8788	13.1563	13.0494	13.1922	Yes	1.25543							IPR011701 IPR020846	Major_facilitator_superfamily Major_facilitator_superfamily_domain	KOG0254	Predicted_transporter_(major_facilitator_superfamily)	General_function_prediction_only	POORLY_CHARACTERIZED
89370	346	Core	9.45479	9.36298	9.5742	11.1297	11.2039	11.1135	Yes	1.68408	GH18-CBM5						IPR001223 IPR003610 IPR001579 IPR017853	Glycoside_hydrolase,_family_18,_catalytic_domain Carbohydrate-binding_module_family_5/12 Glycoside_hydrolase,_chitinase_active_site Glycoside_hydrolase_superfamily	KOG4701	Chitinase	Cell_wall/membrane/envelope_biogenesis	CELLULAR_PROCESSES_AND_SIGNALING	3.2.1.14	Chitinase	Aminosugars_metabolism	Metabolism_of_Complex_Carbohydrates	METABOLIC	2933 4143 3782 13135 2946 6462	hydrolase_activity,_hydrolyzing_O-glycosyl_compounds carbohydrate_metabolic_process extracellular_region carbohydrate_binding chitinase_activity endochitinase_activity	molecular_function biological_process cellular_component	GO:0004553 GO:0005975 GO:0005576 GO:0030246 GO:0004568 GO:0008843
2081921	375	Core	8.91777	8.86436	8.91987	10.2567	10.232	10.1881	Yes	1.32681									KOG1399	Flavin-containing_monooxygenase	Secondary_metabolites_biosynthesis,_transport_and_catabolism	METABOLISM	1.14.13.8	Dimethylaniline_monooxygenase_(N-oxide_forming)				2890	flavin-containing_monooxygenase_activity	molecular_function	GO:0004499
1865627	376	Core	7.67133	7.43081	7.72057	10.1743	10.1704	9.73242	Yes	2.43272	CE4						IPR002509 IPR011330	Polysaccharide_deacetylase Glycoside_hydrolase/deacetylase,_beta/alpha-barrel					3.5.1.41	Chitin_deacetylase	Aminosugars_metabolism	Metabolism_of_Complex_Carbohydrates	METABOLIC	4143 10005 2290 2539	carbohydrate_metabolic_process hydrolase_activity,_acting_on_carbon-nitrogen_(but_not_peptide)_bonds catalytic_activity chitin_deacetylase_activity	biological_process molecular_function	GO:0005975 GO:0016810 GO:0003824 GO:0004099
2115317	380	Core	11.6613	11.5626	11.5486	12.4288	12.7294	12.7513	Yes	1.052							IPR014030 IPR000873 IPR009081 IPR001242 IPR014043 IPR001031 IPR014031 IPR013968 IPR025110 IPR006162 IPR020845 IPR018201 IPR020841 IPR020801 IPR020843 IPR011032 IPR016035 IPR029058 IPR016039 IPR016036 IPR010071	Beta-ketoacyl_synthase,_N-terminal AMP-dependent_synthetase/ligase Acyl_carrier_protein-like Condensation_domain Acyl_transferase Thioesterase Beta-ketoacyl_synthase,_C-terminal Polyketide_synthase,_ketoreductase_domain AMP-binding_enzyme_C-terminal_domain Phosphopantetheine_attachment_site AMP-binding,_conserved_site Beta-ketoacyl_synthase,_active_site Polyketide_synthase,_beta-ketoacyl_synthase…	KOG1202	Animal-type_fatty_acid_synthase_and_related_proteins	Lipid_transport_and_metabolism	METABOLISM	2.3.1.85	Fatty-acid_synthase	Fatty_acid_biosynthesis_(path_1)	Lipid_Metabolism	METABOLIC	2290 5830 6667 9986 14021 10069 3708 2719	catalytic_activity metabolic_process biosynthetic_process hydrolase_activity,_acting_on_ester_bonds phosphopantetheine_binding ligase_activity binding fatty-acid_synthase_activity	molecular_function biological_process	GO:0003824 GO:0008152 GO:0009058 GO:0016788 GO:0031177 GO:0016874 GO:0005488 GO:0004312
1418618	381	Core	7.68477	7.54102	7.67098	9.36837	9.41381	9.42965	Yes	1.77523
7705	381	Core	8.0142	7.9965	8.15044	9.2298	9.21163	9.04179	Yes	1.11109
1092826	416	Core	10.4314	10.3242	10.4261	11.7299	11.8278	11.7646	Yes	1.38022							IPR005828 IPR005829 IPR020846 IPR003663	General_substrate_transporter Sugar_transporter,_conserved_site Major_facilitator_superfamily_domain Sugar/inositol_transporter	KOG0254	Predicted_transporter_(major_facilitator_superfamily)	General_function_prediction_only	POORLY_CHARACTERIZED						3642 6276 9320 3546 4927 9321	sugar:hydrogen_symporter_activity carbohydrate_transport membrane transporter_activity transport integral_to_membrane	molecular_function biological_process cellular_component	GO:0005351 GO:0008643 GO:0016020 GO:0005215 GO:0006810 GO:0016021
330757	417	Core	8.04578	8.27083	8.06576	10.3929	10.1965	10.3358	Yes	2.18463
2064973	422	Core	9.77369	9.68675	9.86726	12.3189	12.3955	12.3634	Yes	2.58298			yes		S10; Serine carboxypeptidase		IPR001563 IPR018202 IPR029058	Peptidase_S10,_serine_carboxypeptidase Peptidase_S10,_serine_carboxypeptidase,_active_site Alpha/Beta_hydrolase_fold	KOG1282	Serine_carboxypeptidases_(lysosomal_cathepsin_A)	Amino_acid_transport_and_metabolism Posttranslational_modification,_protein_turnover,_chaperones	METABOLISM CELLULAR_PROCESSES_AND_SIGNALING	3.4.16.6	Carboxypeptidase_D				2623 4639 2625	serine_carboxypeptidase_activity proteolysis carboxypeptidase_D_activity	molecular_function biological_process	GO:0004185 GO:0006508 GO:0004187
2191931	430	Core	7.52461	7.48959	7.66177	10.8847	10.8843	10.8466	Yes	3.31832	GH43	GH43	yes				IPR006710 IPR023296	Glycoside_hydrolase,_family_43 Glycosyl_hydrolase,_five-bladed_beta-propellor_domain					3.2.1.99	Arabinan_endo-1,5-alpha-L-arabinosidase				2933 4143 20992	hydrolase_activity,_hydrolyzing_O-glycosyl_compounds carbohydrate_metabolic_process arabinan_endo-1,5-alpha-L-arabinosidase_activity	molecular_function biological_process	GO:0004553 GO:0005975 GO:0046558
2053098	430	Core	8.20348	8.22124	8.37257	10.0692	9.7544	9.77598	Yes	1.61034	GH43	GH43	yes				IPR006710 IPR023296	Glycoside_hydrolase,_family_43 Glycosyl_hydrolase,_five-bladed_beta-propellor_domain					3.2.1.99	Arabinan_endo-1,5-alpha-L-arabinosidase				2933 4143 20992	hydrolase_activity,_hydrolyzing_O-glycosyl_compounds carbohydrate_metabolic_process arabinan_endo-1,5-alpha-L-arabinosidase_activity	molecular_function biological_process	GO:0004553 GO:0005975 GO:0046558
2066776	433	Core	10.6326	10.4486	10.6699	11.6366	11.6951	11.7285	Yes	1.10065							IPR000008 IPR027417	C2_domain P-loop_containing_nucleoside_triphosphate_hydrolase
898122	442	Core	5.9845	5.64152	6.4776	7.6983	7.51272	7.41985	Yes	1.48699
432117	444	Core	7.63025	7.47908	7.69824	10.0105	9.72981	9.88529	Yes	2.28111	GH17	GH17	yes				IPR017853	Glycoside_hydrolase_superfamily					3.2.1.39	Glucan_endo-1,3-beta-D-glucosidase	Starch_and_sucrose_metabolism	Metabolism_of_Complex_Carbohydrates	METABOLIC	18472	glucan_endo-1,3-beta-D-glucosidase_activity	molecular_function	GO:0042973
1908440	444	Core	8.1431	8.02928	8.11379	10.2215	10.1145	10.0859	Yes	2.04986	GH17						IPR017853	Glycoside_hydrolase_superfamily					3.2.1.39	Glucan_endo-1,3-beta-D-glucosidase	Starch_and_sucrose_metabolism	Metabolism_of_Complex_Carbohydrates	METABOLIC	18472	glucan_endo-1,3-beta-D-glucosidase_activity	molecular_function	GO:0042973
1915533	447	Core	7.72868	8.28899	8.05173	10.0002	9.74625	10.0042	Yes	1.88587
650682	455	Core	7.94887	7.98911	7.99424	9.33578	9.1179	9.15867	Yes	1.23412							IPR018499	Tetraspanin/Peripherin
2019680	462	Core	10.5327	10.5336	10.6108	15.3087	15.3438	15.2634	Yes	4.74711							IPR001509	NAD-dependent_epimerase/dehydratase,_N-terminal_domain	KOG1502	Flavonol_reductase/cinnamoyl-CoA_reductase	Defense_mechanisms	CELLULAR_PROCESSES_AND_SIGNALING						2290 19375 23921 19356	catalytic_activity cellular_metabolic_process coenzyme_binding methylglyoxal_reductase_(NADPH-dependent)_activity	molecular_function biological_process	GO:0003824 GO:0044237 GO:0050662 GO:0043892
2068769	462	Core	6.39747	6.11866	6.29919	7.39086	7.33576	7.36721	Yes	1.09832							IPR001509	NAD-dependent_epimerase/dehydratase,_N-terminal_domain	KOG1502	Flavonol_reductase/cinnamoyl-CoA_reductase	Defense_mechanisms	CELLULAR_PROCESSES_AND_SIGNALING						2290 19375 23921 19356	catalytic_activity cellular_metabolic_process coenzyme_binding methylglyoxal_reductase_(NADPH-dependent)_activity	molecular_function biological_process	GO:0003824 GO:0044237 GO:0050662 GO:0043892
1863204	467	Core	9.33064	9.43951	9.38445	10.7989	10.7081	10.3679	Yes	1.25248							IPR001128	Cytochrome_P450	KOG0156	Cytochrome_P450_CYP2_subfamily	Secondary_metabolites_biosynthesis,_transport_and_catabolism	METABOLISM	1.14.13.-	With_NADH_or_NADPH_as_one_donor,_and_incorporation_of_one_atom	Methane_metabolism Phenylalanine_metabolism Ubiquinone_biosynthesis Alkaloid_biosynthesis_I Styrene_degradation Tryptophan_metabolism Androgen_and_estrogen_metabolism Sterol_biosynthesis 1,4-Dichlorobenzene_degradation Tyrosine_metabolism Bile_acid_biosynthesis Flavonoids,_stilbene_and_lignin_biosynthesis Histidine_metabolism gamma-Hexachlorocyclohexane_degradation	Energy_Metabolism Amino_Acid_Metabolism Metabolism_of_Cofactors_and_Vitamins Biosynthesis_of_Secondary_Metabolites Biodegradation_of_Xenobiotics Lipid_Metabolism	METABOLIC	2888 3721 4283 12251 6319 10781 10936 10937 10938 10939 10940 10941 10942 10943 10944 10945 10946 10947 10948 10949 10950 10952 10953 10954 10955 10956 10957 10958 10959 10960 10961 10962 10963 11397 19184 19196	monooxygenase_activity iron_ion_binding electron_transport heme_binding 3-(3-hydroxy-phenyl)propionate_hydroxylase_activity 4-chlorobenzaldehyde_oxidase_activity 3,5-xylenol_methylhydroxylase_activity phenylacetate_hydroxylase_activity 4-nitrophenol_4-monooxygenase_activity dimethyl_sulfide_monooxygenase_activity alpha-pinene_monooxygenase_[NADH]_activity limonene_1,2-monooxygenase_activity phena…	molecular_function biological_process	GO:0004497 GO:0005506 GO:0006118 GO:0020037 GO:0008688 GO:0018471 GO:0018630 GO:0018631 GO:0018632 GO:0018633 GO:0018634 GO:0018635 GO:0018636 GO:0018637 GO:0018638 GO:0018639 GO:0018640 GO:0018641 GO:0018642 GO:0018643 GO:0018644 GO:0018646 GO:0018647 GO:0018648 GO:0018649 GO:0018650 GO:0018651 GO:0018652 GO:0018653 GO:0018654 GO:0018655 GO:0018656 GO:0018657 GO:0019113 GO:0043719 GO:0043731
1885061	474	Core	10.7427	10.7392	10.6	12.7253	12.697	12.6403	Yes	1.99314							IPR011701 IPR020846	Major_facilitator_superfamily Major_facilitator_superfamily_domain	KOG0255	Synaptic_vesicle_transporter_SVOP_and_related_transporters_(major_facilitator_superfamily)	General_function_prediction_only	POORLY_CHARACTERIZED
2114649	477	Core	9.67165	9.67874	9.75599	10.9093	10.8954	10.7827	Yes	1.16193			yes				IPR006094 IPR012951 IPR016166	FAD_linked_oxidase,_N-terminal Berberine/berberine-like FAD-binding,_type_2	KOG1231	Proteins_containing_the_FAD_binding_domain	Energy_production_and_conversion	METABOLISM						9710 23919 2290	oxidoreductase_activity FAD_binding catalytic_activity	molecular_function	GO:0016491 GO:0050660 GO:0003824
784651	481	Core	9.70391	9.67414	9.78383	11.4903	11.6564	11.6252	Yes	1.87187							IPR011701 IPR020846	Major_facilitator_superfamily Major_facilitator_superfamily_domain	KOG0255	Synaptic_vesicle_transporter_SVOP_and_related_transporters_(major_facilitator_superfamily)	General_function_prediction_only	POORLY_CHARACTERIZED
784333	481	Core	10.7838	10.8524	10.8155	11.8368	11.9936	11.7798	Yes	1.05541							IPR011701 IPR020846	Major_facilitator_superfamily Major_facilitator_superfamily_domain	KOG0255	Synaptic_vesicle_transporter_SVOP_and_related_transporters_(major_facilitator_superfamily)	General_function_prediction_only	POORLY_CHARACTERIZED
1952852	521	Core	9.90005	9.81242	9.81944	11.4717	11.4462	11.3931	Yes	1.59384			yes				IPR013657	UAA_transporter	KOG1581	UDP-galactose_transporter_related_protein	Carbohydrate_transport_and_metabolism	METABOLISM
1291017	528	Core	11.3107	11.2819	11.3867	12.5971	12.5155	12.5327	Yes	1.22226							IPR011701 IPR020846	Major_facilitator_superfamily Major_facilitator_superfamily_domain	KOG2615	Permease_of_the_major_facilitator_superfamily	General_function_prediction_only	POORLY_CHARACTERIZED
788869	536	Core	10.8218	10.7766	10.9712	12.1203	12.0454	12.1947	Yes	1.26308
1860098	543	Core	6.06892	6.44456	5.96697	7.68801	7.4472	7.2986	Yes	1.32534							IPR000537	UbiA_prenyltransferase_family										3032 9321	prenyltransferase_activity integral_to_membrane	molecular_function cellular_component	GO:0004659 GO:0016021
1965220	548	Core	9.97579	9.86483	9.94991	13.7889	13.8357	13.8111	Yes	3.88221							IPR011701 IPR020846	Major_facilitator_superfamily Major_facilitator_superfamily_domain	KOG0255	Synaptic_vesicle_transporter_SVOP_and_related_transporters_(major_facilitator_superfamily)	General_function_prediction_only	POORLY_CHARACTERIZED
1864882	548	Core	10.4479	10.533	10.5372	13.1418	13.1927	13.2009	Yes	2.67296							IPR011701 IPR020846	Major_facilitator_superfamily Major_facilitator_superfamily_domain	KOG0255	Synaptic_vesicle_transporter_SVOP_and_related_transporters_(major_facilitator_superfamily)	General_function_prediction_only	POORLY_CHARACTERIZED
2077062	592	Core	7.38888	7.46849	7.4642	8.53749	8.60804	8.51575	Yes	1.11748							IPR023210	NADP-dependent_oxidoreductase_domain	KOG1575	Voltage-gated_shaker-like_K+_channel,_subunit_beta/KCNAB	Energy_production_and_conversion	METABOLISM	1.1.1.65	Pyridoxine_4-dehydrogenase	Vitamin_B6_metabolism	Metabolism_of_Cofactors_and_Vitamins	METABOLIC	23498	pyridoxine_4-dehydrogenase_activity	molecular_function	GO:0050236
2116199	598	Core	9.67165	9.59483	9.56929	11.0109	11.1202	11.0842	Yes	1.46056							IPR021836	Protein_of_unknown_function_DUF3429
1910735	616	Core	7.3779	7.11505	7.31369	9.52691	9.61516	9.6522	Yes	2.33262			yes				IPR001128 IPR017972	Cytochrome_P450 Cytochrome_P450,_conserved_site	KOG0158	Cytochrome_P450_CYP3/CYP5/CYP6/CYP9_subfamilies	Secondary_metabolites_biosynthesis,_transport_and_catabolism	METABOLISM	1.14.14.1	Unspecific_monooxygenase	Tryptophan_metabolism Fatty_acid_metabolism gamma-Hexachlorocyclohexane_degradation	Amino_Acid_Metabolism Lipid_Metabolism Biodegradation_of_Xenobiotics	METABOLIC	2888 3721 4283 12251 23642	monooxygenase_activity iron_ion_binding electron_transport heme_binding unspecific_monooxygenase_activity	molecular_function biological_process	GO:0004497 GO:0005506 GO:0006118 GO:0020037 GO:0050381
2038861	616	Core	8.66101	8.44294	8.5351	10.0573	10.2065	10.0299	Yes	1.55246							IPR001128 IPR017972	Cytochrome_P450 Cytochrome_P450,_conserved_site	KOG0157	Cytochrome_P450_CYP4/CYP19/CYP26_subfamilies	Lipid_transport_and_metabolism Secondary_metabolites_biosynthesis,_transport_and_catabolism	METABOLISM	1.14.14.1	Unspecific_monooxygenase	Tryptophan_metabolism Fatty_acid_metabolism gamma-Hexachlorocyclohexane_degradation	Amino_Acid_Metabolism Lipid_Metabolism Biodegradation_of_Xenobiotics	METABOLIC	2888 3721 4283 12251 23642	monooxygenase_activity iron_ion_binding electron_transport heme_binding unspecific_monooxygenase_activity	molecular_function biological_process	GO:0004497 GO:0005506 GO:0006118 GO:0020037 GO:0050381
2142287	617	Core	9.88363	9.68218	9.78912	10.9027	11.0936	11.075	Yes	1.23924							IPR007855 IPR027417	RNA-dependent_RNA_polymerase,_eukaryotic-type P-loop_containing_nucleoside_triphosphate_hydrolase	KOG0988	RNA-directed_RNA_polymerase_QDE-1_required_for_posttranscriptional_gene_silencing_and_RNA_interference	RNA_processing_and_modification	INFORMATION_STORAGE_AND_PROCESSING	3.6.4.-	Acting_on_acid_anhydrides;_involved_in_cellular_and
1876575	617	Core	11.7819	11.793	11.6804	12.8474	13.0122	12.9711	Yes	1.19261							IPR007855 IPR027417	RNA-dependent_RNA_polymerase,_eukaryotic-type P-loop_containing_nucleoside_triphosphate_hydrolase	KOG0988	RNA-directed_RNA_polymerase_QDE-1_required_for_posttranscriptional_gene_silencing_and_RNA_interference	RNA_processing_and_modification	INFORMATION_STORAGE_AND_PROCESSING	3.6.4.-	Acting_on_acid_anhydrides;_involved_in_cellular_and
2242549	642	Core	7.87654	7.98911	7.83142	11.098	11.059	10.9553	Yes	3.14373			yes				IPR001128	Cytochrome_P450	KOG0156	Cytochrome_P450_CYP2_subfamily	Secondary_metabolites_biosynthesis,_transport_and_catabolism	METABOLISM						2888 3721 4283 12251	monooxygenase_activity iron_ion_binding electron_transport heme_binding	molecular_function biological_process	GO:0004497 GO:0005506 GO:0006118 GO:0020037
2155058	642	Core	6.53242	6.2481	6.26313	9.40024	9.21557	8.81985	Yes	2.82615			yes				IPR001128	Cytochrome_P450	KOG0156	Cytochrome_P450_CYP2_subfamily	Secondary_metabolites_biosynthesis,_transport_and_catabolism	METABOLISM						2888 3721 4283 12251	monooxygenase_activity iron_ion_binding electron_transport heme_binding	molecular_function biological_process	GO:0004497 GO:0005506 GO:0006118 GO:0020037
545335	649	Core	11.1297	11.098	11.0216	12.3527	12.3746	12.2831	Yes	1.25378							IPR011701 IPR020846	Major_facilitator_superfamily Major_facilitator_superfamily_domain	KOG2504	Monocarboxylate_transporter	Carbohydrate_transport_and_metabolism	METABOLISM
2236620	668	Core	11.4647	11.5175	11.4582	13.0101	12.9822	12.9645	Yes	1.50576							IPR012936	Endoplasmic_reticulum_vesicle_transporter,_C-terminal	KOG2667	COPII_vesicle_protein	Intracellular_trafficking,_secretion,_and_vesicular_transport	CELLULAR_PROCESSES_AND_SIGNALING
1961217	668	Core	10.8365	10.9498	10.8874	12.1692	12.0981	12.0113	Yes	1.20299							IPR012936	Endoplasmic_reticulum_vesicle_transporter,_C-terminal	KOG2667	COPII_vesicle_protein	Intracellular_trafficking,_secretion,_and_vesicular_transport	CELLULAR_PROCESSES_AND_SIGNALING
1933713	704	Core	9.01673	9.15423	9.25274	10.3214	10.1292	10.2638	Yes	1.09817							IPR005828 IPR020846	General_substrate_transporter Major_facilitator_superfamily_domain	KOG0253	Synaptic_vesicle_transporter_SV2_(major_facilitator_superfamily)	General_function_prediction_only	POORLY_CHARACTERIZED						3546 4927 9321	transporter_activity transport integral_to_membrane	molecular_function biological_process cellular_component	GO:0005215 GO:0006810 GO:0016021
2251095	709	Core	12.3008	12.3158	12.2971	13.6042	13.5943	13.5731	Yes	1.28618							IPR004308	Glutamate-cysteine_ligase_catalytic_subunit	KOG3754	Gamma-glutamylcysteine_synthetase	Coenzyme_transport_and_metabolism	METABOLISM	6.3.2.2	Glutamate--cysteine_ligase	Glutamate_metabolism Glutathione_metabolism	Amino_Acid_Metabolism Metabolism_of_Other_Amino_Acids	METABOLIC	2763 4873 10267	glutamate-cysteine_ligase_activity glutathione_biosynthetic_process glutamate-cysteine_ligase_complex	molecular_function biological_process cellular_component	GO:0004357 GO:0006750 GO:0017109
1924261	715	Core	9.77055	9.80508	10.0128	12.0537	12.0782	12.015	Yes	2.18364							IPR004841 IPR002293 IPR004840	Amino_acid_permease/_SLC12A_domain Amino_acid/polyamine_transporter_I Amino_acid_permease,_conserved_site	KOG1286	Amino_acid_transporters	Amino_acid_transport_and_metabolism	METABOLISM						4977 8535 9320 9321 4927	amino_acid_transport amino_acid_transmembrane_transporter_activity membrane integral_to_membrane transport	biological_process molecular_function cellular_component	GO:0006865 GO:0015171 GO:0016020 GO:0016021 GO:0006810
2054601	755	Core	10.7988	10.7926	10.8361	12.6334	12.6083	12.6013	Yes	1.8057							IPR005828 IPR020846 IPR003663	General_substrate_transporter Major_facilitator_superfamily_domain Sugar/inositol_transporter	KOG0254	Predicted_transporter_(major_facilitator_superfamily)	General_function_prediction_only	POORLY_CHARACTERIZED						3642 6276 9320 3546 4927 9321	sugar:hydrogen_symporter_activity carbohydrate_transport membrane transporter_activity transport integral_to_membrane	molecular_function biological_process cellular_component	GO:0005351 GO:0008643 GO:0016020 GO:0005215 GO:0006810 GO:0016021
2065620	779	Core	10.726	10.6518	10.7481	12.1609	12.0896	12.0262	Yes	1.3847							IPR013057	Amino_acid_transporter,_transmembrane
2085816	788	Core	10.9682	11.0781	11.0943	12.8314	12.6203	12.8454	Yes	1.72214							IPR005814 IPR015424 IPR010164	Aminotransferase_class-III Pyridoxal_phosphate-dependent_transferase Ornithine_aminotransferase	KOG1402	Ornithine_aminotransferase	Amino_acid_transport_and_metabolism	METABOLISM	2.6.1.13	Ornithine--oxo-acid_aminotransferase	Arginine_and_proline_metabolism Urea_cycle_and_metabolism_of_amino_groups	Amino_Acid_Metabolism	METABOLIC	6140 13063 2963	transaminase_activity pyridoxal_phosphate_binding ornithine-oxo-acid_transaminase_activity	molecular_function	GO:0008483 GO:0030170 GO:0004587
522646	788	Core	11.7566	11.8224	11.6809	12.7995	12.7519	12.9086	Yes	1.06735							IPR005814 IPR015424 IPR010164	Aminotransferase_class-III Pyridoxal_phosphate-dependent_transferase Ornithine_aminotransferase	KOG1402	Ornithine_aminotransferase	Amino_acid_transport_and_metabolism	METABOLISM	2.6.1.13	Ornithine--oxo-acid_aminotransferase	Arginine_and_proline_metabolism Urea_cycle_and_metabolism_of_amino_groups	Amino_Acid_Metabolism	METABOLIC	6140 13063 2963	transaminase_activity pyridoxal_phosphate_binding ornithine-oxo-acid_transaminase_activity	molecular_function	GO:0008483 GO:0030170 GO:0004587
997615	793	Core	10.5058	10.5418	10.5702	11.8753	11.9392	11.9415	Yes	1.37996							IPR005593 IPR018969 IPR018970 IPR019790 IPR019789 IPR029061 IPR009014	Xylulose_5-phosphate/Fructose_6-phosphate_phosphoketolase Xylulose_5-phosphate/Fructose_6-phosphate_phosphoketolase,_C-terminal Xylulose_5-phosphate/Fructose_6-phosphate_phosphoketolase,_N-terminal Xylulose_5-phosphate/Fructose_6-phosphate_phosphoketolase,_conserved_site Xylulose_5-phosphate/Fructose_6-phosphate_phosphoketolase,_thiamine_diphosphate_binding_site Thiamin_diphosphate-binding_fold T…										10024 2290 5830	lyase_activity catalytic_activity metabolic_process	molecular_function biological_process	GO:0016829 GO:0003824 GO:0008152
2064907	793	Core	12.0768	12.0064	12.1238	13.0705	13.1294	13.1791	Yes	1.0573							IPR005593 IPR018969 IPR018970 IPR019790 IPR019789 IPR029061 IPR009014	Xylulose_5-phosphate/Fructose_6-phosphate_phosphoketolase Xylulose_5-phosphate/Fructose_6-phosphate_phosphoketolase,_C-terminal Xylulose_5-phosphate/Fructose_6-phosphate_phosphoketolase,_N-terminal Xylulose_5-phosphate/Fructose_6-phosphate_phosphoketolase,_conserved_site Xylulose_5-phosphate/Fructose_6-phosphate_phosphoketolase,_thiamine_diphosphate_binding_site Thiamin_diphosphate-binding_fold T…										10024 2290 5830	lyase_activity catalytic_activity metabolic_process	molecular_function biological_process	GO:0016829 GO:0003824 GO:0008152
2075409	800	Core	11.4258	11.4219	11.4006	13.2335	13.1779	13.2154	Yes	1.79345							IPR002227 IPR008922	Tyrosinase_copper-binding_domain Uncharacterised_domain,_di-copper_centre					1.14.18.1	Monophenol_monooxygenase	Alkaloid_biosynthesis_I Riboflavin_metabolism Tyrosine_metabolism Flavonoids,_stilbene_and_lignin_biosynthesis	Biosynthesis_of_Secondary_Metabolites Metabolism_of_Cofactors_and_Vitamins Amino_Acid_Metabolism	METABOLIC	5830 9710 2894	metabolic_process oxidoreductase_activity monophenol_monooxygenase_activity	biological_process molecular_function	GO:0008152 GO:0016491 GO:0004503
839917	808	Core	10.2934	10.2057	10.2072	11.5653	11.5292	11.4551	Yes	1.28197							IPR002198 IPR020904	Short-chain_dehydrogenase/reductase_SDR Short-chain_dehydrogenase/reductase,_conserved_site	KOG1205	Predicted_dehydrogenase	Secondary_metabolites_biosynthesis,_transport_and_catabolism	METABOLISM	1.1.1.-	With_NAD(+)_or_NADP(+)_as_acceptor	Bile_acid_biosynthesis Vitamin_B6_metabolism Glycine,_serine_and_threonine_metabolism Butanoate_metabolism Fructose_and_mannose_metabolism Galactose_metabolism Lysine_degradation Nucleotide_sugars_metabolism Ascorbate_and_aldarate_metabolism Tetrachloroethene_degradation Benzoate_degradation_via_CoA_ligation Glycerolipid_metabolism	Lipid_Metabolism Metabolism_of_Cofactors_and_Vitamins Amino_Acid_Metabolism Carbohydrate_Metabolism Nucleotide_Metabolism Biodegradation_of_Xenobiotics Metabolism_of_Complex_Lipids	METABOLIC	5830 9710 247 248 2477 2842 2886 6491 9508 10761 10762 10763 15277 16590 16591 19178 22621 25233	metabolic_process oxidoreductase_activity C-3_sterol_dehydrogenase_(C-4_sterol_decarboxylase)_activity 3-keto_sterol_reductase_activity aldo-keto_reductase_activity isocitrate_dehydrogenase_activity mevaldate_reductase_activity gluconate_dehydrogenase_activity steroid_dehydrogenase_activity epoxide_dehydrogenase_activity 5-exo-hydroxycamphor_dehydrogenase_activity 2-hydroxytetrahydrofuran_dehydro…	biological_process molecular_function	GO:0008152 GO:0016491 GO:0000252 GO:0000253 GO:0004033 GO:0004448 GO:0004495 GO:0008875 GO:0016229 GO:0018451 GO:0018452 GO:0018453 GO:0032442 GO:0033764 GO:0033765 GO:0043713 GO:0048258 GO:0051990
1032621	836	Core	7.22072	6.98738	7.21019	9.1458	9.02215	9.37071	Yes	2.05154
1923396	838	Core	8.49294	8.60638	8.62308	10.1853	9.94683	9.98909	Yes	1.47243
353724	850	Core	10.9824	10.9602	10.8356	12.2783	12.3443	12.5862	Yes	1.48204
1848765	850	Core	7.51962	7.59556	7.66638	8.90492	8.90503	9.08317	Yes	1.37662							IPR000679	Zinc_finger,_GATA-type	KOG1601	GATA-4/5/6_transcription_factors	Transcription	INFORMATION_STORAGE_AND_PROCESSING						2196 3838 4504 5939 19030	transcription_factor_activity nucleus regulation_of_transcription,_DNA-dependent zinc_ion_binding sequence-specific_DNA_binding	molecular_function cellular_component biological_process	GO:0003700 GO:0005634 GO:0006355 GO:0008270 GO:0043565
2068950	857	Core	7.27504	6.97247	7.07113	8.86436	8.71768	8.81002	Yes	1.69427							IPR018712 IPR029058	Domain_of_unknown_function_DUF2235 Alpha/Beta_hydrolase_fold
2023222	857	Core	8.03183	7.97795	8.07964	9.21553	9.65634	9.40701	Yes	1.40895							IPR018712 IPR029058	Domain_of_unknown_function_DUF2235 Alpha/Beta_hydrolase_fold
1970713	878	Core	9.77892	9.89084	9.75815	10.9367	10.7778	10.9374	Yes	1.07691							IPR012882 IPR012336	Protein_of_unknown_function_DUF1687,_fungi Thioredoxin-like_fold
1850709	890	Core	8.40366	8.33925	8.5148	12.8182	12.8666	12.7909	Yes	4.40837
395155	898	Core	7.00912	7.32914	6.67347	8.21079	8.62591	8.73412	Yes	1.51837
2059778	898	Core	9.35746	9.23296	9.49739	10.6371	10.6496	10.665	Yes	1.28517							IPR001313 IPR016024	Pumilio_RNA-binding_repeat Armadillo-type_fold	KOG1488	Translational_repressor_Pumilio/PUF3_and_related_RNA-binding_proteins_(Puf_superfamily)	Translation,_ribosomal_structure_and_biogenesis	INFORMATION_STORAGE_AND_PROCESSING						2216 3708	RNA_binding binding	molecular_function	GO:0003723 GO:0005488
895003	903	Core	7.96364	8.07885	7.95334	8.90492	9.16349	9.02914	Yes	1.03834							IPR018108 IPR023395	Mitochondrial_substrate/solute_carrier Mitochondrial_carrier_domain	KOG0766	Predicted_mitochondrial_carrier_protein	Energy_production_and_conversion	METABOLISM
2200163	915	Core	7.28095	7.32914	7.37692	8.97008	9.01312	8.973	Yes	1.66203							IPR001245 IPR000719 IPR011009	Serine-threonine/tyrosine-protein_kinase_catalytic_domain Protein_kinase_domain Protein_kinase-like_domain	KOG0193	Serine/threonine_protein_kinase_RAF	Signal_transduction_mechanisms	CELLULAR_PROCESSES_AND_SIGNALING						3043 3736 4602 3079 3080	protein_kinase_activity ATP_binding protein_amino_acid_phosphorylation protein-tyrosine_kinase_activity transmembrane_receptor_protein_tyrosine_kinase_activity	molecular_function biological_process	GO:0004672 GO:0005524 GO:0006468 GO:0004713 GO:0004714
1848664	926	Core	12.5304	12.4918	12.4843	13.6905	13.772	13.8387	Yes	1.26609							IPR001789 IPR003661 IPR003594 IPR005467 IPR009082 IPR011006 IPR029016	Signal_transduction_response_regulator,_receiver_domain Signal_transduction_histidine_kinase_EnvZ-like,_dimerisation/phosphoacceptor_domain Histidine_kinase-like_ATPase,_C-terminal_domain Signal_transduction_histidine_kinase,_core Signal_transduction_histidine_kinase,_homodimeric_domain CheY-like_superfamily GAF_domain-like	KOG2468	Dolichol_kinase	Lipid_transport_and_metabolism	METABOLISM						155 157 4504 3736 154 5250 9320 3044 10446 3228	two-component_response_regulator_activity two-component_signal_transduction_system_(phosphorelay) regulation_of_transcription,_DNA-dependent ATP_binding two-component_sensor_activity signal_transduction membrane protein_histidine_kinase_activity peptidyl-histidine_phosphorylation signal_transducer_activity	molecular_function biological_process cellular_component	GO:0000156 GO:0000160 GO:0006355 GO:0005524 GO:0000155 GO:0007165 GO:0016020 GO:0004673 GO:0018106 GO:0004871
86246	933	Core	6.45088	6.70122	6.55917	8.82263	8.218	8.74447	Yes	2.05881
408685	933	Core	7.11218	7.40883	7.13902	8.81319	8.51517	8.61502	Yes	1.43457
2053492	934	Core	12.8371	12.7829	12.8007	14.7645	14.9401	14.884	Yes	2.05768							IPR003439 IPR013525 IPR010929 IPR017871 IPR003593 IPR027417	ABC_transporter-like ABC-2_type_transporter CDR_ABC_transporter ABC_transporter,_conserved_site AAA+_ATPase_domain P-loop_containing_nucleoside_triphosphate_hydrolase	KOG0065	Pleiotropic_drug_resistance_proteins_(PDR1-15),_ABC_superfamily	Secondary_metabolites_biosynthesis,_transport_and_catabolism	METABOLISM						3736 10082 162 10269 4927 9321 18135	ATP_binding ATPase_activity nucleotide_binding nucleoside-triphosphatase_activity transport integral_to_membrane ATPase_activity,_coupled_to_transmembrane_movement_of_substances	molecular_function biological_process cellular_component	GO:0005524 GO:0016887 GO:0000166 GO:0017111 GO:0006810 GO:0016021 GO:0042626
1848475	934	Core	8.81967	8.99367	8.71936	10.5389	10.8543	10.6826	Yes	1.85056							IPR003439 IPR013525 IPR010929 IPR017871 IPR003593 IPR027417	ABC_transporter-like ABC-2_type_transporter CDR_ABC_transporter ABC_transporter,_conserved_site AAA+_ATPase_domain P-loop_containing_nucleoside_triphosphate_hydrolase	KOG0065	Pleiotropic_drug_resistance_proteins_(PDR1-15),_ABC_superfamily	Secondary_metabolites_biosynthesis,_transport_and_catabolism	METABOLISM						3736 10082 162 10269 4927 9321 18135	ATP_binding ATPase_activity nucleotide_binding nucleoside-triphosphatase_activity transport integral_to_membrane ATPase_activity,_coupled_to_transmembrane_movement_of_substances	molecular_function biological_process cellular_component	GO:0005524 GO:0016887 GO:0000166 GO:0017111 GO:0006810 GO:0016021 GO:0042626
2055707	964	Core	9.02556	8.70664	8.91213	10.6999	10.501	10.6731	Yes	1.74233							IPR003700 IPR015813	Ketopantoate_hydroxymethyltransferase Pyruvate/Phosphoenolpyruvate_kinase-like_domain	KOG2949	Ketopantoate_hydroxymethyltransferase	Coenzyme_transport_and_metabolism	METABOLISM	2.1.2.11	3-methyl-2-oxobutanoate_hydroxymethyltransferase	One_carbon_pool_by_folate Pantothenate_and_CoA_biosynthesis	Metabolism_of_Cofactors_and_Vitamins	METABOLIC	2330 9246 2290	3-methyl-2-oxobutanoate_hydroxymethyltransferase_activity pantothenate_biosynthetic_process catalytic_activity	molecular_function biological_process	GO:0003864 GO:0015940 GO:0003824
1315155	1007	Core	10.1714	10.364	10.2849	12.2714	12.2403	12.3073	Yes	1.99876							IPR002198	Short-chain_dehydrogenase/reductase_SDR	KOG0725	Reductases_with_broad_range_of_substrate_specificities	General_function_prediction_only	POORLY_CHARACTERIZED						5830 9710 7859	metabolic_process oxidoreductase_activity xanthoxin_dehydrogenase_activity	biological_process molecular_function	GO:0008152 GO:0016491 GO:0010301
1848716	1023	Core	9.50742	9.34573	9.41352	10.5114	10.47	10.3375	Yes	1.01875							IPR006073 IPR006703 IPR027417	GTP_binding_domain AIG1-type_guanine_nucleotide-binding_(G)_domain P-loop_containing_nucleoside_triphosphate_hydrolase										3737	GTP_binding	molecular_function	GO:0005525
2254056	1030	Core	12.8083	12.7424	12.8588	13.9422	13.9067	13.9749	Yes	1.13777							IPR023210	NADP-dependent_oxidoreductase_domain	KOG1575	Voltage-gated_shaker-like_K+_channel,_subunit_beta/KCNAB	Energy_production_and_conversion	METABOLISM	1.1.1.65	Pyridoxine_4-dehydrogenase	Vitamin_B6_metabolism	Metabolism_of_Cofactors_and_Vitamins	METABOLIC	23498	pyridoxine_4-dehydrogenase_activity	molecular_function	GO:0050236
1848713	1044	Core	8.00708	8.0148	8.11041	10.4967	10.6438	10.5383	Yes	2.5201							IPR006073 IPR027417	GTP_binding_domain P-loop_containing_nucleoside_triphosphate_hydrolase										3737	GTP_binding	molecular_function	GO:0005525
1920326	1044	Core	10.2466	10.1905	10.037	12.0442	12.178	12.3207	Yes	2.02542							IPR006073 IPR027417	GTP_binding_domain P-loop_containing_nucleoside_triphosphate_hydrolase										3737	GTP_binding	molecular_function	GO:0005525
2263186	1073	Core	12.0912	12.0775	12.0835	13.5434	13.538	13.5841	Yes	1.47146							IPR002885	Pentatricopeptide_repeat	KOG4197	FOG:_PPR_repeat	General_function_prediction_only	POORLY_CHARACTERIZED	2.1.1.-	Methyltransferases	Androgen_and_estrogen_metabolism Aminophosphonate_metabolism Porphyrin_and_chlorophyll_metabolism Ubiquinone_biosynthesis Histidine_metabolism Selenoamino_acid_metabolism Tryptophan_metabolism Tyrosine_metabolism	Lipid_Metabolism Metabolism_of_Other_Amino_Acids Metabolism_of_Cofactors_and_Vitamins Amino_Acid_Metabolism	METABOLIC	175 2346 5847 5848 5849 5850 5851 5852 5853 5945 5992 6085 6281 6282 6619 6977 9489 9552 9553 9556 9557 9572 9652 9653 9654 9655 9659 9661 9662 9663 9664 10743 11011 11960 13642 19234 19240 19241 19244 19246 19254 19255 19267 19291 19297 19298 19315 19316	rRNA_(adenine-N6,N6-)-dimethyltransferase_activity C-terminal_protein_carboxyl_methyltransferase_activity C-methyltransferase_activity N-methyltransferase_activity O-methyltransferase_activity S-methyltransferase_activity RNA_methyltransferase_activity mRNA_methyltransferase_activity tRNA_methyltransferase_activity protein_methyltransferase_activity site-specific_DNA-methyltransferase_(cytosine-s…	molecular_function	GO:0000179 GO:0003880 GO:0008169 GO:0008170 GO:0008171 GO:0008172 GO:0008173 GO:0008174 GO:0008175 GO:0008276 GO:0008326 GO:0008425 GO:0008649 GO:0008650 GO:0009008 GO:0009383 GO:0016205 GO:0016273 GO:0016274 GO:0016278 GO:0016279 GO:0016300 GO:0016423 GO:0016424 GO:0016426 GO:0016427 GO:0016431 GO:0016433 GO:0016434 GO:0016435 GO:0016436 GO:0018423 GO:0018707 GO:0019702 GO:0030792 GO:0043770 GO:…
2073780	1101	Core	5.06307	5.22983	5.5143	7.01619	7.35017	7.11925	Yes	1.91377
1937322	1179	Core	10.424	10.2427	10.4214	11.4329	11.576	11.6557	Yes	1.19289							IPR004695	Voltage-dependent_anion_channel										9321	integral_to_membrane	cellular_component	GO:0016021
1845572	1207	Core	9.98669	10.0124	9.95933	10.9775	11.059	11.0523	Yes	1.04416			yes				IPR022764	Peptidase_S54,_rhomboid_domain	KOG4463	Uncharacterized_conserved_protein	Function_unknown	POORLY_CHARACTERIZED
2061139	1209	Core	10.877	10.8856	10.9411	14.8597	14.7934	14.8754	Yes	3.94254							IPR027842	Protein_of_unknown_function_DUF4449
2023210	1213	Core	11.476	11.4945	11.5386	13.4486	13.1915	13.3676	Yes	1.8372
2068952	1213	Core	10.0038	9.94052	9.87624	11.4229	11.0291	11.2295	Yes	1.2966
1499647	1218	Core	9.34058	9.36298	9.45274	10.7266	10.654	10.7701	Yes	1.33311							IPR006603 IPR016817	PQ-loop_repeat Mannose-P-dolichol_utilization_defect_1_protein	KOG3211	Predicted_endoplasmic_reticulum_membrane_protein_Lec35/MPDU1_involved_in_monosaccharide-P-dolichol_utilization	General_function_prediction_only	POORLY_CHARACTERIZED
1498334	1224	Core	11.5411	11.5916	11.4688	13.4881	13.4672	13.4311	Yes	1.928							IPR023210 IPR020471 IPR018170	NADP-dependent_oxidoreductase_domain Aldo/keto_reductase_subgroup Aldo/keto_reductase,_conserved_site	KOG1577	Aldo/keto_reductase_family_proteins	General_function_prediction_only	POORLY_CHARACTERIZED	1.1.1.21	Aldehyde_reductase	Galactose_metabolism Pyruvate_metabolism Glycerolipid_metabolism Pentose_and_glucuronate_interconversions Fructose_and_mannose_metabolism	Carbohydrate_Metabolism Metabolism_of_Complex_Lipids	METABOLIC	2476	aldehyde_reductase_activity	molecular_function	GO:0004032
2057206	1246	Core	9.39609	9.35869	9.47129	11.0201	10.9847	11.0544	Yes	1.61215			yes				IPR001623 IPR001305 IPR002939 IPR018253 IPR008971	DnaJ_domain Heat_shock_protein_DnaJ,_cysteine-rich_domain Chaperone_DnaJ,_C-terminal DnaJ_domain,_conserved_site HSP40/DnaJ_peptide-binding	KOG0712	Molecular_chaperone_(DnaJ_superfamily)	Posttranslational_modification,_protein_turnover,_chaperones	CELLULAR_PROCESSES_AND_SIGNALING						4591 13917 24336	protein_folding heat_shock_protein_binding unfolded_protein_binding	biological_process molecular_function	GO:0006457 GO:0031072 GO:0051082
2061344	1253	Core	10.35	10.2885	10.2729	12.2637	12.0858	12.2557	Yes	1.90097							IPR001810	F-box_domain
2081150	1253	Core	11.4734	11.4791	11.5072	13.0263	12.9845	13.0497	Yes	1.5342							IPR001810	F-box_domain
63246	1255	Core	6.96575	6.69215	7.09867	13.3566	13.3063	13.4553	Yes	6.45677							IPR027842	Protein_of_unknown_function_DUF4449
1848801	1280	Core	8.20036	7.50521	7.8917	9.26137	9.06209	9.24142	Yes	1.30129	GH28	GH28	yes				IPR000743 IPR006626 IPR011050	Glycoside_hydrolase,_family_28 Parallel_beta-helix_repeat Pectin_lyase_fold/virulence_factor					3.2.1.67	Galacturan_1,4-alpha-galacturonidase	Starch_and_sucrose_metabolism	Metabolism_of_Complex_Carbohydrates	METABOLIC	3023 4143 22318	polygalacturonase_activity carbohydrate_metabolic_process galacturan_1,4-alpha-galacturonidase_activity	molecular_function biological_process	GO:0004650 GO:0005975 GO:0047911
1055951	1280	Core	7.97097	7.87349	7.9267	9.08042	8.9949	8.72369	Yes	1.01973	GH28						IPR000743 IPR006626 IPR011050	Glycoside_hydrolase,_family_28 Parallel_beta-helix_repeat Pectin_lyase_fold/virulence_factor					3.2.1.67	Galacturan_1,4-alpha-galacturonidase	Starch_and_sucrose_metabolism	Metabolism_of_Complex_Carbohydrates	METABOLIC	3023 4143 22318	polygalacturonase_activity carbohydrate_metabolic_process galacturan_1,4-alpha-galacturonidase_activity	molecular_function biological_process	GO:0004650 GO:0005975 GO:0047911
2053913	1303	Core	10.5456	10.4228	10.389	11.7523	11.7946	11.8347	Yes	1.34063							IPR002528	Multi_antimicrobial_extrusion_protein	KOG1347	Uncharacterized_membrane_protein,_predicted_efflux_pump	General_function_prediction_only	POORLY_CHARACTERIZED						4968 8595 8647 9320	multidrug_transport drug_transporter_activity antiporter_activity membrane	biological_process molecular_function cellular_component	GO:0006855 GO:0015238 GO:0015297 GO:0016020
1844039	1316	Core	8.62428	8.60638	8.75442	11.4755	11.425	11.4824	Yes	2.80125							IPR002035	von_Willebrand_factor,_type_A
2056494	1316	Core	7.60691	7.48959	7.79821	9.68016	9.7571	9.78854	Yes	2.11069							IPR002035	von_Willebrand_factor,_type_A
2132089	1354	Core	9.94541	10.0161	10.0635	11.5276	11.5783	11.6301	Yes	1.57102							IPR007828	Inositol_oxygenase	KOG1573	Aldehyde_reductase	General_function_prediction_only	POORLY_CHARACTERIZED	1.13.99.1	Myo-inositol_oxygenase	Inositol_phosphate_metabolism	Metabolism_of_Complex_Lipids	METABOLIC	23376	inositol_oxygenase_activity	molecular_function	GO:0050113
1162466	1364	Core	8.53807	8.24314	8.32964	9.66974	9.57892	9.7582	Yes	1.2978	PL14_4
1950960	1376	Core	12.6524	12.6713	12.6831	14.0194	13.9793	13.9677	Yes	1.32018							IPR002550	Domain_of_unknown_function_DUF21	KOG2118	Predicted_membrane_protein,_contains_two_CBS_domains	Function_unknown	POORLY_CHARACTERIZED
1821200	1383	Core	8.19724	8.11663	7.95711	9.72615	9.56354	9.76584	Yes	1.59812							IPR001356 IPR009057	Homeobox_domain Homeodomain-like	KOG0489	Transcription_factor_zerknullt_and_related_HOX_domain_proteins	General_function_prediction_only	POORLY_CHARACTERIZED						2196 3838 4504 19030	transcription_factor_activity nucleus regulation_of_transcription,_DNA-dependent sequence-specific_DNA_binding	molecular_function cellular_component biological_process	GO:0003700 GO:0005634 GO:0006355 GO:0043565
1874575	1383	Core	9.22422	9.30316	9.26191	10.9148	10.4749	10.8798	Yes	1.50895							IPR001356 IPR009057	Homeobox_domain Homeodomain-like	KOG0489	Transcription_factor_zerknullt_and_related_HOX_domain_proteins	General_function_prediction_only	POORLY_CHARACTERIZED						2196 3838 4504 19030	transcription_factor_activity nucleus regulation_of_transcription,_DNA-dependent sequence-specific_DNA_binding	molecular_function cellular_component biological_process	GO:0003700 GO:0005634 GO:0006355 GO:0043565
1966254	1415	Core	10.416	10.2558	10.1606	11.7725	11.6644	11.7954	Yes	1.46475							IPR011009	Protein_kinase-like_domain
1056790	1419	Core	8.67005	8.61361	8.6207	9.64334	9.76519	9.72721	Yes	1.07904
1889080	1429	Core	10.5511	10.5285	10.5118	12.2053	12.1541	12.3029	Yes	1.69232							IPR003120 IPR007087 IPR015880	Transcription_factor,_STE-like Zinc_finger,_C2H2 Zinc_finger,_C2H2-like	KOG1721	FOG:_Zn-finger	General_function_prediction_only	POORLY_CHARACTERIZED						2196 3838 4504 2175 3827 5939	transcription_factor_activity nucleus regulation_of_transcription,_DNA-dependent nucleic_acid_binding intracellular zinc_ion_binding	molecular_function cellular_component biological_process	GO:0003700 GO:0005634 GO:0006355 GO:0003676 GO:0005622 GO:0008270
1959201	1430	Core	8.98268	9.09006	8.97664	11.0455	11.2049	11.1558	Yes	2.1213							IPR017907 IPR001841	Zinc_finger,_RING-type,_conserved_site Zinc_finger,_RING-type	KOG1812	Predicted_E3_ubiquitin_ligase	Posttranslational_modification,_protein_turnover,_chaperones	CELLULAR_PROCESSES_AND_SIGNALING	6.3.2.19	Ubiquitin--protein_ligase				3727 5939 3200 24685 24687 24690 24691	protein_binding zinc_ion_binding ubiquitin-protein_ligase_activity regulation_of_ubiquitin-protein_ligase_activity regulation_of_ubiquitin-protein_ligase_activity_during_meiotic_cell_cycle positive_regulation_of_ubiquitin-protein_ligase_activity negative_regulation_of_ubiquitin-protein_ligase_activity	molecular_function biological_process	GO:0005515 GO:0008270 GO:0004842 GO:0051438 GO:0051440 GO:0051443 GO:0051444
519889	1433	Core	6.81909	6.73695	6.9629	8.3929	8.12049	8.34253	Yes	1.45677							IPR002867	Zinc_finger,_C6HC-type	KOG1812	Predicted_E3_ubiquitin_ligase	Posttranslational_modification,_protein_turnover,_chaperones	CELLULAR_PROCESSES_AND_SIGNALING						5939	zinc_ion_binding	molecular_function	GO:0008270
54993	1446	Core	7.15787	7.2694	7.24141	9.69308	9.95864	9.87355	Yes	2.62967
2058117	1446	Core	7.93394	8.00385	8.13389	10.3231	10.4298	10.3646	Yes	2.35112							IPR010619 IPR024528	Domain_of_unknown_function_DUF1212 Domain_of_unknown_function_DUF3815
1843976	1456	Core	8.40907	8.52697	8.40878	9.94722	10.0911	9.88061	Yes	1.52844			yes	Unknown
890946	1456	Core	9.48839	9.71614	9.46997	11.0242	10.9836	10.9531	Yes	1.42614			yes	Unknown
371745	1462	Core	10.0171	10.1546	10.08	11.2342	11.1483	11.3093	Yes	1.14825							IPR001327	Pyridine_nucleotide-disulphide_oxidoreductase,_NAD-binding_domain	KOG2495	NADH-dehydrogenase_(ubiquinone)	Energy_production_and_conversion	METABOLISM						9710 23919	oxidoreductase_activity FAD_binding	molecular_function	GO:0016491 GO:0050660
2001606	1518	Core	8.40095	8.47238	8.38101	9.99392	10.2065	9.94936	Yes	1.6377			yes	Unknown
1853138	1519	Core	11.4526	11.4588	11.4648	12.5801	12.6406	12.5769	Yes	1.14085
2175648	1547	Core	11.8783	11.76	11.8383	12.9168	12.9594	12.9029	Yes	1.10023	GT41						IPR001440 IPR029489 IPR013026 IPR019734	Tetratricopeptide_TPR1 O-GlcNAc_transferase,_C-terminal Tetratricopeptide_repeat-containing_domain Tetratricopeptide_repeat	KOG4626	O-linked_N-acetylglucosamine_transferase_OGT	Carbohydrate_transport_and_metabolism Posttranslational_modification,_protein_turnover,_chaperones Signal_transduction_mechanisms	METABOLISM CELLULAR_PROCESSES_AND_SIGNALING
2072881	1565	Core	11.9676	11.9313	12.0311	13.0698	12.9286	12.9709	Yes	1.0141							IPR001810	F-box_domain
2021680	1567	Core	11.7144	11.6963	11.7094	12.8822	13.0043	12.9227	Yes	1.23056							IPR001017 IPR005475 IPR011603 IPR029061	Dehydrogenase,_E1_component Transketolase-like,_pyrimidine-binding_domain 2-oxoglutarate_dehydrogenase_E1_component Thiamin_diphosphate-binding_fold	KOG0451	Predicted_2-oxoglutarate_dehydrogenase,_E1_subunit	Carbohydrate_transport_and_metabolism	METABOLISM	1.2.4.2	Oxoglutarate_dehydrogenase_(lipoamide)	Citrate_cycle_(TCA_cycle) Lysine_degradation Tryptophan_metabolism	Carbohydrate_Metabolism Amino_Acid_Metabolism	METABOLIC	5830 9831 2967 4261 13821	metabolic_process oxidoreductase_activity,_acting_on_the_aldehyde_or_oxo_group_of_donors,_disulfide_as_acceptor oxoglutarate_dehydrogenase_(succinyl-transferring)_activity glycolysis thiamin_pyrophosphate_binding	biological_process molecular_function	GO:0008152 GO:0016624 GO:0004591 GO:0006096 GO:0030976
1954145	1592	Core	10.6134	10.5693	10.8025	11.7299	11.7646	11.6909	Yes	1.06383							IPR000719 IPR011009	Protein_kinase_domain Protein_kinase-like_domain	KOG1187	Serine/threonine_protein_kinase	Signal_transduction_mechanisms	CELLULAR_PROCESSES_AND_SIGNALING						3043 3736 4602 3080	protein_kinase_activity ATP_binding protein_amino_acid_phosphorylation transmembrane_receptor_protein_tyrosine_kinase_activity	molecular_function biological_process	GO:0004672 GO:0005524 GO:0006468 GO:0004714
1816513	1619	Core	9.94448	10.0051	9.92128	12.1469	12.0515	12.2503	Yes	2.19584							IPR000425 IPR023271	Major_intrinsic_protein Aquaporin-like	KOG0224	Aquaporin_(major_intrinsic_protein_family)	Carbohydrate_transport_and_metabolism	METABOLISM						3546 4927 9320	transporter_activity transport membrane	molecular_function biological_process cellular_component	GO:0005215 GO:0006810 GO:0016020
425627	1630	Core	8.01774	8.00751	7.96461	11.0695	11.141	11.1165	Yes	3.11722							IPR020904	Short-chain_dehydrogenase/reductase,_conserved_site	KOG0725	Reductases_with_broad_range_of_substrate_specificities	General_function_prediction_only	POORLY_CHARACTERIZED	1.1.-.-	Acting_on_the_CH-OH_group_of_donors	Benzoate_degradation_via_CoA_ligation Ethylbenzene_degradation	Biodegradation_of_Xenobiotics	METABOLIC	2750 10756 10757 10758 10759 10760 17983 20156	glucose_dehydrogenase_activity pinocarveol_dehydrogenase_activity chloral_hydrate_dehydrogenase_activity hydroxymethylmethylsilanediol_oxidase_activity 1-phenylethanol_dehydrogenase_activity myrtenol_dehydrogenase_activity versicolorin_reductase_activity ketoreductase_activity	molecular_function	GO:0004344 GO:0018446 GO:0018447 GO:0018448 GO:0018449 GO:0018450 GO:0042469 GO:0045703
2152297	1634	Core	10.1336	10.117	10.0756	11.2386	11.4318	11.324	Yes	1.22484							IPR009075 IPR006091 IPR013786 IPR009100	Acyl-CoA_dehydrogenase/oxidase_C-terminal Acyl-CoA_oxidase/dehydrogenase,_central_domain Acyl-CoA_dehydrogenase/oxidase,_N-terminal Acyl-CoA_dehydrogenase/oxidase,_N-terminal_and_middle_domain	KOG0138	Glutaryl-CoA_dehydrogenase	Amino_acid_transport_and_metabolism	METABOLISM						2443 4283 9834 5830 23919	acyl-CoA_dehydrogenase_activity electron_transport oxidoreductase_activity,_acting_on_the_CH-CH_group_of_donors metabolic_process FAD_binding	molecular_function biological_process	GO:0003995 GO:0006118 GO:0016627 GO:0008152 GO:0050660
1853728	1635	Core	9.47169	9.30167	9.35049	10.5446	10.4815	10.4525	Yes	1.11817							IPR007271 IPR021189 IPR004689	Nucleotide-sugar_transporter UDP/CMP-sugar_transporter UDP-galactose_transporter	KOG2234	Predicted_UDP-galactose_transporter	Carbohydrate_transport_and_metabolism	METABOLISM	3.4.22.-	Cysteine_endopeptidases				3633 9092 9321 140 3642 6276 2635	nucleotide-sugar_transmembrane_transporter_activity nucleotide-sugar_transport integral_to_membrane Golgi_membrane sugar:hydrogen_symporter_activity carbohydrate_transport cysteine-type_endopeptidase_activity	molecular_function biological_process cellular_component	GO:0005338 GO:0015780 GO:0016021 GO:0000139 GO:0005351 GO:0008643 GO:0004197
1867696	1641	Core	11.1447	11.2394	11.043	12.5506	12.4945	12.6112	Yes	1.40887
1865112	1649	Core	8.78265	8.52952	8.69926	10.8666	10.5641	10.7965	Yes	2.07703							IPR000340 IPR016130 IPR020422 IPR000387 IPR029021	Dual_specificity_phosphatase,_catalytic_domain Protein-tyrosine_phosphatase,_active_site Dual_specificity_phosphatase,_subgroup,_catalytic_domain Protein-tyrosine/Dual_specificity_phosphatase Protein-tyrosine_phosphatase-like	KOG1716	Dual_specificity_phosphatase	Defense_mechanisms	CELLULAR_PROCESSES_AND_SIGNALING						4604 5817 9582 9988 3091	protein_amino_acid_dephosphorylation protein_tyrosine/serine/threonine_phosphatase_activity dephosphorylation phosphoric_monoester_hydrolase_activity protein_tyrosine_phosphatase_activity	biological_process molecular_function	GO:0006470 GO:0008138 GO:0016311 GO:0016791 GO:0004725
99639	1680	Core	12.0489	12.0974	12.1293	13.236	13.0789	13.1724	Yes	1.07204							IPR001853 IPR012336	DSBA-like_thioredoxin_domain Thioredoxin-like_fold										8403 13177	protein_disulfide_oxidoreductase_activity outer_membrane-bounded_periplasmic_space	molecular_function cellular_component	GO:0015035 GO:0030288
993645	1686	Core	8.09694	8.27691	8.22105	9.38439	9.41723	9.30926	Yes	1.1735							IPR002575 IPR011009	Aminoglycoside_phosphotransferase Protein_kinase-like_domain
451002	1686	Core	8.76378	8.46707	8.5895	9.65924	9.7971	9.52583	Yes	1.05399							IPR002575 IPR011009	Aminoglycoside_phosphotransferase Protein_kinase-like_domain
1938528	1699	Core	6.70062	6.64591	6.71854	9.53267	9.52912	9.42644	Yes	2.82014							IPR001128	Cytochrome_P450										2888 3721 4283 12251	monooxygenase_activity iron_ion_binding electron_transport heme_binding	molecular_function biological_process	GO:0004497 GO:0005506 GO:0006118 GO:0020037
1917407	1723	Core	9.36582	9.39268	9.39282	10.9465	10.8843	11.0207	Yes	1.56951
276855	1744	Core	12.317	12.3224	12.2837	14.0141	13.9767	13.9113	Yes	1.66039							IPR000277 IPR015424	Cys/Met_metabolism,_pyridoxal_phosphate-dependent_enzyme Pyridoxal_phosphate-dependent_transferase	KOG0053	Cystathionine_beta-lyases/cystathionine_gamma-synthases	Amino_acid_transport_and_metabolism	METABOLISM	4.4.1.1	Cystathionine_gamma-lyase	Selenoamino_acid_metabolism Methionine_metabolism Cysteine_metabolism Nitrogen_metabolism	Metabolism_of_Other_Amino_Acids Amino_Acid_Metabolism Energy_Metabolism	METABOLIC	4650 13063 2561	amino_acid_metabolic_process pyridoxal_phosphate_binding cystathionine_gamma-lyase_activity	biological_process molecular_function	GO:0006520 GO:0030170 GO:0004123
1187740	1745	Core	6.75259	6.60783	6.48806	10.1853	10.0095	10.1161	Yes	3.49877
1861194	1761	Core	10.9968	11.0716	11.0879	12.7717	12.578	12.6735	Yes	1.62478							IPR003163	Transcription_regulator_HTH,_APSES-type_DNA-binding_domain										2176 2196 4504	DNA_binding transcription_factor_activity regulation_of_transcription,_DNA-dependent	molecular_function biological_process	GO:0003677 GO:0003700 GO:0006355
1856752	1773	Core	8.9681	8.84608	8.73041	10.0023	9.82057	9.94712	Yes	1.07607	AA14	AA14	yes	AA14
1139639	1773	Core	10.8765	10.7723	10.7904	11.9834	11.8634	11.8917	Yes	1.1006	AA14	AA14	yes
1996548	1775	Core	6.35327	6.64591	6.87803	9.58353	9.51	9.66588	Yes	2.96007							IPR016477 IPR011009	Fructosamine/Ketosamine-3-kinase Protein_kinase-like_domain	KOG3021	Predicted_kinase	General_function_prediction_only	POORLY_CHARACTERIZED
1848514	1776	Core	10.223	10.1153	10.163	11.4221	11.4528	11.4369	Yes	1.27007
2056565	1780	Core	10.8564	10.7836	10.9971	12.0622	11.9924	12.0193	Yes	1.14373							IPR003100 IPR003165 IPR012337	PAZ_domain Piwi_domain Ribonuclease_H-like_domain	KOG1041	Translation_initiation_factor_2C_(eIF-2C)_and_related_proteins	Translation,_ribosomal_structure_and_biogenesis	INFORMATION_STORAGE_AND_PROCESSING						2175	nucleic_acid_binding	molecular_function	GO:0003676
1566427	1824	Core	9.61428	9.6009	9.53189	11.3554	11.3016	11.2369	Yes	1.71739							IPR001128	Cytochrome_P450	KOG0157	Cytochrome_P450_CYP4/CYP19/CYP26_subfamilies	Lipid_transport_and_metabolism Secondary_metabolites_biosynthesis,_transport_and_catabolism	METABOLISM	1.14.13.-	With_NADH_or_NADPH_as_one_donor,_and_incorporation_of_one_atom	Methane_metabolism Phenylalanine_metabolism Ubiquinone_biosynthesis Alkaloid_biosynthesis_I Styrene_degradation Tryptophan_metabolism Androgen_and_estrogen_metabolism Sterol_biosynthesis 1,4-Dichlorobenzene_degradation Tyrosine_metabolism Bile_acid_biosynthesis Flavonoids,_stilbene_and_lignin_biosynthesis Histidine_metabolism gamma-Hexachlorocyclohexane_degradation	Energy_Metabolism Amino_Acid_Metabolism Metabolism_of_Cofactors_and_Vitamins Biosynthesis_of_Secondary_Metabolites Biodegradation_of_Xenobiotics Lipid_Metabolism	METABOLIC	2888 3721 4283 12251 6319 10781 10936 10937 10938 10939 10940 10941 10942 10943 10944 10945 10946 10947 10948 10949 10950 10952 10953 10954 10955 10956 10957 10958 10959 10960 10961 10962 10963 11397 19184 19196	monooxygenase_activity iron_ion_binding electron_transport heme_binding 3-(3-hydroxy-phenyl)propionate_hydroxylase_activity 4-chlorobenzaldehyde_oxidase_activity 3,5-xylenol_methylhydroxylase_activity phenylacetate_hydroxylase_activity 4-nitrophenol_4-monooxygenase_activity dimethyl_sulfide_monooxygenase_activity alpha-pinene_monooxygenase_[NADH]_activity limonene_1,2-monooxygenase_activity phena…	molecular_function biological_process	GO:0004497 GO:0005506 GO:0006118 GO:0020037 GO:0008688 GO:0018471 GO:0018630 GO:0018631 GO:0018632 GO:0018633 GO:0018634 GO:0018635 GO:0018636 GO:0018637 GO:0018638 GO:0018639 GO:0018640 GO:0018641 GO:0018642 GO:0018643 GO:0018644 GO:0018646 GO:0018647 GO:0018648 GO:0018649 GO:0018650 GO:0018651 GO:0018652 GO:0018653 GO:0018654 GO:0018655 GO:0018656 GO:0018657 GO:0019113 GO:0043719 GO:0043731
1171384	1891	Core	7.99993	8.1435	8.03757	11.7701	11.7091	11.6266	Yes	3.64687	GH18	GH18	yes				IPR001223 IPR011583 IPR017853 IPR029070	Glycoside_hydrolase,_family_18,_catalytic_domain Chitinase_II Glycoside_hydrolase_superfamily Chitinase_insertion_domain	KOG2806	Chitinase	Carbohydrate_transport_and_metabolism	METABOLISM	3.2.1.14	Chitinase	Aminosugars_metabolism	Metabolism_of_Complex_Carbohydrates	METABOLIC	2933 4143 2946 4200 6462	hydrolase_activity,_hydrolyzing_O-glycosyl_compounds carbohydrate_metabolic_process chitinase_activity chitin_catabolic_process endochitinase_activity	molecular_function biological_process	GO:0004553 GO:0005975 GO:0004568 GO:0006032 GO:0008843
294529	1891	Core	6.61897	6.44456	6.64573	9.28888	9.41381	9.1931	Yes	2.74099	GH18	GH18	yes				IPR001223 IPR001579 IPR011583 IPR017853 IPR029070	Glycoside_hydrolase,_family_18,_catalytic_domain Glycoside_hydrolase,_chitinase_active_site Chitinase_II Glycoside_hydrolase_superfamily Chitinase_insertion_domain	KOG2806	Chitinase	Carbohydrate_transport_and_metabolism	METABOLISM	3.2.1.14	Chitinase	Aminosugars_metabolism	Metabolism_of_Complex_Carbohydrates	METABOLIC	2933 4143 2946 4200 6462	hydrolase_activity,_hydrolyzing_O-glycosyl_compounds carbohydrate_metabolic_process chitinase_activity chitin_catabolic_process endochitinase_activity	molecular_function biological_process	GO:0004553 GO:0005975 GO:0004568 GO:0006032 GO:0008843
2162056	1893	Core	5.99892	5.64152	6.13599	7.70852	7.40641	7.96263	Yes	1.78797							IPR008146	Glutamine_synthetase,_catalytic_domain	KOG0683	Glutamine_synthetase	Amino_acid_transport_and_metabolism	METABOLISM	6.3.1.2	Glutamate--ammonia_ligase	Peptidoglycan_biosynthesis Nitrogen_metabolism Glutamate_metabolism	Metabolism_of_Complex_Carbohydrates Energy_Metabolism Amino_Acid_Metabolism	METABOLIC	2762 4924	glutamate-ammonia_ligase_activity nitrogen_compound_metabolic_process	molecular_function biological_process	GO:0004356 GO:0006807
373303	1902	Core	9.83825	9.86079	9.76783	11.3366	11.3915	11.3309	Yes	1.53124							IPR000772	Ricin_B_lectin_domain
1864383	1934	Core	10.1722	10.1102	10.1663	11.2999	11.3355	11.2695	Yes	1.15254							IPR004837	Sodium/calcium_exchanger_membrane_region	KOG1397	Ca2+/H+_antiporter_VCX1_and_related_proteins	Inorganic_ion_transport_and_metabolism	METABOLISM						9321	integral_to_membrane	cellular_component	GO:0016021
2058135	1951	Core	11.3197	11.1999	11.346	12.5288	12.5424	12.5623	Yes	1.25493							IPR013149 IPR013154 IPR020843 IPR011032	Alcohol_dehydrogenase,_C-terminal Alcohol_dehydrogenase_GroES-like Polyketide_synthase,_enoylreductase_domain GroES_(chaperonin_10)-like	KOG1198	Zinc-binding_oxidoreductase	Energy_production_and_conversion General_function_prediction_only	METABOLISM POORLY_CHARACTERIZED	1.6.5.5	NADPH:quinone_reductase				2413	NADPH:quinone_reductase_activity	molecular_function	GO:0003960
1617921	1978	Core	6.23645	6.5884	6.49843	7.79737	7.3212	7.24126	Yes	1.03734							IPR023584	Ribosome_recycling_factor_domain
889195	1982	Core	9.77579	9.91541	9.92224	11.33	11.1697	11.2415	Yes	1.37742
2257534	1996	Core	12.1575	12.1744	12.1446	14.2414	14.0698	14.2268	Yes	2.0229							IPR007087 IPR015880	Zinc_finger,_C2H2 Zinc_finger,_C2H2-like	KOG1721	FOG:_Zn-finger	General_function_prediction_only	POORLY_CHARACTERIZED						2175 3827 5939	nucleic_acid_binding intracellular zinc_ion_binding	molecular_function cellular_component	GO:0003676 GO:0005622 GO:0008270
2055249	2048	Core	8.40095	8.26166	8.59676	9.5124	9.47755	9.41999	Yes	1.04634							IPR001138	Zn(2)-C6_fungal-type_DNA-binding_domain										2196 3838 4504 5939	transcription_factor_activity nucleus regulation_of_transcription,_DNA-dependent zinc_ion_binding	molecular_function cellular_component biological_process	GO:0003700 GO:0005634 GO:0006355 GO:0008270
639131	2054	Core	11.7704	11.9456	11.7577	12.7848	12.8859	12.9215	Yes	1.0382							IPR000504 IPR022023	RNA_recognition_motif_domain U1_small_nuclear_ribonucleoprotein_of_70kDa_N-terminal	KOG0113	U1_small_nuclear_ribonucleoprotein_(RRM_superfamily)	RNA_processing_and_modification	INFORMATION_STORAGE_AND_PROCESSING						2175	nucleic_acid_binding	molecular_function	GO:0003676
2096094	2062	Core	8.44637	8.42114	8.61356	9.69565	9.7048	9.47388	Yes	1.13445							IPR005630 IPR008949	Terpene_synthase,_metal-binding_domain Isoprenoid_synthase_domain										281 10024	magnesium_ion_binding lyase_activity	molecular_function	GO:0000287 GO:0016829
1522939	2070	Core	11.4427	11.4731	11.494	13.1448	13.0486	13.083	Yes	1.62311
1944362	2106	Core	11.0093	11.0798	10.9768	12.1994	12.2571	12.2959	Yes	1.22903							IPR025202 IPR001736	Phospholipase_D-like_domain Phospholipase_D/Transphosphatidylase										2290 5830	catalytic_activity metabolic_process	molecular_function biological_process	GO:0003824 GO:0008152
2068047	2119	Core	8.80948	8.75536	8.83236	10.1426	10.1724	10.0859	Yes	1.3364			yes				IPR008250 IPR006121 IPR023214 IPR018303 IPR017969 IPR001757 IPR027256	P-type_ATPase,_A__domain Heavy_metal-associated_domain,_HMA HAD-like_domain P-type_ATPase,_phosphorylation_site Heavy-metal-associated,_conserved_site P-type_ATPase P-type_ATPase,_subfamily_IB	KOG0207	Cation_transport_ATPase	Inorganic_ion_transport_and_metabolism	METABOLISM						3736 4927 8976 9320 12906 21295 10015	ATP_binding transport ATPase_activity,_coupled_to_transmembrane_movement_of_ions,_phosphorylative_mechanism membrane metal_ion_transport metal_ion_binding hydrolase_activity,_acting_on_acid_anhydrides,_catalyzing_transmembrane_movement_of_substances	molecular_function biological_process cellular_component	GO:0005524 GO:0006810 GO:0015662 GO:0016020 GO:0030001 GO:0046872 GO:0016820
1941571	2120	Core	7.76288	7.53596	7.68012	9.3192	9.46104	9.59327	Yes	1.80383							IPR002893	Zinc_finger,_MYND-type										5939	zinc_ion_binding	molecular_function	GO:0008270
1901427	2210	Core	12.7688	12.7822	12.7784	14.4437	14.3463	14.4116	Yes	1.62485			yes				IPR018825 IPR018827	Domain_of_unknown_function_DUF2427 Uncharacterised_domain_YCR061W,_C-terminal
2068290	2215	Core	9.23644	9.27458	9.29651	11.7628	11.6859	11.6335	Yes	2.42781
2079798	2224	Core	3.96581	3.03118	3.5867	9.02834	8.77755	9.11544	Yes	5.52403
1851927	2224	Core	5.86367	5.41766	5.55463	9.22624	9.08381	9.38401	Yes	3.6388
776862	2232	Core	10.2735	10.3095	10.422	12.0208	12.0293	11.8146	Yes	1.62257							IPR018712 IPR029058	Domain_of_unknown_function_DUF2235 Alpha/Beta_hydrolase_fold
1950944	2254	Core	11.4663	11.501	11.4923	12.8895	12.8878	12.8406	Yes	1.38651							IPR004045 IPR010987 IPR012336	Glutathione_S-transferase,_N-terminal Glutathione_S-transferase,_C-terminal-like Thioredoxin-like_fold	KOG4244	Failed_axon_connections_(fax)_protein/glutathione_S-transferase-like_protein	Signal_transduction_mechanisms	CELLULAR_PROCESSES_AND_SIGNALING
2109934	2259	Core	10.766	10.7457	10.7851	11.9106	11.8839	12.0885	Yes	1.19876							IPR007219	Transcription_factor_domain,_fungi										2176 3838 4499 5939	DNA_binding nucleus transcription zinc_ion_binding	molecular_function cellular_component biological_process	GO:0003677 GO:0005634 GO:0006350 GO:0008270
2065488	2269	Core	7.55907	7.739	7.63851	9.10384	8.9949	8.90077	Yes	1.35992
1966983	2307	Core	5.48786	5.62254	5.77548	9.51822	9.35429	9.47699	Yes	3.84662							IPR029063	S-adenosyl-L-methionine-dependent_methyltransferase
1855253	2317	Core	9.35326	9.3268	9.28457	10.7784	10.7248	10.7952	Yes	1.44626							IPR009737 IPR012336	Sucraseferredoxin-like Thioredoxin-like_fold
1972883	2337	Core	9.61662	9.65792	9.78277	10.8261	10.7791	10.7777	Yes	1.10815							IPR000253 IPR000467 IPR008984	Forkhead-associated_(FHA)_domain G-patch_domain SMAD/FHA_domain	KOG0154	RNA-binding_protein_RBM5_and_related_proteins,_contain_G-patch_and_RRM_domains	General_function_prediction_only	POORLY_CHARACTERIZED						2175 3827	nucleic_acid_binding intracellular	molecular_function cellular_component	GO:0003676 GO:0005622
2053376	2338	Core	11.725	11.7611	11.7136	13.1778	13.0859	13.1037	Yes	1.39009							IPR001078 IPR000089 IPR004167 IPR011053	2-oxoacid_dehydrogenase_acyltransferase,_catalytic_domain Biotin/lipoyl_attachment E3-binding_domain Single_hybrid_motif	KOG0558	Dihydrolipoamide_transacylase_(alpha-keto_acid_dehydrogenase_E2_subunit)	Energy_production_and_conversion	METABOLISM						5830 6075 3727 19218	metabolic_process acyltransferase_activity protein_binding dihydrolipoyllysine-residue_(2-methylpropanoyl)transferase_activity	biological_process molecular_function	GO:0008152 GO:0008415 GO:0005515 GO:0043754
2058689	2357	Core	9.15188	9.26544	9.04548	10.4133	10.2966	10.5218	Yes	1.25847							IPR024320 IPR016181	Lysylphosphatidylglycerol_synthetase,_domain_of_unknown_function_DUF2156 Acyl-CoA_N-acyltransferase					6.1.1.12	Aspartate--tRNA_ligase	Alanine_and_aspartate_metabolism Aminoacyl-tRNA_biosynthesis	Amino_Acid_Metabolism TRANSLATION	METABOLIC REGULATORY	3175	aspartate-tRNA_ligase_activity	molecular_function	GO:0004815
1591982	2358	Core	9.6984	9.81556	9.78277	11.1719	11.2372	11.1343	Yes	1.41623			yes				IPR013126 IPR029048	Heat_shock_protein_70_family Heat_shock_protein_70kD,_C-terminal_domain	KOG0104	Molecular_chaperones_GRP170/SIL1,_HSP70_superfamily	Posttranslational_modification,_protein_turnover,_chaperones	CELLULAR_PROCESSES_AND_SIGNALING
1867709	2358	Core	9.44298	9.5199	9.5243	10.6636	10.7844	10.6677	Yes	1.21083			yes				IPR013126 IPR029048	Heat_shock_protein_70_family Heat_shock_protein_70kD,_C-terminal_domain	KOG0104	Molecular_chaperones_GRP170/SIL1,_HSP70_superfamily	Posttranslational_modification,_protein_turnover,_chaperones	CELLULAR_PROCESSES_AND_SIGNALING
1867165	2363	Core	13.817	13.762	13.8578	15.4683	15.2936	15.311	Yes	1.54708							IPR004827	Basic-leucine_zipper_domain										2196 3838 4504 19030 21401	transcription_factor_activity nucleus regulation_of_transcription,_DNA-dependent sequence-specific_DNA_binding protein_dimerization_activity	molecular_function cellular_component biological_process	GO:0003700 GO:0005634 GO:0006355 GO:0043565 GO:0046983
2136522	2496	Core	10.1039	10.0748	10.1225	12.217	12.123	11.8706	Yes	1.978							IPR005269	Cytokinin_riboside_5'-monophosphate_phosphoribohydrolase_LOG
1849065	2508	Core	8.93287	9.06919	9.15447	10.3576	10.2397	10.1221	Yes	1.19002	GH16						IPR000757 IPR013320	Glycoside_hydrolase,_family_16 Concanavalin_A-like_lectin/glucanase_domain										2933 4143	hydrolase_activity,_hydrolyzing_O-glycosyl_compounds carbohydrate_metabolic_process	molecular_function biological_process	GO:0004553 GO:0005975
1153080	2515	Core	11.7648	11.6577	11.6764	12.8063	12.6973	12.701	Yes	1.03572							IPR019378	GDP-fucose_protein_O-fucosyltransferase
2098583	2517	Core	11.004	10.998	11.0385	12.1365	12.2213	12.2311	Yes	1.18348							IPR020580 IPR015424 IPR003437	Glycine_cleavage_system_P-protein,_N-terminal Pyridoxal_phosphate-dependent_transferase Glycine_cleavage_system_P_protein,_homodimeric	KOG2040	Glycine_dehydrogenase_(decarboxylating)	Amino_acid_transport_and_metabolism	METABOLISM	1.4.4.2	Glycine_dehydrogenase_(decarboxylating)	Glycine,_serine_and_threonine_metabolism	Amino_Acid_Metabolism	METABOLIC	2781 4674 2780	glycine_dehydrogenase_(decarboxylating)_activity glycine_metabolic_process glycine_cleavage_system	molecular_function biological_process	GO:0004375 GO:0006544 GO:0004374
2022299	2545	Core	9.02907	9.07094	8.93714	10.7203	10.677	10.6582	Yes	1.67401							IPR001017 IPR029061	Dehydrogenase,_E1_component Thiamin_diphosphate-binding_fold	KOG1182	Branched_chain_alpha-keto_acid_dehydrogenase_complex,_alpha_subunit	Energy_production_and_conversion	METABOLISM	1.2.4.4	3-methyl-2-oxobutanoate_dehydrogenase_(lipoamide)	Valine,_leucine_and_isoleucine_degradation	Amino_Acid_Metabolism	METABOLIC	5830 9831 2329 10245	metabolic_process oxidoreductase_activity,_acting_on_the_aldehyde_or_oxo_group_of_donors,_disulfide_as_acceptor 3-methyl-2-oxobutanoate_dehydrogenase_(2-methylpropanoyl-transferring)_activity 3-methyl-2-oxobutanoate_dehydrogenase_(lipoamide)_complex	biological_process molecular_function cellular_component	GO:0008152 GO:0016624 GO:0003863 GO:0017086
1926017	2545	Core	9.41369	8.97135	9.19171	10.563	10.5329	10.5634	Yes	1.35087							IPR001017 IPR029061	Dehydrogenase,_E1_component Thiamin_diphosphate-binding_fold	KOG1182	Branched_chain_alpha-keto_acid_dehydrogenase_complex,_alpha_subunit	Energy_production_and_conversion	METABOLISM	1.2.4.4	3-methyl-2-oxobutanoate_dehydrogenase_(lipoamide)	Valine,_leucine_and_isoleucine_degradation	Amino_Acid_Metabolism	METABOLIC	5830 9831 2329 10245	metabolic_process oxidoreductase_activity,_acting_on_the_aldehyde_or_oxo_group_of_donors,_disulfide_as_acceptor 3-methyl-2-oxobutanoate_dehydrogenase_(2-methylpropanoyl-transferring)_activity 3-methyl-2-oxobutanoate_dehydrogenase_(lipoamide)_complex	biological_process molecular_function cellular_component	GO:0008152 GO:0016624 GO:0003863 GO:0017086
1080062	2549	Core	9.06034	8.88242	8.9542	10.0986	10.3532	10.1881	Yes	1.25018							IPR003830	(2R)-phospho-3-sulpholactate_synthase,_ComA										11561	coenzyme_M_biosynthetic_process	biological_process	GO:0019295
2068225	2558	Core	10.6837	10.6904	10.6596	11.7997	11.6145	11.6996	Yes	1.0296							IPR004827	Basic-leucine_zipper_domain										2196 3838 4504 19030 21401	transcription_factor_activity nucleus regulation_of_transcription,_DNA-dependent sequence-specific_DNA_binding protein_dimerization_activity	molecular_function cellular_component biological_process	GO:0003700 GO:0005634 GO:0006355 GO:0043565 GO:0046983
1508067	2614	Core	6.31921	6.41178	6.5392	8.61015	8.64941	8.64849	Yes	2.22326
421481	2649	Core	10.6268	10.5406	10.5818	11.8157	11.9212	11.9455	Yes	1.31198							IPR000873 IPR025110 IPR020845	AMP-dependent_synthetase/ligase AMP-binding_enzyme_C-terminal_domain AMP-binding,_conserved_site	KOG1176	Acyl-CoA_synthetase	Lipid_transport_and_metabolism	METABOLISM	6.2.1.12	4-coumarate--CoA_ligase	Flavonoids,_stilbene_and_lignin_biosynthesis	Biosynthesis_of_Secondary_Metabolites	METABOLIC	2290 5830 9491	catalytic_activity metabolic_process 4-coumarate-CoA_ligase_activity	molecular_function biological_process	GO:0003824 GO:0008152 GO:0016207
1851349	2657	Core	8.91777	8.87041	8.71936	10.2125	10.2513	10.2347	Yes	1.3963							IPR027417	P-loop_containing_nucleoside_triphosphate_hydrolase
2266491	2712	Core	9.312	9.2761	9.23889	10.476	10.6955	10.6485	Yes	1.33432							IPR007240	Autophagy-related_protein_17
54095	2728	Core	9.31488	9.33702	9.36474	13.0005	13.0794	13.0271	Yes	3.69899							IPR013740 IPR012336	Redoxin Thioredoxin-like_fold	KOG0541	Alkyl_hydroperoxide_reductase/peroxiredoxin	Posttranslational_modification,_protein_turnover,_chaperones	CELLULAR_PROCESSES_AND_SIGNALING						9710 25163	oxidoreductase_activity peroxiredoxin_activity	molecular_function	GO:0016491 GO:0051920
1868512	2762	Core	5.40368	5.43951	5.29376	7.6983	7.46055	7.64657	Yes	2.25392							IPR023231	GSKIP_domain
1848643	2770	Core	13.4428	13.4282	13.4572	14.8692	14.9137	14.8607	Yes	1.43867							IPR001128 IPR017972	Cytochrome_P450 Cytochrome_P450,_conserved_site	KOG0156	Cytochrome_P450_CYP2_subfamily	Secondary_metabolites_biosynthesis,_transport_and_catabolism	METABOLISM						2888 3721 4283 12251	monooxygenase_activity iron_ion_binding electron_transport heme_binding	molecular_function biological_process	GO:0004497 GO:0005506 GO:0006118 GO:0020037
55110	2785	Core	8.13333	8.31582	8.27938	10.1332	10.0975	10.0383	Yes	1.84907
2055919	2795	Core	7.97097	7.9965	7.9832	14.2526	14.4015	14.4391	Yes	6.38866
76065	2801	Core	9.86211	9.85775	9.87126	10.8881	10.9015	10.9124	Yes	1.03774							IPR001806 IPR020849 IPR003578 IPR003579 IPR027417 IPR005225	Small_GTPase_superfamily Small_GTPase_superfamily,_Ras_type Small_GTPase_superfamily,_Rho_type Small_GTPase_superfamily,_Rab_type P-loop_containing_nucleoside_triphosphate_hydrolase Small_GTP-binding_protein_domain	KOG0098	GTPase_Rab2,_small_G_protein_superfamily	Intracellular_trafficking,_secretion,_and_vesicular_transport	CELLULAR_PROCESSES_AND_SIGNALING						3737 5344 3827 8400	GTP_binding small_GTPase_mediated_signal_transduction intracellular protein_transport	molecular_function biological_process cellular_component	GO:0005525 GO:0007264 GO:0005622 GO:0015031
1577058	2816	Core	10.4564	10.4132	10.465	12.6135	12.4713	12.506	Yes	2.08754							IPR000340 IPR016130 IPR000387 IPR029021	Dual_specificity_phosphatase,_catalytic_domain Protein-tyrosine_phosphatase,_active_site Protein-tyrosine/Dual_specificity_phosphatase Protein-tyrosine_phosphatase-like										4604 5817 9582 9988 3091	protein_amino_acid_dephosphorylation protein_tyrosine/serine/threonine_phosphatase_activity dephosphorylation phosphoric_monoester_hydrolase_activity protein_tyrosine_phosphatase_activity	biological_process molecular_function	GO:0006470 GO:0008138 GO:0016311 GO:0016791 GO:0004725
1929185	2823	Core	12.8021	12.8625	12.8307	14.0338	14.2083	14.2412	Yes	1.33199							IPR000330 IPR001650 IPR022707 IPR014001 IPR016024 IPR027417	SNF2-related Helicase,_C-terminal Domain_of_unknown_function_DUF3535 Helicase_superfamily_1/2,_ATP-binding_domain Armadillo-type_fold P-loop_containing_nucleoside_triphosphate_hydrolase	KOG0392	SNF2_family_DNA-dependent_ATPase_domain-containing_protein	Transcription	INFORMATION_STORAGE_AND_PROCESSING	3.6.4.-	Acting_on_acid_anhydrides;_involved_in_cellular_and				2176 3736 2175 2792 3708	DNA_binding ATP_binding nucleic_acid_binding helicase_activity binding	molecular_function	GO:0003677 GO:0005524 GO:0003676 GO:0004386 GO:0005488
1932566	2828	Core	10.9986	11.0654	11.1075	12.7243	12.7245	12.6427	Yes	1.64032							IPR018108 IPR023395	Mitochondrial_substrate/solute_carrier Mitochondrial_carrier_domain	KOG0767	Mitochondrial_phosphate_carrier_protein	Energy_production_and_conversion	METABOLISM
2064323	2832	Core	10.6093	10.6228	10.8171	11.8668	11.7244	11.842	Yes	1.12699							IPR001452 IPR007461	SH3_domain Ysc84_actin-binding_domain	KOG1843	Uncharacterized_conserved_protein	Function_unknown	POORLY_CHARACTERIZED
2065173	2845	Core	9.76212	9.78495	9.69978	10.839	10.7011	10.8211	Yes	1.0404							IPR000873	AMP-dependent_synthetase/ligase										2290 5830	catalytic_activity metabolic_process	molecular_function biological_process	GO:0003824 GO:0008152
286016	2846	Core	8.5528	8.58938	8.55263	10.6101	10.6583	10.6444	Yes	2.07548	EXPN	EXPN	yes	EXPN; Cerato-platanin			IPR010829 IPR009009	Cerato-platanin RlpA-like_double-psi_beta-barrel_domain
2056530	2882	Core	8.27037	8.13013	8.32089	9.48888	9.42406	9.16253	Yes	1.12515							IPR002068 IPR008978	Alpha_crystallin/Hsp20_domain HSP20-like_chaperone	KOG0710	Molecular_chaperone_(small_heat-shock_protein_Hsp26/Hsp42)	Posttranslational_modification,_protein_turnover,_chaperones	CELLULAR_PROCESSES_AND_SIGNALING
1386873	2886	Core	7.35566	7.10825	7.23522	8.42424	8.42275	8.63742	Yes	1.26722							IPR019419	Altered_inheritance_of_mitochondria_protein_19
2252297	2888	Core	10.4234	10.6192	10.6398	12.6832	12.7431	12.6513	Yes	2.12976							IPR007052 IPR008978	CS_domain HSP20-like_chaperone	KOG3158	HSP90_co-chaperone_p23	Posttranslational_modification,_protein_turnover,_chaperones	CELLULAR_PROCESSES_AND_SIGNALING	5.3.99.3	Prostaglandin-E_synthase	Prostaglandin_and_leukotriene_metabolism	Metabolism_of_Complex_Lipids	METABOLIC	23483	prostaglandin-E_synthase_activity	molecular_function	GO:0050220
944192	2917	Core	10.4603	10.4982	10.4729	11.4874	11.5221	11.4747	Yes	1.01802			yes		A01A; Eukaryotic aspartyl protease; Xylanase inhibitor N-terminal		IPR001461 IPR021109	Aspartic_peptidase Aspartic_peptidase_domain	KOG1339	Aspartyl_protease	Posttranslational_modification,_protein_turnover,_chaperones	CELLULAR_PROCESSES_AND_SIGNALING	3.4.23.5	Cathepsin_D				2632 4639 2630	pepsin_A_activity proteolysis cathepsin_D_activity	molecular_function biological_process	GO:0004194 GO:0006508 GO:0004192
2157066	2957	Core	4.9489	4.05781	3.99113	6.93147	7.11726	7.08706	Yes	2.70085	GH152		yes				IPR001938	Thaumatin
286519	2972	Core	12.6122	12.5802	12.6204	14.3171	14.0743	14.2343	Yes	1.60799
263473	3012	Core	10.9728	11.0885	11.0926	13.25	13.1527	13.1244	Yes	2.12508							IPR003829 IPR011051	Pirin,_N-terminal_domain RmlC-like_cupin_domain
1858802	3028	Core	11.3403	11.266	11.3026	12.6504	12.6888	12.5949	Yes	1.34212							IPR001155	NADH:flavin_oxidoreductase/NADH_oxidase,_N-terminal	KOG0134	NADH:flavin_oxidoreductase/12-oxophytodienoate_reductase	Energy_production_and_conversion General_function_prediction_only	METABOLISM POORLY_CHARACTERIZED	1.3.1.42	12-oxophytodienoate_reductase				7744 9710 9836	FMN_binding oxidoreductase_activity 12-oxophytodienoate_reductase_activity	molecular_function	GO:0010181 GO:0016491 GO:0016629
2059149	3056	Core	8.8156	8.7597	8.80126	11.6664	11.786	11.604	Yes	2.89746							IPR004813	Oligopeptide_transporter,_OPT_superfamily	KOG2262	Sexual_differentiation_process_protein_ISP4	Signal_transduction_mechanisms	CELLULAR_PROCESSES_AND_SIGNALING
1909962	3058	Core	9.60842	9.60574	9.4857	12.2241	12.213	12.322	Yes	2.68774
1904844	3075	Core	6.65583	6.69215	6.50873	7.76836	7.68177	7.76319	Yes	1.12572			yes				IPR010699	Protein_of_unknown_function_DUF1275
1997514	3078	Core	8.99532	9.27306	9.19491	11.37	11.1657	11.2194	Yes	2.09787							IPR006148 IPR018321 IPR004547	Glucosamine/galactosamine-6-phosphate_isomerase Glucosamine-6-phosphate_isomerase,_conserved_site Glucosamine-6-phosphate_isomerase	KOG3148	Glucosamine-6-phosphate_isomerase	Carbohydrate_transport_and_metabolism	METABOLISM	3.5.99.6	Glucosamine-6-phosphate_deaminase	Aminosugars_metabolism	Metabolism_of_Complex_Carbohydrates	METABOLIC	2748 4212 4143	glucosamine-6-phosphate_deaminase_activity N-acetylglucosamine_metabolic_process carbohydrate_metabolic_process	molecular_function biological_process	GO:0004342 GO:0006044 GO:0005975
231044	3095	Core	12.0578	11.9976	12.002	13.3087	13.2524	13.2578	Yes	1.25409			yes				IPR013766 IPR011679 IPR017937 IPR012336 IPR005788	Thioredoxin_domain Endoplasmic_reticulum,_protein_ERp29,_C-terminal Thioredoxin,_conserved_site Thioredoxin-like_fold Disulphide_isomerase	KOG0191	Thioredoxin/protein_disulfide_isomerase	Posttranslational_modification,_protein_turnover,_chaperones	CELLULAR_PROCESSES_AND_SIGNALING	5.3.4.1	Protein_disulfide_isomerase				10048 3972 2234	isomerase_activity endoplasmic_reticulum protein_disulfide_isomerase_activity	molecular_function cellular_component	GO:0016853 GO:0005783 GO:0003756
2021713	3110	Core	13.3498	13.4707	13.2927	15.1625	15.0848	15.1044	Yes	1.74479							IPR004045 IPR010987 IPR012336	Glutathione_S-transferase,_N-terminal Glutathione_S-transferase,_C-terminal-like Thioredoxin-like_fold	KOG0867	Glutathione_S-transferase	Posttranslational_modification,_protein_turnover,_chaperones	CELLULAR_PROCESSES_AND_SIGNALING	2.5.1.18	Glutathione_transferase	Glutathione_metabolism	Metabolism_of_Other_Amino_Acids	METABOLIC	2770	glutathione_transferase_activity	molecular_function	GO:0004364
1885950	3119	Core	8.22203	8.26472	8.34409	10.1006	10.1581	10.0235	Yes	1.82043
1852019	3128	Core	12.4474	12.6423	12.4175	13.8399	13.962	13.8209	Yes	1.36981			yes	Unknown
1148701	3131	Core	10.1393	10.0766	10.1548	13.1375	13.102	13.0916	Yes	2.98766			yes		A01A; Eukaryotic aspartyl protease; Xylanase inhibitor N-terminal		IPR001461 IPR021109	Aspartic_peptidase Aspartic_peptidase_domain	KOG1339	Aspartyl_protease	Posttranslational_modification,_protein_turnover,_chaperones	CELLULAR_PROCESSES_AND_SIGNALING	3.4.23.5	Cathepsin_D				2632 4639 2630	pepsin_A_activity proteolysis cathepsin_D_activity	molecular_function biological_process	GO:0004194 GO:0006508 GO:0004192
1854647	3143	Core	11.0035	11.0694	11.0412	12.3697	12.3666	12.4282	Yes	1.35066							IPR001926 IPR001216	Tryptophan_synthase_beta_subunit-like_PLP-dependent_enzyme Cysteine_synthase/cystathionine_beta-synthase,_pyridoxal-phosphate_attachment_site	KOG1252	Cystathionine_beta-synthase_and_related_enzymes	Amino_acid_transport_and_metabolism	METABOLISM	4.2.1.22	Cystathionine_beta-synthase	Glycine,_serine_and_threonine_metabolism Methionine_metabolism Selenoamino_acid_metabolism	Amino_Acid_Metabolism Metabolism_of_Other_Amino_Acids	METABOLIC	4665 2290 5830 13063 2560	cysteine_biosynthetic_process_from_serine catalytic_activity metabolic_process pyridoxal_phosphate_binding cystathionine_beta-synthase_activity	biological_process molecular_function	GO:0006535 GO:0003824 GO:0008152 GO:0030170 GO:0004122
230947	3154	Core	8.52816	8.55226	8.22105	13.7673	13.6619	13.7396	Yes	5.28612							IPR022234	Protein_of_unknown_function_DUF3759
1330383	3163	Core	9.94169	9.83527	10.0877	11.3643	11.5053	11.403	Yes	1.46735							IPR005828 IPR005829 IPR020846 IPR003663	General_substrate_transporter Sugar_transporter,_conserved_site Major_facilitator_superfamily_domain Sugar/inositol_transporter	KOG0254	Predicted_transporter_(major_facilitator_superfamily)	General_function_prediction_only	POORLY_CHARACTERIZED						3642 6276 9320 3546 4927 9321	sugar:hydrogen_symporter_activity carbohydrate_transport membrane transporter_activity transport integral_to_membrane	molecular_function biological_process cellular_component	GO:0005351 GO:0008643 GO:0016020 GO:0005215 GO:0006810 GO:0016021
2203367	3180	Core	5.26742	4.92369	5.29376	8.29458	8.36005	8.7079	Yes	3.3305							IPR018824	Conidiation-specific_protein_6
1864686	3181	Core	7.65322	7.96671	8.04821	10.4288	10.5345	10.3528	Yes	2.54666
1912514	3193	Core	11.4134	11.4488	11.3926	12.7202	12.642	12.7603	Yes	1.29039							IPR005481 IPR000089 IPR005482 IPR005479 IPR011761 IPR011764 IPR011053 IPR011054 IPR016185	Carbamoyl-phosphate_synthase,_large_subunit,_N-terminal Biotin/lipoyl_attachment Biotin_carboxylase,_C-terminal Carbamoyl-phosphate_synthetase_large_subunit-like,_ATP-binding_domain ATP-grasp_fold Biotin_carboxylation_domain Single_hybrid_motif Rudiment_single_hybrid_motif Pre-ATP-grasp_domain	KOG0238	3-Methylcrotonyl-CoA_carboxylase,_biotin-containing_subunit/Propionyl-CoA_carboxylase,_alpha_chain/Acetyl-CoA_carboxylase,_biotin_carboxylase_subunit	Amino_acid_transport_and_metabolism Lipid_transport_and_metabolism	METABOLISM	6.4.1.4	Methylcrotonyl-CoA_carboxylase	Valine,_leucine_and_isoleucine_degradation	Amino_Acid_Metabolism	METABOLIC	2290 3736 5830 10069 6968 2876	catalytic_activity ATP_binding metabolic_process ligase_activity biotin_binding methylcrotonoyl-CoA_carboxylase_activity	molecular_function biological_process	GO:0003824 GO:0005524 GO:0008152 GO:0016874 GO:0009374 GO:0004485
2103424	3194	Core	8.51317	8.60638	8.48119	10.3657	10.2723	10.3595	Yes	1.80184	X41-X41-X41-X41-AA5_1						IPR002889 IPR009880 IPR015202 IPR013994 IPR011043 IPR014756	Carbohydrate-binding_WSC Glyoxal_oxidase,_N-terminal Domain_of_unknown_function_DUF1929 Carbohydrate-binding_WSC,_subgroup Galactose_oxidase/kelch,_beta-propeller Immunoglobulin_E-set	KOG4157	beta-1,6-N-acetylglucosaminyltransferase,_contains_WSC_domain	Carbohydrate_transport_and_metabolism Posttranslational_modification,_protein_turnover,_chaperones	METABOLISM CELLULAR_PROCESSES_AND_SIGNALING
2067066	3196	Core	8.31714	8.50642	8.39496	11.1551	11.0099	11.0057	Yes	2.65462							IPR000073 IPR029058	Alpha/beta_hydrolase_fold-1 Alpha/Beta_hydrolase_fold	KOG4178	Soluble_epoxide_hydrolase	Lipid_transport_and_metabolism	METABOLISM
1950811	3215	Core	12.2854	12.2074	12.2257	13.8818	13.8329	13.9042	Yes	1.63364							IPR001128 IPR017972	Cytochrome_P450 Cytochrome_P450,_conserved_site	KOG0157	Cytochrome_P450_CYP4/CYP19/CYP26_subfamilies	Lipid_transport_and_metabolism Secondary_metabolites_biosynthesis,_transport_and_catabolism	METABOLISM	1.14.14.1	Unspecific_monooxygenase	Tryptophan_metabolism Fatty_acid_metabolism gamma-Hexachlorocyclohexane_degradation	Amino_Acid_Metabolism Lipid_Metabolism Biodegradation_of_Xenobiotics	METABOLIC	2888 3721 4283 12251 23642	monooxygenase_activity iron_ion_binding electron_transport heme_binding unspecific_monooxygenase_activity	molecular_function biological_process	GO:0004497 GO:0005506 GO:0006118 GO:0020037 GO:0050381
1912542	3216	Core	12.7779	12.8231	12.8148	14.4052	14.4204	14.3346	Yes	1.58193							IPR013149 IPR013154 IPR020843 IPR011032	Alcohol_dehydrogenase,_C-terminal Alcohol_dehydrogenase_GroES-like Polyketide_synthase,_enoylreductase_domain GroES_(chaperonin_10)-like	KOG1198	Zinc-binding_oxidoreductase	Energy_production_and_conversion General_function_prediction_only	METABOLISM POORLY_CHARACTERIZED	1.6.5.5	NADPH:quinone_reductase				2413	NADPH:quinone_reductase_activity	molecular_function	GO:0003960
2058133	3221	Core	7.94887	7.84102	7.94198	10.1199	10.2513	10.13	Yes	2.26086
2053295	3225	Core	9.3235	9.11063	9.3201	11.8438	11.7175	11.6287	Yes	2.47987
1931426	3275	Core	13.065	13.0199	13.0109	14.0522	13.9924	14.1615	Yes	1.03849							IPR000719 IPR017441 IPR008271 IPR002290 IPR011009	Protein_kinase_domain Protein_kinase,_ATP_binding_site Serine/threonine-protein_kinase,_active_site Serine/threonine/dual_specificity_protein_kinase,_catalytic__domain Protein_kinase-like_domain	KOG0590	Checkpoint_kinase_and_related_serine/threonine_protein_kinases	Cell_cycle_control,_cell_division,_chromosome_partitioning	METABOLISM						3043 3736 4602 3045	protein_kinase_activity ATP_binding protein_amino_acid_phosphorylation protein_serine/threonine_kinase_activity	molecular_function biological_process	GO:0004672 GO:0005524 GO:0006468 GO:0004674
1864344	3293	Core	2.0633	2.47658	2.08391	8.2251	8.64357	8.11405	Yes	6.46933
2195590	3311	Core	8.1431	8.20219	8.34697	9.2579	9.40348	9.24142	Yes	1.07134
2063498	3326	Core	10.2743	10.3095	10.3357	11.516	11.5277	11.5585	Yes	1.22815							IPR007203	ORMDL_family	KOG3319	Predicted_membrane_protein	Function_unknown	POORLY_CHARACTERIZED						9321	integral_to_membrane	cellular_component	GO:0016021
1867770	3328	Core	9.45741	9.44627	9.48048	10.6961	10.5626	10.7419	Yes	1.20913							IPR013149 IPR013154 IPR020843 IPR011032	Alcohol_dehydrogenase,_C-terminal Alcohol_dehydrogenase_GroES-like Polyketide_synthase,_enoylreductase_domain GroES_(chaperonin_10)-like	KOG0025	Zn2+-binding_dehydrogenase_(nuclear_receptor_binding_factor-1)	Energy_production_and_conversion Transcription	METABOLISM INFORMATION_STORAGE_AND_PROCESSING	1.3.1.38	Trans-2-enoyl-CoA_reductase_(NADPH)				11447	trans-2-enoyl-CoA_reductase_(NADPH)_activity	molecular_function	GO:0019166
2261717	3335	Core	11.6943	11.6357	11.6469	13.3639	13.2459	13.335	Yes	1.65704							IPR007698 IPR005097 IPR007886	Alanine_dehydrogenase/pyridine_nucleotide_transhydrogenase,_NAD(H)-binding_domain Saccharopine_dehydrogenase_/_Homospermidine_synthase Alanine_dehydrogenase/pyridine_nucleotide_transhydrogenase,_N-terminal	KOG0172	Lysine-ketoglutarate_reductase/saccharopine_dehydrogenase	Amino_acid_transport_and_metabolism	METABOLISM						4283 9710	electron_transport oxidoreductase_activity	biological_process molecular_function	GO:0006118 GO:0016491
1438604	3368	Core	10.3338	10.4242	10.3508	11.9233	11.9528	11.9314	Yes	1.56647							IPR002938	Monooxygenase,_FAD-binding	KOG2614	Kynurenine_3-monooxygenase_and_related_flavoprotein_monooxygenases	Energy_production_and_conversion General_function_prediction_only	METABOLISM POORLY_CHARACTERIZED	1.14.13.1	Salicylate_1-monooxygenase	Fluorene_degradation Nitorobenzene_degradation	Biodegradation_of_Xenobiotics	METABOLIC	2888 4283 4851 10964	monooxygenase_activity electron_transport aromatic_compound_metabolic_process salicylate_1-monooxygenase_activity	molecular_function biological_process	GO:0004497 GO:0006118 GO:0006725 GO:0018658
230985	3383	Core	9.52869	9.49924	9.72098	10.8001	10.8262	10.6933	Yes	1.18893
1932872	3474	Core	10.7968	10.7761	10.815	12.6698	12.6526	12.6277	Yes	1.8547							IPR020904	Short-chain_dehydrogenase/reductase,_conserved_site	KOG0725	Reductases_with_broad_range_of_substrate_specificities	General_function_prediction_only	POORLY_CHARACTERIZED						14950	sorbose_reductase_activity	molecular_function	GO:0032115
1846696	3487	Core	9.58233	9.7295	9.65178	10.7748	10.8619	10.7172	Yes	1.13077							IPR002305 IPR002942 IPR001412 IPR002307	Aminoacyl-tRNA_synthetase,_class_Ic RNA-binding_S4_domain Aminoacyl-tRNA_synthetase,_class_I,_conserved_site Tyrosine-tRNA_ligase	KOG2623	Tyrosyl-tRNA_synthetase	Translation,_ribosomal_structure_and_biogenesis	INFORMATION_STORAGE_AND_PROCESSING	6.1.1.1	Tyrosine--tRNA_ligase	Phenylalanine,_tyrosine_and_tryptophan_biosynthesis Aminoacyl-tRNA_biosynthesis	Amino_Acid_Metabolism TRANSLATION	METABOLIC REGULATORY	162 3172 3736 3930 4556 4561 3191 4580 2216	nucleotide_binding aminoacyl-tRNA_ligase_activity ATP_binding cytoplasm translation tRNA_aminoacylation_for_protein_translation tyrosine-tRNA_ligase_activity tyrosyl-tRNA_aminoacylation RNA_binding	molecular_function cellular_component biological_process	GO:0000166 GO:0004812 GO:0005524 GO:0005737 GO:0006412 GO:0006418 GO:0004831 GO:0006437 GO:0003723
1929938	3531	Core	11.1492	11.2225	11.2278	13.7874	13.7138	13.7505	Yes	2.5513							IPR002629	Cobalamin-independent_methionine_synthase_MetE,_C-terminal/archaeal					2.1.1.14	5-methyltetrahydropteroyltriglutamate--homocysteine_S-methyltransferase	Methionine_metabolism	Amino_Acid_Metabolism	METABOLIC	2337 6695	5-methyltetrahydropteroyltriglutamate-homocysteine_S-methyltransferase_activity methionine_biosynthetic_process	molecular_function biological_process	GO:0003871 GO:0009086
1849931	3556	Core	6.6467	7.08764	6.86205	8.56587	8.58994	8.71844	Yes	1.75895
1870735	3591	Core	11.1128	11.1444	11.0883	12.9767	12.983	12.9453	Yes	1.85351							IPR000146 IPR028343 IPR020548	Fructose-1,6-bisphosphatase_class_1/Sedoheputulose-1,7-bisphosphatase Fructose-1,6-bisphosphatase Fructose-1,6-bisphosphatase,_active_site	KOG1458	Fructose-1,6-bisphosphatase	Carbohydrate_transport_and_metabolism	METABOLISM	3.1.3.11	Fructose-bisphosphatase	Glycolysis_/_Gluconeogenesis Carbon_fixation Pentose_phosphate_pathway Fructose_and_mannose_metabolism	Carbohydrate_Metabolism Energy_Metabolism	METABOLIC	4143 18089 17662	carbohydrate_metabolic_process phosphoric_ester_hydrolase_activity fructose-bisphosphatase_activity	biological_process molecular_function	GO:0005975 GO:0042578 GO:0042132
920184	3654	Core	9.94169	10.1008	9.87723	11.1783	11.0861	11.0068	Yes	1.11687			yes	MISSP10_JP primary allele
2057564	3673	Core	13.5382	13.7313	13.4653	15.4358	15.0936	15.3859	Yes	1.73019	AA6						IPR005025 IPR008254 IPR029039 IPR010089	NADPH-dependent_FMN_reductase-like Flavodoxin/nitric_oxide_synthase Flavoprotein-like Flavoprotein_WrbA	KOG3135	1,4-benzoquinone_reductase-like;_Trp_repressor_binding_protein-like/protoplast-secreted_protein	General_function_prediction_only	POORLY_CHARACTERIZED	1.6.5.2	Transferred_entry:_1.6.99.2				7744 9710 9701 2408	FMN_binding oxidoreductase_activity negative_regulation_of_transcription NAD(P)H_dehydrogenase_(quinone)_activity	molecular_function biological_process	GO:0010181 GO:0016491 GO:0016481 GO:0003955
161599	3687	Core	10.2184	10.3562	10.2462	11.3316	11.366	11.3898	Yes	1.08849
2208978	3718	Core	10.1904	10.1865	10.2253	11.4167	11.4105	11.407	Yes	1.21133
2053706	3751	Core	9.106	9.14095	9.1853	10.4624	10.3334	10.287	Yes	1.22043							IPR001711 IPR000909 IPR000008 IPR017946	Phospholipase_C,_phosphatidylinositol-specific,_Y_domain Phospholipase_C,_phosphatidylinositol-specific_,_X_domain C2_domain PLC-like_phosphodiesterase,_TIM_beta/alpha-barrel_domain	KOG0169	Phosphoinositide-specific_phospholipase_C	Signal_transduction_mechanisms	CELLULAR_PROCESSES_AND_SIGNALING	3.1.4.11	1-phosphatidylinositol-4,5-bisphosphate_phosphodiesterase	Inositol_phosphate_metabolism	Metabolism_of_Complex_Lipids	METABOLIC	3003 5250 5323 2830 4758	phospholipase_C_activity signal_transduction intracellular_signaling_cascade phosphoinositide_phospholipase_C_activity lipid_metabolic_process	molecular_function biological_process	GO:0004629 GO:0007165 GO:0007242 GO:0004435 GO:0006629
2052914	3753	Core	10.1287	10.052	9.97614	11.1354	11.1534	11.3472	Yes	1.16232							IPR002123	Phospholipid/glycerol_acyltransferase										5830 6075	metabolic_process acyltransferase_activity	biological_process molecular_function	GO:0008152 GO:0008415
2065143	3794	Core	5.38185	5.07094	6.22615	9.8351	10.0497	9.98473	Yes	4.34146							IPR018824	Conidiation-specific_protein_6
1851948	3809	Core	9.56911	9.61056	9.62599	10.7037	10.6713	10.6263	Yes	1.06653							IPR000058 IPR009056	Zinc_finger,_AN1-type Cytochrome_c-like_domain	KOG3183	Predicted_Zn-finger_protein	General_function_prediction_only	POORLY_CHARACTERIZED						5939 3721 4283 6664 12251	zinc_ion_binding iron_ion_binding electron_transport electron_carrier_activity heme_binding	molecular_function biological_process	GO:0008270 GO:0005506 GO:0006118 GO:0009055 GO:0020037
1091880	3822	Core	11.9607	11.877	11.9753	13.0194	13.0313	13.0865	Yes	1.10787
742580	3837	Core	10.5826	10.533	10.5976	11.5842	11.5882	11.5854	Yes	1.01505
1446577	3838	Core	12.845	12.7756	12.8189	13.9179	14.3346	14.3002	Yes	1.38279							IPR000719 IPR001789 IPR003661 IPR003594 IPR005467 IPR003018 IPR009082 IPR011006 IPR027417 IPR029016 IPR011009	Protein_kinase_domain Signal_transduction_response_regulator,_receiver_domain Signal_transduction_histidine_kinase_EnvZ-like,_dimerisation/phosphoacceptor_domain Histidine_kinase-like_ATPase,_C-terminal_domain Signal_transduction_histidine_kinase,_core GAF_domain Signal_transduction_histidine_kinase,_homodimeric_domain CheY-like_superfamily P-loop_containing_nucleoside_triphosphate_hydrolase GAF_…	KOG0519	Sensory_transduction_histidine_kinase	Signal_transduction_mechanisms	CELLULAR_PROCESSES_AND_SIGNALING						3043 3736 4602 155 157 4504 154 5250 9320 3044 10446 3228	protein_kinase_activity ATP_binding protein_amino_acid_phosphorylation two-component_response_regulator_activity two-component_signal_transduction_system_(phosphorelay) regulation_of_transcription,_DNA-dependent two-component_sensor_activity signal_transduction membrane protein_histidine_kinase_activity peptidyl-histidine_phosphorylation signal_transducer_activity	molecular_function biological_process cellular_component	GO:0004672 GO:0005524 GO:0006468 GO:0000156 GO:0000160 GO:0006355 GO:0000155 GO:0007165 GO:0016020 GO:0004673 GO:0018106 GO:0004871
1898723	3875	Core	9.9482	10.026	9.99274	11.3788	11.2314	11.2323	Yes	1.29452	AA9	AA9	yes				IPR005103	Glycoside_hydrolase,_family_61					3.2.1.4	Cellulase	Starch_and_sucrose_metabolism	Metabolism_of_Complex_Carbohydrates	METABOLIC	6429	cellulase_activity	molecular_function	GO:0008810
1930665	3890	Core	11.1712	11.1963	11.1361	12.7369	12.8853	12.9419	Yes	1.68944							IPR003864 IPR027815	Domain_of_unknown_function_DUF221 Domain_of_unknown_function_DUF4463	KOG1134	Uncharacterized_conserved_protein	General_function_prediction_only	POORLY_CHARACTERIZED						9320	membrane	cellular_component	GO:0016020
1317231	3892	Core	10.8741	10.7857	10.875	12.2449	12.212	12.302	Yes	1.40845							IPR003439 IPR017871 IPR003593 IPR027417	ABC_transporter-like ABC_transporter,_conserved_site AAA+_ATPase_domain P-loop_containing_nucleoside_triphosphate_hydrolase	KOG0056	Heavy_metal_exporter_HMT1,_ABC_superfamily	Inorganic_ion_transport_and_metabolism	METABOLISM						3736 10082 162 10269	ATP_binding ATPase_activity nucleotide_binding nucleoside-triphosphatase_activity	molecular_function	GO:0005524 GO:0016887 GO:0000166 GO:0017111
884287	3949	Core	9.22115	9.1476	9.25886	11.22	11.2905	11.2917	Yes	2.05941							IPR007667	Hypoxia_induced_protein,_domain
869009	3975	Core	10.149	10.2033	10.0617	11.4874	11.2783	11.5017	Yes	1.28813
2054592	3992	Core	10.3909	10.2772	10.3771	11.5405	11.5598	11.5371	Yes	1.19701
1314148	3999	Core	7.24511	7.53596	7.26591	8.28778	8.43633	8.42209	Yes	1.03252
2053256	4001	Core	7.92264	8.26472	8.17652	9.79969	9.80497	9.66588	Yes	1.63367
219083	4031	Core	5.64278	5.09866	5.43008	7.35227	7.37857	7.56712	Yes	2.05334
1098007	4077	Core	10.5718	10.7091	10.6871	11.9418	11.6859	11.7961	Yes	1.15559
2137893	4078	Core	10.2029	10.2097	10.1945	13.7845	13.767	13.7245	Yes	3.55764							IPR002068 IPR008978	Alpha_crystallin/Hsp20_domain HSP20-like_chaperone	KOG0710	Molecular_chaperone_(small_heat-shock_protein_Hsp26/Hsp42)	Posttranslational_modification,_protein_turnover,_chaperones	CELLULAR_PROCESSES_AND_SIGNALING
93937	4100	Core	12.1897	12.2942	12.1064	13.2206	13.167	13.2756	Yes	1.02318
2053227	4119	Core	9.57031	9.67644	9.61291	10.9378	10.8416	10.8845	Yes	1.26954							IPR006797	PRELI/MSF1	KOG3336	Predicted_member_of_the_intramitochondrial_sorting_protein_family	Intracellular_trafficking,_secretion,_and_vesicular_transport	CELLULAR_PROCESSES_AND_SIGNALING
2071959	4121	Core	12.0147	12.027	11.9552	13.775	13.6151	13.6274	Yes	1.67543			yes	Unknown
1935076	4136	Core	12.9759	12.9781	13.0442	14.4806	14.3533	14.3917	Yes	1.40996			yes				IPR000782	FAS1_domain
621243	4142	Core	9.07912	9.18365	8.94854	11.2056	11.1859	11.2415	Yes	2.13977							IPR002198	Short-chain_dehydrogenase/reductase_SDR	KOG1204	Predicted_dehydrogenase	Secondary_metabolites_biosynthesis,_transport_and_catabolism	METABOLISM						5830 9710	metabolic_process oxidoreductase_activity	biological_process molecular_function	GO:0008152 GO:0016491
2085487	4157	Core	9.67165	9.62493	9.59005	10.7796	10.8055	10.8211	Yes	1.17375							IPR019150	Vesicle_transport_protein,_Use1	KOG2678	Predicted_membrane_protein	Function_unknown	POORLY_CHARACTERIZED
538378	4162	Core	11.2666	11.2475	11.2674	12.7908	12.7242	12.751	Yes	1.49555							IPR006214	Bax_inhibitor_1-related	KOG1630	Growth_hormone-induced_protein_and_related_proteins	Signal_transduction_mechanisms	CELLULAR_PROCESSES_AND_SIGNALING
2087104	4230	Core	8.30849	8.24934	8.38101	9.71352	9.91326	9.84977	Yes	1.51602							IPR012317	Poly(ADP-ribose)_polymerase,_catalytic_domain	KOG4177	Ankyrin	Cell_wall/membrane/envelope_biogenesis	CELLULAR_PROCESSES_AND_SIGNALING						2403 3838	NAD+_ADP-ribosyltransferase_activity nucleus	molecular_function cellular_component	GO:0003950 GO:0005634
1926652	4299	Core	7.53454	7.64341	7.84368	8.88703	8.87545	8.7079	Yes	1.15019			yes	Unknown
233022	4356	Core	7.89593	7.76086	8.05173	11.4574	11.4199	11.3582	Yes	3.5101
2273594	4370	Core	9.74725	9.87489	9.7254	11.3586	11.1839	11.15	Yes	1.45131
2088494	4375	Core	8.99532	9.11063	9.00056	11.0263	11.0904	11.026	Yes	2.01336							IPR021858	Protein_of_unknown_function_DUF3468
1844271	4418	Core	12.4522	12.4632	12.4274	14.4888	14.4287	14.4172	Yes	1.99783							IPR001272 IPR015994 IPR008210	Phosphoenolpyruvate_carboxykinase,_ATP-utilising Phosphoenolpyruvate_carboxykinase_(ATP),_conserved_site Phosphoenolpyruvate_carboxykinase,_N-terminal					4.1.1.49	Phosphoenolpyruvate_carboxykinase_(ATP)	Carbon_fixation Pyruvate_metabolism Citrate_cycle_(TCA_cycle)	Energy_Metabolism Carbohydrate_Metabolism	METABOLIC	2986 3736 4260 2985 10236	phosphoenolpyruvate_carboxykinase_(ATP)_activity ATP_binding gluconeogenesis phosphoenolpyruvate_carboxykinase_activity purine_nucleotide_binding	molecular_function biological_process	GO:0004612 GO:0005524 GO:0006094 GO:0004611 GO:0017076
2054547	4426	Core	11.2528	11.149	11.2559	12.4978	12.4733	12.7172	Yes	1.34732							IPR000340 IPR016130 IPR020422 IPR000387 IPR029021	Dual_specificity_phosphatase,_catalytic_domain Protein-tyrosine_phosphatase,_active_site Dual_specificity_phosphatase,_subgroup,_catalytic_domain Protein-tyrosine/Dual_specificity_phosphatase Protein-tyrosine_phosphatase-like	KOG1716	Dual_specificity_phosphatase	Defense_mechanisms	CELLULAR_PROCESSES_AND_SIGNALING						4604 5817 9582 9988 3091	protein_amino_acid_dephosphorylation protein_tyrosine/serine/threonine_phosphatase_activity dephosphorylation phosphoric_monoester_hydrolase_activity protein_tyrosine_phosphatase_activity	biological_process molecular_function	GO:0006470 GO:0008138 GO:0016311 GO:0016791 GO:0004725
1946314	4454	Core	12.8701	12.8093	12.8851	14.1073	14.0971	14.1097	Yes	1.24962							IPR013057	Amino_acid_transporter,_transmembrane	KOG1304	Amino_acid_transporters	Amino_acid_transport_and_metabolism	METABOLISM
2221208	4470	Core	7.75865	7.68057	7.70273	9.20475	9.34712	9.59327	Yes	1.68064							IPR000262 IPR012133	FMN-dependent_dehydrogenase Alpha-hydroxy_acid_dehydrogenase,_FMN-dependent	KOG0538	Glycolate_oxidase	Energy_production_and_conversion	METABOLISM	1.13.12.4	Lactate_2-monooxygenase	Pyruvate_metabolism	Carbohydrate_Metabolism	METABOLIC	4283 9710 7744 23303	electron_transport oxidoreductase_activity FMN_binding lactate_2-monooxygenase_activity	biological_process molecular_function	GO:0006118 GO:0016491 GO:0010181 GO:0050040
1271224	4545	Core	8.81152	8.8522	9.04901	11.7386	11.6003	11.6734	Yes	2.76689
1848910	4564	Core	10.2586	10.0965	10.2849	12.1303	12.0443	12.1067	Yes	1.87946							IPR001138 IPR007219	Zn(2)-C6_fungal-type_DNA-binding_domain Transcription_factor_domain,_fungi										2196 3838 4504 5939 2176 4499	transcription_factor_activity nucleus regulation_of_transcription,_DNA-dependent zinc_ion_binding DNA_binding transcription	molecular_function cellular_component biological_process	GO:0003700 GO:0005634 GO:0006355 GO:0008270 GO:0003677 GO:0006350
879265	4585	Core	12.2828	12.2466	12.2956	14.6419	14.4859	14.5966	Yes	2.30143							IPR001107	Band_7_protein	KOG2621	Prohibitins_and_stomatins_of_the_PID_superfamily	Energy_production_and_conversion	METABOLISM
32006	4587	Core	9.34199	9.42863	9.03126	11.7737	11.8412	11.8806	Yes	2.55724
2074683	4607	Core	11.6519	11.6665	11.6686	14.1478	13.9916	14.052	Yes	2.40337							IPR022234	Protein_of_unknown_function_DUF3759
1947717	4614	Core	11.2074	11.1684	11.2605	12.6986	12.5929	12.702	Yes	1.45341							IPR001810	F-box_domain
878808	4617	Core	9.45871	9.35869	9.57052	10.6583	10.812	10.9124	Yes	1.33358
2057427	4638	Core	9.70171	9.60211	9.63777	11.5175	11.4122	11.4005	Yes	1.79805
1944387	4644	Core	8.32288	8.33343	8.50197	10.1651	10.0846	9.99344	Yes	1.69763
1088011	4648	Core	9.60253	9.73393	9.66911	10.7316	10.8055	10.751	Yes	1.09425							IPR002625 IPR013899	Smr_protein/MutS2_C-terminal Domain_of_unknown_function_DUF1771	KOG2401	Predicted_MutS-related_protein_involved_in_mismatch_repair	Replication,_recombination_and_repair	INFORMATION_STORAGE_AND_PROCESSING
2000243	4691	Core	9.73115	9.76563	9.60933	10.9335	10.9614	10.8333	Yes	1.20769
1854390	4692	Core	6.86703	6.83086	6.67347	8.04327	7.87353	8.90077	Yes	1.56217							IPR007918	Mitochondrial_distribution/morphology_family_35/apoptosis	KOG3481	Uncharacterized_conserved_protein	Function_unknown	POORLY_CHARACTERIZED
2056029	4693	Core	9.46521	9.25315	9.52683	10.3801	10.4732	10.4744	Yes	1.02415							IPR011701 IPR020846	Major_facilitator_superfamily Major_facilitator_superfamily_domain	KOG2504	Monocarboxylate_transporter	Carbohydrate_transport_and_metabolism	METABOLISM
1865203	4714	Core	7.13846	7.1486	6.97037	8.71524	8.12887	8.64296	Yes	1.43909							IPR023416 IPR023418 IPR014306	Transthyretin/hydroxyisourate_hydrolase,_superfamily Transthyretin,_thyroxine_binding_site Hydroxyisourate_hydrolase	KOG3006	Transthyretin_and_related_proteins	Lipid_transport_and_metabolism	METABOLISM						4927 16797	transport hydroxyisourate_hydrolase_activity	biological_process molecular_function	GO:0006810 GO:0033971
1845489	4742	Core	11.4371	11.3921	11.3362	12.8689	12.8317	12.8872	Yes	1.47409	GT32						IPR007577 IPR029044	Glycosyltransferase,_DXD_sugar-binding_motif Nucleotide-diphospho-sugar_transferases
1290561	4749	Core	11.3801	11.4373	11.3755	12.5392	12.5238	12.5703	Yes	1.14708			yes				IPR013256	Chromatin_SPT2
718428	4795	Core	9.90197	9.82285	9.84812	12.1422	12.0337	12.1231	Yes	2.24383			yes				IPR012317	Poly(ADP-ribose)_polymerase,_catalytic_domain	KOG1037	NAD+_ADP-ribosyltransferase_Parp,_required_for_poly-ADP_ribosylation_of_nuclear_proteins	Transcription Replication,_recombination_and_repair Posttranslational_modification,_protein_turnover,_chaperones	INFORMATION_STORAGE_AND_PROCESSING CELLULAR_PROCESSES_AND_SIGNALING						2403 3838	NAD+_ADP-ribosyltransferase_activity nucleus	molecular_function cellular_component	GO:0003950 GO:0005634
1926986	4807	Core	9.72683	9.90268	9.82151	11.3431	11.1728	11.1969	Yes	1.42244							IPR012816	Conserved_hypothetical_protein_CHP02464
1313383	4862	Core	10.495	10.4969	10.5714	13.0232	12.9668	12.9786	Yes	2.46907							IPR000073 IPR029058	Alpha/beta_hydrolase_fold-1 Alpha/Beta_hydrolase_fold	KOG4409	Predicted_hydrolase/acyltransferase_(alpha/beta_hydrolase_superfamily)	General_function_prediction_only	POORLY_CHARACTERIZED	3.1.1.-	Carboxylic_ester_hydrolases	2,4-Dichlorobenzoate_degradation Pentose_and_glucuronate_interconversions Butanoate_metabolism	Biodegradation_of_Xenobiotics Carbohydrate_Metabolism	METABOLIC	2994 9570 11033 11034 11035 11036	phospholipase_activity lipase_activity 1-oxa-2-oxocycloheptane_lactonase_activity sulfolactone_hydrolase_activity 3,4-dihydrocoumarin_hydrolase_activity butyrolactone_hydrolase_activity	molecular_function	GO:0004620 GO:0016298 GO:0018731 GO:0018732 GO:0018733 GO:0018734
1901986	4871	Core	10.4446	10.3719	10.4736	12.2071	12.1324	12.1453	Yes	1.7322							IPR020683 IPR002110	Ankyrin_repeat-containing_domain Ankyrin_repeat	KOG0504	FOG:_Ankyrin_repeat	General_function_prediction_only	POORLY_CHARACTERIZED
1095384	4881	Core	12.5826	12.5092	12.573	13.877	13.8054	13.8294	Yes	1.2825							IPR001138 IPR007219	Zn(2)-C6_fungal-type_DNA-binding_domain Transcription_factor_domain,_fungi										2196 3838 4504 5939 2176 4499	transcription_factor_activity nucleus regulation_of_transcription,_DNA-dependent zinc_ion_binding DNA_binding transcription	molecular_function cellular_component biological_process	GO:0003700 GO:0005634 GO:0006355 GO:0008270 GO:0003677 GO:0006350
2257071	4886	Core	10.6881	10.6246	10.7017	12.7995	12.7604	12.7471	Yes	2.098			yes				IPR002680	Alternative_oxidase										3932 5640	mitochondrial_envelope respiratory_gaseous_exchange	cellular_component biological_process	GO:0005740 GO:0007585
1859891	4928	Core	10.4609	10.3518	10.4214	11.7293	11.552	11.4786	Yes	1.17933			yes				IPR013766 IPR012336	Thioredoxin_domain Thioredoxin-like_fold	KOG0191	Thioredoxin/protein_disulfide_isomerase	Posttranslational_modification,_protein_turnover,_chaperones	CELLULAR_PROCESSES_AND_SIGNALING	5.3.4.1	Protein_disulfide_isomerase				2234	protein_disulfide_isomerase_activity	molecular_function	GO:0003756
1276380	4984	Core	9.36582	9.36155	9.43123	10.5812	10.5313	10.3646	Yes	1.11002			yes			GGGX; Carboxylesterase family	IPR002018 IPR019826 IPR029058	Carboxylesterase,_type_B Carboxylesterase_type_B,_active_site Alpha/Beta_hydrolase_fold	KOG4389	Acetylcholinesterase/Butyrylcholinesterase	Signal_transduction_mechanisms	CELLULAR_PROCESSES_AND_SIGNALING	3.1.1.3	Triacylglycerol_lipase	Glycerolipid_metabolism	Metabolism_of_Complex_Lipids	METABOLIC	3166	triacylglycerol_lipase_activity	molecular_function	GO:0004806
2250506	5033	Core	9.09766	9.05864	8.91601	10.4457	10.5826	10.4318	Yes	1.46323			yes				IPR002524	Cation_efflux_protein										4929 5991 9320	cation_transport cation_transmembrane_transporter_activity membrane	biological_process molecular_function cellular_component	GO:0006812 GO:0008324 GO:0016020
741179	5046	Core	8.64506	8.78552	8.726	9.73867	9.67935	9.7402	Yes	1.00188							IPR007125 IPR000558 IPR009072	Histone_core Histone_H2B Histone-fold	KOG1744	Histone_H2B	Chromatin_structure_and_dynamics	INFORMATION_STORAGE_AND_PROCESSING						587 2176 3838 4484	nucleosome DNA_binding nucleus nucleosome_assembly	cellular_component molecular_function biological_process	GO:0000786 GO:0003677 GO:0005634 GO:0006334
1909793	5073	Core	8.80333	8.6112	9.02589	9.96651	10.0932	10.1574	Yes	1.25256							IPR018108 IPR023395	Mitochondrial_substrate/solute_carrier Mitochondrial_carrier_domain	KOG0759	Mitochondrial_oxoglutarate/malate_carrier_proteins	Energy_production_and_conversion	METABOLISM
866192	5075	Core	9.68286	9.58015	9.75166	10.9071	10.921	10.8927	Yes	1.2346
1855255	5076	Core	9.39473	9.40938	9.25733	10.4396	10.3798	10.4635	Yes	1.07404							IPR007667	Hypoxia_induced_protein,_domain
1268414	5087	Core	9.87779	9.76779	9.80801	10.7845	10.9626	10.874	Yes	1.057
1952929	5091	Core	8.47501	8.33051	8.41153	9.65396	9.45772	9.53779	Yes	1.14827							IPR018108 IPR023395	Mitochondrial_substrate/solute_carrier Mitochondrial_carrier_domain	KOG0767	Mitochondrial_phosphate_carrier_protein	Energy_production_and_conversion	METABOLISM
1222305	5095	Core	8.06304	8.26778	7.81491	9.15704	9.33268	9.52883	Yes	1.29003
2063529	5136	Core	5.78267	5.96144	5.85838	10.4624	10.5595	10.8621	Yes	4.79328							IPR011576 IPR012349	Pyridoxamine_5'-phosphate_oxidase-like,_FMN-binding_domain FMN-binding_split_barrel										7744	FMN_binding	molecular_function	GO:0010181
1849033	5171	Core	8.86955	8.82548	8.79707	10.4473	10.5795	10.4682	Yes	1.67							IPR002190	MAGE_homology_domain	KOG4562	Uncharacterized_conserved_protein_(tumor-rejection_antigen_MAGE_in_humans)	Function_unknown	POORLY_CHARACTERIZED
961490	5176	Core	8.08348	7.91697	8.08997	9.81868	9.67649	9.89926	Yes	1.77309							IPR000679 IPR013767 IPR000014	Zinc_finger,_GATA-type PAS_fold PAS_domain	KOG1601	GATA-4/5/6_transcription_factors	Transcription	INFORMATION_STORAGE_AND_PROCESSING						3228 5250 2196 3838 4504 5939 19030	signal_transducer_activity signal_transduction transcription_factor_activity nucleus regulation_of_transcription,_DNA-dependent zinc_ion_binding sequence-specific_DNA_binding	molecular_function biological_process cellular_component	GO:0004871 GO:0007165 GO:0003700 GO:0005634 GO:0006355 GO:0008270 GO:0043565
21724	5239	Core	7.14496	6.99478	7.08497	11.4467	11.3984	11.452	Yes	4.36631
2060262	5260	Core	13.201	13.1594	13.2256	14.3414	14.2915	14.2743	Yes	1.10723			yes				IPR013766 IPR017937 IPR012336 IPR005792	Thioredoxin_domain Thioredoxin,_conserved_site Thioredoxin-like_fold Protein_disulphide_isomerase	KOG0190	Protein_disulfide_isomerase_(prolyl_4-hydroxylase_beta_subunit)	Posttranslational_modification,_protein_turnover,_chaperones	CELLULAR_PROCESSES_AND_SIGNALING	5.3.4.1	Protein_disulfide_isomerase				3972 10048 2234	endoplasmic_reticulum isomerase_activity protein_disulfide_isomerase_activity	cellular_component molecular_function	GO:0005783 GO:0016853 GO:0003756
1843961	5270	Core	8.12021	8.05074	8.15044	9.74365	9.58806	9.79851	Yes	1.60927							IPR000182 IPR016181	GNAT_domain Acyl-CoA_N-acyltransferase										5765 5830	N-acetyltransferase_activity metabolic_process	molecular_function biological_process	GO:0008080 GO:0008152
1330479	5292	Core	10.4681	10.6138	10.3707	11.9638	11.932	12.4713	Yes	1.65733
1936256	5294	Core	8.52069	8.52697	8.67202	11.8657	11.8387	11.87	Yes	3.28683
1931033	5315	Core	10.4784	10.4337	10.5016	12.2003	12.176	12.1829	Yes	1.71569							IPR003333 IPR029063	Mycolic_acid_cyclopropane_synthase S-adenosyl-L-methionine-dependent_methyltransferase					2.1.1.79	Cyclopropane-fatty-acyl-phospholipid_synthase				6248 6444	lipid_biosynthetic_process cyclopropane-fatty-acyl-phospholipid_synthase_activity	biological_process molecular_function	GO:0008610 GO:0008825
1902689	5354	Core	13.5379	13.4968	13.5794	14.8516	14.7375	14.7589	Yes	1.24526			yes
2072049	5393	Core	10.6389	10.6599	10.6386	13.085	13.0527	13.0303	Yes	2.41112	AA6						IPR005025 IPR008254 IPR029039 IPR010089	NADPH-dependent_FMN_reductase-like Flavodoxin/nitric_oxide_synthase Flavoprotein-like Flavoprotein_WrbA	KOG3135	1,4-benzoquinone_reductase-like;_Trp_repressor_binding_protein-like/protoplast-secreted_protein	General_function_prediction_only	POORLY_CHARACTERIZED	1.6.5.2	Transferred_entry:_1.6.99.2				7744 9710 9701 2408	FMN_binding oxidoreductase_activity negative_regulation_of_transcription NAD(P)H_dehydrogenase_(quinone)_activity	molecular_function biological_process	GO:0010181 GO:0016491 GO:0016481 GO:0003955
1926732	5399	Core	13.12	13.2034	13.1361	14.8247	14.7134	14.7314	Yes	1.6039			yes	Unknown
1076852	5408	Core	9.35466	9.40661	9.26343	12.5836	12.475	12.3194	Yes	3.12271							IPR028978	Chorismate_pyruvate-lyase/UbiC_transcription_regulator-associated__domain
1845718	5413	Core	11.4923	11.4212	11.4465	13.4581	13.4293	13.4906	Yes	2.00629									KOG3140	Predicted_membrane_protein	Function_unknown	POORLY_CHARACTERIZED
1967942	5444	Core	8.52318	8.73562	8.56995	11.0745	11.1819	11.1224	Yes	2.51746							IPR001128	Cytochrome_P450	KOG0684	Cytochrome_P450	Secondary_metabolites_biosynthesis,_transport_and_catabolism	METABOLISM						2888 3721 4283 12251	monooxygenase_activity iron_ion_binding electron_transport heme_binding	molecular_function biological_process	GO:0004497 GO:0005506 GO:0006118 GO:0020037
1927774	5457	Core	7.50958	7.51553	7.38253	9.20113	9.05331	9.13918	Yes	1.66823
1852481	5507	Core	8.62661	8.7312	8.70375	9.69822	9.73531	9.80347	Yes	1.0603
2169275	5514	Core	10.4655	10.3554	10.4035	13.8506	13.772	13.8016	Yes	3.40052							IPR029063	S-adenosyl-L-methionine-dependent_methyltransferase
1921340	5521	Core	10.5633	10.6318	10.5485	14.1447	14.0751	14.242	Yes	3.57491							IPR011614 IPR010582 IPR024711 IPR002226 IPR024708 IPR018028 IPR020835	Catalase_core_domain Catalase_immune-responsive_domain Catalase,_mono-functional,_haem-containing,_clades_1_and_3 Catalase_haem-binding_site Catalase_active_site Catalase,_mono-functional,_haem-containing Catalase-like_domain	KOG0047	Catalase	Inorganic_ion_transport_and_metabolism	METABOLISM	1.11.1.6	Catalase	Tryptophan_metabolism Methane_metabolism	Amino_Acid_Metabolism Energy_Metabolism	METABOLIC	2536 4283 5077 3721 12251	catalase_activity electron_transport response_to_oxidative_stress iron_ion_binding heme_binding	molecular_function biological_process	GO:0004096 GO:0006118 GO:0006979 GO:0005506 GO:0020037
2064240	5542	Core	8.99711	8.76836	8.97106	10.606	10.9497	11.0616	Yes	1.97093							IPR001841	Zinc_finger,_RING-type										3727 5939	protein_binding zinc_ion_binding	molecular_function	GO:0005515 GO:0008270
1379656	5544	Core	11.0008	11.0186	11.0558	12.2026	12.2031	12.1082	Yes	1.14709							IPR012301 IPR012302 IPR001891 IPR015884	Malic_enzyme,_N-terminal_domain Malic_enzyme,_NAD-binding Malic_oxidoreductase Malic_enzyme,_conserved_site	KOG1257	NADP+-dependent_malic_enzyme	Energy_production_and_conversion	METABOLISM	1.1.1.40	Malate_dehydrogenase_(oxaloacetate_decarboxylating)_(NADP+)	Pyruvate_metabolism Carbon_fixation	Carbohydrate_Metabolism Energy_Metabolism	METABOLIC	2863 4273 9823 24535 2865	malic_enzyme_activity malate_metabolic_process oxidoreductase_activity,_acting_on_the_CH-OH_group_of_donors,_NAD_or_NADP_as_acceptor NAD_binding malate_dehydrogenase_(oxaloacetate-decarboxylating)_(NADP+)_activity	molecular_function biological_process	GO:0004470 GO:0006108 GO:0016616 GO:0051287 GO:0004473
875482	5560	Core	10.6215	10.6108	10.5928	11.8298	11.7334	11.9148	Yes	1.2203							IPR000022 IPR011762 IPR011763 IPR029045	Carboxyl_transferase Acetyl-coenzyme_A_carboxyltransferase,_N-terminal Acetyl-coenzyme_A_carboxyltransferase,_C-terminal ClpP/crotonase-like_domain	KOG0540	3-Methylcrotonyl-CoA_carboxylase,_non-biotin_containing_subunit/Acetyl-CoA_carboxylase_carboxyl_transferase,_subunit_beta	Amino_acid_transport_and_metabolism Lipid_transport_and_metabolism	METABOLISM	6.4.1.4	Methylcrotonyl-CoA_carboxylase	Valine,_leucine_and_isoleucine_degradation	Amino_Acid_Metabolism	METABOLIC	10069 2876	ligase_activity methylcrotonoyl-CoA_carboxylase_activity	molecular_function	GO:0016874 GO:0004485
1901105	5606	Core	8.47759	8.6184	8.22418	10.0043	9.92052	10.0383	Yes	1.5425
1913686	5621	Core	10.3373	10.3352	10.2338	11.7548	11.7098	11.6632	Yes	1.40761							IPR003140 IPR029058	Phospholipase/carboxylesterase/thioesterase Alpha/Beta_hydrolase_fold	KOG2112	Lysophospholipase	Lipid_transport_and_metabolism	METABOLISM	3.1.1.5	Lysophospholipase	Phospholipid_degradation	Metabolism_of_Complex_Lipids	METABOLIC	2996	lysophospholipase_activity	molecular_function	GO:0004622
1854031	5732	Core	9.9593	9.87589	9.94518	11.31	11.0031	11.3005	Yes	1.28572							IPR005475 IPR005476 IPR029061 IPR009014	Transketolase-like,_pyrimidine-binding_domain Transketolase,_C-terminal Thiamin_diphosphate-binding_fold Transketolase,_C-terminal/Pyruvate-ferredoxin_oxidoreductase,_domain_II	KOG0525	Branched_chain_alpha-keto_acid_dehydrogenase_E1,_beta_subunit	Energy_production_and_conversion	METABOLISM	1.2.4.4	3-methyl-2-oxobutanoate_dehydrogenase_(lipoamide)	Valine,_leucine_and_isoleucine_degradation	Amino_Acid_Metabolism	METABOLIC	2290 5830 2329 10245	catalytic_activity metabolic_process 3-methyl-2-oxobutanoate_dehydrogenase_(2-methylpropanoyl-transferring)_activity 3-methyl-2-oxobutanoate_dehydrogenase_(lipoamide)_complex	molecular_function biological_process cellular_component	GO:0003824 GO:0008152 GO:0003863 GO:0017086
1858901	5741	Core	10.7864	10.6864	10.6607	12.0717	11.9103	11.9897	Yes	1.28062			yes				IPR010905 IPR008928	Glycosyl_hydrolase,_family_88 Six-hairpin_glycosidase-like										2290	catalytic_activity	molecular_function	GO:0003824
1065653	5784	Core	9.87779	9.92221	9.86926	13.6132	13.5893	13.5616	Yes	3.69976			yes				IPR009571	Actin_cortical_patch_SUR7/pH-response_regulator_PalI
2103412	5789	Core	8.61027	8.52697	8.5895	10.7012	10.6898	10.5895	Yes	2.08778			yes				IPR005828 IPR005829 IPR020846 IPR003663	General_substrate_transporter Sugar_transporter,_conserved_site Major_facilitator_superfamily_domain Sugar/inositol_transporter	KOG0254	Predicted_transporter_(major_facilitator_superfamily)	General_function_prediction_only	POORLY_CHARACTERIZED						3642 6276 9320 3546 4927 9321	sugar:hydrogen_symporter_activity carbohydrate_transport membrane transporter_activity transport integral_to_membrane	molecular_function biological_process cellular_component	GO:0005351 GO:0008643 GO:0016020 GO:0005215 GO:0006810 GO:0016021
1441218	5823	Core	10.7983	10.7718	10.8186	12.4908	12.1785	12.4129	Yes	1.57133
2065833	5868	Core	10.6764	10.7091	10.7367	11.9045	11.7545	11.7716	Yes	1.10507
1290585	5875	Core	10.5413	10.5475	10.5322	11.6886	11.3722	11.6808	Yes	1.04866
1092943	5878	Core	10.8983	10.834	10.863	11.9211	11.8621	11.9217	Yes	1.03712							IPR008521	Magnesium_transporter_NIPA	KOG2922	Uncharacterized_conserved_protein	Function_unknown	POORLY_CHARACTERIZED
1857934	5893	Core	11.4315	11.4555	11.4512	12.5791	12.5055	12.4702	Yes	1.0733
1909476	5899	Core	13.3483	13.3102	13.4237	14.7436	14.597	14.6318	Yes	1.29748							IPR007087 IPR015880	Zinc_finger,_C2H2 Zinc_finger,_C2H2-like	KOG1721	FOG:_Zn-finger	General_function_prediction_only	POORLY_CHARACTERIZED						2175 3827 5939	nucleic_acid_binding intracellular zinc_ion_binding	molecular_function cellular_component	GO:0003676 GO:0005622 GO:0008270
1965492	5927	Core	11.0432	10.9297	11.0144	12.0131	12.1567	12.2598	Yes	1.1503							IPR004864	Late_embryogenesis_abundant_protein,_LEA-14										6873	response_to_desiccation	biological_process	GO:0009269
1887611	6003	Core	7.89593	7.9965	7.87587	9.18658	9.19177	9.36065	Yes	1.32867
21335	6004	Core	10.2579	10.1472	10.2127	13.7416	13.7722	13.6964	Yes	3.53137			yes				IPR007568	RTA-like_protein										5053 9321	response_to_stress integral_to_membrane	biological_process cellular_component	GO:0006950 GO:0016021
2205382	6036	Core	11.0062	11.0694	11.0012	12.2317	12.1816	12.2937	Yes	1.21104
1857694	6088	Core	10.3058	10.216	10.3212	11.2596	11.1011	11.4598	Yes	1.00024
470441	6106	Core	7.72868	7.71681	7.87984	8.91819	8.95302	8.6812	Yes	1.0819
2057423	6113	Core	9.69065	9.52118	9.74732	10.906	10.9485	10.8333	Yes	1.24124
1882488	6115	Core	9.06891	8.96194	8.96546	9.97288	9.90596	10.1418	Yes	1.01239							IPR011021 IPR011022 IPR014756	Arrestin-like,_N-terminal Arrestin_C-terminal-like_domain Immunoglobulin_E-set	KOG3780	Thioredoxin_binding_protein_TBP-2/VDUP1	General_function_prediction_only	POORLY_CHARACTERIZED
2059416	6162	Core	7.65777	7.70333	7.68921	9.49184	9.42746	9.31621	Yes	1.73532							IPR002818 IPR029062	ThiJ/PfpI Class_I_glutamine_amidotransferase-like
1342078	6186	Core	13.6982	13.7222	13.7898	15.418	15.2786	15.2739	Yes	1.58791			yes	Unknown
1420530	6217	Core	11.8192	11.8149	11.7125	13.3744	13.3405	13.3537	Yes	1.57358							IPR004045 IPR010987 IPR012336	Glutathione_S-transferase,_N-terminal Glutathione_S-transferase,_C-terminal-like Thioredoxin-like_fold
551630	6235	Core	8.80948	8.88242	8.61595	10.5658	10.5042	10.5428	Yes	1.76677							IPR001327 IPR023753	Pyridine_nucleotide-disulphide_oxidoreductase,_NAD-binding_domain Pyridine_nucleotide-disulphide_oxidoreductase,_FAD/NAD(P)-binding_domain	KOG2495	NADH-dehydrogenase_(ubiquinone)	Energy_production_and_conversion	METABOLISM	1.6.99.3	NADH_dehydrogenase				9710 23919 2407	oxidoreductase_activity FAD_binding NADH_dehydrogenase_activity	molecular_function	GO:0016491 GO:0050660 GO:0003954
1000225	6273	Core	11.9788	11.9544	12.0145	13.3864	13.3631	13.449	Yes	1.41745							IPR013149 IPR013154 IPR002328 IPR020843 IPR011032	Alcohol_dehydrogenase,_C-terminal Alcohol_dehydrogenase_GroES-like Alcohol_dehydrogenase,_zinc-type,_conserved_site Polyketide_synthase,_enoylreductase_domain GroES_(chaperonin_10)-like	KOG0024	Sorbitol_dehydrogenase	Secondary_metabolites_biosynthesis,_transport_and_catabolism	METABOLISM	1.1.1.14	L-iditol_2-dehydrogenase	Fructose_and_mannose_metabolism	Carbohydrate_Metabolism	METABOLIC	5939 9710 2393	zinc_ion_binding oxidoreductase_activity L-iditol_2-dehydrogenase_activity	molecular_function	GO:0008270 GO:0016491 GO:0003939
2218937	6300	Core	11.9099	11.9672	11.9348	12.7941	13.1509	13.176	Yes	1.11318			yes				IPR000253	Forkhead-associated_(FHA)_domain	KOG3596	Uncharacterized_conserved_protein	Function_unknown	POORLY_CHARACTERIZED
79652	6308	Core	10.9833	10.9865	10.906	12.0991	12.1464	12.087	Yes	1.15224							IPR000120 IPR020556 IPR023631	Amidase Amidase,_conserved_site Amidase_signature_domain	KOG1212	Amidases	Lipid_transport_and_metabolism Translation,_ribosomal_structure_and_biogenesis Signal_transduction_mechanisms	METABOLISM INFORMATION_STORAGE_AND_PROCESSING CELLULAR_PROCESSES_AND_SIGNALING	3.5.1.4	Amidase	Tryptophan_metabolism Benzoate_degradation_via_CoA_ligation Cyanoamino_acid_metabolism Phenylalanine_metabolism Arginine_and_proline_metabolism Styrene_degradation	Amino_Acid_Metabolism Biodegradation_of_Xenobiotics Metabolism_of_Other_Amino_Acids	METABOLIC	10079 2483	carbon-nitrogen_ligase_activity,_with_glutamine_as_amido-N-donor amidase_activity	molecular_function	GO:0016884 GO:0004040
1932819	6321	Core	11.0008	10.7745	10.8243	12.6351	12.7634	12.7267	Yes	1.8398			yes				IPR009075 IPR006091 IPR013786 IPR006089 IPR009100	Acyl-CoA_dehydrogenase/oxidase_C-terminal Acyl-CoA_oxidase/dehydrogenase,_central_domain Acyl-CoA_dehydrogenase/oxidase,_N-terminal Acyl-CoA_dehydrogenase,_conserved_site Acyl-CoA_dehydrogenase/oxidase,_N-terminal_and_middle_domain	KOG0141	Isovaleryl-CoA_dehydrogenase	Amino_acid_transport_and_metabolism Lipid_transport_and_metabolism	METABOLISM						2443 4283 9834 5830 23919	acyl-CoA_dehydrogenase_activity electron_transport oxidoreductase_activity,_acting_on_the_CH-CH_group_of_donors metabolic_process FAD_binding	molecular_function biological_process	GO:0003995 GO:0006118 GO:0016627 GO:0008152 GO:0050660
1846063	6334	Core	11.2914	11.2614	11.2944	12.2219	12.2016	12.4643	Yes	1.01885	GT2						IPR029044	Nucleotide-diphospho-sugar_transferases	KOG2571	Chitin_synthase/hyaluronan_synthase_(glycosyltransferases)	Cell_wall/membrane/envelope_biogenesis	CELLULAR_PROCESSES_AND_SIGNALING						23760	hyaluronan_synthase_activity	molecular_function	GO:0050501
89665	6374	Core	11.4493	11.4393	11.4793	12.7284	12.5661	12.7076	Yes	1.21371							IPR028018	Protein_of_unknown_function_DUF4646
2053805	6417	Core	6.04133	6.02061	6.25091	9.28205	9.29593	9.37071	Yes	3.22759							IPR013149 IPR013154 IPR002328 IPR011032	Alcohol_dehydrogenase,_C-terminal Alcohol_dehydrogenase_GroES-like Alcohol_dehydrogenase,_zinc-type,_conserved_site GroES_(chaperonin_10)-like	KOG0024	Sorbitol_dehydrogenase	Secondary_metabolites_biosynthesis,_transport_and_catabolism	METABOLISM	1.1.1.-	With_NAD(+)_or_NADP(+)_as_acceptor	Bile_acid_biosynthesis Vitamin_B6_metabolism Glycine,_serine_and_threonine_metabolism Butanoate_metabolism Fructose_and_mannose_metabolism Galactose_metabolism Lysine_degradation Nucleotide_sugars_metabolism Ascorbate_and_aldarate_metabolism Tetrachloroethene_degradation Benzoate_degradation_via_CoA_ligation Glycerolipid_metabolism	Lipid_Metabolism Metabolism_of_Cofactors_and_Vitamins Amino_Acid_Metabolism Carbohydrate_Metabolism Nucleotide_Metabolism Biodegradation_of_Xenobiotics Metabolism_of_Complex_Lipids	METABOLIC	5939 9710 247 248 2477 2842 2886 6491 9508 10761 10762 10763 15277 16590 16591 19178 22621 25233	zinc_ion_binding oxidoreductase_activity C-3_sterol_dehydrogenase_(C-4_sterol_decarboxylase)_activity 3-keto_sterol_reductase_activity aldo-keto_reductase_activity isocitrate_dehydrogenase_activity mevaldate_reductase_activity gluconate_dehydrogenase_activity steroid_dehydrogenase_activity epoxide_dehydrogenase_activity 5-exo-hydroxycamphor_dehydrogenase_activity 2-hydroxytetrahydrofuran_dehydrog…	molecular_function	GO:0008270 GO:0016491 GO:0000252 GO:0000253 GO:0004033 GO:0004448 GO:0004495 GO:0008875 GO:0016229 GO:0018451 GO:0018452 GO:0018453 GO:0032442 GO:0033764 GO:0033765 GO:0043713 GO:0048258 GO:0051990
1950912	6442	Core	13.4736	13.4694	13.4556	14.6242	14.4844	14.579	Yes	1.09765							IPR002423 IPR018370 IPR027409 IPR001844	Chaperonin_Cpn60/TCP-1_family Chaperonin_Cpn60,_conserved_site GroEL-like_apical_domain Chaperonin_Cpn60	KOG0356	Mitochondrial_chaperonin,_Cpn60/Hsp60p	Posttranslational_modification,_protein_turnover,_chaperones	CELLULAR_PROCESSES_AND_SIGNALING						3727 3736 19405	protein_binding ATP_binding cellular_protein_metabolic_process	molecular_function biological_process	GO:0005515 GO:0005524 GO:0044267
536502	6449	Core	7.84097	8.01116	7.9267	9.48294	9.83857	9.82802	Yes	1.80109
1965068	6496	Core	11.7296	11.6224	11.8416	14.5065	14.2858	14.5972	Yes	2.73539							IPR001129	Membrane-associated,_eicosanoid/glutathione_metabolism_(MAPEG)_protein					2.5.1.18	Glutathione_transferase	Glutathione_metabolism	Metabolism_of_Other_Amino_Acids	METABOLIC	2770	glutathione_transferase_activity	molecular_function	GO:0004364
2053267	6525	Core	10.9245	10.857	10.9847	12.5693	12.5022	12.5685	Yes	1.62465							IPR001544 IPR005786 IPR018300	Aminotransferase,_class_IV Branched-chain_amino_acid_aminotransferase_II Aminotransferase,_class_IV,_conserved_site	KOG0975	Branched_chain_aminotransferase_BCAT1,_pyridoxal_phosphate_enzymes_type_IV_superfamily	Amino_acid_transport_and_metabolism	METABOLISM	2.6.1.42	Branched-chain_amino_acid_aminotransferase	Valine,_leucine_and_isoleucine_biosynthesis Valine,_leucine_and_isoleucine_degradation Pantothenate_and_CoA_biosynthesis	Amino_Acid_Metabolism Metabolism_of_Cofactors_and_Vitamins	METABOLIC	2290 5830 2526 6690	catalytic_activity metabolic_process branched-chain-amino-acid_transaminase_activity branched_chain_family_amino_acid_metabolic_process	molecular_function biological_process	GO:0003824 GO:0008152 GO:0004084 GO:0009081
2069922	6557	Core	8.97905	8.91593	8.94854	10.1179	10.1724	10.2439	Yes	1.23235
2064109	232	Disp	7.50958	7.17489	7.51107	8.79892	8.9483	8.95528	Yes	1.5002
2096725	864	Disp	15.8527	15.8656	15.876	17.781	17.677	17.6241	Yes	1.83076							IPR000626 IPR019954 IPR029071	Ubiquitin-like Ubiquitin_conserved_site Ubiquitin-related_domain	KOG0001	Ubiquitin_and_ubiquitin-like_proteins	Posttranslational_modification,_protein_turnover,_chaperones General_function_prediction_only	CELLULAR_PROCESSES_AND_SIGNALING POORLY_CHARACTERIZED						4598	protein_modification_process	biological_process	GO:0006464
2253975	895	Disp	9.19478	9.2957	9.33175	10.2445	10.2854	10.3151	Yes	1.00788			yes				IPR007292	Nuclear_fusion_protein,_KAR5
1323998	1337	Disp	9.00606	9.21407	9.08216	11.3852	11.381	11.2138	Yes	2.22773
106908	1337	Disp	10.071	10.1347	10.2346	12.1059	12.0281	12.0556	Yes	1.91647
90678	1407	Disp	8.0142	8.25243	8.29136	10.4639	10.46	10.493	Yes	2.28568							IPR003819	Taurine_catabolism_dioxygenase_TauD/TfdA					1.14.11.-	With_2-oxoglutarate_as_one_donor,_and_incorporation_of_one				4283 9710 648 7860 10908 12048 19199	electron_transport oxidoreductase_activity sulfonate_dioxygenase_activity 2-oxoglutarate-dependent_dioxygenase_activity 2,4-dichlorophenoxyacetate_alpha-ketoglutarate_dioxygenase_activity procollagen-proline_dioxygenase_activity DNA-N1-methyladenine_dioxygenase_activity	biological_process molecular_function	GO:0006118 GO:0016491 GO:0000907 GO:0010302 GO:0018602 GO:0019798 GO:0043734
2177430	1475	Disp	5.24341	5.37294	5.93677	6.96596	7.04824	7.35375	Yes	1.60339
1551237	1603	Disp	7.03033	6.91124	7.1718	9.44982	9.20372	9.28818	Yes	2.28545							IPR002198	Short-chain_dehydrogenase/reductase_SDR	KOG1208	Dehydrogenases_with_different_specificities_(related_to_short-chain_alcohol_dehydrogenases)	Secondary_metabolites_biosynthesis,_transport_and_catabolism	METABOLISM						5830 9710	metabolic_process oxidoreductase_activity	biological_process molecular_function	GO:0008152 GO:0016491
2032825	1948	Disp	8.01064	7.94778	7.86388	9.02834	8.97178	9.27395	Yes	1.15895							IPR001128	Cytochrome_P450	KOG0156	Cytochrome_P450_CYP2_subfamily	Secondary_metabolites_biosynthesis,_transport_and_catabolism	METABOLISM						2888 3721 4283 12251	monooxygenase_activity iron_ion_binding electron_transport heme_binding	molecular_function biological_process	GO:0004497 GO:0005506 GO:0006118 GO:0020037
2271508	2155	Disp	7.39435	7.35811	7.42122	11.8181	11.859	11.7627	Yes	4.43034							IPR029063	S-adenosyl-L-methionine-dependent_methyltransferase
1868715	2158	Disp	5.6243	6.00604	5.93677	6.85993	7.06581	7.19671	Yes	1.1961							IPR006073 IPR027417	GTP_binding_domain P-loop_containing_nucleoside_triphosphate_hydrolase										3737	GTP_binding	molecular_function	GO:0005525
2024948	2738	Disp	8.95522	8.7597	8.65589	10.2689	10.1602	10.134	Yes	1.3953							IPR001765	Carbonic_anhydrase	KOG1578	Predicted_carbonic_anhydrase_involved_in_protection_against_oxidative_damage	Inorganic_ion_transport_and_metabolism	METABOLISM	4.2.1.1	Carbonate_dehydratase	Nitrogen_metabolism	Energy_Metabolism	METABOLIC	2531 5939 9282	carbonate_dehydratase_activity zinc_ion_binding carbon_utilization	molecular_function biological_process	GO:0004089 GO:0008270 GO:0015976
1836251	2786	Disp	7.07864	7.0807	7.07113	10.4834	10.2666	10.2835	Yes	3.2814
1870133	2786	Disp	8.34562	8.33925	8.37257	11.446	11.2197	11.2785	Yes	2.9698
1971310	2836	Disp	4.37242	3.4308	3.93111	5.24448	5.89187	6.09764	Yes	1.89151							IPR000719 IPR017441 IPR008271 IPR002290 IPR011009	Protein_kinase_domain Protein_kinase,_ATP_binding_site Serine/threonine-protein_kinase,_active_site Serine/threonine/dual_specificity_protein_kinase,_catalytic__domain Protein_kinase-like_domain	KOG0606	Microtubule-associated_serine/threonine_kinase_and_related_proteins	General_function_prediction_only Signal_transduction_mechanisms	POORLY_CHARACTERIZED CELLULAR_PROCESSES_AND_SIGNALING						3043 3736 4602 3045 3064 3065 3066	protein_kinase_activity ATP_binding protein_amino_acid_phosphorylation protein_serine/threonine_kinase_activity protein_kinase_C_activity calcium-dependent_protein_kinase_C_activity calcium-independent_protein_kinase_C_activity	molecular_function biological_process	GO:0004672 GO:0005524 GO:0006468 GO:0004674 GO:0004697 GO:0004698 GO:0004699
2272534	3002	Disp	8.28221	8.16988	8.3527	11.015	10.9186	10.855	Yes	2.66489							IPR004046 IPR004045 IPR010987 IPR012336	Glutathione_S-transferase,_C-terminal Glutathione_S-transferase,_N-terminal Glutathione_S-transferase,_C-terminal-like Thioredoxin-like_fold	KOG0406	Glutathione_S-transferase	Posttranslational_modification,_protein_turnover,_chaperones	CELLULAR_PROCESSES_AND_SIGNALING	2.5.1.18	Glutathione_transferase	Glutathione_metabolism	Metabolism_of_Other_Amino_Acids	METABOLIC	2770	glutathione_transferase_activity	molecular_function	GO:0004364
378632	3057	Disp	9.54475	9.42863	9.51921	10.97	11.0402	11.256	Yes	1.59674
790632	3407	Disp	4.23302	3.4308	4.20895	6.68467	6.44205	6.22141	Yes	2.53542
2037297	3422	Disp	8.8871	8.70212	8.80754	10.2161	10.2124	10.3011	Yes	1.44478							IPR002129 IPR021115 IPR015424	Pyridoxal_phosphate-dependent_decarboxylase Pyridoxal-phosphate_binding_site Pyridoxal_phosphate-dependent_transferase	KOG0628	Aromatic-L-amino-acid/L-histidine_decarboxylase	Amino_acid_transport_and_metabolism	METABOLISM	4.1.1.28	Aromatic-L-amino-acid_decarboxylase	Alkaloid_biosynthesis_I Phenylalanine_metabolism Tyrosine_metabolism Histidine_metabolism Tryptophan_metabolism	Biosynthesis_of_Secondary_Metabolites Amino_Acid_Metabolism	METABOLIC	10026 12002 13063 2500	carboxy-lyase_activity carboxylic_acid_metabolic_process pyridoxal_phosphate_binding aromatic-L-amino-acid_decarboxylase_activity	molecular_function biological_process	GO:0016831 GO:0019752 GO:0030170 GO:0004058
1299450	3423	Disp	10.0162	10.1068	9.93948	11.4206	11.4603	11.4103	Yes	1.40889
1943513	3589	Disp	10.9669	11.2071	11.0216	12.8235	12.7523	12.7208	Yes	1.69793							IPR002109 IPR011767 IPR012336 IPR011899	Glutaredoxin Glutaredoxin_active_site Thioredoxin-like_fold Glutaredoxin,_eukaryotic/virial	KOG1752	Glutaredoxin_and_related_proteins	Posttranslational_modification,_protein_turnover,_chaperones	CELLULAR_PROCESSES_AND_SIGNALING						6664 8403 19912 4283	electron_carrier_activity protein_disulfide_oxidoreductase_activity cell_redox_homeostasis electron_transport	molecular_function biological_process	GO:0009055 GO:0015035 GO:0045454 GO:0006118
321066	3616	Disp	12.5789	12.5898	12.5779	13.7124	13.7727	13.7992	Yes	1.17971
1857105	3825	Disp	10.6986	10.6541	10.7051	11.6273	11.6894	11.8384	Yes	1.0353							IPR029063	S-adenosyl-L-methionine-dependent_methyltransferase
1408926	4074	Disp	8.21896	8.16005	7.87189	9.72615	9.7971	9.91768	Yes	1.72774
1408547	4074	Disp	7.34442	7.2007	7.34852	8.91378	8.89523	9.22672	Yes	1.72711
1848462	4271	Disp	10.2526	10.3213	10.3487	11.6158	11.5629	11.672	Yes	1.31044
213054	4366	Disp	9.14055	9.23296	9.15283	10.2339	10.2025	10.1975	Yes	1.03688			yes
1580067	4441	Disp	9.90484	9.70039	9.87823	10.8191	10.8719	10.8514	Yes	1.01744							IPR006164 IPR005161 IPR014893 IPR016194 IPR002035	Ku70/Ku80_beta-barrel_domain Ku70/Ku80,_N-terminal_alpha/beta Ku,_C-terminal SPOC_like_C-terminal_domain von_Willebrand_factor,_type_A	KOG2326	DNA-binding_subunit_of_a_DNA-dependent_protein_kinase_(Ku80_autoantigen)	Replication,_recombination_and_repair	INFORMATION_STORAGE_AND_PROCESSING						2176 2450 3838 4461 3708	DNA_binding ATP-dependent_DNA_helicase_activity nucleus double-strand_break_repair_via_nonhomologous_end_joining binding	molecular_function cellular_component biological_process	GO:0003677 GO:0004003 GO:0005634 GO:0006303 GO:0005488
1352511	4981	Disp	4.45839	4.86031	5.14319	6.74549	6.49489	6.53947	Yes	1.78815
2201046	5059	Disp	9.63174	9.62731	9.58398	10.9615	10.927	10.934	Yes	1.32764
1848151	5169	Disp	10.1699	10.117	10.3065	11.2137	11.1919	11.2767	Yes	1.02861							IPR011600	Peptidase_C14,_caspase_domain	KOG1546	Metacaspase_involved_in_regulation_of_apoptosis	Cell_cycle_control,_cell_division,_chromosome_partitioning Posttranslational_modification,_protein_turnover,_chaperones	METABOLISM CELLULAR_PROCESSES_AND_SIGNALING						4639 13544	proteolysis caspase_activity	biological_process molecular_function	GO:0006508 GO:0030693
1887191	5540	Disp	9.57633	9.54908	9.55569	12.4688	12.4051	12.4153	Yes	2.87135			yes				IPR000612	Proteolipid_membrane_potential_modulator	KOG1773	Stress_responsive_protein	General_function_prediction_only	POORLY_CHARACTERIZED						9321	integral_to_membrane	cellular_component	GO:0016021
2054506	5547	Disp	9.37276	9.40245	9.41489	10.7328	10.6098	10.4619	Yes	1.21054							IPR021765	Protein_of_unknown_function_DUF3328
2097591	5652	Disp	8.19724	8.2338	8.41153	9.52691	9.49386	9.37071	Yes	1.18423
1822836	6044	Disp	5.31429	4.9844	5.59387	6.91392	7.15058	7.28448	Yes	1.83059
1923749	6147	Disp	11.004	10.8781	11.0448	11.9293	12.0482	12.1067	Yes	1.05269							IPR004813	Oligopeptide_transporter,_OPT_superfamily	KOG2262	Sexual_differentiation_process_protein_ISP4	Signal_transduction_mechanisms	CELLULAR_PROCESSES_AND_SIGNALING
2257321	6565	Disp	8.76167	8.78552	8.71936	10.6517	10.5564	10.6973	Yes	1.88343
2014212	6565	Disp	8.80538	8.77267	8.60399	10.3881	10.3442	10.2255	Yes	1.59315
1851431	6566	Disp	8.10029	8.08233	8.13389	9.2579	9.36497	9.49856	Yes	1.27421							IPR000232	Heat_shock_factor_(HSF)-type,_DNA-binding	KOG0627	Heat_shock_transcription_factor	Transcription	INFORMATION_STORAGE_AND_PROCESSING						2196 3838 4504 19030	transcription_factor_activity nucleus regulation_of_transcription,_DNA-dependent sequence-specific_DNA_binding	molecular_function cellular_component biological_process	GO:0003700 GO:0005634 GO:0006355 GO:0043565
1856945	6582	Disp	10.878	11.0021	10.8938	12.0512	12.0744	12.0824	Yes	1.14414							IPR027417	P-loop_containing_nucleoside_triphosphate_hydrolase
1294749	6588	Disp	9.15188	9.2927	9.25121	10.4039	10.385	10.2181	Yes	1.10635
238551	6606	Disp	9.4691	9.42041	9.45939	11.58	11.4503	11.4716	Yes	2.05389							IPR018803	Putative_stress-responsive_protein
1969136	6606	Disp	9.42441	9.39128	9.4857	11.4874	11.3589	11.4054	Yes	1.98582							IPR018803	Putative_stress-responsive_protein
1852460	6674	Disp	8.06988	7.9965	7.9979	9.20475	9.11368	9.22672	Yes	1.16419
2082273	6686	Disp	7.25716	7.15521	7.33701	8.88253	9.12629	8.95973	Yes	1.74682
35737	6698	Disp	6.91343	6.65528	6.72739	7.89903	8.17817	7.82304	Yes	1.21098							IPR013766 IPR012336	Thioredoxin_domain Thioredoxin-like_fold	KOG0907	Thioredoxin	Posttranslational_modification,_protein_turnover,_chaperones	CELLULAR_PROCESSES_AND_SIGNALING
1852284	6711	Disp	7.72001	7.53596	7.58596	9.89672	9.8764	9.7582	Yes	2.23443	GH152	GH152	yes	GH152; Thaumatin family			IPR001938	Thaumatin
2164302	6730	Disp	9.08926	9.09523	9.06481	10.1798	10.1292	10.1747	Yes	1.07994
1066206	6751	Disp	10.6775	10.7916	10.8202	12.4971	12.4209	12.3994	Yes	1.67618
345356	6756	Disp	10.233	10.2802	10.3204	11.3456	11.4512	11.4622	Yes	1.14266
2053640	6765	Disp	7.76288	7.76951	7.83552	10.2143	10.1499	10.1843	Yes	2.39903							IPR004046 IPR004045 IPR010987 IPR012336	Glutathione_S-transferase,_C-terminal Glutathione_S-transferase,_N-terminal Glutathione_S-transferase,_C-terminal-like Thioredoxin-like_fold	KOG0867	Glutathione_S-transferase	Posttranslational_modification,_protein_turnover,_chaperones	CELLULAR_PROCESSES_AND_SIGNALING	2.5.1.18	Glutathione_transferase	Glutathione_metabolism	Metabolism_of_Other_Amino_Acids	METABOLIC	2770	glutathione_transferase_activity	molecular_function	GO:0004364
2158594	6782	Disp	9.34482	9.27458	9.45274	12.1237	11.9693	11.8753	Yes	2.6359				Not secreted??32 kDa-cell wall symbiosis regulated acidic polypeptide precursor
2080454	6800	Disp	11.1819	11.2702	11.3033	12.9948	13.0969	13.0794	Yes	1.80533							IPR010730	Heterokaryon_incompatibility
1845809	6812	Disp	8.67679	8.86234	8.57731	9.99183	9.96333	9.89695	Yes	1.2431							IPR002198 IPR020904	Short-chain_dehydrogenase/reductase_SDR Short-chain_dehydrogenase/reductase,_conserved_site	KOG1200	Mitochondrial/plastidial_beta-ketoacyl-ACP_reductase	Lipid_transport_and_metabolism	METABOLISM	1.1.1.100	3-oxoacyl-[acyl-carrier_protein]_reductase	Fatty_acid_biosynthesis_(path_1)	Lipid_Metabolism	METABOLIC	5830 9710 2723	metabolic_process oxidoreductase_activity 3-oxoacyl-[acyl-carrier-protein]_reductase_activity	biological_process molecular_function	GO:0008152 GO:0016491 GO:0004316
1903548	6830	Disp	9.07572	9.38848	8.93332	10.2268	9.87889	10.373	Yes	1.03047							IPR012875	Protein_of_unknown_function_DUF1674
2002243	6846	Disp	11.5872	11.7109	11.6196	14.6375	14.7157	14.6628	Yes	3.03259
1212097	6856	Disp	10.0268	10.1229	9.88812	10.8413	11.071	11.1722	Yes	1.01919
1938621	6857	Disp	7.33308	7.12856	7.44823	8.50854	8.58994	8.25108	Yes	1.15193			yes	Conserved SSPcluster
2073200	6882	Disp	4.9783	5.22983	5.14319	6.85993	7.19915	6.93262	Yes	1.9133
1318395	6898	Disp	11.8543	11.7274	11.8345	13.4836	13.4548	13.6031	Yes	1.70913
2112575	6924	Disp	9.6739	9.76994	9.80488	13.0641	12.9603	12.9453	Yes	3.24202							IPR004046 IPR004045 IPR010987 IPR012336	Glutathione_S-transferase,_C-terminal Glutathione_S-transferase,_N-terminal Glutathione_S-transferase,_C-terminal-like Thioredoxin-like_fold	KOG0867	Glutathione_S-transferase	Posttranslational_modification,_protein_turnover,_chaperones	CELLULAR_PROCESSES_AND_SIGNALING	2.5.1.18	Glutathione_transferase	Glutathione_metabolism	Metabolism_of_Other_Amino_Acids	METABOLIC	2770	glutathione_transferase_activity	molecular_function	GO:0004364
2267212	6928	Disp	8.13006	8.16988	8.24282	9.13448	9.10521	9.29524	Yes	1.00192							IPR000182 IPR016181	GNAT_domain Acyl-CoA_N-acyltransferase										5765 5830	N-acetyltransferase_activity metabolic_process	molecular_function biological_process	GO:0008080 GO:0008152
2195439	6994	Disp	6.50238	6.7281	6.37997	10.7266	10.4683	10.4588	Yes	4.02818							IPR002068 IPR008978	Alpha_crystallin/Hsp20_domain HSP20-like_chaperone	KOG0710	Molecular_chaperone_(small_heat-shock_protein_Hsp26/Hsp42)	Posttranslational_modification,_protein_turnover,_chaperones	CELLULAR_PROCESSES_AND_SIGNALING
320552	7013	Disp	8.1136	7.9854	7.93818	13.2094	13.1879	13.2438	Yes	5.20462
1320808	7028	Disp	9.42974	9.35582	9.27102	10.3849	10.4145	10.2656	Yes	1.00356			yes		S10; Serine carboxypeptidase		IPR001563 IPR018202 IPR029058	Peptidase_S10,_serine_carboxypeptidase Peptidase_S10,_serine_carboxypeptidase,_active_site Alpha/Beta_hydrolase_fold	KOG1282	Serine_carboxypeptidases_(lysosomal_cathepsin_A)	Amino_acid_transport_and_metabolism Posttranslational_modification,_protein_turnover,_chaperones	METABOLISM CELLULAR_PROCESSES_AND_SIGNALING	3.4.16.5	Carboxypeptidase_C				2623 4639 2624 2685	serine_carboxypeptidase_activity proteolysis carboxypeptidase_C_activity vacuolar_carboxypeptidase_Y	molecular_function biological_process	GO:0004185 GO:0006508 GO:0004186 GO:0004258
869027	7052	Disp	11.2278	11.2213	11.1414	13.4496	13.2101	13.3946	Yes	2.15831
1196211	7062	Disp	10.3274	10.3797	10.4795	12.7123	12.6689	12.5612	Yes	2.25293			yes	32 kDa-cell wall symbiosis regulated acidic polypeptide precursor
1864023	7069	Disp	7.6022	7.51553	7.39924	9.45892	9.24672	9.33347	Yes	1.84741
2082239	7069	Disp	6.62827	6.86355	6.77937	8.53749	8.67253	8.45399	Yes	1.80634
1849908	7073	Disp	10.5694	10.55	10.5714	11.9233	11.8425	12.0107	Yes	1.36434							IPR021133 IPR016024	HEAT,_type_2 Armadillo-type_fold	KOG0211	Protein_phosphatase_2A_regulatory_subunit_A_and_related_proteins	Signal_transduction_mechanisms	CELLULAR_PROCESSES_AND_SIGNALING						3708	binding	molecular_function	GO:0005488
2074745	7091	Disp	6.18695	6.07746	5.77548	9.44371	9.54173	9.47077	Yes	3.48178
2066318	7097	Disp	6.52248	6.51827	6.4776	7.96018	7.82277	7.98026	Yes	1.42728							IPR001357	BRCT_domain										3827	intracellular	cellular_component	GO:0005622
1391243	7102	Disp	5.86367	6.09132	6.23858	9.77316	9.82832	9.68751	Yes	3.71195			yes
1881712	7141	Disp	8.04925	8.16005	7.94578	9.93422	9.94446	9.93587	Yes	1.88787							IPR006683 IPR029069	Thioesterase_superfamily HotDog_domain	KOG3328	HGG_motif-containing_thioesterase	General_function_prediction_only	POORLY_CHARACTERIZED	3.1.2.-	Thiolester_hydrolases	Benzoate_degradation_via_CoA_ligation	Biodegradation_of_Xenobiotics	METABOLIC	9564 9566	CoA_hydrolase_activity acyl-CoA_thioesterase_activity	molecular_function	GO:0016289 GO:0016291
2014716	7143	Disp	14.1861	14.1719	14.2196	16.5489	16.47	16.518	Yes	2.32007							IPR004046 IPR004045 IPR010987 IPR012336	Glutathione_S-transferase,_C-terminal Glutathione_S-transferase,_N-terminal Glutathione_S-transferase,_C-terminal-like Thioredoxin-like_fold	KOG0867	Glutathione_S-transferase	Posttranslational_modification,_protein_turnover,_chaperones	CELLULAR_PROCESSES_AND_SIGNALING	2.5.1.18	Glutathione_transferase	Glutathione_metabolism	Metabolism_of_Other_Amino_Acids	METABOLIC	2770	glutathione_transferase_activity	molecular_function	GO:0004364
1889131	7157	Disp	7.64866	7.39212	7.11899	9.74365	9.78123	9.63282	Yes	2.32395			yes
789625	7177	Disp	7.93769	7.88945	7.82731	9.35217	9.1388	9.47388	Yes	1.44744
2082576	7213	Disp	3.21202	3.34078	3.50672	5.24448	5.31901	5.4063	Yes	2.07825
215193	7215	Disp	11.1628	11.1461	11.197	12.9057	12.9068	12.8754	Yes	1.72765							IPR013057	Amino_acid_transporter,_transmembrane	KOG1303	Amino_acid_transporters	Amino_acid_transport_and_metabolism	METABOLISM
2086827	7221	Disp	8.92534	9.03551	8.80126	9.98974	10.0782	10.1671	Yes	1.15769							IPR013096 IPR014500 IPR011051	Cupin_2,_conserved_barrel Uncharacterised_conserved_protein_UCP019307,_cupin-type RmlC-like_cupin_domain
1901223	7237	Disp	6.02733	5.66025	6.44579	7.42843	6.5206	7.59027	Yes	1.18495
1859143	7264	Disp	6.30767	6.87161	6.14922	7.50078	7.84329	8.14565	Yes	1.38614							IPR000719 IPR011009	Protein_kinase_domain Protein_kinase-like_domain	KOG0198	MEKK_and_related_serine/threonine_protein_kinases	Signal_transduction_mechanisms	CELLULAR_PROCESSES_AND_SIGNALING						3043 3736 4602 3080	protein_kinase_activity ATP_binding protein_amino_acid_phosphorylation transmembrane_receptor_protein_tyrosine_kinase_activity	molecular_function biological_process	GO:0004672 GO:0005524 GO:0006468 GO:0004714
1147930	7267	Disp	7.96364	8.1829	7.94198	13.2786	13.1789	13.1969	Yes	5.19105							IPR002068 IPR008978	Alpha_crystallin/Hsp20_domain HSP20-like_chaperone	KOG0710	Molecular_chaperone_(small_heat-shock_protein_Hsp26/Hsp42)	Posttranslational_modification,_protein_turnover,_chaperones	CELLULAR_PROCESSES_AND_SIGNALING
1033593	7281	Disp	8.23731	8.20539	8.25816	10.2826	10.2163	10.2274	Yes	2.01246							IPR007087	Zinc_finger,_C2H2	KOG1721	FOG:_Zn-finger	General_function_prediction_only	POORLY_CHARACTERIZED						2175 3827 5939	nucleic_acid_binding intracellular zinc_ion_binding	molecular_function cellular_component	GO:0003676 GO:0005622 GO:0008270
1869747	7287	Disp	5.71442	5.12587	5.03331	7.62467	7.7594	7.51968	Yes	2.34101
1824927	7324	Disp	5.40368	5.64152	5.29376	6.93147	7.11726	7.62431	Yes	1.82496
2055796	7331	Disp	6.70941	6.80585	6.65503	13.0183	12.9068	12.8397	Yes	6.21256							IPR002068 IPR008978	Alpha_crystallin/Hsp20_domain HSP20-like_chaperone	KOG0710	Molecular_chaperone_(small_heat-shock_protein_Hsp26/Hsp42)	Posttranslational_modification,_protein_turnover,_chaperones	CELLULAR_PROCESSES_AND_SIGNALING
1909609	7332	Disp	9.56911	9.47168	9.48309	12.3737	12.4534	12.2989	Yes	2.86949			yes
1507753	7342	Disp	10.8584	10.8931	10.9856	12.2881	12.3644	12.1942	Yes	1.37089
2054672	7390	Disp	5.06307	4.11323	4.88303	6.7255	7.18314	6.89593	Yes	2.24575							IPR006913 IPR011057	Glutathione-dependent_formaldehyde-activating_enzyme/centromere_protein_V Mss4-like										5830 10041	metabolic_process carbon-sulfur_lyase_activity	biological_process molecular_function	GO:0008152 GO:0016846
1924590	7391	Disp	10.9174	10.7937	11.0225	12.199	12.0949	12.1031	Yes	1.21949
1573898	7395	Disp	7.95258	7.80361	7.81906	13.3978	13.2605	13.4192	Yes	5.50674
2257304	7396	Disp	12.472	12.4299	12.4877	13.6272	13.627	13.6164	Yes	1.16029							IPR001128	Cytochrome_P450	KOG0156	Cytochrome_P450_CYP2_subfamily	Secondary_metabolites_biosynthesis,_transport_and_catabolism	METABOLISM						2888 3721 4283 12251	monooxygenase_activity iron_ion_binding electron_transport heme_binding	molecular_function biological_process	GO:0004497 GO:0005506 GO:0006118 GO:0020037
2194329	7403	Disp	10.0064	10.0475	10.0137	11.2914	11.1452	11.2314	Yes	1.20257
899661	7449	Disp	7.14496	7.10825	6.76225	10.476	10.4912	10.4713	Yes	3.47414
2065353	7474	Disp	9.54598	9.3515	9.40941	10.4335	10.5657	10.5037	Yes	1.06437							IPR006073 IPR027417	GTP_binding_domain P-loop_containing_nucleoside_triphosphate_hydrolase										3737	GTP_binding	molecular_function	GO:0005525
2052343	7495	Disp	6.68287	7.07374	6.75362	7.91677	7.88348	8.02342	Yes	1.10291							IPR000182 IPR016181	GNAT_domain Acyl-CoA_N-acyltransferase										5765 5830	N-acetyltransferase_activity metabolic_process	molecular_function biological_process	GO:0008080 GO:0008152
2019687	7524	Disp	10.428	10.4125	10.4617	11.7804	11.714	11.6976	Yes	1.29771
1512856	7530	Disp	7.68031	7.63869	7.64319	8.66365	8.71212	8.93282	Yes	1.12393
1871405	7535	Disp	8.48272	8.47767	8.22105	9.41903	9.3826	9.4456	Yes	1.01936
1844136	7537	Disp	8.4225	8.49342	8.27938	10.5826	10.3798	10.493	Yes	2.09031							IPR002198	Short-chain_dehydrogenase/reductase_SDR	KOG1208	Dehydrogenases_with_different_specificities_(related_to_short-chain_alcohol_dehydrogenases)	Secondary_metabolites_biosynthesis,_transport_and_catabolism	METABOLISM	1.3.1.33	Protochlorophyllide_reductase	Porphyrin_and_chlorophyll_metabolism	Metabolism_of_Cofactors_and_Vitamins	METABOLIC	5830 9710 9837	metabolic_process oxidoreductase_activity protochlorophyllide_reductase_activity	biological_process molecular_function	GO:0008152 GO:0016491 GO:0016630
2207293	7638	Disp	8.98449	8.71785	8.79917	11.1847	11.1919	11.2793	Yes	2.38329
2270583	7675	Disp	8.39005	8.44294	8.31797	9.35542	9.62409	9.48319	Yes	1.10828							IPR000719 IPR016253 IPR008271 IPR002290 IPR011009	Protein_kinase_domain Integrin-linked_protein_kinase Serine/threonine-protein_kinase,_active_site Serine/threonine/dual_specificity_protein_kinase,_catalytic__domain Protein_kinase-like_domain	KOG0192	Tyrosine_kinase_specific_for_activated_(GTP-bound)_p21cdc42Hs	Signal_transduction_mechanisms	CELLULAR_PROCESSES_AND_SIGNALING						3043 3736 4602 3045 3080	protein_kinase_activity ATP_binding protein_amino_acid_phosphorylation protein_serine/threonine_kinase_activity transmembrane_receptor_protein_tyrosine_kinase_activity	molecular_function biological_process	GO:0004672 GO:0005524 GO:0006468 GO:0004674 GO:0004714
2194276	7696	Disp	7.42136	7.36384	7.10547	10.0553	9.83345	9.81825	Yes	2.61127
865690	7736	Disp	8.88322	8.80459	8.90825	10.9204	10.8198	10.5851	Yes	1.9182							IPR007568	RTA-like_protein										5053 9321	response_to_stress integral_to_membrane	biological_process cellular_component	GO:0006950 GO:0016021
2058920	7737	Disp	5.5674	5.50314	5.63207	7.29916	7.33576	7.55541	Yes	1.85489							IPR004304	Acetamidase/Formamidase					3.5.1.49	Formamidase	Glyoxylate_and_dicarboxylate_metabolism Nitrogen_metabolism Tryptophan_metabolism	Carbohydrate_Metabolism Energy_Metabolism Amino_Acid_Metabolism	METABOLIC	5830 10006 2735	metabolic_process hydrolase_activity,_acting_on_carbon-nitrogen_(but_not_peptide)_bonds,_in_linear_amides formamidase_activity	biological_process molecular_function	GO:0008152 GO:0016811 GO:0004328
1872607	7755	Disp	11.3361	11.3756	11.1406	12.5819	12.6663	12.8997	Yes	1.43495
581790	7768	Disp	8.98086	8.74662	9.03126	10.2826	10.5186	10.4588	Yes	1.49969
1910360	7775	Disp	5.67905	4.65153	5.34065	7.08055	7.61173	7.10325	Yes	2.02741
219328	7781	Disp	7.36682	7.39212	7.53647	8.68967	8.50233	8.42853	Yes	1.11615
1887618	7784	Disp	8.75531	8.44294	8.66973	10.6517	10.6453	10.6052	Yes	2.00799
1884407	7785	Disp	7.39979	7.25099	7.13902	8.29458	8.48284	8.31501	Yes	1.10307
1960581	7789	Disp	7.69809	7.88945	7.794	9.02426	8.93879	8.91	Yes	1.16681
2205768	7795	Disp	13.7095	13.6944	13.7003	15.1713	15.111	15.1294	Yes	1.43611							IPR004046 IPR004045 IPR010987 IPR012336	Glutathione_S-transferase,_C-terminal Glutathione_S-transferase,_N-terminal Glutathione_S-transferase,_C-terminal-like Thioredoxin-like_fold	KOG0867	Glutathione_S-transferase	Posttranslational_modification,_protein_turnover,_chaperones	CELLULAR_PROCESSES_AND_SIGNALING	2.5.1.18	Glutathione_transferase	Glutathione_metabolism	Metabolism_of_Other_Amino_Acids	METABOLIC	2770	glutathione_transferase_activity	molecular_function	GO:0004364
2242754	7801	Disp	9.27989	9.34283	9.28307	10.8143	10.7468	10.7586	Yes	1.47314							IPR004046 IPR004045 IPR010987 IPR012336	Glutathione_S-transferase,_C-terminal Glutathione_S-transferase,_N-terminal Glutathione_S-transferase,_C-terminal-like Thioredoxin-like_fold	KOG0867	Glutathione_S-transferase	Posttranslational_modification,_protein_turnover,_chaperones	CELLULAR_PROCESSES_AND_SIGNALING	2.5.1.18	Glutathione_transferase	Glutathione_metabolism	Metabolism_of_Other_Amino_Acids	METABOLIC	2770	glutathione_transferase_activity	molecular_function	GO:0004364
1147123	7806	Disp	8.6723	8.84608	8.39218	13.1427	13.0463	13.1383	Yes	4.46448							IPR002068 IPR008978	Alpha_crystallin/Hsp20_domain HSP20-like_chaperone	KOG0710	Molecular_chaperone_(small_heat-shock_protein_Hsp26/Hsp42)	Posttranslational_modification,_protein_turnover,_chaperones	CELLULAR_PROCESSES_AND_SIGNALING
2008781	7814	Disp	7.29854	7.19429	7.13902	11.8628	11.8609	11.7898	Yes	4.63502
1990046	7814	Disp	6.98035	7.13527	6.70068	11.124	11.1616	11.1234	Yes	4.19777
2256195	7821	Disp	5.83181	5.73282	5.5143	7.08055	7.16695	7.41985	Yes	1.54863			yes
7906	7827	Disp	9.53983	9.5591	9.66911	11.0999	10.9893	10.9981	Yes	1.44115							IPR009571	Actin_cortical_patch_SUR7/pH-response_regulator_PalI
2054158	7829	Disp	6.30767	6.65528	6.17532	11.547	11.3862	11.3774	Yes	5.06298			yes				IPR007568	RTA-like_protein										5053 9321	response_to_stress integral_to_membrane	biological_process cellular_component	GO:0006950 GO:0016021
1851464	7859	Disp	7.82892	7.48959	7.76422	8.81792	8.72876	8.67038	Yes	1.04231							IPR000182 IPR016181	GNAT_domain Acyl-CoA_N-acyltransferase										5765 5830	N-acetyltransferase_activity metabolic_process	molecular_function biological_process	GO:0008080 GO:0008152
1084134	7865	Disp	5.89484	5.88388	6.42418	7.27186	7.03045	6.95062	Yes	1.01245							IPR000719 IPR006073 IPR008271 IPR002290 IPR027417 IPR011009	Protein_kinase_domain GTP_binding_domain Serine/threonine-protein_kinase,_active_site Serine/threonine/dual_specificity_protein_kinase,_catalytic__domain P-loop_containing_nucleoside_triphosphate_hydrolase Protein_kinase-like_domain	KOG0192	Tyrosine_kinase_specific_for_activated_(GTP-bound)_p21cdc42Hs	Signal_transduction_mechanisms	CELLULAR_PROCESSES_AND_SIGNALING						3043 3736 4602 3045 3737	protein_kinase_activity ATP_binding protein_amino_acid_phosphorylation protein_serine/threonine_kinase_activity GTP_binding	molecular_function biological_process	GO:0004672 GO:0005524 GO:0006468 GO:0004674 GO:0005525
1973215	7893	Disp	9.50742	9.42999	9.61291	11.0078	11.0279	11.0533	Yes	1.51226			yes
2211849	7893	Disp	10.2504	10.2041	10.2954	11.6158	11.6316	11.5673	Yes	1.35532			yes
2053552	7904	Disp	11.1744	11.0984	11.2825	12.3769	12.1618	12.2575	Yes	1.0817							IPR007087 IPR015880	Zinc_finger,_C2H2 Zinc_finger,_C2H2-like	KOG1721	FOG:_Zn-finger	General_function_prediction_only	POORLY_CHARACTERIZED						2175 3827 5939	nucleic_acid_binding intracellular zinc_ion_binding	molecular_function cellular_component	GO:0003676 GO:0005622 GO:0008270
2092546	7925	Disp	9.87193	9.84962	9.76783	11.7603	11.9809	11.9068	Yes	2.05576							IPR002935 IPR029063	O-methyltransferase,_family_3 S-adenosyl-L-methionine-dependent_methyltransferase	KOG1663	O-methyltransferase	Secondary_metabolites_biosynthesis,_transport_and_catabolism	METABOLISM	2.1.1.104	Caffeoyl-CoA_O-methyltransferase	Flavonoids,_stilbene_and_lignin_biosynthesis	Biosynthesis_of_Secondary_Metabolites	METABOLIC	5849 17926	O-methyltransferase_activity caffeoyl-CoA_O-methyltransferase_activity	molecular_function	GO:0008171 GO:0042409
1926703	7927	Disp	11.0699	11.0859	11.0676	12.3797	12.3899	12.3692	Yes	1.30552			yes
1880149	7959	Disp	8.62661	8.41012	8.61117	10.1798	10.2378	10.1994	Yes	1.65541							IPR002935 IPR029063	O-methyltransferase,_family_3 S-adenosyl-L-methionine-dependent_methyltransferase	KOG1663	O-methyltransferase	Secondary_metabolites_biosynthesis,_transport_and_catabolism	METABOLISM	2.1.1.104	Caffeoyl-CoA_O-methyltransferase	Flavonoids,_stilbene_and_lignin_biosynthesis	Biosynthesis_of_Secondary_Metabolites	METABOLIC	5849 17926	O-methyltransferase_activity caffeoyl-CoA_O-methyltransferase_activity	molecular_function	GO:0008171 GO:0042409
713095	8029	Disp	9.90197	9.89579	9.86526	11.099	11.0391	10.8064	Yes	1.10002
1499143	8032	Disp	8.0248	8.25551	8.16679	9.56677	9.51	9.52883	Yes	1.38696
2204370	8204	Disp	9.88848	9.72617	9.72761	10.7953	10.8694	10.8284	Yes	1.04897							IPR006073 IPR027417	GTP_binding_domain P-loop_containing_nucleoside_triphosphate_hydrolase										3737	GTP_binding	molecular_function	GO:0005525
480430	8246	Disp	6.18695	5.89973	5.47281	7.9516	7.9793	8.01489	Yes	2.11779
2204449	8302	Disp	7.76288	7.39212	7.40477	8.99534	8.73974	8.78516	Yes	1.31922
1978410	8312	Disp	9.60135	9.59604	9.56929	11.0129	10.8275	10.9261	Yes	1.33699
127120	8319	Disp	8.74893	8.86234	8.6766	9.84208	9.74352	9.7582	Yes	1.01948
219363	8324	Disp	6.59069	6.7281	6.44579	7.79737	7.8124	7.73231	Yes	1.19675
1860122	8357	Disp	7.82892	7.79092	7.77279	9.0486	8.9903	9.1431	Yes	1.26842							IPR029063	S-adenosyl-L-methionine-dependent_methyltransferase
2179919	8390	Disp	5.19414	5.50314	5.1694	6.84148	6.44205	6.51548	Yes	1.33818							IPR010730	Heterokaryon_incompatibility
1558240	8390	Disp	6.62827	6.61744	6.59828	7.60292	7.72664	7.81324	Yes	1.10943
2196183	8394	Disp	7.09886	7.14195	7.17827	10.953	10.9234	10.9192	Yes	3.80166
1346481	8411	Disp	8.38732	8.28598	8.5895	10.812	10.8301	10.8574	Yes	2.4101							IPR006073 IPR027417	GTP_binding_domain P-loop_containing_nucleoside_triphosphate_hydrolase										3737	GTP_binding	molecular_function	GO:0005525
1875270	8430	Disp	8.76378	8.80459	8.84664	9.98554	9.8639	9.9131	Yes	1.11872			yes				IPR004342	EXS,_C-terminal	KOG1162	Predicted_small_molecule_transporter	Intracellular_trafficking,_secretion,_and_vesicular_transport	CELLULAR_PROCESSES_AND_SIGNALING						9321	integral_to_membrane	cellular_component	GO:0016021
2071532	8444	Disp	7.09215	7.23858	7.18471	9.08827	9.04448	8.75475	Yes	1.80425							IPR002925 IPR029058	Dienelactone_hydrolase Alpha/Beta_hydrolase_fold	KOG3043	Predicted_hydrolase_related_to_dienelactone_hydrolase	General_function_prediction_only	POORLY_CHARACTERIZED	3.1.1.45	Carboxymethylenebutenolidase	1,4-Dichlorobenzene_degradation	Biodegradation_of_Xenobiotics	METABOLIC	9985 6425	hydrolase_activity carboxymethylenebutenolidase_activity	molecular_function	GO:0016787 GO:0008806
1880715	8509	Disp	8.16244	8.00385	7.75126	9.25442	9.51959	9.27037	Yes	1.37317							IPR004045 IPR010987 IPR012336	Glutathione_S-transferase,_N-terminal Glutathione_S-transferase,_C-terminal-like Thioredoxin-like_fold					5.2.1.2	Maleylacetoacetate_isomerase	Tyrosine_metabolism Styrene_degradation	Amino_Acid_Metabolism Biodegradation_of_Xenobiotics	METABOLIC	9333	maleylacetoacetate_isomerase_activity	molecular_function	GO:0016034
2210563	8538	Disp	8.87738	8.69078	8.43062	9.80922	9.93254	9.81088	Yes	1.17554							IPR004045 IPR010987 IPR012336	Glutathione_S-transferase,_N-terminal Glutathione_S-transferase,_C-terminal-like Thioredoxin-like_fold					5.2.1.2	Maleylacetoacetate_isomerase	Tyrosine_metabolism Styrene_degradation	Amino_Acid_Metabolism Biodegradation_of_Xenobiotics	METABOLIC	9333	maleylacetoacetate_isomerase_activity	molecular_function	GO:0016034
435489	8550	Disp	6.16154	6.75448	6.3459	9.17189	9.22342	8.99485	Yes	2.70586			yes
309705	8646	Disp	3.30777	3.14193	3.73447	10.0105	10.1081	9.95828	Yes	6.75033
960891	8809	Disp	8.70564	8.60154	8.79917	9.97076	9.78389	9.71936	Yes	1.12681							IPR007087	Zinc_finger,_C2H2										2175 3827 5939	nucleic_acid_binding intracellular zinc_ion_binding	molecular_function cellular_component	GO:0003676 GO:0005622 GO:0008270
427518	8979	Disp	8.22816	8.0927	8.11716	9.42214	9.67076	9.47388	Yes	1.38085
735486	9003	Disp	6.29604	5.97646	6.14922	10.1332	10.1785	10.2311	Yes	4.05321
2113255	9025	Disp	8.68573	8.43208	8.52245	10.0712	10.1417	10.1181	Yes	1.56195
521147	9080	Disp	7.22072	7.34659	7.15222	9.73367	9.65634	9.74537	Yes	2.4786							IPR006073 IPR027417	GTP_binding_domain P-loop_containing_nucleoside_triphosphate_hydrolase										3737	GTP_binding	molecular_function	GO:0005525
634549	9083	Disp	5.52818	5.54405	5.31739	7.6983	8.03388	7.9267	Yes	2.45142
290018	9124	Disp	6.62827	6.2481	6.49843	11.9434	11.831	12.0824	Yes	5.50436			yes	Conserved SSP cluster
2156998	9125	Disp	7.33308	7.27549	7.24141	9.0486	8.88042	8.98178	Yes	1.69522
1889097	9158	Disp	6.04133	5.85165	5.8744	7.22991	7.15058	7.22656	Yes	1.2921
1289644	9177	Disp	5.91018	5.76778	5.75832	7.7781	7.74856	7.83278	Yes	1.99231			yes
1434545	9202	Disp	6.95099	7.38651	6.9629	8.28778	8.54053	8.10604	Yes	1.21281			yes	Conserved SSP cluster
797592	9264	Disp	7.20836	7.41436	7.00717	8.6478	8.41592	8.44767	Yes	1.29491			yes	Unknown
2066308	9301	Disp	7.94142	7.94778	7.95334	10.8768	10.7923	10.7599	Yes	2.86837
566267	9309	Disp	7.10553	6.78893	7.02881	8.12946	7.96064	7.83278	Yes	1.00498
469878	9312	Disp	7.01623	6.87963	7.15222	8.39922	8.66678	8.38947	Yes	1.47632
151526	9424	Disp	4.88824	4.7597	5.72336	6.84148	7.01244	7.0707	Yes	1.81607
736261	9436	Disp	6.40831	6.71919	6.43503	9.84208	9.91083	9.75564	Yes	3.32422							IPR002068 IPR008978	Alpha_crystallin/Hsp20_domain HSP20-like_chaperone	KOG0710	Molecular_chaperone_(small_heat-shock_protein_Hsp26/Hsp42)	Posttranslational_modification,_protein_turnover,_chaperones	CELLULAR_PROCESSES_AND_SIGNALING
1957052	9441	Disp	7.20215	7.30554	7.11225	8.83668	8.77221	8.8393	Yes	1.61462			yes
2072136	9512	Disp	4.72439	5.01383	5.14319	7.42843	7.29164	7.16622	Yes	2.36743			yes	Conserved SSP cluster
482611	9532	Disp	8.29687	8.0148	8.17652	9.32917	9.22733	9.30926	Yes	1.12481			yes
659437	9591	Disp	7.82892	7.97047	8.08997	9.06061	8.97178	8.91917	Yes	1.02155
1150690	9637	Disp	5.52818	5.07094	5.55463	7.127	7.36444	6.77992	Yes	1.73111
1856444	9644	Disp	11.0488	11.1142	11.0066	12.6606	12.6053	12.607	Yes	1.56789							IPR002018 IPR019819 IPR029058	Carboxylesterase,_type_B Carboxylesterase_type_B,_conserved_site Alpha/Beta_hydrolase_fold	KOG4389	Acetylcholinesterase/Butyrylcholinesterase	Signal_transduction_mechanisms	CELLULAR_PROCESSES_AND_SIGNALING	3.1.1.3	Triacylglycerol_lipase	Glycerolipid_metabolism	Metabolism_of_Complex_Lipids	METABOLIC	3166	triacylglycerol_lipase_activity	molecular_function	GO:0004806
2019729	9662	Disp	11.6097	11.5104	11.7338	12.9079	12.8556	12.978	Yes	1.29422			yes
412785	9673	Disp	10.5196	10.5393	10.6078	11.6259	11.6485	11.5183	Yes	1.04301							IPR000682 IPR029063	Protein-L-isoaspartate(D-aspartate)_O-methyltransferase S-adenosyl-L-methionine-dependent_methyltransferase	KOG1661	Protein-L-isoaspartate(D-aspartate)_O-methyltransferase	Posttranslational_modification,_protein_turnover,_chaperones	CELLULAR_PROCESSES_AND_SIGNALING	2.1.1.77	Protein-L-isoaspartate(D-aspartate)_O-methyltransferase				3085 4598	protein-L-isoaspartate_(D-aspartate)_O-methyltransferase_activity protein_modification_process	molecular_function biological_process	GO:0004719 GO:0006464
2063637	9712	Disp	8.17519	8.14017	8.21163	9.94722	10.0364	9.82559	Yes	1.76605
1127926	9730	Disp	6.62827	6.29679	6.87006	8.61559	8.44306	8.52779	Yes	1.92459
1855410	9754	Disp	7.36682	7.43625	7.25371	9.05662	9.2544	9.21187	Yes	1.82808
2052320	9768	Disp	6.50238	6.71023	6.67347	7.56967	7.96064	8.08175	Yes	1.2625							IPR010730	Heterokaryon_incompatibility
1930319	9918	Disp	7.17701	7.25715	7.22276	8.58263	8.78287	8.38286	Yes	1.37755				Unknown
60645	9920	Disp	6.12257	5.73282	5.90592	7.89008	7.86352	7.47063	Yes	1.84087							IPR007087 IPR015880	Zinc_finger,_C2H2 Zinc_finger,_C2H2-like										2175 3827 5939	nucleic_acid_binding intracellular zinc_ion_binding	molecular_function cellular_component	GO:0003676 GO:0005622 GO:0008270
2193876	10033	Disp	9.72032	9.78921	9.75815	12.1762	12.1536	12.093	Yes	2.38667							IPR004045 IPR010987 IPR012336	Glutathione_S-transferase,_N-terminal Glutathione_S-transferase,_C-terminal-like Thioredoxin-like_fold	KOG0867	Glutathione_S-transferase	Posttranslational_modification,_protein_turnover,_chaperones	CELLULAR_PROCESSES_AND_SIGNALING	2.5.1.18	Glutathione_transferase	Glutathione_metabolism	Metabolism_of_Other_Amino_Acids	METABOLIC	2770	glutathione_transferase_activity	molecular_function	GO:0004364
1892118	10038	Disp	5.21898	4.92369	5.1694	8.03517	8.12887	7.78342	Yes	2.91551
1884680	10053	Disp	5.96994	5.48224	5.79245	7.88107	7.74856	7.98899	Yes	2.13468			yes	Unknown
1981593	10057	Disp	6.75259	7.0312	6.78786	8.84133	8.63182	8.89614	Yes	1.94215
690026	10657	Disp	3.96581	4.00017	3.5867	6.07546	5.76855	5.96224	Yes	2.15879
2086654	10693	Disp	12.0987	12.0912	11.9976	13.7644	13.7633	13.7259	Yes	1.68831							IPR004045 IPR010987 IPR012336	Glutathione_S-transferase,_N-terminal Glutathione_S-transferase,_C-terminal-like Thioredoxin-like_fold					5.2.1.2	Maleylacetoacetate_isomerase	Tyrosine_metabolism Styrene_degradation	Amino_Acid_Metabolism Biodegradation_of_Xenobiotics	METABOLIC	9333	maleylacetoacetate_isomerase_activity	molecular_function	GO:0016034
1892103	10768	Disp	6.70941	6.59815	6.74493	8.0106	7.6588	7.69007	Yes	1.11926							IPR020616 IPR020617 IPR016039	Thiolase,_N-terminal Thiolase,_C-terminal Thiolase-like	KOG1389	3-oxoacyl_CoA_thiolase	Lipid_transport_and_metabolism	METABOLISM						2290 5830	catalytic_activity metabolic_process	molecular_function biological_process	GO:0003824 GO:0008152
1994306	10805	Disp	5.31429	5.97646	5.1165	6.94882	7.19915	6.81964	Yes	1.50014
1974494	10825	Disp	7.51461	7.63869	7.54651	8.63714	8.86042	8.47901	Yes	1.10272
408204	10852	Disp	7.34442	7.38651	7.46949	8.33471	8.61402	8.57497	Yes	1.11535
1046645	10878	Disp	7.61629	8.04005	7.63851	8.88253	8.99947	9.1509	Yes	1.24056									KOG1968	Replication_factor_C,_subunit_RFC1_(large_subunit)	Replication,_recombination_and_repair	INFORMATION_STORAGE_AND_PROCESSING
2075980	10901	Disp	6.91343	7.19429	7.05012	9.4128	9.59715	9.73502	Yes	2.53946			yes				IPR007568	RTA-like_protein										5053 9321	response_to_stress integral_to_membrane	biological_process cellular_component	GO:0006950 GO:0016021
751918	10953	Disp	7.86478	8.04362	7.9795	9.59734	9.55423	9.44877	Yes	1.57451
2023200	11022	Disp	7.35566	7.52578	7.25371	8.54321	8.40216	8.43494	Yes	1.08404
1883187	11071	Disp	4.23302	4.1666	4.25863	7.08055	6.97574	6.77992	Yes	2.79892
1996293	11123	Disp	9.16792	9.30316	9.1078	11.1533	11.0655	11.1015	Yes	1.91413							IPR002109 IPR011767 IPR012336 IPR011899	Glutaredoxin Glutaredoxin_active_site Thioredoxin-like_fold Glutaredoxin,_eukaryotic/virial	KOG1752	Glutaredoxin_and_related_proteins	Posttranslational_modification,_protein_turnover,_chaperones	CELLULAR_PROCESSES_AND_SIGNALING						6664 8403 19912 4283	electron_carrier_activity protein_disulfide_oxidoreductase_activity cell_redox_homeostasis electron_transport	molecular_function biological_process	GO:0009055 GO:0015035 GO:0045454 GO:0006118
1908860	11131	Disp	8.81763	8.84198	8.63723	9.87647	10.0208	9.74537	Yes	1.11785			yes	Unknown
1210681	11140	Disp	8.97541	8.89038	8.8303	10.2671	10.1313	10.13	Yes	1.27985							IPR001765	Carbonic_anhydrase	KOG1578	Predicted_carbonic_anhydrase_involved_in_protection_against_oxidative_damage	Inorganic_ion_transport_and_metabolism	METABOLISM	4.2.1.1	Carbonate_dehydratase	Nitrogen_metabolism	Energy_Metabolism	METABOLIC	2531 5939 9282	carbonate_dehydratase_activity zinc_ion_binding carbon_utilization	molecular_function biological_process	GO:0004089 GO:0008270 GO:0015976
1886724	11180	Disp	7.065	7.02399	6.97037	9.68275	9.82832	9.69019	Yes	2.72367			yes	Unknown
2214878	11192	Disp	6.30767	6.15873	6.26313	9.21195	8.79346	8.92374	Yes	2.7602							IPR000608 IPR015368 IPR023313 IPR009060 IPR016135	Ubiquitin-conjugating_enzyme_E2 Ubiquitin-conjugating_enzyme,_C-terminal_fungi Ubiquitin-conjugating_enzyme,_active_site UBA-like Ubiquitin-conjugating_enzyme/RWD-like	KOG0418	Ubiquitin-protein_ligase	Posttranslational_modification,_protein_turnover,_chaperones	CELLULAR_PROCESSES_AND_SIGNALING	6.3.2.19	Ubiquitin--protein_ligase				12037 19152 24495 3200 24685 24687 24690 24691	small_conjugating_protein_ligase_activity post-translational_protein_modification regulation_of_protein_metabolic_process ubiquitin-protein_ligase_activity regulation_of_ubiquitin-protein_ligase_activity regulation_of_ubiquitin-protein_ligase_activity_during_meiotic_cell_cycle positive_regulation_of_ubiquitin-protein_ligase_activity negative_regulation_of_ubiquitin-protein_ligase_activity	molecular_function biological_process	GO:0019787 GO:0043687 GO:0051246 GO:0004842 GO:0051438 GO:0051440 GO:0051443 GO:0051444
2208414	11213	Disp	7.75865	7.82036	7.66177	9.01605	8.85032	8.51575	Yes	1.06441			yes				IPR020846	Major_facilitator_superfamily_domain	KOG2504	Monocarboxylate_transporter	Carbohydrate_transport_and_metabolism	METABOLISM
2078743	11228	Disp	7.36125	7.18785	7.31369	8.24629	8.5468	8.27271	Yes	1.07532							IPR004045 IPR010987 IPR012336	Glutathione_S-transferase,_N-terminal Glutathione_S-transferase,_C-terminal-like Thioredoxin-like_fold	KOG0867	Glutathione_S-transferase	Posttranslational_modification,_protein_turnover,_chaperones	CELLULAR_PROCESSES_AND_SIGNALING	2.5.1.18	Glutathione_transferase	Glutathione_metabolism	Metabolism_of_Other_Amino_Acids	METABOLIC	2770	glutathione_transferase_activity	molecular_function	GO:0004364
1894070	11255	Disp	6.79451	6.71023	6.94784	8.09092	8.14549	7.99768	Yes	1.26547
1605380	11265	Disp	6.95839	6.99478	6.66428	10.3559	10.2281	10.2366	Yes	3.40626
1873750	11373	Disp	6.6467	6.35543	6.6079	7.92555	7.74856	7.9084	Yes	1.33063
97436	11389	Disp	6.6096	6.89552	6.59828	7.68801	7.56307	8.17657	Yes	1.13505
1870442	11882	Disp	5.74895	5.81869	6.01111	7.71867	7.92257	7.85206	Yes	1.98757
1891574	11916	Disp	7.16428	6.91904	7.09183	9.68534	9.58197	9.67403	Yes	2.59487
1889540	11933	Disp	6.46133	6.15873	6.26313	7.72874	7.56307	7.63548	Yes	1.35572
2036713	12048	Disp	10.9335	10.9785	10.8269	12.2067	12.0404	12.0654	Yes	1.19245							IPR002109 IPR011767 IPR012336 IPR011899	Glutaredoxin Glutaredoxin_active_site Thioredoxin-like_fold Glutaredoxin,_eukaryotic/virial	KOG1752	Glutaredoxin_and_related_proteins	Posttranslational_modification,_protein_turnover,_chaperones	CELLULAR_PROCESSES_AND_SIGNALING						6664 8403 19912 4283	electron_carrier_activity protein_disulfide_oxidoreductase_activity cell_redox_homeostasis electron_transport	molecular_function biological_process	GO:0009055 GO:0015035 GO:0045454 GO:0006118
1862733	12051	Disp	6.18695	6.15873	6.43503	7.62467	7.26147	7.41985	Yes	1.18992							IPR023573	Ribosomal_protein_L18a/LX	KOG0829	60S_ribosomal_protein_L18A	Translation,_ribosomal_structure_and_biogenesis	INFORMATION_STORAGE_AND_PROCESSING
2058440	12064	Disp	6.70062	6.81424	6.74493	8.0106	8.27952	7.99768	Yes	1.35465									KOG0927	Predicted_transporter_(ABC_superfamily)	General_function_prediction_only	POORLY_CHARACTERIZED
1900825	12074	Disp	6.82719	6.627	6.97781	8.48495	8.67825	8.22913	Yes	1.66553
1952096	12155	Disp	5.67905	4.45102	4.44182	6.62118	6.77675	6.81964	Yes	1.78956
1877849	12171	Disp	6.81909	6.97994	6.73619	8.95299	9.07949	8.72369	Yes	2.08657							IPR027417	P-loop_containing_nucleoside_triphosphate_hydrolase
1891802	12197	Disp	3.70948	2.78037	3.33209	9.11156	9.1594	9.23409	Yes	5.99168			yes	Conserved SSP cluster
2096126	12200	Disp	7.31014	7.32914	7.40477	8.69995	8.88042	8.40913	Yes	1.33176							IPR004045 IPR010987	Glutathione_S-transferase,_N-terminal Glutathione_S-transferase,_C-terminal-like
1996298	12204	Disp	5.99892	5.89973	6.12264	7.127	7.59972	7.38055	Yes	1.38334							IPR002109 IPR012336	Glutaredoxin Thioredoxin-like_fold	KOG1752	Glutaredoxin_and_related_proteins	Posttranslational_modification,_protein_turnover,_chaperones	CELLULAR_PROCESSES_AND_SIGNALING						6664 8403 19912	electron_carrier_activity protein_disulfide_oxidoreductase_activity cell_redox_homeostasis	molecular_function biological_process	GO:0009055 GO:0015035 GO:0045454
2082650	12219	Disp	9.31919	9.38426	9.35192	12.0889	12.1412	12.0027	Yes	2.72848							IPR002935 IPR029063	O-methyltransferase,_family_3 S-adenosyl-L-methionine-dependent_methyltransferase	KOG1663	O-methyltransferase	Secondary_metabolites_biosynthesis,_transport_and_catabolism	METABOLISM	2.1.1.104	Caffeoyl-CoA_O-methyltransferase	Flavonoids,_stilbene_and_lignin_biosynthesis	Biosynthesis_of_Secondary_Metabolites	METABOLIC	5849 17926	O-methyltransferase_activity caffeoyl-CoA_O-methyltransferase_activity	molecular_function	GO:0008171 GO:0042409
1904932	12294	Disp	6.30767	6.40068	6.44579	7.62467	7.70438	7.64657	Yes	1.28299
1387514	12386	Disp	6.92858	6.93451	6.87006	8.6478	8.61402	8.77004	Yes	1.77627
758683	12406	Disp	7.7416	7.80361	7.75559	8.95299	8.9949	9.07499	Yes	1.2451
1031300	12421	Disp	6.342	5.85165	6.5392	9.33907	9.25822	9.22672	Yes	3.01933			yes	Unknown
1874151	12428	Disp	8.56011	8.73783	8.76949	10.9922	11.0268	10.8704	Yes	2.27553							IPR004046 IPR004045 IPR010987 IPR012336	Glutathione_S-transferase,_C-terminal Glutathione_S-transferase,_N-terminal Glutathione_S-transferase,_C-terminal-like Thioredoxin-like_fold	KOG0867	Glutathione_S-transferase	Posttranslational_modification,_protein_turnover,_chaperones	CELLULAR_PROCESSES_AND_SIGNALING	2.5.1.18	Glutathione_transferase	Glutathione_metabolism	Metabolism_of_Other_Amino_Acids	METABOLIC	2770	glutathione_transferase_activity	molecular_function	GO:0004364
2131180	12431	Disp	5.79924	6.29679	6.3459	7.61383	7.35017	7.15073	Yes	1.22994
525905	12812	Disp	5.5674	5.48224	5.82579	6.68467	7.13402	6.67556	Yes	1.22927
1848830	12823	Disp	3.84333	3.87748	3.23616	8.09871	8.01591	8.15344	Yes	4.52133
521127	13106	Disp	9.50742	9.5541	9.21549	10.8517	10.9294	10.7952	Yes	1.4276							IPR006073 IPR027417	GTP_binding_domain P-loop_containing_nucleoside_triphosphate_hydrolase										3737	GTP_binding	molecular_function	GO:0005525
1194505	13113	Disp	7.48419	7.50002	7.96086	9.53267	9.55112	9.54076	Yes	1.88102
1866589	13221	Disp	6.65583	6.1455	6.28727	8.1521	7.80196	7.95373	Yes	1.6096							IPR001245 IPR016253 IPR008271 IPR000719 IPR002290 IPR011009	Serine-threonine/tyrosine-protein_kinase_catalytic_domain Integrin-linked_protein_kinase Serine/threonine-protein_kinase,_active_site Protein_kinase_domain Serine/threonine/dual_specificity_protein_kinase,_catalytic__domain Protein_kinase-like_domain	KOG0192	Tyrosine_kinase_specific_for_activated_(GTP-bound)_p21cdc42Hs	Signal_transduction_mechanisms	CELLULAR_PROCESSES_AND_SIGNALING						3043 3736 4602 3079 3045 3052	protein_kinase_activity ATP_binding protein_amino_acid_phosphorylation protein-tyrosine_kinase_activity protein_serine/threonine_kinase_activity protein_kinase_CK2_activity	molecular_function biological_process	GO:0004672 GO:0005524 GO:0006468 GO:0004713 GO:0004674 GO:0004682
366134	14490	Disp	12.6064	12.5289	12.552	14.483	14.4724	14.5334	Yes	1.9339			yes	Unknown
2196652	14582	Disp	12.0922	12.1385	11.9578	13.5225	13.4948	13.4327	Yes	1.41923							IPR004045 IPR010987 IPR012336	Glutathione_S-transferase,_N-terminal Glutathione_S-transferase,_C-terminal-like Thioredoxin-like_fold					5.2.1.2	Maleylacetoacetate_isomerase	Tyrosine_metabolism Styrene_degradation	Amino_Acid_Metabolism Biodegradation_of_Xenobiotics	METABOLIC	9333	maleylacetoacetate_isomerase_activity	molecular_function	GO:0016034
1948246	14600	Disp	5.09025	5.17878	5.47281	6.70523	6.54586	6.36254	Yes	1.31168			yes	Unknown
1923052	14689	Disp	5.64278	5.15257	5.1165	6.74549	6.79793	6.22141	Yes	1.30622
2040008	14728	Disp	7.07184	7.39212	7.30781	8.3929	8.30933	8.13781	Yes	1.02588			yes
296808	14904	Disp	6.58114	6.64591	6.45647	7.48897	7.55065	7.66848	Yes	1.01552
752929	14916	Disp	8.81763	9.09867	8.97478	10.6128	10.7427	10.7198	Yes	1.72655
2212127	15207	Disp	6.81909	7.01674	7.01442	10.0513	9.74897	9.99127	Yes	2.99498			yes
2061347	15276	Disp	9.63751	9.41904	9.3704	10.4396	10.5932	10.5995	Yes	1.06596							IPR027417	P-loop_containing_nucleoside_triphosphate_hydrolase
2073962	15573	Disp	9.6271	9.74054	9.57665	11.4926	11.3328	11.3395	Yes	1.74221							IPR014980 IPR023389	Dopa_4,5-dioxygenase DOPA-like_domain					1.14.99.-	Miscellaneous_(requires_further_characterization)				9498 10994 10995 17906	CoA_desaturase_activity DDT_2,3-dioxygenase_activity naphthalene_disulfonate_1,2-dioxygenase_activity omega-3_fatty_acid_desaturase_activity	molecular_function	GO:0016215 GO:0018688 GO:0018689 GO:0042389
1318263	15685	Disp	9.392	9.43136	9.43529	10.7576	10.893	10.8973	Yes	1.43198
1912660	16699	Disp	9.46651	9.23765	9.28457	12.115	12.2125	12.0629	Yes	2.79987							IPR004046 IPR004045 IPR010987 IPR012336	Glutathione_S-transferase,_C-terminal Glutathione_S-transferase,_N-terminal Glutathione_S-transferase,_C-terminal-like Thioredoxin-like_fold
1990924	17446	Disp	7.84895	7.79092	7.66177	9.35217	9.62705	9.95828	Yes	1.90213
1938523	17462	Disp	9.96849	9.98484	10.0929	12.6531	12.5933	12.6378	Yes	2.61317							IPR002935 IPR029063	O-methyltransferase,_family_3 S-adenosyl-L-methionine-dependent_methyltransferase	KOG1663	O-methyltransferase	Secondary_metabolites_biosynthesis,_transport_and_catabolism	METABOLISM	2.1.1.104	Caffeoyl-CoA_O-methyltransferase	Flavonoids,_stilbene_and_lignin_biosynthesis	Biosynthesis_of_Secondary_Metabolites	METABOLIC	5849 17926	O-methyltransferase_activity caffeoyl-CoA_O-methyltransferase_activity	molecular_function	GO:0008171 GO:0042409
576764	17667	Disp	6.50238	6.54875	6.6079	7.64609	7.37857	7.77334	Yes	1.06461			yes
218991	17673	Disp	8.12021	8.15015	8.03401	9.62188	9.59715	9.53481	Yes	1.48624
1299617	18731	Disp	9.63058	9.56408	9.77745	11.6366	11.6404	11.4448	Yes	1.91791
1016533	18754	Disp	7.1959	7.41986	7.61486	8.52019	8.52791	8.4975	Yes	1.09976
2070101	18785	Disp	7.77967	7.61008	7.73819	9.28888	9.50356	9.47077	Yes	1.71669
1242519	18859	Disp	9.15832	9.06216	9.25274	10.1981	10.125	10.1824	Yes	1.01055
1805949	18939	Disp	5.46728	6.00604	6.1882	7.58084	7.64717	7.75297	Yes	1.76146
2081363	18997	Disp	5.86367	5.93091	6.13599	7.03255	7.15058	6.77992	Yes	1.02518
2146922	19024	Disp	9.1551	9.23921	8.95984	10.9722	10.744	10.6691	Yes	1.68051
1894313	19235	Disp	8.29395	8.27994	8.32089	9.34236	9.25822	9.58465	Yes	1.10643
1932987	19280	Disp	6.12257	6.11866	5.92142	7.48897	7.4472	7.72186	Yes	1.51504				Unknown
1888647	19304	Disp	5.99892	5.93091	6.03981	7.35227	7.35017	6.69704	Yes	1.18606
1946519	19356	Disp	6.81095	6.78039	6.94784	8.6478	8.7452	8.78516	Yes	1.88774
1869312	19935	Spec	7.4267	7.739	7.64319	8.58818	8.53423	8.7079	Yes	1.00762							IPR000719 IPR016253 IPR008271 IPR002290 IPR011009	Protein_kinase_domain Integrin-linked_protein_kinase Serine/threonine-protein_kinase,_active_site Serine/threonine/dual_specificity_protein_kinase,_catalytic__domain Protein_kinase-like_domain	KOG1187	Serine/threonine_protein_kinase	Signal_transduction_mechanisms	CELLULAR_PROCESSES_AND_SIGNALING						3043 3736 4602 3045 3080	protein_kinase_activity ATP_binding protein_amino_acid_phosphorylation protein_serine/threonine_kinase_activity transmembrane_receptor_protein_tyrosine_kinase_activity	molecular_function biological_process	GO:0004672 GO:0005524 GO:0006468 GO:0004674 GO:0004714
1096402	37483	Spec	9.23187	9.24852	9.34618	10.9389	10.8917	10.7368	Yes	1.58364
1097968	37484	Spec	7.23297	7.13527	7.43749	8.40552	8.57774	8.2143	Yes	1.13671
1114140	37487	Spec	9.66827	9.7295	9.61768	12.2528	12.1125	12.2111	Yes	2.5226							IPR010829	Cerato-platanin
1344496	37545	Spec	7.05813	6.80585	6.75362	9.17189	8.99947	8.9774	Yes	2.18319
1386626	37558	Spec	6.50238	6.42279	6.84589	7.8164	7.85344	7.70075	Yes	1.19753			yes
1500878	37578	Spec	4.68926	5.01383	4.71526	8.27408	8.36005	8.28694	Yes	3.54183
170412	37612	Spec	7.67133	7.31739	7.68921	8.88703	8.53423	8.64849	Yes	1.13363			yes
1818787	37638	Spec	6.10934	6.11866	5.74094	6.89615	7.18314	7.19671	Yes	1.10905							IPR019419	Altered_inheritance_of_mitochondria_protein_19
1837851	37659	Spec	1.53985	2.47658	3.13338	5.8723	5.76855	5.88945	Yes	3.57531			yes	Unknown			IPR006121 IPR017969	Heavy_metal-associated_domain,_HMA Heavy-metal-associated,_conserved_site										12906 21295	metal_ion_transport metal_ion_binding	biological_process molecular_function	GO:0030001 GO:0046872
1845673	37674	Spec	7.14496	6.83086	7.09183	8.88253	8.81958	8.89149	Yes	1.84379							IPR006683 IPR029069	Thioesterase_superfamily HotDog_domain	KOG3328	HGG_motif-containing_thioesterase	General_function_prediction_only	POORLY_CHARACTERIZED	3.1.2.-	Thiolester_hydrolases	Benzoate_degradation_via_CoA_ligation	Biodegradation_of_Xenobiotics	METABOLIC	9564 9566	CoA_hydrolase_activity acyl-CoA_thioesterase_activity	molecular_function	GO:0016289 GO:0016291
1849848	37680	Spec	2.0633	1.85161	1.19901	6.82278	6.89941	6.38919	Yes	5.46422							IPR000612	Proteolipid_membrane_potential_modulator	KOG1773	Stress_responsive_protein	General_function_prediction_only	POORLY_CHARACTERIZED						9321	integral_to_membrane	cellular_component	GO:0016021
1862835	37701	Spec	7.13846	6.93451	7.14564	8.34785	8.218	8.09799	Yes	1.15502							IPR002938	Monooxygenase,_FAD-binding										2888 4283 4851	monooxygenase_activity electron_transport aromatic_compound_metabolic_process	molecular_function biological_process	GO:0004497 GO:0006118 GO:0006725
1888996	37800	Spec	4.18339	4.79402	4.97506	6.25351	6.07653	6.3354	Yes	1.577							IPR013725	DNA_replication_factor_RFC1,_C-terminal										2187 3736 3862 4421	DNA_clamp_loader_activity ATP_binding DNA_replication_factor_C_complex DNA_replication	molecular_function cellular_component biological_process	GO:0003689 GO:0005524 GO:0005663 GO:0006260
1893761	37859	Spec	4.49952	4.6136	4.5654	6.28116	5.63369	6.73908	Yes	1.77357							IPR001017 IPR029061	Dehydrogenase,_E1_component Thiamin_diphosphate-binding_fold	KOG1182	Branched_chain_alpha-keto_acid_dehydrogenase_complex,_alpha_subunit	Energy_production_and_conversion	METABOLISM	1.2.4.4	3-methyl-2-oxobutanoate_dehydrogenase_(lipoamide)	Valine,_leucine_and_isoleucine_degradation	Amino_Acid_Metabolism	METABOLIC	5830 9831 2329 10245	metabolic_process oxidoreductase_activity,_acting_on_the_aldehyde_or_oxo_group_of_donors,_disulfide_as_acceptor 3-methyl-2-oxobutanoate_dehydrogenase_(2-methylpropanoyl-transferring)_activity 3-methyl-2-oxobutanoate_dehydrogenase_(lipoamide)_complex	biological_process molecular_function cellular_component	GO:0008152 GO:0016624 GO:0003863 GO:0017086
1893792	37860	Spec	4.49952	4.31581	3.80304	8.18906	7.88348	7.75297	Yes	3.79143							IPR002068 IPR008978	Alpha_crystallin/Hsp20_domain HSP20-like_chaperone	KOG0710	Molecular_chaperone_(small_heat-shock_protein_Hsp26/Hsp42)	Posttranslational_modification,_protein_turnover,_chaperones	CELLULAR_PROCESSES_AND_SIGNALING
1895306	37884	Spec	12.3898	12.2775	12.3768	14.2471	14.1295	14.1439	Yes	1.82586
1925409	37986	Spec	4.9783	4.72454	5.22044	7.50078	7.3065	7.5436	Yes	2.504
1942206	38021	Spec	5.03536	4.7597	4.91437	5.94325	6.38721	6.25076	Yes	1.32423
1957136	38069	Spec	6.63752	6.59815	6.79629	7.98561	8.10358	8.19178	Yes	1.42461
1975678	38106	Spec	11.8769	11.7467	12.0716	14.4446	14.3525	14.32	Yes	2.46904			yes
1984262	38128	Spec	4.9489	5.50314	5.36353	6.22532	6.59509	6.81964	Yes	1.29806
2003366	38183	Spec	6.4717	6.13214	6.88596	8.49679	8.8299	8.55745	Yes	2.11662							IPR001509	NAD-dependent_epimerase/dehydratase,_N-terminal_domain	KOG1502	Flavonol_reductase/cinnamoyl-CoA_reductase	Defense_mechanisms	CELLULAR_PROCESSES_AND_SIGNALING						2290 19375 23921 19356	catalytic_activity cellular_metabolic_process coenzyme_binding methylglyoxal_reductase_(NADPH-dependent)_activity	molecular_function biological_process	GO:0003824 GO:0044237 GO:0050662 GO:0043892
2014327	38213	Spec	5.84783	6.00604	5.79245	7.06472	7.01244	7.19671	Yes	1.22304
2025345	38245	Spec	3.30777	3.59554	3.42205	7.0962	7.08316	6.65375	Yes	3.63966
2026599	38249	Spec	7.57359	7.64341	7.75991	9.03242	8.58385	8.32883	Yes	1.02236
2044603	38288	Spec	6.44035	6.26043	6.64573	7.65668	7.58761	7.51968	Yes	1.14085			yes
2055544	38312	Spec	6.41907	6.04931	6.21361	7.58084	7.71555	7.51968	Yes	1.38286							IPR013725 IPR008921	DNA_replication_factor_RFC1,_C-terminal DNA_polymerase_III,_clamp_loader_complex,_gamma/delta/delta_subunit,_C-terminal	KOG1968	Replication_factor_C,_subunit_RFC1_(large_subunit)	Replication,_recombination_and_repair	INFORMATION_STORAGE_AND_PROCESSING						2176 3838 4421 2187 3736 3862	DNA_binding nucleus DNA_replication DNA_clamp_loader_activity ATP_binding DNA_replication_factor_C_complex	molecular_function cellular_component biological_process	GO:0003677 GO:0005634 GO:0006260 GO:0003689 GO:0005524 GO:0005663
2075007	38376	Spec	4.32743	4.21807	3.73447	6.01087	5.58578	5.85164	Yes	1.77303
2192609	38469	Spec	7.72001	7.79092	7.5415	9.02016	8.91476	8.75475	Yes	1.21714			yes
2193969	38474	Spec	6.6649	6.47661	6.56905	7.53563	7.8124	8.01489	Yes	1.23608			yes
2202651	38494	Spec	2.44656	1.20446	2.08391	5.12749	4.91597	5.05341	Yes	3.40303							IPR008775	Phytanoyl-CoA_dioxygenase
234008	38526	Spec	7.7025	7.47908	7.56143	9.19751	9.02215	8.75475	Yes	1.42387			yes
284643	38540	Spec	10.8086	10.8215	10.9036	12.1604	11.9581	11.9858	Yes	1.19331
410633	38565	Spec	8.57942	8.33343	8.66743	9.7949	9.72981	9.77598	Yes	1.23592
457425	38588	Spec	7.788	7.6481	7.48	8.76505	8.72876	8.868	Yes	1.14825
464959	38593	Spec	6.482	6.68302	6.36871	7.90792	8.02492	7.81324	Yes	1.41016
535634	38610	Spec	7.17701	7.51553	7.04305	8.86892	9.10945	9.0121	Yes	1.7471
610325	38623	Spec	6.52248	6.1455	6.44579	7.58084	8.01591	8.08989	Yes	1.54153							IPR007087 IPR015880	Zinc_finger,_C2H2 Zinc_finger,_C2H2-like										2175 3827 5939	nucleic_acid_binding intracellular zinc_ion_binding	molecular_function cellular_component	GO:0003676 GO:0005622 GO:0008270
733909	38641	Spec	8.1431	8.34794	7.99057	9.82339	9.975	9.98691	Yes	1.76556
915887	38690	Spec	10.2466	10.2168	10.3515	11.4589	11.1839	11.2811	Yes	1.04096			yes
925616	38694	Spec	6.85915	7.15521	6.80468	7.82581	7.87353	8.36954	Yes	1.10321
1028163	8	Core	11.2239	11.2276	11.2046	9.91669	9.82316	9.70087	Yes	-1.40298							IPR002938	Monooxygenase,_FAD-binding	KOG3855	Monooxygenase_involved_in_coenzyme_Q_(ubiquinone)_biosynthesis	Energy_production_and_conversion Coenzyme_transport_and_metabolism	METABOLISM	1.14.13.7	Phenol_2-monooxygenase	gamma-Hexachlorocyclohexane_degradation Toluene_and_xylene_degradation Nitorobenzene_degradation	Biodegradation_of_Xenobiotics	METABOLIC	2888 4283 4851 10968	monooxygenase_activity electron_transport aromatic_compound_metabolic_process phenol_2-monooxygenase_activity	molecular_function biological_process	GO:0004497 GO:0006118 GO:0006725 GO:0018662
2157032	8	Core	7.22686	7.2936	7.38253	5.75887	5.9686	5.9263	Yes	-1.43224							IPR002938	Monooxygenase,_FAD-binding	KOG3855	Monooxygenase_involved_in_coenzyme_Q_(ubiquinone)_biosynthesis	Energy_production_and_conversion Coenzyme_transport_and_metabolism	METABOLISM	1.14.13.7	Phenol_2-monooxygenase	gamma-Hexachlorocyclohexane_degradation Toluene_and_xylene_degradation Nitorobenzene_degradation	Biodegradation_of_Xenobiotics	METABOLIC	2888 4283 4851 10968	monooxygenase_activity electron_transport aromatic_compound_metabolic_process phenol_2-monooxygenase_activity	molecular_function biological_process	GO:0004497 GO:0006118 GO:0006725 GO:0018662
1844411	19	Core	9.1324	9.04088	9.1061	7.94297	8.28703	7.97147	Yes	-1.02345							IPR001128 IPR018247 IPR017972	Cytochrome_P450 EF-Hand_1,_calcium-binding_site Cytochrome_P450,_conserved_site	KOG0157	Cytochrome_P450_CYP4/CYP19/CYP26_subfamilies	Lipid_transport_and_metabolism Secondary_metabolites_biosynthesis,_transport_and_catabolism	METABOLISM	1.14.14.1	Unspecific_monooxygenase	Tryptophan_metabolism Fatty_acid_metabolism gamma-Hexachlorocyclohexane_degradation	Amino_Acid_Metabolism Lipid_Metabolism Biodegradation_of_Xenobiotics	METABOLIC	2888 3721 4283 12251 23642	monooxygenase_activity iron_ion_binding electron_transport heme_binding unspecific_monooxygenase_activity	molecular_function biological_process	GO:0004497 GO:0005506 GO:0006118 GO:0020037 GO:0050381
2060608	19	Core	12.503	12.5085	12.5489	11.5377	11.3958	11.4886	Yes	-1.04472							IPR001128 IPR018247 IPR017972	Cytochrome_P450 EF-Hand_1,_calcium-binding_site Cytochrome_P450,_conserved_site	KOG0157	Cytochrome_P450_CYP4/CYP19/CYP26_subfamilies	Lipid_transport_and_metabolism Secondary_metabolites_biosynthesis,_transport_and_catabolism	METABOLISM	1.14.14.1	Unspecific_monooxygenase	Tryptophan_metabolism Fatty_acid_metabolism gamma-Hexachlorocyclohexane_degradation	Amino_Acid_Metabolism Lipid_Metabolism Biodegradation_of_Xenobiotics	METABOLIC	2888 3721 4283 12251 23642	monooxygenase_activity iron_ion_binding electron_transport heme_binding unspecific_monooxygenase_activity	molecular_function biological_process	GO:0004497 GO:0005506 GO:0006118 GO:0020037 GO:0050381
2272817	20	Core	12.0431	12.0336	12.0104	9.84671	9.51	9.59613	Yes	-2.37014							IPR000719 IPR011009	Protein_kinase_domain Protein_kinase-like_domain										3043 3736 4602	protein_kinase_activity ATP_binding protein_amino_acid_phosphorylation	molecular_function biological_process	GO:0004672 GO:0005524 GO:0006468
2208788	25	Core	12.8364	12.8695	12.8074	11.7211	11.8527	11.7817	Yes	-1.05253							IPR001128	Cytochrome_P450	KOG0158	Cytochrome_P450_CYP3/CYP5/CYP6/CYP9_subfamilies	Secondary_metabolites_biosynthesis,_transport_and_catabolism	METABOLISM	1.14.13.-	With_NADH_or_NADPH_as_one_donor,_and_incorporation_of_one_atom	Methane_metabolism Phenylalanine_metabolism Ubiquinone_biosynthesis Alkaloid_biosynthesis_I Styrene_degradation Tryptophan_metabolism Androgen_and_estrogen_metabolism Sterol_biosynthesis 1,4-Dichlorobenzene_degradation Tyrosine_metabolism Bile_acid_biosynthesis Flavonoids,_stilbene_and_lignin_biosynthesis Histidine_metabolism gamma-Hexachlorocyclohexane_degradation	Energy_Metabolism Amino_Acid_Metabolism Metabolism_of_Cofactors_and_Vitamins Biosynthesis_of_Secondary_Metabolites Biodegradation_of_Xenobiotics Lipid_Metabolism	METABOLIC	2888 3721 4283 12251 6319 10781 10936 10937 10938 10939 10940 10941 10942 10943 10944 10945 10946 10947 10948 10949 10950 10952 10953 10954 10955 10956 10957 10958 10959 10960 10961 10962 10963 11397 19184 19196	monooxygenase_activity iron_ion_binding electron_transport heme_binding 3-(3-hydroxy-phenyl)propionate_hydroxylase_activity 4-chlorobenzaldehyde_oxidase_activity 3,5-xylenol_methylhydroxylase_activity phenylacetate_hydroxylase_activity 4-nitrophenol_4-monooxygenase_activity dimethyl_sulfide_monooxygenase_activity alpha-pinene_monooxygenase_[NADH]_activity limonene_1,2-monooxygenase_activity phena…	molecular_function biological_process	GO:0004497 GO:0005506 GO:0006118 GO:0020037 GO:0008688 GO:0018471 GO:0018630 GO:0018631 GO:0018632 GO:0018633 GO:0018634 GO:0018635 GO:0018636 GO:0018637 GO:0018638 GO:0018639 GO:0018640 GO:0018641 GO:0018642 GO:0018643 GO:0018644 GO:0018646 GO:0018647 GO:0018648 GO:0018649 GO:0018650 GO:0018651 GO:0018652 GO:0018653 GO:0018654 GO:0018655 GO:0018656 GO:0018657 GO:0019113 GO:0043719 GO:0043731
2075101	27	Core	8.15603	7.87349	7.94578	6.13729	6.77675	6.79991	Yes	-1.40849
1987972	27	Core	11.7087	11.6019	11.7318	10.1595	10.1744	10.1919	Yes	-1.50749							IPR008803 IPR027417 IPR002035	RHD3/Sey1 P-loop_containing_nucleoside_triphosphate_hydrolase von_Willebrand_factor,_type_A	KOG2203	GTP-binding_protein	General_function_prediction_only	POORLY_CHARACTERIZED
2065739	37	Core	9.36165	9.37153	9.43529	8.09092	8.58385	8.40913	Yes	-1.01978							IPR020946	Flavin_monooxygenase-like	KOG1399	Flavin-containing_monooxygenase	Secondary_metabolites_biosynthesis,_transport_and_catabolism	METABOLISM
2064454	37	Core	6.63752	6.27265	6.67347	3.97853	4.56699	5.50704	Yes	-1.75406							IPR001327 IPR023753	Pyridine_nucleotide-disulphide_oxidoreductase,_NAD-binding_domain Pyridine_nucleotide-disulphide_oxidoreductase,_FAD/NAD(P)-binding_domain	KOG1399	Flavin-containing_monooxygenase	Secondary_metabolites_biosynthesis,_transport_and_catabolism	METABOLISM						9710 23919	oxidoreductase_activity FAD_binding	molecular_function	GO:0016491 GO:0050660
1865159	38	Core	9.9948	9.91053	10.1082	8.99534	8.93879	9.07499	Yes	-1.00362
1914148	39	Core	13.7146	13.6352	13.7802	12.4215	12.4337	12.3871	Yes	-1.2972							IPR011701 IPR020846	Major_facilitator_superfamily Major_facilitator_superfamily_domain	KOG2615	Permease_of_the_major_facilitator_superfamily	General_function_prediction_only	POORLY_CHARACTERIZED
2100039	39	Core	10.2832	10.0713	10.2924	8.89152	8.78817	8.80013	Yes	-1.39318							IPR011701 IPR020846	Major_facilitator_superfamily Major_facilitator_superfamily_domain	KOG2615	Permease_of_the_major_facilitator_superfamily	General_function_prediction_only	POORLY_CHARACTERIZED
2041106	39	Core	13.5842	13.5458	13.5673	11.7349	11.782	11.6488	Yes	-1.84344							IPR011701 IPR020846	Major_facilitator_superfamily Major_facilitator_superfamily_domain	KOG2615	Permease_of_the_major_facilitator_superfamily	General_function_prediction_only	POORLY_CHARACTERIZED
2099846	39	Core	11.6	11.5922	11.6299	8.44272	8.90014	8.61502	Yes	-2.9497							IPR011701 IPR020846	Major_facilitator_superfamily Major_facilitator_superfamily_domain	KOG2615	Permease_of_the_major_facilitator_superfamily	General_function_prediction_only	POORLY_CHARACTERIZED
2082848	41	Core	9.53736	9.56283	9.20444	7.52411	7.9129	7.89916	Yes	-1.66123							IPR008775	Phytanoyl-CoA_dioxygenase					1.14.11.18	Phytanoyl-CoA_dioxygenase				22608	phytanoyl-CoA_dioxygenase_activity	molecular_function	GO:0048244
1543452	46	Core	12.1907	12.1924	12.2745	10.8757	10.8198	10.8526	Yes	-1.37033							IPR011701 IPR020846	Major_facilitator_superfamily Major_facilitator_superfamily_domain	KOG2533	Permease_of_the_major_facilitator_superfamily	Carbohydrate_transport_and_metabolism	METABOLISM
2269374	56	Core	8.65191	8.60879	8.66743	7.29916	7.26147	7.49536	Yes	-1.29192							IPR003439 IPR011527 IPR017871 IPR003593 IPR027417	ABC_transporter-like ABC_transporter_type_1,_transmembrane_domain ABC_transporter,_conserved_site AAA+_ATPase_domain P-loop_containing_nucleoside_triphosphate_hydrolase	KOG0055	Multidrug/pheromone_exporter,_ABC_superfamily	Secondary_metabolites_biosynthesis,_transport_and_catabolism	METABOLISM	3.6.3.44	Xenobiotic-transporting_ATPase				3736 10082 162 10269 4927 9321 18135 6209	ATP_binding ATPase_activity nucleotide_binding nucleoside-triphosphatase_activity transport integral_to_membrane ATPase_activity,_coupled_to_transmembrane_movement_of_substances xenobiotic-transporting_ATPase_activity	molecular_function biological_process cellular_component	GO:0005524 GO:0016887 GO:0000166 GO:0017111 GO:0006810 GO:0016021 GO:0042626 GO:0008559
1484447	63	Core	14.7718	14.7888	14.7297	13.2275	13.1672	13.15	Yes	-1.58168							IPR003817 IPR022237	Phosphatidylserine_decarboxylase-related Phophatidylserine_decarboxylase	KOG2419	Phosphatidylserine_decarboxylase	Lipid_transport_and_metabolism	METABOLISM	4.1.1.65	Phosphatidylserine_decarboxylase	Glycine,_serine_and_threonine_metabolism Glycerolipid_metabolism	Amino_Acid_Metabolism Metabolism_of_Complex_Lipids	METABOLIC	2983 6286	phosphatidylserine_decarboxylase_activity phospholipid_biosynthetic_process	molecular_function biological_process	GO:0004609 GO:0008654
1983446	63	Core	16.0942	16.0737	16.1717	12.6331	12.5526	12.4064	Yes	-3.58025							IPR003817 IPR022237	Phosphatidylserine_decarboxylase-related Phophatidylserine_decarboxylase	KOG2419	Phosphatidylserine_decarboxylase	Lipid_transport_and_metabolism	METABOLISM	4.1.1.65	Phosphatidylserine_decarboxylase	Glycine,_serine_and_threonine_metabolism Glycerolipid_metabolism	Amino_Acid_Metabolism Metabolism_of_Complex_Lipids	METABOLIC	2983 6286	phosphatidylserine_decarboxylase_activity phospholipid_biosynthetic_process	molecular_function biological_process	GO:0004609 GO:0008654
1884382	68	Core	12.8796	12.8963	12.8358	11.775	11.7202	11.7422	Yes	-1.12484							IPR002937	Amine_oxidase	KOG0685	Flavin-containing_amine_oxidase	Coenzyme_transport_and_metabolism	METABOLISM	1.4.3.2	L-amino_acid_oxidase	Valine,_leucine_and_isoleucine_degradation Phenylalanine,_tyrosine_and_tryptophan_biosynthesis Alanine_and_aspartate_metabolism Phenylalanine_metabolism Methionine_metabolism Tryptophan_metabolism Tyrosine_metabolism Alkaloid_biosynthesis_I	Amino_Acid_Metabolism Biosynthesis_of_Secondary_Metabolites	METABOLIC	4283 9710 934	electron_transport oxidoreductase_activity L-amino-acid_oxidase_activity	biological_process molecular_function	GO:0006118 GO:0016491 GO:0001716
1892006	68	Core	12.0785	12.0977	12.0083	10.0593	10.1396	10.2292	Yes	-1.91898							IPR002937	Amine_oxidase					1.4.3.2	L-amino_acid_oxidase	Valine,_leucine_and_isoleucine_degradation Phenylalanine,_tyrosine_and_tryptophan_biosynthesis Alanine_and_aspartate_metabolism Phenylalanine_metabolism Methionine_metabolism Tryptophan_metabolism Tyrosine_metabolism Alkaloid_biosynthesis_I	Amino_Acid_Metabolism Biosynthesis_of_Secondary_Metabolites	METABOLIC	4283 9710 934	electron_transport oxidoreductase_activity L-amino-acid_oxidase_activity	biological_process molecular_function	GO:0006118 GO:0016491 GO:0001716
1884385	68	Core	15.6672	15.6418	15.7106	13.4593	13.345	13.3256	Yes	-2.29557							IPR002937	Amine_oxidase										4283 9710	electron_transport oxidoreductase_activity	biological_process molecular_function	GO:0006118 GO:0016491
2066970	70	Core	12.0302	12.0686	12.0395	10.5895	10.7711	10.5398	Yes	-1.41084							IPR004993	GH3_auxin-responsive_promoter
2066969	70	Core	11.5374	11.4467	11.4468	9.72111	9.60017	9.68483	Yes	-1.80847							IPR004993	GH3_auxin-responsive_promoter
2055807	71	Core	12.8926	12.9403	12.9279	10.9796	11.0346	11.0873	Yes	-1.88664							IPR000375 IPR003130 IPR020850 IPR030381 IPR001401 IPR027417	Dynamin_central_domain Dynamin_GTPase_effector GTPase_effector_domain,_GED Dynamin-type_guanine_nucleotide-binding_(G)_domain Dynamin,_GTPase_domain P-loop_containing_nucleoside_triphosphate_hydrolase	KOG0446	Vacuolar_sorting_protein_VPS1,_dynamin,_and_related_proteins	General_function_prediction_only Intracellular_trafficking,_secretion,_and_vesicular_transport	POORLY_CHARACTERIZED CELLULAR_PROCESSES_AND_SIGNALING						3737 2378	GTP_binding GTPase_activity	molecular_function	GO:0005525 GO:0003924
2065794	88	Core	10.3916	10.3345	10.3408	8.61559	8.73974	8.76496	Yes	-1.65094							IPR013705 IPR025714 IPR030384 IPR029063	Sterol_methyltransferase_C-terminal Methyltransferase_domain SAM-dependent_methyltransferase_SMT-type S-adenosyl-L-methionine-dependent_methyltransferase	KOG1269	SAM-dependent_methyltransferases	Lipid_transport_and_metabolism General_function_prediction_only	METABOLISM POORLY_CHARACTERIZED	2.1.1.41	Delta(24)-sterol_C-methyltransferase				2304	sterol_24-C-methyltransferase_activity	molecular_function	GO:0003838
1865951	88	Core	15.0564	15.0168	15.0458	12.9537	12.8117	12.8045	Yes	-2.1813							IPR013705 IPR025714 IPR030384 IPR029063	Sterol_methyltransferase_C-terminal Methyltransferase_domain SAM-dependent_methyltransferase_SMT-type S-adenosyl-L-methionine-dependent_methyltransferase	KOG1269	SAM-dependent_methyltransferases	Lipid_transport_and_metabolism General_function_prediction_only	METABOLISM POORLY_CHARACTERIZED	2.1.1.41	Delta(24)-sterol_C-methyltransferase				2304	sterol_24-C-methyltransferase_activity	molecular_function	GO:0003838
154784	88	Core	7.22686	7.28155	7.35995	4.10769	4.1057	3.35078	Yes	-3.48668							IPR013705 IPR025714 IPR030384 IPR029063	Sterol_methyltransferase_C-terminal Methyltransferase_domain SAM-dependent_methyltransferase_SMT-type S-adenosyl-L-methionine-dependent_methyltransferase	KOG1269	SAM-dependent_methyltransferases	Lipid_transport_and_metabolism General_function_prediction_only	METABOLISM POORLY_CHARACTERIZED	2.1.1.41	Delta(24)-sterol_C-methyltransferase				2304	sterol_24-C-methyltransferase_activity	molecular_function	GO:0003838
1950484	99	Core	12.097	12.0633	12.1133	10.7638	10.8211	10.7827	Yes	-1.30283							IPR004813 IPR004648	Oligopeptide_transporter,_OPT_superfamily Tetrapeptide_transporter,_OPT1/isp4	KOG2262	Sexual_differentiation_process_protein_ISP4	Signal_transduction_mechanisms	CELLULAR_PROCESSES_AND_SIGNALING
1845829	100	Core	10.43	10.3697	10.5208	9.01605	9.2922	9.05848	Yes	-1.31759							IPR002293 IPR004840	Amino_acid/polyamine_transporter_I Amino_acid_permease,_conserved_site	KOG1289	Amino_acid_transporters	Amino_acid_transport_and_metabolism	METABOLISM						4977 8535 9320 9321	amino_acid_transport amino_acid_transmembrane_transporter_activity membrane integral_to_membrane	biological_process molecular_function cellular_component	GO:0006865 GO:0015171 GO:0016020 GO:0016021
1518814	102	Core	10.6997	10.6887	10.8351	9.52402	9.45439	9.22302	Yes	-1.33766							IPR004993	GH3_auxin-responsive_promoter
2196636	105	Core	10.4133	10.3388	10.457	8.72534	8.63182	8.6812	Yes	-1.7256
1897384	105	Core	8.86759	8.84198	9.13465	7.17201	7.11726	7.05414	Yes	-1.84608			yes
2217374	107	Core	12.244	12.1998	12.2537	10.8677	10.8454	10.7701	Yes	-1.40479			yes				IPR002937	Amine_oxidase	KOG0029	Amine_oxidase	Secondary_metabolites_biosynthesis,_transport_and_catabolism	METABOLISM						4283 9710	electron_transport oxidoreductase_activity	biological_process molecular_function	GO:0006118 GO:0016491
1844610	107	Core	13.7217	13.7572	13.7729	9.62997	9.55423	9.47699	Yes	-4.19689			yes				IPR002937	Amine_oxidase	KOG0029	Amine_oxidase	Secondary_metabolites_biosynthesis,_transport_and_catabolism	METABOLISM						4283 9710	electron_transport oxidoreductase_activity	biological_process molecular_function	GO:0006118 GO:0016491
1984904	109	Core	14.5232	14.582	14.5612	12.9856	12.9743	12.9266	Yes	-1.59336							IPR001585 IPR018225 IPR004730	Transaldolase Transaldolase,_active_site Transaldolase_type_1	KOG2772	Transaldolase	Carbohydrate_transport_and_metabolism	METABOLISM	2.2.1.2	Transaldolase	Pentose_phosphate_pathway	Carbohydrate_Metabolism	METABOLIC	4143 3161 3930 4263	carbohydrate_metabolic_process transaldolase_activity cytoplasm pentose-phosphate_shunt	biological_process molecular_function cellular_component	GO:0005975 GO:0004801 GO:0005737 GO:0006098
2007947	119	Core	8.91397	8.92564	9.03483	7.87201	8.01591	7.70075	Yes	-1.09525
467441	121	Core	11.172	11.2641	11.239	10.2374	10.1334	10.0633	Yes	-1.07916							IPR005123 IPR026992	Oxoglutarate/iron-dependent_dioxygenase Non-haem_dioxygenase_N-terminal_domain	KOG0143	Iron/ascorbate_family_oxidoreductases	Secondary_metabolites_biosynthesis,_transport_and_catabolism General_function_prediction_only	METABOLISM POORLY_CHARACTERIZED						7387	1-aminocyclopropane-1-carboxylate_oxidase_activity	molecular_function	GO:0009815
1456780	134	Core	9.73869	9.62612	9.78806	8.39922	8.37422	8.2143	Yes	-1.39044			yes				IPR001128	Cytochrome_P450	KOG0684	Cytochrome_P450	Secondary_metabolites_biosynthesis,_transport_and_catabolism	METABOLISM						2888 3721 4283 12251 16609	monooxygenase_activity iron_ion_binding electron_transport heme_binding 25-hydroxycholesterol_7alpha-hydroxylase_activity	molecular_function biological_process	GO:0004497 GO:0005506 GO:0006118 GO:0020037 GO:0033783
279325	134	Core	10.1417	10.1119	10.1099	8.36733	8.41592	8.55157	Yes	-1.67726							IPR001128	Cytochrome_P450	KOG0684	Cytochrome_P450	Secondary_metabolites_biosynthesis,_transport_and_catabolism	METABOLISM						2888 3721 4283 12251 16609	monooxygenase_activity iron_ion_binding electron_transport heme_binding 25-hydroxycholesterol_7alpha-hydroxylase_activity	molecular_function biological_process	GO:0004497 GO:0005506 GO:0006118 GO:0020037 GO:0033783
1884115	134	Core	10.9405	10.7659	10.9726	8.39922	8.64357	8.90077	Yes	-2.23748			yes				IPR001128	Cytochrome_P450	KOG0684	Cytochrome_P450	Secondary_metabolites_biosynthesis,_transport_and_catabolism	METABOLISM						2888 3721 4283 12251 16609	monooxygenase_activity iron_ion_binding electron_transport heme_binding 25-hydroxycholesterol_7alpha-hydroxylase_activity	molecular_function biological_process	GO:0004497 GO:0005506 GO:0006118 GO:0020037 GO:0033783
2044792	135	Core	9.84724	10.0395	9.97335	8.91819	8.64941	8.7079	Yes	-1.19234			yes				IPR001128	Cytochrome_P450	KOG0684	Cytochrome_P450	Secondary_metabolites_biosynthesis,_transport_and_catabolism	METABOLISM						2888 3721 4283 12251 16609	monooxygenase_activity iron_ion_binding electron_transport heme_binding 25-hydroxycholesterol_7alpha-hydroxylase_activity	molecular_function biological_process	GO:0004497 GO:0005506 GO:0006118 GO:0020037 GO:0033783
1305386	135	Core	9.66149	9.73282	9.78701	8.19634	8.15373	8.04033	Yes	-1.59955							IPR001128	Cytochrome_P450	KOG0684	Cytochrome_P450	Secondary_metabolites_biosynthesis,_transport_and_catabolism	METABOLISM						2888 3721 4283 12251 16609	monooxygenase_activity iron_ion_binding electron_transport heme_binding 25-hydroxycholesterol_7alpha-hydroxylase_activity	molecular_function biological_process	GO:0004497 GO:0005506 GO:0006118 GO:0020037 GO:0033783
1958596	135	Core	12.8979	12.9522	12.9422	11.1856	11.2088	11.1597	Yes	-1.7467			yes				IPR001128	Cytochrome_P450	KOG0684	Cytochrome_P450	Secondary_metabolites_biosynthesis,_transport_and_catabolism	METABOLISM						2888 3721 4283 12251 16609	monooxygenase_activity iron_ion_binding electron_transport heme_binding 25-hydroxycholesterol_7alpha-hydroxylase_activity	molecular_function biological_process	GO:0004497 GO:0005506 GO:0006118 GO:0020037 GO:0033783
1957326	139	Core	9.51872	9.57152	9.63777	8.29458	8.32401	8.34253	Yes	-1.2591			yes				IPR007312	Phosphoesterase					3.1.3.2	Acid_phosphatase	gamma-Hexachlorocyclohexane_degradation Riboflavin_metabolism	Biodegradation_of_Xenobiotics Metabolism_of_Cofactors_and_Vitamins	METABOLIC	9986 2441	hydrolase_activity,_acting_on_ester_bonds acid_phosphatase_activity	molecular_function	GO:0016788 GO:0003993
2012543	139	Core	9.27249	9.51605	9.37322	7.67764	7.8124	7.78342	Yes	-1.63724			yes				IPR007312	Phosphoesterase					3.1.3.2	Acid_phosphatase	gamma-Hexachlorocyclohexane_degradation Riboflavin_metabolism	Biodegradation_of_Xenobiotics Metabolism_of_Cofactors_and_Vitamins	METABOLIC	9986 2441	hydrolase_activity,_acting_on_ester_bonds acid_phosphatase_activity	molecular_function	GO:0016788 GO:0003993
2177223	139	Core	8.91967	9.06392	9.15447	6.96596	6.87967	7.11925	Yes	-2.06502			yes				IPR007312	Phosphoesterase					3.1.3.2	Acid_phosphatase	gamma-Hexachlorocyclohexane_degradation Riboflavin_metabolism	Biodegradation_of_Xenobiotics Metabolism_of_Cofactors_and_Vitamins	METABOLIC	9986 2441	hydrolase_activity,_acting_on_ester_bonds acid_phosphatase_activity	molecular_function	GO:0016788 GO:0003993
1899582	144	Core	11.207	11.288	11.2129	10.0351	10.2551	10.128	Yes	-1.09606							IPR002791	Domain_of_unknown_function_DUF89	KOG3870	Uncharacterized_conserved_protein	Function_unknown	POORLY_CHARACTERIZED
1867369	174	Core	8.79096	8.77697	8.6766	7.0962	7.37857	7.60171	Yes	-1.3827							IPR000719 IPR017441 IPR008271 IPR002290 IPR011009	Protein_kinase_domain Protein_kinase,_ATP_binding_site Serine/threonine-protein_kinase,_active_site Serine/threonine/dual_specificity_protein_kinase,_catalytic__domain Protein_kinase-like_domain	KOG0586	Serine/threonine_protein_kinase	General_function_prediction_only	POORLY_CHARACTERIZED						3043 3736 4602 3045 3052	protein_kinase_activity ATP_binding protein_amino_acid_phosphorylation protein_serine/threonine_kinase_activity protein_kinase_CK2_activity	molecular_function biological_process	GO:0004672 GO:0005524 GO:0006468 GO:0004674 GO:0004682
1992535	176	Core	9.9939	9.96144	10.0529	8.76014	8.68395	8.40261	Yes	-1.38162							IPR000277 IPR015424 IPR006235	Cys/Met_metabolism,_pyridoxal_phosphate-dependent_enzyme Pyridoxal_phosphate-dependent_transferase O-acetylhomoserine/O-acetylserine_sulfhydrylase	KOG0053	Cystathionine_beta-lyases/cystathionine_gamma-synthases	Amino_acid_transport_and_metabolism	METABOLISM						4650 13063 9964	amino_acid_metabolic_process pyridoxal_phosphate_binding transferase_activity,_transferring_alkyl_or_aryl_(other_than_methyl)_groups	biological_process molecular_function	GO:0006520 GO:0030170 GO:0016765
1310237	176	Core	12.7045	12.8194	12.7965	10.407	10.3151	10.5203	Yes	-2.35789							IPR000277 IPR015424 IPR006235	Cys/Met_metabolism,_pyridoxal_phosphate-dependent_enzyme Pyridoxal_phosphate-dependent_transferase O-acetylhomoserine/O-acetylserine_sulfhydrylase	KOG0053	Cystathionine_beta-lyases/cystathionine_gamma-synthases	Amino_acid_transport_and_metabolism	METABOLISM						4650 13063 9964	amino_acid_metabolic_process pyridoxal_phosphate_binding transferase_activity,_transferring_alkyl_or_aryl_(other_than_methyl)_groups	biological_process molecular_function	GO:0006520 GO:0030170 GO:0016765
2127783	180	Core	7.84895	7.70784	7.87189	6.57724	6.27084	6.85829	Yes	-1.22868							IPR001128 IPR017972	Cytochrome_P450 Cytochrome_P450,_conserved_site	KOG0156	Cytochrome_P450_CYP2_subfamily	Secondary_metabolites_biosynthesis,_transport_and_catabolism	METABOLISM						2888 3721 4283 12251	monooxygenase_activity iron_ion_binding electron_transport heme_binding	molecular_function biological_process	GO:0004497 GO:0005506 GO:0006118 GO:0020037
1895167	208	Core	8.61729	8.67705	8.54013	7.55841	7.48687	7.4581	Yes	-1.11455							IPR008146	Glutamine_synthetase,_catalytic_domain	KOG0683	Glutamine_synthetase	Amino_acid_transport_and_metabolism	METABOLISM	6.3.1.2	Glutamate--ammonia_ligase	Peptidoglycan_biosynthesis Nitrogen_metabolism Glutamate_metabolism	Metabolism_of_Complex_Carbohydrates Energy_Metabolism Amino_Acid_Metabolism	METABOLIC	2762 4924	glutamate-ammonia_ligase_activity nitrogen_compound_metabolic_process	molecular_function biological_process	GO:0004356 GO:0006807
2078870	208	Core	8.98268	8.97322	8.8303	7.9687	7.62364	7.59027	Yes	-1.19373							IPR008146	Glutamine_synthetase,_catalytic_domain	KOG0683	Glutamine_synthetase	Amino_acid_transport_and_metabolism	METABOLISM	6.3.1.2	Glutamate--ammonia_ligase	Peptidoglycan_biosynthesis Nitrogen_metabolism Glutamate_metabolism	Metabolism_of_Complex_Carbohydrates Energy_Metabolism Amino_Acid_Metabolism	METABOLIC	2762 4924	glutamate-ammonia_ligase_activity nitrogen_compound_metabolic_process	molecular_function biological_process	GO:0004356 GO:0006807
2062102	219	Core	10.6204	10.5939	10.6978	9.57517	9.40693	9.40375	Yes	-1.17388							IPR004843 IPR014485 IPR008334 IPR029052	Calcineurin-like_phosphoesterase_domain,_apaH_type Predicted_phosphoesterase,_C1039.02_type 5'-Nucleotidase,_C-terminal Metallo-dependent_phosphatase-like	KOG4419	5'_nucleotidase	Nucleotide_transport_and_metabolism	METABOLISM						9985 6771	hydrolase_activity nucleotide_catabolic_process	molecular_function biological_process	GO:0016787 GO:0009166
2215946	219	Core	12.2636	12.3367	12.2825	11.0546	11.1202	11.1185	Yes	-1.1972			yes				IPR004843 IPR014485 IPR008334 IPR029052	Calcineurin-like_phosphoesterase_domain,_apaH_type Predicted_phosphoesterase,_C1039.02_type 5'-Nucleotidase,_C-terminal Metallo-dependent_phosphatase-like	KOG4419	5'_nucleotidase	Nucleotide_transport_and_metabolism	METABOLISM						9985 6771	hydrolase_activity nucleotide_catabolic_process	molecular_function biological_process	GO:0016787 GO:0009166
379166	222	Core	13.286	13.2407	13.2887	12.1303	12.0471	12.1102	Yes	-1.17555							IPR000873 IPR009081 IPR001031 IPR020845 IPR020802 IPR029058	AMP-dependent_synthetase/ligase Acyl_carrier_protein-like Thioesterase AMP-binding,_conserved_site Polyketide_synthase,_thioesterase_domain Alpha/Beta_hydrolase_fold	KOG1176	Acyl-CoA_synthetase	Lipid_transport_and_metabolism	METABOLISM						2290 5830 6667 9986	catalytic_activity metabolic_process biosynthetic_process hydrolase_activity,_acting_on_ester_bonds	molecular_function biological_process	GO:0003824 GO:0008152 GO:0009058 GO:0016788
1129414	222	Core	13.3252	13.2532	13.2868	11.7949	11.7313	11.7331	Yes	-1.53538							IPR000873 IPR009081 IPR001031 IPR020845 IPR020802 IPR029058	AMP-dependent_synthetase/ligase Acyl_carrier_protein-like Thioesterase AMP-binding,_conserved_site Polyketide_synthase,_thioesterase_domain Alpha/Beta_hydrolase_fold	KOG1176	Acyl-CoA_synthetase	Lipid_transport_and_metabolism	METABOLISM	6.2.1.12	4-coumarate--CoA_ligase	Flavonoids,_stilbene_and_lignin_biosynthesis	Biosynthesis_of_Secondary_Metabolites	METABOLIC	2290 5830 6667 9986 9491	catalytic_activity metabolic_process biosynthetic_process hydrolase_activity,_acting_on_ester_bonds 4-coumarate-CoA_ligase_activity	molecular_function biological_process	GO:0003824 GO:0008152 GO:0009058 GO:0016788 GO:0016207
1424539	222	Core	12.2915	12.192	12.3327	9.61917	9.42406	9.54669	Yes	-2.7412							IPR000873 IPR009081 IPR001031 IPR020845 IPR020802 IPR029058	AMP-dependent_synthetase/ligase Acyl_carrier_protein-like Thioesterase AMP-binding,_conserved_site Polyketide_synthase,_thioesterase_domain Alpha/Beta_hydrolase_fold	KOG1176	Acyl-CoA_synthetase	Lipid_transport_and_metabolism	METABOLISM	6.2.1.12	4-coumarate--CoA_ligase	Flavonoids,_stilbene_and_lignin_biosynthesis	Biosynthesis_of_Secondary_Metabolites	METABOLIC	2290 5830 6667 9986 9491	catalytic_activity metabolic_process biosynthetic_process hydrolase_activity,_acting_on_ester_bonds 4-coumarate-CoA_ligase_activity	molecular_function biological_process	GO:0003824 GO:0008152 GO:0009058 GO:0016788 GO:0016207
595894	222	Core	12.4764	12.3967	12.4667	9.46195	9.3254	9.42322	Yes	-3.04303							IPR000873 IPR009081 IPR001031 IPR020845 IPR020802 IPR029058	AMP-dependent_synthetase/ligase Acyl_carrier_protein-like Thioesterase AMP-binding,_conserved_site Polyketide_synthase,_thioesterase_domain Alpha/Beta_hydrolase_fold	KOG1176	Acyl-CoA_synthetase	Lipid_transport_and_metabolism	METABOLISM	6.2.1.12	4-coumarate--CoA_ligase	Flavonoids,_stilbene_and_lignin_biosynthesis	Biosynthesis_of_Secondary_Metabolites	METABOLIC	2290 5830 6667 9986 9491	catalytic_activity metabolic_process biosynthetic_process hydrolase_activity,_acting_on_ester_bonds 4-coumarate-CoA_ligase_activity	molecular_function biological_process	GO:0003824 GO:0008152 GO:0009058 GO:0016788 GO:0016207
2219451	225	Core	10.5578	10.5804	10.6144	9.30916	9.21557	9.23776	Yes	-1.33039
1850499	235	Core	12.8542	12.8102	12.829	11.0445	11.0346	11.1234	Yes	-1.76354							IPR001128	Cytochrome_P450	KOG0684	Cytochrome_P450	Secondary_metabolites_biosynthesis,_transport_and_catabolism	METABOLISM						2888 3721 4283 12251	monooxygenase_activity iron_ion_binding electron_transport heme_binding	molecular_function biological_process	GO:0004497 GO:0005506 GO:0006118 GO:0020037
1932254	239	Core	7.99275	7.94397	8.02686	6.33493	5.93074	6.19145	Yes	-1.83688							IPR001019 IPR011025 IPR027417	Guanine_nucleotide_binding_protein_(G-protein),_alpha_subunit G_protein_alpha_subunit,_helical_insertion P-loop_containing_nucleoside_triphosphate_hydrolase	KOG0082	G-protein_alpha_subunit_(small_G_protein_superfamily)	Cell_cycle_control,_cell_division,_chromosome_partitioning Signal_transduction_mechanisms	METABOLISM CELLULAR_PROCESSES_AND_SIGNALING						3228 5270 11290 5250	signal_transducer_activity G-protein_coupled_receptor_protein_signaling_pathway guanyl_nucleotide_binding signal_transduction	molecular_function biological_process	GO:0004871 GO:0007186 GO:0019001 GO:0007165
2078184	252	Core	12.1454	12.1962	12.0491	10.1483	9.97035	10.0128	Yes	-2.08563							IPR000358 IPR030475 IPR009078	Ribonucleotide_reductase_small_subunit Ribonucleotide_reductase_small_subunit,_acitve_site Ferritin-like_superfamily	KOG1567	Ribonucleotide_reductase,_beta_subunit	Nucleotide_transport_and_metabolism	METABOLISM	1.17.4.1	Ribonucleoside-diphosphate_reductase	Pyrimidine_metabolism Purine_metabolism	Nucleotide_Metabolism	METABOLIC	3114 6791 9710 21336	ribonucleoside-diphosphate_reductase_activity deoxyribonucleoside_diphosphate_metabolic_process oxidoreductase_activity transition_metal_ion_binding	molecular_function biological_process	GO:0004748 GO:0009186 GO:0016491 GO:0046914
1922158	262	Core	11.1945	11.1214	11.3133	10.0751	10.0825	9.93361	Yes	-1.1808							IPR002028 IPR001926 IPR018204 IPR011060	Tryptophan_synthase,_alpha_chain Tryptophan_synthase_beta_subunit-like_PLP-dependent_enzyme Tryptophan_synthase,_alpha_chain,_active_site Ribulose-phosphate_binding_barrel	KOG1395	Tryptophan_synthase_beta_chain	Amino_acid_transport_and_metabolism	METABOLISM	4.2.1.20	Tryptophan_synthase	Phenylalanine,_tyrosine_and_tryptophan_biosynthesis	Amino_Acid_Metabolism	METABOLIC	2290 5830 13063 3194 4698	catalytic_activity metabolic_process pyridoxal_phosphate_binding tryptophan_synthase_activity tryptophan_metabolic_process	molecular_function biological_process	GO:0003824 GO:0008152 GO:0030170 GO:0004834 GO:0006568
1884254	262	Core	8.0248	7.94014	8.17974	6.85993	6.81881	6.85829	Yes	-1.21265							IPR002028 IPR001926 IPR011060 IPR006654	Tryptophan_synthase,_alpha_chain Tryptophan_synthase_beta_subunit-like_PLP-dependent_enzyme Ribulose-phosphate_binding_barrel Tryptophan_synthase,_beta_chain	KOG1395	Tryptophan_synthase_beta_chain	Amino_acid_transport_and_metabolism	METABOLISM	4.2.1.20	Tryptophan_synthase	Phenylalanine,_tyrosine_and_tryptophan_biosynthesis	Amino_Acid_Metabolism	METABOLIC	2290 5830 13063 3194 4698	catalytic_activity metabolic_process pyridoxal_phosphate_binding tryptophan_synthase_activity tryptophan_metabolic_process	molecular_function biological_process	GO:0003824 GO:0008152 GO:0030170 GO:0004834 GO:0006568
1045720	267	Core	7.45312	7.88548	8.10363	6.7255	6.30082	6.38919	Yes	-1.36156							IPR002562 IPR012337	3'-5'_exonuclease_domain Ribonuclease_H-like_domain										2175 3827 4301 6068	nucleic_acid_binding intracellular nucleobase,_nucleoside,_nucleotide_and_nucleic_acid_metabolic_process 3'-5'_exonuclease_activity	molecular_function cellular_component biological_process	GO:0003676 GO:0005622 GO:0006139 GO:0008408
1448070	271	Core	12.44	12.3508	12.4499	11.1875	11.1022	11.2156	Yes	-1.24501							IPR024041 IPR018047 IPR001905	Ammonium_transporter_AmtB-like_domain Ammonium_transporter,_conserved_site Ammonium_transporter	KOG0682	Ammonia_permease	Inorganic_ion_transport_and_metabolism	METABOLISM						4927 6171 9320	transport ammonium_transmembrane_transporter_activity membrane	biological_process molecular_function cellular_component	GO:0006810 GO:0008519 GO:0016020
2079860	287	Core	16.0208	16.0322	15.9926	14.911	14.8733	14.8994	Yes	-1.12067							IPR002227 IPR008922	Tyrosinase_copper-binding_domain Uncharacterised_domain,_di-copper_centre					1.14.18.1	Monophenol_monooxygenase	Alkaloid_biosynthesis_I Riboflavin_metabolism Tyrosine_metabolism Flavonoids,_stilbene_and_lignin_biosynthesis	Biosynthesis_of_Secondary_Metabolites Metabolism_of_Cofactors_and_Vitamins Amino_Acid_Metabolism	METABOLIC	5830 9710 2894	metabolic_process oxidoreductase_activity monophenol_monooxygenase_activity	biological_process molecular_function	GO:0008152 GO:0016491 GO:0004503
2212926	287	Core	15.3515	15.3344	15.2441	12.3567	12.453	12.433	Yes	-2.8964							IPR002227 IPR008922	Tyrosinase_copper-binding_domain Uncharacterised_domain,_di-copper_centre					1.14.18.1	Monophenol_monooxygenase	Alkaloid_biosynthesis_I Riboflavin_metabolism Tyrosine_metabolism Flavonoids,_stilbene_and_lignin_biosynthesis	Biosynthesis_of_Secondary_Metabolites Metabolism_of_Cofactors_and_Vitamins Amino_Acid_Metabolism	METABOLIC	5830 9710 2894	metabolic_process oxidoreductase_activity monophenol_monooxygenase_activity	biological_process molecular_function	GO:0008152 GO:0016491 GO:0004503
2257319	288	Core	12.8882	12.8771	12.9414	9.8351	9.9492	9.70617	Yes	-3.07142							IPR011701 IPR005829 IPR020846	Major_facilitator_superfamily Sugar_transporter,_conserved_site Major_facilitator_superfamily_domain	KOG0255	Synaptic_vesicle_transporter_SVOP_and_related_transporters_(major_facilitator_superfamily)	General_function_prediction_only	POORLY_CHARACTERIZED						3546 4927 9320	transporter_activity transport membrane	molecular_function biological_process cellular_component	GO:0005215 GO:0006810 GO:0016020
1385817	311	Core	10.1433	10.1463	10.0352	8.33471	8.18622	8.46029	Yes	-1.77958			yes
2061315	311	Core	10.0056	9.91833	9.87524	7.50078	7.93218	7.8805	Yes	-2.15925
1958445	313	Core	13.3436	13.3607	13.2811	11.8478	11.647	11.722	Yes	-1.58718			yes				IPR017853	Glycoside_hydrolase_superfamily
1590871	313	Core	10.9283	10.9073	10.7101	8.5937	8.40216	8.69728	Yes	-2.28378			yes				IPR017853	Glycoside_hydrolase_superfamily
2252581	317	Core	14.8449	14.7911	14.8665	13.8175	13.7572	13.8265	Yes	-1.03371							IPR001440 IPR019734 IPR013026	Tetratricopeptide_TPR1 Tetratricopeptide_repeat Tetratricopeptide_repeat-containing_domain	KOG1124	FOG:_TPR_repeat	General_function_prediction_only	POORLY_CHARACTERIZED
1212941	320	Core	10.3409	10.3005	10.4268	9.36837	9.17162	9.29524	Yes	-1.07623
1139670	342	Core	9.82719	9.84758	9.89403	8.17439	8.40905	8.64849	Yes	-1.43679							IPR001810	F-box_domain
739550	348	Core	10.4146	10.29	10.4207	9.3748	9.28472	9.39062	Yes	-1.0261							IPR002933 IPR011650	Peptidase_M20 Peptidase_M20,_dimerisation_domain					3.5.1.-	In_linear_amides	Nicotinate_and_nicotinamide_metabolism Pantothenate_and_CoA_biosynthesis Arginine_and_proline_metabolism Lipopolysaccharide_biosynthesis	Metabolism_of_Cofactors_and_Vitamins Amino_Acid_Metabolism Metabolism_of_Complex_Carbohydrates	METABOLIC	4639 5909 9985 21401 2805 6078 6380 11049 11050 19211 19212 19328 21832	proteolysis metallopeptidase_activity hydrolase_activity protein_dimerization_activity histone_deacetylase_activity protein_N-terminal_asparagine_amidohydrolase_activity UDP-3-O-[3-hydroxymyristoyl]_N-acetylglucosamine_deacetylase_activity iprodione_amidohydrolase_activity (3,5-dichlorophenylurea)acetate_amidohydrolase_activity N2-acetyl-L-lysine_deacetylase_activity O-succinylbenzoate_synthase_a…	biological_process molecular_function	GO:0006508 GO:0008237 GO:0016787 GO:0046983 GO:0004407 GO:0008418 GO:0008759 GO:0018748 GO:0018749 GO:0043747 GO:0043748 GO:0043864 GO:0047419
1201100	348	Core	11.5773	11.604	11.5577	10.2179	10.2704	10.2835	Yes	-1.32329							IPR002933 IPR011650	Peptidase_M20 Peptidase_M20,_dimerisation_domain					3.5.1.-	In_linear_amides	Nicotinate_and_nicotinamide_metabolism Pantothenate_and_CoA_biosynthesis Arginine_and_proline_metabolism Lipopolysaccharide_biosynthesis	Metabolism_of_Cofactors_and_Vitamins Amino_Acid_Metabolism Metabolism_of_Complex_Carbohydrates	METABOLIC	4639 5909 9985 21401 2805 6078 6380 11049 11050 19211 19212 19328 21832	proteolysis metallopeptidase_activity hydrolase_activity protein_dimerization_activity histone_deacetylase_activity protein_N-terminal_asparagine_amidohydrolase_activity UDP-3-O-[3-hydroxymyristoyl]_N-acetylglucosamine_deacetylase_activity iprodione_amidohydrolase_activity (3,5-dichlorophenylurea)acetate_amidohydrolase_activity N2-acetyl-L-lysine_deacetylase_activity O-succinylbenzoate_synthase_a…	biological_process molecular_function	GO:0006508 GO:0008237 GO:0016787 GO:0046983 GO:0004407 GO:0008418 GO:0008759 GO:0018748 GO:0018749 GO:0043747 GO:0043748 GO:0043864 GO:0047419
2055965	348	Core	11.8403	11.7532	11.8406	10.3624	10.3885	10.3696	Yes	-1.43929							IPR002933 IPR017144 IPR011650	Peptidase_M20 Peptidase_M20A,_amidohydrolase,_predicted Peptidase_M20,_dimerisation_domain					3.5.1.-	In_linear_amides	Nicotinate_and_nicotinamide_metabolism Pantothenate_and_CoA_biosynthesis Arginine_and_proline_metabolism Lipopolysaccharide_biosynthesis	Metabolism_of_Cofactors_and_Vitamins Amino_Acid_Metabolism Metabolism_of_Complex_Carbohydrates	METABOLIC	4639 5909 9985 21401 2805 6078 6380 11049 11050 19211 19212 19328 21832	proteolysis metallopeptidase_activity hydrolase_activity protein_dimerization_activity histone_deacetylase_activity protein_N-terminal_asparagine_amidohydrolase_activity UDP-3-O-[3-hydroxymyristoyl]_N-acetylglucosamine_deacetylase_activity iprodione_amidohydrolase_activity (3,5-dichlorophenylurea)acetate_amidohydrolase_activity N2-acetyl-L-lysine_deacetylase_activity O-succinylbenzoate_synthase_a…	biological_process molecular_function	GO:0006508 GO:0008237 GO:0016787 GO:0046983 GO:0004407 GO:0008418 GO:0008759 GO:0018748 GO:0018749 GO:0043747 GO:0043748 GO:0043864 GO:0047419
1861206	350	Core	11.104	11.0755	11.1172	10.0652	10.0996	10.0879	Yes	-1.01559	GH79	GH79	yes				IPR017853	Glycoside_hydrolase_superfamily
2013993	350	Core	10.0312	10.0188	10.1808	7.88107	7.89335	7.73231	Yes	-2.24671	GH79	GH79	yes				IPR017853	Glycoside_hydrolase_superfamily
626895	368	Core	9.58949	9.62969	9.68623	8.37377	8.24138	8.20684	Yes	-1.36166							IPR001208 IPR027925 IPR018525 IPR012340 IPR027417	Mini-chromosome_maintenance,_DNA-dependent_ATPase MCM_N-terminal_domain Mini-chromosome_maintenance,_conserved_site Nucleic_acid-binding,_OB-fold P-loop_containing_nucleoside_triphosphate_hydrolase	KOG0478	DNA_replication_licensing_factor,_MCM4_component	Replication,_recombination_and_repair	INFORMATION_STORAGE_AND_PROCESSING						2176 3736 4429 5778	DNA_binding ATP_binding DNA_replication_initiation DNA-dependent_ATPase_activity	molecular_function biological_process	GO:0003677 GO:0005524 GO:0006270 GO:0008094
240355	378	Core	14.3219	14.2546	14.309	13.1982	13.1591	13.2033	Yes	-1.10847			yes				IPR001499	GPCR_fungal_pheromone_mating_factor,_STE3										3284 5270 9321	mating-type_factor_pheromone_receptor_activity G-protein_coupled_receptor_protein_signaling_pathway integral_to_membrane	molecular_function biological_process cellular_component	GO:0004932 GO:0007186 GO:0016021
1889305	378	Core	13.8792	13.7995	13.8936	12.4184	12.3321	12.3846	Yes	-1.47915			yes				IPR001499	GPCR_fungal_pheromone_mating_factor,_STE3										3284 5270 9321	mating-type_factor_pheromone_receptor_activity G-protein_coupled_receptor_protein_signaling_pathway integral_to_membrane	molecular_function biological_process cellular_component	GO:0004932 GO:0007186 GO:0016021
2244356	391	Core	8.06988	8.16988	8.00155	6.91392	6.97574	6.58627	Yes	-1.25519							IPR002575 IPR011009	Aminoglycoside_phosphotransferase Protein_kinase-like_domain
1848008	393	Core	11.5031	11.5407	11.4452	10.4164	10.4929	10.2906	Yes	-1.0956							IPR008594 IPR011145 IPR011146	Scavenger_mRNA_decapping_enzyme_DcpS/DCS2 Scavenger_mRNA_decapping_enzyme,_N-terminal HIT-like_domain	KOG3969	Uncharacterized_conserved_protein	Function_unknown	POORLY_CHARACTERIZED						284 3727 9985 2290	deadenylation-dependent_decapping protein_binding hydrolase_activity catalytic_activity	biological_process molecular_function	GO:0000290 GO:0005515 GO:0016787 GO:0003824
1925996	396	Core	7.5542	7.51038	7.45358	6.33493	6.17696	6.83909	Yes	-1.0345							IPR000425 IPR022357 IPR023271	Major_intrinsic_protein Major_intrinsic_protein,_conserved_site Aquaporin-like	KOG0224	Aquaporin_(major_intrinsic_protein_family)	Carbohydrate_transport_and_metabolism	METABOLISM						3546 4927 9320	transporter_activity transport membrane	molecular_function biological_process cellular_component	GO:0005215 GO:0006810 GO:0016020
2061115	396	Core	8.80948	8.91007	8.86078	6.91392	7.67033	7.18154	Yes	-1.58307							IPR000425 IPR022357 IPR023271	Major_intrinsic_protein Major_intrinsic_protein,_conserved_site Aquaporin-like	KOG0224	Aquaporin_(major_intrinsic_protein_family)	Carbohydrate_transport_and_metabolism	METABOLISM						3546 4927 9320	transporter_activity transport membrane	molecular_function biological_process cellular_component	GO:0005215 GO:0006810 GO:0016020
840498	405	Core	10.9623	10.9335	11.031	9.13448	9.17971	8.96859	Yes	-1.88158							IPR018712 IPR029058	Domain_of_unknown_function_DUF2235 Alpha/Beta_hydrolase_fold
2167309	406	Core	11.5002	11.4731	11.6539	10.4102	10.355	10.4697	Yes	-1.13251							IPR011701 IPR020846	Major_facilitator_superfamily Major_facilitator_superfamily_domain	KOG2533	Permease_of_the_major_facilitator_superfamily	Carbohydrate_transport_and_metabolism	METABOLISM	1.97.1.4	Formate_acetyltransferase_activating_enzyme				18831	[formate-C-acetyltransferase]-activating_enzyme_activity	molecular_function	GO:0043365
2064010	406	Core	8.86759	8.77267	9.07524	7.46506	7.4472	7.35375	Yes	-1.49333							IPR011701 IPR020846	Major_facilitator_superfamily Major_facilitator_superfamily_domain	KOG2533	Permease_of_the_major_facilitator_superfamily	Carbohydrate_transport_and_metabolism	METABOLISM	1.97.1.4	Formate_acetyltransferase_activating_enzyme				18831	[formate-C-acetyltransferase]-activating_enzyme_activity	molecular_function	GO:0043365
2052108	442	Core	13.7767	13.7591	13.795	12.3072	12.1287	12.1122	Yes	-1.59136			yes
683849	468	Core	12.0045	11.9842	12.0013	10.3624	10.4213	10.4302	Yes	-1.59282
2217985	479	Core	14.398	14.4133	14.4351	13.2331	13.2046	13.1648	Yes	-1.21448							IPR003008 IPR018316 IPR017975 IPR008280	Tubulin/FtsZ,_GTPase_domain Tubulin/FtsZ,_2-layer_sandwich_domain Tubulin,_conserved_site Tubulin/FtsZ,_C-terminal	KOG1376	Alpha_tubulin	Cytoskeleton	CELLULAR_PROCESSES_AND_SIGNALING						18722 24507 2378 3737	protein_complex protein_polymerization GTPase_activity GTP_binding	cellular_component biological_process molecular_function	GO:0043234 GO:0051258 GO:0003924 GO:0005525
1963501	490	Core	9.52371	9.60694	9.44337	8.48495	8.52155	8.55745	Yes	-1.00676							IPR000560 IPR016274 IPR029033	Histidine_phosphatase_superfamily,_clade-2 Histidine_acid_phosphatase,_eukaryotic Histidine_phosphatase_superfamily	KOG1382	Multiple_inositol_polyphosphate_phosphatase	General_function_prediction_only	POORLY_CHARACTERIZED	3.1.3.2	Acid_phosphatase	gamma-Hexachlorocyclohexane_degradation Riboflavin_metabolism	Biodegradation_of_Xenobiotics Metabolism_of_Cofactors_and_Vitamins	METABOLIC	2441	acid_phosphatase_activity	molecular_function	GO:0003993
2107932	491	Core	10.0829	9.91833	10.0046	8.5937	8.71768	8.68658	Yes	-1.33973			yes				IPR001499	GPCR_fungal_pheromone_mating_factor,_STE3										3284 5270 9321	mating-type_factor_pheromone_receptor_activity G-protein_coupled_receptor_protein_signaling_pathway integral_to_membrane	molecular_function biological_process cellular_component	GO:0004932 GO:0007186 GO:0016021
615886	565	Core	13.6494	13.6673	13.7301	11.5675	11.4284	11.4551	Yes	-2.1976							IPR013069 IPR000210 IPR011333	BTB/POZ BTB/POZ-like BTB/POZ_fold										3727	protein_binding	molecular_function	GO:0005515
2066005	580	Core	12.0165	11.9709	12.0668	10.5756	10.7276	10.5866	Yes	-1.38843							IPR013694 IPR002035	VIT_domain von_Willebrand_factor,_type_A					2.4.2.30	NAD(+)_ADP-ribosyltransferase				2403	NAD+_ADP-ribosyltransferase_activity	molecular_function	GO:0003950
2022705	599	Core	11.7863	11.7335	11.6948	10.4775	10.455	10.5203	Yes	-1.2546							IPR001128 IPR017972	Cytochrome_P450 Cytochrome_P450,_conserved_site	KOG0156	Cytochrome_P450_CYP2_subfamily	Secondary_metabolites_biosynthesis,_transport_and_catabolism	METABOLISM						2888 3721 4283 12251	monooxygenase_activity iron_ion_binding electron_transport heme_binding	molecular_function biological_process	GO:0004497 GO:0005506 GO:0006118 GO:0020037
1912831	600	Core	12.5568	12.5796	12.6198	11.2173	11.0926	10.9351	Yes	-1.49941							IPR011611 IPR029056	Carbohydrate_kinase_PfkB Ribokinase-like	KOG2854	Possible_pfkB_family_carbohydrate_kinase	Carbohydrate_transport_and_metabolism	METABOLISM	2.7.1.20	Adenosine_kinase	Purine_metabolism	Nucleotide_Metabolism	METABOLIC	2449	adenosine_kinase_activity	molecular_function	GO:0004001
2019258	652	Core	6.95099	6.96496	7.1718	4.93203	4.66246	4.75874	Yes	-2.28311							IPR003689 IPR004698	Zinc/iron_permease Zinc/iron_permease,_fungal/plant	KOG1558	Fe2+/Zn2+_regulated_transporter	Inorganic_ion_transport_and_metabolism	METABOLISM						9320 12906 21296 3669 4944 9321	membrane metal_ion_transport metal_ion_transmembrane_transporter_activity zinc_ion_transmembrane_transporter_activity zinc_ion_transport integral_to_membrane	cellular_component biological_process molecular_function	GO:0016020 GO:0030001 GO:0046873 GO:0005385 GO:0006829 GO:0016021
2041674	652	Core	7.88433	7.89736	7.70273	4.86052	4.23557	5.4063	Yes	-2.95446							IPR003689 IPR004698	Zinc/iron_permease Zinc/iron_permease,_fungal/plant	KOG1558	Fe2+/Zn2+_regulated_transporter	Inorganic_ion_transport_and_metabolism	METABOLISM						9320 12906 21296 3669 4944 9321	membrane metal_ion_transport metal_ion_transmembrane_transporter_activity zinc_ion_transmembrane_transporter_activity zinc_ion_transport integral_to_membrane	cellular_component biological_process molecular_function	GO:0016020 GO:0030001 GO:0046873 GO:0005385 GO:0006829 GO:0016021
2169054	660	Core	13.5026	13.4894	13.5163	12.2856	12.2001	12.2566	Yes	-1.25482							IPR000873 IPR025110 IPR020845 IPR011904	AMP-dependent_synthetase/ligase AMP-binding_enzyme_C-terminal_domain AMP-binding,_conserved_site Acetate-CoA_ligase	KOG1175	Acyl-CoA_synthetase	Lipid_transport_and_metabolism	METABOLISM	6.2.1.1	Acetate--CoA_ligase	Reductive_carboxylate_cycle_(CO2_fixation) Pyruvate_metabolism Glycolysis_/_Gluconeogenesis Propanoate_metabolism	Energy_Metabolism Carbohydrate_Metabolism	METABOLIC	2290 5830 2435 9492	catalytic_activity metabolic_process acetate-CoA_ligase_activity AMP_binding	molecular_function biological_process	GO:0003824 GO:0008152 GO:0003987 GO:0016208
2125700	660	Core	13.8613	13.8489	13.8626	12.2787	12.2149	12.0783	Yes	-1.66464							IPR000873 IPR025110 IPR020845 IPR011904	AMP-dependent_synthetase/ligase AMP-binding_enzyme_C-terminal_domain AMP-binding,_conserved_site Acetate-CoA_ligase	KOG1175	Acyl-CoA_synthetase	Lipid_transport_and_metabolism	METABOLISM	6.2.1.1	Acetate--CoA_ligase	Reductive_carboxylate_cycle_(CO2_fixation) Pyruvate_metabolism Glycolysis_/_Gluconeogenesis Propanoate_metabolism	Energy_Metabolism Carbohydrate_Metabolism	METABOLIC	2290 5830 2435 9492	catalytic_activity metabolic_process acetate-CoA_ligase_activity AMP_binding	molecular_function biological_process	GO:0003824 GO:0008152 GO:0003987 GO:0016208
2212764	671	Core	11.3749	11.3534	11.4174	10.2374	10.0846	10.2602	Yes	-1.18573			yes
1852418	675	Core	7.72868	7.91307	7.96835	6.50872	6.46871	6.85829	Yes	-1.2585							IPR006085 IPR006086 IPR008918 IPR020045 IPR029060	XPG_N-terminal XPG-I_domain Helix-hairpin-helix_motif,_class_2 5'-3'_exonuclease,_C-terminal_domain PIN_domain-like	KOG2518	5'-3'_exonuclease	Replication,_recombination_and_repair	INFORMATION_STORAGE_AND_PROCESSING	3.1.-.-	Acting_on_ester_bonds				2909 4440 2176 2290 3838 18089 19229	nuclease_activity DNA_repair DNA_binding catalytic_activity nucleus phosphoric_ester_hydrolase_activity T/G_mismatch-specific_endonuclease_activity	molecular_function biological_process cellular_component	GO:0004518 GO:0006281 GO:0003677 GO:0003824 GO:0005634 GO:0042578 GO:0043765
2063138	679	Core	15.215	15.1647	15.2248	14.0488	14.0464	13.9709	Yes	-1.1793							IPR000795 IPR000640 IPR004161 IPR005517 IPR009022 IPR009000 IPR027417 IPR020568 IPR005225	Elongation_factor,_GTP-binding_domain Translation_elongation_factor_EFG,_V_domain Translation_elongation_factor_EFTu/EF1A,_domain_2 Translation_elongation_factor_EFG/EF2,_domain_IV Elongation_factor_G,_III-V_domain Translation_protein,_beta-barrel_domain P-loop_containing_nucleoside_triphosphate_hydrolase Ribosomal_protein_S5_domain_2-type_fold Small_GTP-binding_protein_domain	KOG0469	Elongation_factor_2	Translation,_ribosomal_structure_and_biogenesis	INFORMATION_STORAGE_AND_PROCESSING						3737 2378 24058	GTP_binding GTPase_activity hydrolase_activity,_acting_on_acid_anhydrides,_acting_on_GTP,_involved_in_cellular_and_subcellular_movement	molecular_function	GO:0005525 GO:0003924 GO:0050800
670592	693	Core	9.74297	9.77425	9.87823	8.55458	8.85538	8.56915	Yes	-1.13735							IPR007743 IPR030385 IPR027417	Immunity-related_GTPases-like IRG-type_guanine_nucleotide-binding_(G)_domain P-loop_containing_nucleoside_triphosphate_hydrolase										24058	hydrolase_activity,_acting_on_acid_anhydrides,_acting_on_GTP,_involved_in_cellular_and_subcellular_movement	molecular_function	GO:0050800
2066739	700	Core	12.6749	12.6836	12.6827	10.029	9.79183	9.81088	Yes	-2.79872			yes				IPR006045 IPR013096 IPR011051 IPR017774	Cupin_1 Cupin_2,_conserved_barrel RmlC-like_cupin_domain Bicupin,_oxalate_decarboxylase/oxidase										20187	nutrient_reservoir_activity	molecular_function	GO:0045735
1862887	720	Core	7.72868	7.57102	7.63381	6.36107	5.76855	6.65375	Yes	-1.34616							IPR002575 IPR011009	Aminoglycoside_phosphotransferase Protein_kinase-like_domain
1994573	721	Core	13.6582	13.6331	13.6369	12.255	12.1562	12.1201	Yes	-1.46447							IPR005630 IPR008949	Terpene_synthase,_metal-binding_domain Isoprenoid_synthase_domain										281 10024	magnesium_ion_binding lyase_activity	molecular_function	GO:0000287 GO:0016829
1863671	748	Core	11.0617	11.0659	11.1277	10.027	9.92293	10.0128	Yes	-1.09716							IPR000719 IPR008271 IPR002290 IPR011009	Protein_kinase_domain Serine/threonine-protein_kinase,_active_site Serine/threonine/dual_specificity_protein_kinase,_catalytic__domain Protein_kinase-like_domain	KOG1164	Casein_kinase_(serine/threonine/tyrosine_protein_kinase)	Signal_transduction_mechanisms	CELLULAR_PROCESSES_AND_SIGNALING						3043 3736 4602 3045 3052	protein_kinase_activity ATP_binding protein_amino_acid_phosphorylation protein_serine/threonine_kinase_activity protein_kinase_CK2_activity	molecular_function biological_process	GO:0004672 GO:0005524 GO:0006468 GO:0004674 GO:0004682
2065869	762	Core	13.4413	13.4837	13.3437	12.2312	12.4617	12.3751	Yes	-1.0655							IPR001609 IPR002928 IPR002675 IPR004009 IPR008989 IPR027417	Myosin_head,_motor_domain Myosin_tail Ribosomal_protein_L38e Myosin,_N-terminal,_SH3-like Myosin_S1_fragment,_N-terminal P-loop_containing_nucleoside_triphosphate_hydrolase	KOG0161	Myosin_class_II_heavy_chain	Cytoskeleton	CELLULAR_PROCESSES_AND_SIGNALING						2241 3736 9681 2227 3827 4025 4556 3727 24269	motor_activity ATP_binding myosin_complex structural_constituent_of_ribosome intracellular ribosome translation protein_binding actin_filament_binding	molecular_function cellular_component biological_process	GO:0003774 GO:0005524 GO:0016459 GO:0003735 GO:0005622 GO:0005840 GO:0006412 GO:0005515 GO:0051015
1859447	831	Core	11.9524	11.9828	12.0065	10.7278	10.7791	10.5233	Yes	-1.30075							IPR004038 IPR000530 IPR029064	Ribosomal_protein_L7Ae/L30e/S12e/Gadd45 Ribosomal_protein_S12e 50S_ribosomal_protein_L30e-like	KOG3406	40S_ribosomal_protein_S12	Translation,_ribosomal_structure_and_biogenesis	INFORMATION_STORAGE_AND_PROCESSING						2227 3827 4025 4556	structural_constituent_of_ribosome intracellular ribosome translation	molecular_function cellular_component biological_process	GO:0003735 GO:0005622 GO:0005840 GO:0006412
790041	831	Core	13.2769	13.3306	13.222	11.9001	11.8709	11.8121	Yes	-1.41585							IPR004038 IPR000530 IPR029064	Ribosomal_protein_L7Ae/L30e/S12e/Gadd45 Ribosomal_protein_S12e 50S_ribosomal_protein_L30e-like	KOG3406	40S_ribosomal_protein_S12	Translation,_ribosomal_structure_and_biogenesis	INFORMATION_STORAGE_AND_PROCESSING						2227 3827 4025 4556	structural_constituent_of_ribosome intracellular ribosome translation	molecular_function cellular_component biological_process	GO:0003735 GO:0005622 GO:0005840 GO:0006412
2017815	839	Core	11.2415	11.2432	11.2556	9.87421	9.77056	9.64393	Yes	-1.4813							IPR007743 IPR030385 IPR027417	Immunity-related_GTPases-like IRG-type_guanine_nucleotide-binding_(G)_domain P-loop_containing_nucleoside_triphosphate_hydrolase
1844531	848	Core	9.87779	9.92802	9.99641	8.56023	8.51517	8.78014	Yes	-1.31324							IPR005176	Potentiating_neddylation_domain	KOG3077	Uncharacterized_conserved_protein	Function_unknown	POORLY_CHARACTERIZED
450071	849	Core	8.44899	8.53967	8.35555	7.55841	7.21498	6.95062	Yes	-1.18992			yes		A01A; Eukaryotic aspartyl protease; Xylanase inhibitor N-terminal		IPR001461 IPR001969 IPR021109	Aspartic_peptidase Aspartic_peptidase,_active_site Aspartic_peptidase_domain	KOG1339	Aspartyl_protease	Posttranslational_modification,_protein_turnover,_chaperones	CELLULAR_PROCESSES_AND_SIGNALING	3.4.23.1	Pepsin_A				2632 4639 2628	pepsin_A_activity proteolysis aspartic-type_endopeptidase_activity	molecular_function biological_process	GO:0004194 GO:0006508 GO:0004190
1934882	854	Core	11.691	11.6852	11.6775	10.6623	10.6217	10.5736	Yes	-1.06522							IPR005814 IPR015424	Aminotransferase_class-III Pyridoxal_phosphate-dependent_transferase	KOG1404	Alanine-glyoxylate_aminotransferase_AGT2	Amino_acid_transport_and_metabolism	METABOLISM	2.6.1.62	Adenosylmethionine--8-amino-7-oxononanoate_aminotransferase	Biotin_metabolism	Metabolism_of_Cofactors_and_Vitamins	METABOLIC	6140 13063 2459	transaminase_activity pyridoxal_phosphate_binding adenosylmethionine-8-amino-7-oxononanoate_transaminase_activity	molecular_function	GO:0008483 GO:0030170 GO:0004015
2022557	911	Core	14.1154	14.1136	14.0805	12.8743	12.8644	13.035	Yes	-1.17658
2239596	932	Core	12.8875	12.9188	12.8637	11.7461	11.6873	11.735	Yes	-1.16712							IPR005828 IPR005829 IPR020846	General_substrate_transporter Sugar_transporter,_conserved_site Major_facilitator_superfamily_domain	KOG0252	Inorganic_phosphate_transporter	Inorganic_ion_transport_and_metabolism	METABOLISM						3546 4927 9321 9320	transporter_activity transport integral_to_membrane membrane	molecular_function biological_process cellular_component	GO:0005215 GO:0006810 GO:0016021 GO:0016020
2050713	941	Core	9.19478	9.05864	9.32156	8.12946	8.40216	7.97147	Yes	-1.02159							IPR001248 IPR026030	Permease,_cytosine/purines,_uracil,_thiamine,_allantoin Purine-cytosine_permease										8565 9237 9320	nucleobase_transmembrane_transporter_activity nucleobase,_nucleoside,_nucleotide_and_nucleic_acid_transport membrane	molecular_function biological_process cellular_component	GO:0015205 GO:0015931 GO:0016020
1856862	942	Core	11.1028	11.0486	11.0448	10.0147	9.95864	10.0488	Yes	-1.05814							IPR000819 IPR008283	Peptidase_M17,_leucyl_aminopeptidase,_C-terminal Peptidase_M17,_leucyl_aminopeptidase,_N-terminal	KOG2597	Predicted_aminopeptidase_of_the_M17_family	General_function_prediction_only	POORLY_CHARACTERIZED						2615 3827 4639	aminopeptidase_activity intracellular proteolysis	molecular_function cellular_component biological_process	GO:0004177 GO:0005622 GO:0006508
1858924	942	Core	10.611	10.5221	10.7306	9.55266	9.3861	9.59898	Yes	-1.10838							IPR000819 IPR008283	Peptidase_M17,_leucyl_aminopeptidase,_C-terminal Peptidase_M17,_leucyl_aminopeptidase,_N-terminal	KOG2597	Predicted_aminopeptidase_of_the_M17_family	General_function_prediction_only	POORLY_CHARACTERIZED						2615 3827 4639	aminopeptidase_activity intracellular proteolysis	molecular_function cellular_component biological_process	GO:0004177 GO:0005622 GO:0006508
2092958	965	Core	11.4255	11.3646	11.3485	10.2017	10.4179	10.3064	Yes	-1.07033							IPR022648 IPR022649 IPR022659 IPR000730	Proliferating_cell_nuclear_antigen,_PCNA,_N-terminal Proliferating_cell_nuclear_antigen,_PCNA,_C-terminal Proliferating_cell_nuclear_antigen,_PCNA,_conserved_site Proliferating_cell_nuclear_antigen,_PCNA	KOG1636	DNA_polymerase_delta_processivity_factor_(proliferating_cell_nuclear_antigen)	Replication,_recombination_and_repair	INFORMATION_STORAGE_AND_PROCESSING						2176 4434 13225 19091	DNA_binding regulation_of_DNA_replication DNA_polymerase_processivity_factor_activity PCNA_complex	molecular_function biological_process cellular_component	GO:0003677 GO:0006275 GO:0030337 GO:0043626
1087173	967	Core	8.41177	8.45907	8.69024	7.41602	7.63546	7.43271	Yes	-1.03315			yes				IPR013094 IPR002168 IPR029058	Alpha/beta_hydrolase_fold-3 Lipase,_GDXG,_active_site Alpha/Beta_hydrolase_fold	KOG1515	Arylacetamide_deacetylase	Defense_mechanisms	CELLULAR_PROCESSES_AND_SIGNALING						5830 9985	metabolic_process hydrolase_activity	biological_process molecular_function	GO:0008152 GO:0016787
1877551	969	Core	11.9729	11.9599	11.9627	11.0181	10.9928	10.8798	Yes	-1.00068							IPR007219	Transcription_factor_domain,_fungi										2176 3838 4499 5939	DNA_binding nucleus transcription zinc_ion_binding	molecular_function cellular_component biological_process	GO:0003677 GO:0005634 GO:0006350 GO:0008270
2132621	969	Core	11.7748	11.6977	11.7574	10.6087	10.5917	10.4884	Yes	-1.18033							IPR007219	Transcription_factor_domain,_fungi										2176 3838 4499 5939	DNA_binding nucleus transcription zinc_ion_binding	molecular_function cellular_component biological_process	GO:0003677 GO:0005634 GO:0006350 GO:0008270
2107928	973	Core	9.14865	9.12587	8.99324	7.59192	8.17817	8.05704	Yes	-1.13402			yes				IPR001499	GPCR_fungal_pheromone_mating_factor,_STE3										3284 5270 9321	mating-type_factor_pheromone_receptor_activity G-protein_coupled_receptor_protein_signaling_pathway integral_to_membrane	molecular_function biological_process cellular_component	GO:0004932 GO:0007186 GO:0016021
1864464	973	Core	9.93982	10.0582	9.98631	7.84447	7.83307	8.06532	Yes	-2.08141			yes				IPR001499	GPCR_fungal_pheromone_mating_factor,_STE3										3284 5270 9321	mating-type_factor_pheromone_receptor_activity G-protein_coupled_receptor_protein_signaling_pathway integral_to_membrane	molecular_function biological_process cellular_component	GO:0004932 GO:0007186 GO:0016021
1043029	983	Core	15.4685	15.4567	15.484	14.4098	14.3742	14.3511	Yes	-1.09121							IPR000534	Semialdehyde_dehydrogenase,_NAD-binding										3930 4650 9827 24535	cytoplasm amino_acid_metabolic_process oxidoreductase_activity,_acting_on_the_aldehyde_or_oxo_group_of_donors,_NAD_or_NADP_as_acceptor NAD_binding	cellular_component biological_process molecular_function	GO:0005737 GO:0006520 GO:0016620 GO:0051287
2205321	991	Core	13.2785	13.2046	13.2706	11.8496	11.786	11.7948	Yes	-1.44128							IPR001248 IPR026030	Permease,_cytosine/purines,_uracil,_thiamine,_allantoin Purine-cytosine_permease										8565 9237 9320	nucleobase_transmembrane_transporter_activity nucleobase,_nucleoside,_nucleotide_and_nucleic_acid_transport membrane	molecular_function biological_process cellular_component	GO:0015205 GO:0015931 GO:0016020
2081223	997	Core	12.8763	12.8631	12.948	11.4221	11.4088	11.3565	Yes	-1.50056	GH79		yes				IPR017853	Glycoside_hydrolase_superfamily
1850210	1005	Core	14.4649	14.4155	14.4737	13.0917	13.1761	13.1806	Yes	-1.30182							IPR000595 IPR011547 IPR002645 IPR018490	Cyclic_nucleotide-binding_domain Sulphate_transporter STAS_domain Cyclic_nucleotide-binding-like	KOG0236	Sulfate/bicarbonate/oxalate_exchanger_SAT-1_and_related_transporters_(SLC26_family)	Inorganic_ion_transport_and_metabolism	METABOLISM						3546 4927 9321	transporter_activity transport integral_to_membrane	molecular_function biological_process cellular_component	GO:0005215 GO:0006810 GO:0016021
77048	1006	Core	10.3195	10.305	10.4042	9.01193	9.02215	9.0249	Yes	-1.32564							IPR003480	Transferase					2.3.1.133	Shikimate_O-hydroxycinnamoyltransferase				21589	shikimate_O-hydroxycinnamoyltransferase_activity	molecular_function	GO:0047172
2066366	1006	Core	10.6308	10.6594	10.6802	9.1154	8.98107	9.03337	Yes	-1.61333							IPR003480	Transferase					2.3.1.133	Shikimate_O-hydroxycinnamoyltransferase				21589	shikimate_O-hydroxycinnamoyltransferase_activity	molecular_function	GO:0047172
523688	1009	Core	9.74297	9.66952	9.78383	8.57706	8.58994	8.89149	Yes	-1.04086
1892011	1010	Core	11.3049	11.2257	11.2632	8.97008	8.80919	8.94634	Yes	-2.35563							IPR018523 IPR015813	Isocitrate_lyase/phosphorylmutase,_conserved_site Pyruvate/Phosphoenolpyruvate_kinase-like_domain	KOG1260	Isocitrate_lyase	Energy_production_and_conversion	METABOLISM	4.1.3.30	Methylisocitrate_lyase	Propanoate_metabolism	Carbohydrate_Metabolism	METABOLIC	2290 20858	catalytic_activity methylisocitrate_lyase_activity	molecular_function	GO:0003824 GO:0046421
1413666	1010	Core	12.5721	12.6142	12.5747	8.90492	8.9903	9.16639	Yes	-3.56551							IPR018523 IPR015813	Isocitrate_lyase/phosphorylmutase,_conserved_site Pyruvate/Phosphoenolpyruvate_kinase-like_domain	KOG1260	Isocitrate_lyase	Energy_production_and_conversion	METABOLISM	4.1.3.30	Methylisocitrate_lyase	Propanoate_metabolism	Carbohydrate_Metabolism	METABOLIC	2290 20858	catalytic_activity methylisocitrate_lyase_activity	molecular_function	GO:0003824 GO:0046421
1844226	1016	Core	10.8198	10.8417	10.9001	9.8351	9.82832	9.78353	Yes	-1.03924							IPR018606	Argonaute_complex,_subunit_Arb1
1849124	1017	Core	9.71268	9.78709	9.70427	8.1521	8.37422	8.2438	Yes	-1.48046							IPR000398 IPR020940 IPR023451	Thymidylate_synthase Thymidylate_synthase,_active_site Thymidylate_synthase/dCMP_hydroxymethylase_domain	KOG0673	Thymidylate_synthase	Nucleotide_transport_and_metabolism	METABOLISM	2.1.1.45	Thymidylate_synthase	One_carbon_pool_by_folate Pyrimidine_metabolism Folate_biosynthesis	Metabolism_of_Cofactors_and_Vitamins Nucleotide_Metabolism	METABOLIC	3159 4392 24016	thymidylate_synthase_activity dTMP_biosynthetic_process thymidylate_synthase_biosynthetic_process	molecular_function biological_process	GO:0004799 GO:0006231 GO:0050757
1485567	1038	Core	14.3469	14.3755	14.3337	12.7092	12.7529	12.7257	Yes	-1.62302			yes
1961125	1067	Core	7.33876	6.91124	7.33121	4.43757	5.53623	4.27828	Yes	-2.39544
1847027	1072	Core	11.0071	10.9147	10.9075	9.89225	10.023	9.84737	Yes	-1.02267
1845233	1106	Core	10.8024	10.9531	10.9482	9.83743	9.66501	9.58465	Yes	-1.20339							IPR012336	Thioredoxin-like_fold
1874962	1147	Core	8.59611	8.62795	8.44678	6.28116	6.24022	6.19145	Yes	-2.33607
2055776	1147	Core	8.77639	8.83993	8.76949	6.55476	6.3302	6.06496	Yes	-2.47775
2017869	1151	Core	9.78621	9.75695	9.76998	8.68451	8.79346	8.7079	Yes	-1.04438							IPR006134 IPR006133 IPR025687 IPR017964 IPR006172 IPR012337	DNA-directed_DNA_polymerase,_family_B,_multifunctional_domain DNA-directed_DNA_polymerase,_family_B,_exonuclease_domain C4-type_zinc-finger_of_DNA_polymerase_delta DNA-directed_DNA_polymerase,_family_B,_conserved_site DNA-directed_DNA_polymerase,_family_B Ribonuclease_H-like_domain	KOG0969	DNA_polymerase_delta,_catalytic_subunit	Replication,_recombination_and_repair	INFORMATION_STORAGE_AND_PROCESSING	2.7.7.7	DNA-directed_DNA_polymerase	Purine_metabolism DNA_polymerase Pyrimidine_metabolism	Nucleotide_Metabolism REPLICATION_AND_REPAIR	METABOLIC REGULATORY	2353 4421 162 2176 2175 4301 16887	DNA-directed_DNA_polymerase_activity DNA_replication nucleotide_binding DNA_binding nucleic_acid_binding nucleobase,_nucleoside,_nucleotide_and_nucleic_acid_metabolic_process DNA_polymerase_activity	molecular_function biological_process	GO:0003887 GO:0006260 GO:0000166 GO:0003677 GO:0003676 GO:0006139 GO:0034061
1940123	1151	Core	9.56548	9.61537	9.57543	7.9516	7.82277	8.06532	Yes	-1.63825							IPR006134 IPR006133 IPR025687 IPR017964 IPR006172 IPR012337	DNA-directed_DNA_polymerase,_family_B,_multifunctional_domain DNA-directed_DNA_polymerase,_family_B,_exonuclease_domain C4-type_zinc-finger_of_DNA_polymerase_delta DNA-directed_DNA_polymerase,_family_B,_conserved_site DNA-directed_DNA_polymerase,_family_B Ribonuclease_H-like_domain	KOG0969	DNA_polymerase_delta,_catalytic_subunit	Replication,_recombination_and_repair	INFORMATION_STORAGE_AND_PROCESSING	2.7.7.7	DNA-directed_DNA_polymerase	Purine_metabolism DNA_polymerase Pyrimidine_metabolism	Nucleotide_Metabolism REPLICATION_AND_REPAIR	METABOLIC REGULATORY	2353 4421 162 2176 2175 4301 16887	DNA-directed_DNA_polymerase_activity DNA_replication nucleotide_binding DNA_binding nucleic_acid_binding nucleobase,_nucleoside,_nucleotide_and_nucleic_acid_metabolic_process DNA_polymerase_activity	molecular_function biological_process	GO:0003887 GO:0006260 GO:0000166 GO:0003677 GO:0003676 GO:0006139 GO:0034061
1948860	1167	Core	13.5781	13.5503	13.6016	12.4453	12.2257	12.4117	Yes	-1.21243							IPR023573 IPR021138	Ribosomal_protein_L18a/LX 60S_ribosomal_protein_L18a/_L20,_eukaryotes	KOG0829	60S_ribosomal_protein_L18A	Translation,_ribosomal_structure_and_biogenesis	INFORMATION_STORAGE_AND_PROCESSING
2025793	1174	Core	10.9507	10.9224	10.8534	9.54982	9.86139	9.51074	Yes	-1.26301							IPR001950 IPR005873	Translation_initiation_factor_SUI1 Density-regulated_protein_DRP1	KOG3239	Density-regulated_protein_related_to_translation_initiation_factor_1_(eIF-1/SUI1)	General_function_prediction_only	POORLY_CHARACTERIZED						2228 4557	translation_initiation_factor_activity translational_initiation	molecular_function biological_process	GO:0003743 GO:0006413
1977466	1200	Core	11.0375	11.0021	11.1778	10.1006	9.99806	10.0086	Yes	-1.03818			yes				IPR004923	Iron_permease_FTR1/Fip1/EfeU										9320	membrane	cellular_component	GO:0016020
503433	1217	Core	12.9997	13.0002	12.9605	10.1426	9.99348	10.0981	Yes	-2.90752
1193458	1238	Core	10.3	10.2566	10.2423	9.06857	9.26584	9.34031	Yes	-1.0395							IPR003395 IPR010935 IPR027417	RecF/RecN/SMC,_N-terminal SMCs_flexible_hinge P-loop_containing_nucleoside_triphosphate_hydrolase	KOG0996	Structural_maintenance_of_chromosome_protein_4_(chromosome_condensation_complex_Condensin,_subunit_C)	Chromatin_structure_and_dynamics Cell_cycle_control,_cell_division,_chromosome_partitioning	INFORMATION_STORAGE_AND_PROCESSING METABOLISM						3736 3891 4420 3727 24525	ATP_binding chromosome DNA_metabolic_process protein_binding chromosome_organization_and_biogenesis	molecular_function cellular_component biological_process	GO:0005524 GO:0005694 GO:0006259 GO:0005515 GO:0051276
2061170	1238	Core	9.91912	9.75804	9.85116	8.35437	8.64941	8.52178	Yes	-1.33539							IPR003395 IPR010935 IPR027417	RecF/RecN/SMC,_N-terminal SMCs_flexible_hinge P-loop_containing_nucleoside_triphosphate_hydrolase	KOG0996	Structural_maintenance_of_chromosome_protein_4_(chromosome_condensation_complex_Condensin,_subunit_C)	Chromatin_structure_and_dynamics Cell_cycle_control,_cell_division,_chromosome_partitioning	INFORMATION_STORAGE_AND_PROCESSING METABOLISM						3736 3891 4420 3727 24525	ATP_binding chromosome DNA_metabolic_process protein_binding chromosome_organization_and_biogenesis	molecular_function cellular_component biological_process	GO:0005524 GO:0005694 GO:0006259 GO:0005515 GO:0051276
1920733	1261	Core	11.178	11.1465	11.1435	9.63801	9.91811	10.0042	Yes	-1.2965							IPR001849	Pleckstrin_homology_domain
2169986	1269	Core	14.6039	14.6392	14.6087	13.3215	13.217	13.373	Yes	-1.31194							IPR028364 IPR002143 IPR023673 IPR023674	Ribosomal_protein_L1/ribosomal_biogenesis_protein Ribosomal_protein_L1 Ribosomal_protein_L1,_conserved_site Ribosomal_protein_L1-like	KOG1570	60S_ribosomal_protein_L10A	Translation,_ribosomal_structure_and_biogenesis	INFORMATION_STORAGE_AND_PROCESSING						2227 3827 4025 4556	structural_constituent_of_ribosome intracellular ribosome translation	molecular_function cellular_component biological_process	GO:0003735 GO:0005622 GO:0005840 GO:0006412
2126608	1297	Core	12.7566	12.6926	12.7644	11.6853	11.7952	11.637	Yes	-1.03149							IPR001375 IPR023302 IPR002471 IPR029058	Peptidase_S9,_prolyl_oligopeptidase,_catalytic_domain Peptidase_S9A,_N-terminal_domain Peptidase_S9,_serine_active_site Alpha/Beta_hydrolase_fold	KOG2237	Predicted_serine_protease	Posttranslational_modification,_protein_turnover,_chaperones	CELLULAR_PROCESSES_AND_SIGNALING	3.4.21.26	Prolyl_oligopeptidase				4639 5908 2699	proteolysis serine-type_peptidase_activity prolyl_oligopeptidase_activity	biological_process molecular_function	GO:0006508 GO:0008236 GO:0004287
1369046	1309	Core	14.2532	14.252	14.2817	13.2496	13.1385	13.1225	Yes	-1.09095							IPR003817	Phosphatidylserine_decarboxylase-related	KOG2419	Phosphatidylserine_decarboxylase	Lipid_transport_and_metabolism	METABOLISM	4.1.1.65	Phosphatidylserine_decarboxylase	Glycine,_serine_and_threonine_metabolism Glycerolipid_metabolism	Amino_Acid_Metabolism Metabolism_of_Complex_Lipids	METABOLIC	2983 6286	phosphatidylserine_decarboxylase_activity phospholipid_biosynthetic_process	molecular_function biological_process	GO:0004609 GO:0008654
409507	1323	Core	11.6846	11.7505	11.6988	10.6223	10.5138	10.4108	Yes	-1.19339							IPR013021 IPR002587	Myo-inositol-1-phosphate_synthase,_GAPDH-like Myo-inositol-1-phosphate_synthase	KOG0693	Myo-inositol-1-phosphate_synthase	Lipid_transport_and_metabolism	METABOLISM	5.5.1.4	Myo-inositol-1-phosphate_synthase	Inositol_phosphate_metabolism Streptomycin_biosynthesis	Metabolism_of_Complex_Lipids Biosynthesis_of_Secondary_Metabolites	METABOLIC	2903 4189 6286	inositol-3-phosphate_synthase_activity inositol_biosynthetic_process phospholipid_biosynthetic_process	molecular_function biological_process	GO:0004512 GO:0006021 GO:0008654
87131	1323	Core	12.4772	12.4288	12.5048	10.7353	10.7413	10.7159	Yes	-1.7404							IPR013021 IPR002587	Myo-inositol-1-phosphate_synthase,_GAPDH-like Myo-inositol-1-phosphate_synthase	KOG0693	Myo-inositol-1-phosphate_synthase	Lipid_transport_and_metabolism	METABOLISM	5.5.1.4	Myo-inositol-1-phosphate_synthase	Inositol_phosphate_metabolism Streptomycin_biosynthesis	Metabolism_of_Complex_Lipids Biosynthesis_of_Secondary_Metabolites	METABOLIC	2903 4189 6286	inositol-3-phosphate_synthase_activity inositol_biosynthetic_process phospholipid_biosynthetic_process	molecular_function biological_process	GO:0004512 GO:0006021 GO:0008654
1867641	1339	Core	15.4041	15.4184	15.4213	13.7279	13.7128	13.6466	Yes	-1.71855			yes				IPR001128 IPR017972	Cytochrome_P450 Cytochrome_P450,_conserved_site	KOG0156	Cytochrome_P450_CYP2_subfamily	Secondary_metabolites_biosynthesis,_transport_and_catabolism	METABOLISM						2888 3721 4283 12251	monooxygenase_activity iron_ion_binding electron_transport heme_binding	molecular_function biological_process	GO:0004497 GO:0005506 GO:0006118 GO:0020037
1873953	1417	Core	10.2322	10.1937	10.3408	8.97854	8.94355	8.67038	Yes	-1.38821							IPR002893	Zinc_finger,_MYND-type										5939	zinc_ion_binding	molecular_function	GO:0008270
104586	1431	Core	12.9798	12.9639	12.9901	11.6671	11.6382	11.6761	Yes	-1.31756	AA1_2		yes				IPR001117 IPR011706 IPR011707 IPR002355 IPR008972	Multicopper_oxidase,_type_1 Multicopper_oxidase,_type_2 Multicopper_oxidase,_type_3 Multicopper_oxidase,_copper-binding_site Cupredoxin	KOG1263	Multicopper_oxidases	Secondary_metabolites_biosynthesis,_transport_and_catabolism	METABOLISM	1.10.3.3	L-ascorbate_oxidase	Ascorbate_and_aldarate_metabolism	Carbohydrate_Metabolism	METABOLIC	9710 3722 6106	oxidoreductase_activity copper_ion_binding L-ascorbate_oxidase_activity	molecular_function	GO:0016491 GO:0005507 GO:0008447
1860605	1432	Core	14.0715	14.1308	14.0525	12.2881	12.0712	12.2915	Yes	-1.86452							IPR005304 IPR029028	Ribosomal_biogenesis,_methyltransferase,_EMG1/NEP1 Alpha/beta_knot_methyltransferases	KOG3073	Protein_required_for_18S_rRNA_maturation_and_40S_ribosome_biogenesis	Translation,_ribosomal_structure_and_biogenesis	INFORMATION_STORAGE_AND_PROCESSING						3838	nucleus	cellular_component	GO:0005634
412609	1434	Core	11.0388	11.085	11.0597	9.39075	9.34352	9.33689	Yes	-1.70521							IPR025977 IPR016024	Nuclear_condensin_complex_subunit_3,_C-terminal_domain Armadillo-type_fold	KOG2025	Chromosome_condensation_complex_Condensin,_subunit_G	Chromatin_structure_and_dynamics Cell_cycle_control,_cell_division,_chromosome_partitioning	INFORMATION_STORAGE_AND_PROCESSING METABOLISM						3708	binding	molecular_function	GO:0005488
1966016	1442	Core	9.16473	9.14095	9.3113	8.05132	8.08647	8.08989	Yes	-1.1348
1850373	1450	Core	13.2339	13.2088	13.2211	12.1275	12.1536	12.1087	Yes	-1.09156	GT20-X66						IPR001830 IPR003337 IPR023214 IPR006379	Glycosyl_transferase,_family_20 Trehalose-phosphatase HAD-like_domain HAD-superfamily_hydrolase,_subfamily_IIB	KOG1050	Trehalose-6-phosphate_synthase_component_TPS1_and_related_subunits	Carbohydrate_transport_and_metabolism	METABOLISM						2290 4160 5830	catalytic_activity trehalose_biosynthetic_process metabolic_process	molecular_function biological_process	GO:0003824 GO:0005992 GO:0008152
2170149	1550	Core	12.0821	12.2668	12.1479	11.0902	10.9778	10.8997	Yes	-1.17631							IPR029057	Phosphoribosyltransferase-like
2055977	1557	Core	11.369	11.3819	11.2851	9.68016	9.69636	9.91768	Yes	-1.57813							IPR006906 IPR007725	Timeless_protein Timeless_C-terminal	KOG1974	DNA_topoisomerase_I-interacting_protein	Replication,_recombination_and_repair	INFORMATION_STORAGE_AND_PROCESSING
1917394	1573	Core	15.7148	15.6935	15.731	13.45	13.45	13.4261	Yes	-2.27126							IPR015878 IPR000043 IPR020082	S-adenosyl-L-homocysteine_hydrolase,_NAD_binding_domain Adenosylhomocysteinase S-adenosyl-L-homocysteine_hydrolase,_conserved_site	KOG1370	S-adenosylhomocysteine_hydrolase	Coenzyme_transport_and_metabolism	METABOLISM	3.3.1.1	Adenosylhomocysteinase	Selenoamino_acid_metabolism Methionine_metabolism	Metabolism_of_Other_Amino_Acids Amino_Acid_Metabolism	METABOLIC	2457 4856	adenosylhomocysteinase_activity one-carbon_compound_metabolic_process	molecular_function biological_process	GO:0004013 GO:0006730
1954217	1578	Core	11.6	11.5084	11.5486	10.5978	10.5688	10.4729	Yes	-1.00582							IPR004006 IPR004007 IPR012734	Dak_kinase DhaL_domain Dihydroxyacetone_kinase	KOG2426	Dihydroxyacetone_kinase/glycerone_kinase	Carbohydrate_transport_and_metabolism	METABOLISM	2.7.1.29	Glycerone_kinase	Glycerolipid_metabolism	Metabolism_of_Complex_Lipids	METABOLIC	2777 4239 3736	glycerone_kinase_activity glycerol_metabolic_process ATP_binding	molecular_function biological_process	GO:0004371 GO:0006071 GO:0005524
2080455	1583	Core	11.2472	11.2398	11.1758	9.9211	10.0911	9.8207	Yes	-1.27464							IPR019400 IPR003323	Peptidase_C65,_otubain Ovarian_tumour,_otubain	KOG3991	Uncharacterized_conserved_protein	Function_unknown	POORLY_CHARACTERIZED	3.4.19.12	Ubiquitinyl_hydrolase_1
2074565	1611	Core	8.20659	8.56225	8.46541	7.22991	7.19915	7.08706	Yes	-1.25119
1863674	1611	Core	8.91587	8.99182	8.93332	7.45295	7.26147	7.25581	Yes	-1.62534
1067331	1645	Core	10.6629	10.6216	10.6745	9.18658	8.96243	9.26319	Yes	-1.51018							IPR007259	Gamma-tubulin_complex_component_protein	KOG2000	Gamma-tubulin_complex,_DGRIP91/SPC98_component	Cytoskeleton	CELLULAR_PROCESSES_AND_SIGNALING						222 663 4002	microtubule_cytoskeleton_organization_and_biogenesis spindle_pole microtubule_organizing_center	biological_process cellular_component	GO:0000226 GO:0000922 GO:0005815
234253	1646	Core	13.7302	13.8521	13.7487	12.7381	12.7417	12.6772	Yes	-1.05883							IPR014038 IPR018940 IPR001326 IPR010987	Translation_elongation_factor_EF1B,_beta/delta_subunit,_guanine_nucleotide_exchange Elongation_factor_1_beta_central_acidic_region,_eukaryote Translation_elongation_factor_EF1B,_beta/delta_chains,_conserved_site Glutathione_S-transferase,_C-terminal-like	KOG1668	Elongation_factor_1_beta/delta_chain	Transcription	INFORMATION_STORAGE_AND_PROCESSING						2229 4035 4558	translation_elongation_factor_activity eukaryotic_translation_elongation_factor_1_complex translational_elongation	molecular_function cellular_component biological_process	GO:0003746 GO:0005853 GO:0006414
2151889	1676	Core	15.131	15.216	15.1651	12.4137	12.3964	12.5988	Yes	-2.6987				Unknown
2082877	1688	Core	10.4314	10.476	10.3757	8.55458	8.45645	8.4728	Yes	-1.93507			yes				IPR006094 IPR016166	FAD_linked_oxidase,_N-terminal FAD-binding,_type_2	KOG1231	Proteins_containing_the_FAD_binding_domain	Energy_production_and_conversion	METABOLISM	1.1.2.4	D-lactate_dehydrogenase_(cytochrome)	Pyruvate_metabolism	Carbohydrate_Metabolism	METABOLIC	9710 23919 2290 2852	oxidoreductase_activity FAD_binding catalytic_activity D-lactate_dehydrogenase_(cytochrome)_activity	molecular_function	GO:0016491 GO:0050660 GO:0003824 GO:0004458
365297	1688	Core	10.9405	10.8721	10.9065	8.62101	8.56544	8.4728	Yes	-2.35498			yes				IPR006094 IPR016166	FAD_linked_oxidase,_N-terminal FAD-binding,_type_2	KOG1231	Proteins_containing_the_FAD_binding_domain	Energy_production_and_conversion	METABOLISM	1.1.2.4	D-lactate_dehydrogenase_(cytochrome)	Pyruvate_metabolism	Carbohydrate_Metabolism	METABOLIC	9710 23919 2290 2852	oxidoreductase_activity FAD_binding catalytic_activity D-lactate_dehydrogenase_(cytochrome)_activity	molecular_function	GO:0016491 GO:0050660 GO:0003824 GO:0004458
2160302	1712	Core	14.2655	14.2679	14.2619	12.4015	12.4375	12.4462	Yes	-1.83686							IPR000581 IPR020558 IPR015928	Dihydroxy-acid/6-phosphogluconate_dehydratase Dihydroxy-acid/6-phosphogluconate_dehydratase,_conserved_site Aconitase/3-isopropylmalate_dehydratase,_swivel	KOG2448	Dihydroxy-acid_dehydratase	Amino_acid_transport_and_metabolism	METABOLISM	4.2.1.9	Dihydroxy-acid_dehydratase	Pantothenate_and_CoA_biosynthesis Valine,_leucine_and_isoleucine_biosynthesis	Metabolism_of_Cofactors_and_Vitamins Amino_Acid_Metabolism	METABOLIC	2290 5830 2598	catalytic_activity metabolic_process dihydroxy-acid_dehydratase_activity	molecular_function biological_process	GO:0003824 GO:0008152 GO:0004160
2066252	1763	Core	12.0599	12.0221	12.0088	10.3753	10.3316	10.2976	Yes	-1.69578							IPR013069 IPR000210 IPR011333	BTB/POZ BTB/POZ-like BTB/POZ_fold										3727	protein_binding	molecular_function	GO:0005515
2061251	1777	Core	10.8613	10.9258	10.7101	9.7901	9.95629	9.66042	Yes	-1.02966							IPR004046 IPR004045 IPR010987 IPR012336	Glutathione_S-transferase,_C-terminal Glutathione_S-transferase,_N-terminal Glutathione_S-transferase,_C-terminal-like Thioredoxin-like_fold	KOG0867	Glutathione_S-transferase	Posttranslational_modification,_protein_turnover,_chaperones	CELLULAR_PROCESSES_AND_SIGNALING	2.5.1.18	Glutathione_transferase	Glutathione_metabolism	Metabolism_of_Other_Amino_Acids	METABOLIC	2770	glutathione_transferase_activity	molecular_function	GO:0004364
2060675	1777	Core	11.6085	11.6572	11.5072	10.1853	10.2359	10.271	Yes	-1.36211							IPR004046 IPR004045 IPR010987 IPR012336	Glutathione_S-transferase,_C-terminal Glutathione_S-transferase,_N-terminal Glutathione_S-transferase,_C-terminal-like Thioredoxin-like_fold	KOG0867	Glutathione_S-transferase	Posttranslational_modification,_protein_turnover,_chaperones	CELLULAR_PROCESSES_AND_SIGNALING	2.5.1.18	Glutathione_transferase	Glutathione_metabolism	Metabolism_of_Other_Amino_Acids	METABOLIC	2770	glutathione_transferase_activity	molecular_function	GO:0004364
1969333	1793	Core	19.5289	19.564	19.5633	14.9555	14.8811	14.8649	Yes	-4.65109
1961027	1796	Core	14.5284	14.5679	14.5429	13.0109	12.8868	12.9109	Yes	-1.60915							IPR001790 IPR030670	Ribosomal_protein_L10P 60S_acidic_ribosomal_protein_P0	KOG0815	60S_acidic_ribosomal_protein_P0	Translation,_ribosomal_structure_and_biogenesis	INFORMATION_STORAGE_AND_PROCESSING						3827 17777	intracellular ribosome_biogenesis_and_assembly	cellular_component biological_process	GO:0005622 GO:0042254
2274339	1812	Core	12.371	12.3186	12.4172	11.1297	10.9508	11.0408	Yes	-1.32683
1868699	1814	Core	11.1099	11.2713	11.1016	10.2445	10.0846	10.0879	Yes	-1.02192							IPR001569 IPR011332	Ribosomal_protein_L37e Zinc-binding_ribosomal_protein	KOG3475	60S_ribosomal_protein_L37	Translation,_ribosomal_structure_and_biogenesis	INFORMATION_STORAGE_AND_PROCESSING						2227 3827 4025 4556	structural_constituent_of_ribosome intracellular ribosome translation	molecular_function cellular_component biological_process	GO:0003735 GO:0005622 GO:0005840 GO:0006412
2055849	1814	Core	10.2624	10.4159	10.2931	9.44065	9.19576	9.09939	Yes	-1.07267							IPR001569 IPR011332	Ribosomal_protein_L37e Zinc-binding_ribosomal_protein	KOG3475	60S_ribosomal_protein_L37	Translation,_ribosomal_structure_and_biogenesis	INFORMATION_STORAGE_AND_PROCESSING						2227 3827 4025 4556	structural_constituent_of_ribosome intracellular ribosome translation	molecular_function cellular_component biological_process	GO:0003735 GO:0005622 GO:0005840 GO:0006412
2074554	1816	Core	11.0146	10.9005	11.0767	8.58818	8.50877	8.57497	Yes	-2.4438			yes	Lipase (class 3)			IPR002921 IPR029058	Fungal_lipase-like_domain Alpha/Beta_hydrolase_fold	KOG4569	Predicted_lipase	Lipid_transport_and_metabolism	METABOLISM	3.1.1.3	Triacylglycerol_lipase	Glycerolipid_metabolism	Metabolism_of_Complex_Lipids	METABOLIC	3166 4758	triacylglycerol_lipase_activity lipid_metabolic_process	molecular_function biological_process	GO:0004806 GO:0006629
2064622	1836	Core	10.1643	9.94052	10.1622	8.93569	9.07516	8.95973	Yes	-1.10382							IPR001046	NRAMP_family	KOG1291	Mn2+_and_Fe2+_transporters_of_the_NRAMP_family	Inorganic_ion_transport_and_metabolism	METABOLISM						3546 4927 9320	transporter_activity transport membrane	molecular_function biological_process cellular_component	GO:0005215 GO:0006810 GO:0016020
1861202	1890	Core	10.0171	9.99133	9.97521	8.67932	8.87046	8.59227	Yes	-1.27965							IPR001214 IPR026489	SET_domain CXC_domain	KOG1079	Transcriptional_repressor_EZH1	Transcription	INFORMATION_STORAGE_AND_PROCESSING	2.1.1.43	Histone-lysine_N-methyltransferase	Lysine_degradation	Amino_Acid_Metabolism	METABOLIC	3838 10375	nucleus histone-lysine_N-methyltransferase_activity	cellular_component molecular_function	GO:0005634 GO:0018024
2064022	1904	Core	12.5741	12.5562	12.6595	9.57517	9.47426	9.44242	Yes	-3.09985							IPR024518 IPR006616 IPR002035	Domain_of_unknown_function_DUF3421 DM9_repeat von_Willebrand_factor,_type_A
157206	1911	Core	8.18783	8.28296	8.3782	6.99964	7.49985	7.0707	Yes	-1.08687
233949	1912	Core	9.91057	9.98019	9.96589	8.21079	8.30933	8.06532	Yes	-1.75847							IPR001138	Zn(2)-C6_fungal-type_DNA-binding_domain										2196 3838 4504 5939	transcription_factor_activity nucleus regulation_of_transcription,_DNA-dependent zinc_ion_binding	molecular_function cellular_component biological_process	GO:0003700 GO:0005634 GO:0006355 GO:0008270
2054330	1939	Core	11.075	11.1001	10.9656	9.50362	9.46436	9.4456	Yes	-1.5778							IPR019528	Pericentrin/AKAP-450_centrosomal_targeting_domain
1858393	1946	Core	17.1548	17.1542	17.2291	13.4425	13.3735	13.3478	Yes	-3.79127							IPR001375 IPR029058	Peptidase_S9,_prolyl_oligopeptidase,_catalytic_domain Alpha/Beta_hydrolase_fold	KOG2100	Dipeptidyl_aminopeptidase	Posttranslational_modification,_protein_turnover,_chaperones	CELLULAR_PROCESSES_AND_SIGNALING						4639 5908	proteolysis serine-type_peptidase_activity	biological_process molecular_function	GO:0006508 GO:0008236
1867027	1952	Core	11.6531	11.6107	11.6214	10.5812	10.578	10.6704	Yes	-1.01837	CE4	CE4	yes				IPR002509 IPR011330	Polysaccharide_deacetylase Glycoside_hydrolase/deacetylase,_beta/alpha-barrel					3.5.1.41	Chitin_deacetylase	Aminosugars_metabolism	Metabolism_of_Complex_Carbohydrates	METABOLIC	4143 10005 2290 2539	carbohydrate_metabolic_process hydrolase_activity,_acting_on_carbon-nitrogen_(but_not_peptide)_bonds catalytic_activity chitin_deacetylase_activity	biological_process molecular_function	GO:0005975 GO:0016810 GO:0003824 GO:0004099
1391698	1985	Core	13.5666	13.6381	13.5189	12.5399	12.317	12.4572	Yes	-1.1341							IPR002222 IPR023575 IPR005713	Ribosomal_protein_S19/S15 Ribosomal_protein_S19,_superfamily Ribosomal_protein_S19A/S15e	KOG0898	40S_ribosomal_protein_S15	Translation,_ribosomal_structure_and_biogenesis	INFORMATION_STORAGE_AND_PROCESSING						2227 3827 4025 4556 9241	structural_constituent_of_ribosome intracellular ribosome translation small_ribosomal_subunit	molecular_function cellular_component biological_process	GO:0003735 GO:0005622 GO:0005840 GO:0006412 GO:0015935
189519	1992	Core	10.2978	10.3286	10.2206	8.68451	8.68395	8.74447	Yes	-1.58068			yes	Lipase (class 3)			IPR002921 IPR029058	Fungal_lipase-like_domain Alpha/Beta_hydrolase_fold	KOG4569	Predicted_lipase	Lipid_transport_and_metabolism	METABOLISM	3.1.1.3	Triacylglycerol_lipase	Glycerolipid_metabolism	Metabolism_of_Complex_Lipids	METABOLIC	3166 4758	triacylglycerol_lipase_activity lipid_metabolic_process	molecular_function biological_process	GO:0004806 GO:0006629
1857935	2000	Core	11.0261	11.0361	11.0815	9.90563	9.82832	9.75051	Yes	-1.21902			yes				IPR001810	F-box_domain
1870919	2006	Core	13.6184	13.5583	13.769	8.12946	8.52155	8.23648	Yes	-5.35229
1858242	2032	Core	12.0319	12.0955	11.9627	11.0242	10.8301	10.7561	Yes	-1.1562							IPR008195 IPR018065	Ribosomal_protein_L34Ae Ribosomal_protein_L34e,_conserved_site	KOG1790	60s_ribosomal_protein_L34	Translation,_ribosomal_structure_and_biogenesis	INFORMATION_STORAGE_AND_PROCESSING						2227 3827 4025 4556	structural_constituent_of_ribosome intracellular ribosome translation	molecular_function cellular_component biological_process	GO:0003735 GO:0005622 GO:0005840 GO:0006412
53461	2055	Core	11.9538	11.8057	11.8993	10.2286	10.4041	10.3629	Yes	-1.55543			yes
2130374	2077	Core	10.4674	10.3242	10.5404	9.03242	9.41381	9.37071	Yes	-1.16784							IPR013154 IPR011032	Alcohol_dehydrogenase_GroES-like GroES_(chaperonin_10)-like	KOG0024	Sorbitol_dehydrogenase	Secondary_metabolites_biosynthesis,_transport_and_catabolism	METABOLISM	1.1.1.-	With_NAD(+)_or_NADP(+)_as_acceptor	Bile_acid_biosynthesis Vitamin_B6_metabolism Glycine,_serine_and_threonine_metabolism Butanoate_metabolism Fructose_and_mannose_metabolism Galactose_metabolism Lysine_degradation Nucleotide_sugars_metabolism Ascorbate_and_aldarate_metabolism Tetrachloroethene_degradation Benzoate_degradation_via_CoA_ligation Glycerolipid_metabolism	Lipid_Metabolism Metabolism_of_Cofactors_and_Vitamins Amino_Acid_Metabolism Carbohydrate_Metabolism Nucleotide_Metabolism Biodegradation_of_Xenobiotics Metabolism_of_Complex_Lipids	METABOLIC	247 248 2477 2842 2886 6491 9508 10761 10762 10763 15277 16590 16591 19178 22621 25233	C-3_sterol_dehydrogenase_(C-4_sterol_decarboxylase)_activity 3-keto_sterol_reductase_activity aldo-keto_reductase_activity isocitrate_dehydrogenase_activity mevaldate_reductase_activity gluconate_dehydrogenase_activity steroid_dehydrogenase_activity epoxide_dehydrogenase_activity 5-exo-hydroxycamphor_dehydrogenase_activity 2-hydroxytetrahydrofuran_dehydrogenase_activity phenylcoumaran_benzylic_et…	molecular_function	GO:0000252 GO:0000253 GO:0004033 GO:0004448 GO:0004495 GO:0008875 GO:0016229 GO:0018451 GO:0018452 GO:0018453 GO:0032442 GO:0033764 GO:0033765 GO:0043713 GO:0048258 GO:0051990
2061570	2077	Core	10.2215	10.0999	10.2	9.0486	8.8299	8.99485	Yes	-1.21414							IPR013154 IPR011032	Alcohol_dehydrogenase_GroES-like GroES_(chaperonin_10)-like	KOG0022	Alcohol_dehydrogenase,_class_III	Secondary_metabolites_biosynthesis,_transport_and_catabolism	METABOLISM	1.1.1.-	With_NAD(+)_or_NADP(+)_as_acceptor	Bile_acid_biosynthesis Vitamin_B6_metabolism Glycine,_serine_and_threonine_metabolism Butanoate_metabolism Fructose_and_mannose_metabolism Galactose_metabolism Lysine_degradation Nucleotide_sugars_metabolism Ascorbate_and_aldarate_metabolism Tetrachloroethene_degradation Benzoate_degradation_via_CoA_ligation Glycerolipid_metabolism	Lipid_Metabolism Metabolism_of_Cofactors_and_Vitamins Amino_Acid_Metabolism Carbohydrate_Metabolism Nucleotide_Metabolism Biodegradation_of_Xenobiotics Metabolism_of_Complex_Lipids	METABOLIC	247 248 2477 2842 2886 6491 9508 10761 10762 10763 15277 16590 16591 19178 22621 25233	C-3_sterol_dehydrogenase_(C-4_sterol_decarboxylase)_activity 3-keto_sterol_reductase_activity aldo-keto_reductase_activity isocitrate_dehydrogenase_activity mevaldate_reductase_activity gluconate_dehydrogenase_activity steroid_dehydrogenase_activity epoxide_dehydrogenase_activity 5-exo-hydroxycamphor_dehydrogenase_activity 2-hydroxytetrahydrofuran_dehydrogenase_activity phenylcoumaran_benzylic_et…	molecular_function	GO:0000252 GO:0000253 GO:0004033 GO:0004448 GO:0004495 GO:0008875 GO:0016229 GO:0018451 GO:0018452 GO:0018453 GO:0032442 GO:0033764 GO:0033765 GO:0043713 GO:0048258 GO:0051990
436311	2115	Core	8.72961	8.66783	9.00421	7.14216	6.5206	7.24126	Yes	-1.81							IPR001327 IPR006067 IPR005117 IPR007419 IPR023753 IPR006066 IPR017941 IPR012748	Pyridine_nucleotide-disulphide_oxidoreductase,_NAD-binding_domain Nitrite/sulphite_reductase_4Fe-4S_domain Nitrite/Sulfite_reductase_ferredoxin-like_domain BFD-like_[2Fe-2S]-binding_domain Pyridine_nucleotide-disulphide_oxidoreductase,_FAD/NAD(P)-binding_domain Nitrite/sulphite_reductase_iron-sulphur/sirohaem-binding_site Rieske_[2Fe-2S]_iron-sulphur_domain Nitrite_reductase_[NAD(P)H]_small_subun…	KOG1336	Monodehydroascorbate/ferredoxin_reductase	General_function_prediction_only	POORLY_CHARACTERIZED						9710 23919 4283 12251 24783 6556	oxidoreductase_activity FAD_binding electron_transport heme_binding iron-sulfur_cluster_binding nitrite_reductase_[NAD(P)H]_activity	molecular_function biological_process	GO:0016491 GO:0050660 GO:0006118 GO:0020037 GO:0051536 GO:0008942
1850272	2126	Core	11.3382	11.3759	11.3881	9.73367	9.58806	9.63282	Yes	-1.7149							IPR004839 IPR015424	Aminotransferase,_class_I/classII Pyridoxal_phosphate-dependent_transferase	KOG0634	Aromatic_amino_acid_aminotransferase_and_related_proteins	Amino_acid_transport_and_metabolism	METABOLISM						6667 9967 13063	biosynthetic_process transferase_activity,_transferring_nitrogenous_groups pyridoxal_phosphate_binding	biological_process molecular_function	GO:0009058 GO:0016769 GO:0030170
1129157	2126	Core	11.8805	11.87	11.9112	10.0751	10.1925	10.09	Yes	-1.76896							IPR004839 IPR015424	Aminotransferase,_class_I/classII Pyridoxal_phosphate-dependent_transferase	KOG0634	Aromatic_amino_acid_aminotransferase_and_related_proteins	Amino_acid_transport_and_metabolism	METABOLISM						6667 9967 13063	biosynthetic_process transferase_activity,_transferring_nitrogenous_groups pyridoxal_phosphate_binding	biological_process molecular_function	GO:0009058 GO:0016769 GO:0030170
886647	2187	Core	12.1188	12.247	12.1724	11.0725	11.0302	11.0292	Yes	-1.13645							IPR013078 IPR029033	Histidine_phosphatase_superfamily,_clade-1 Histidine_phosphatase_superfamily	KOG4754	Predicted_phosphoglycerate_mutase	Carbohydrate_transport_and_metabolism	METABOLISM
2067810	2198	Core	12.2883	12.2185	12.324	10.7808	10.853	10.7027	Yes	-1.49844							IPR003171 IPR029041 IPR004621	Methylenetetrahydrofolate_reductase FAD-linked_oxidoreductase-like Eukaryotic-type_methylenetetrahydrofolate_reductase	KOG0564	5,10-methylenetetrahydrofolate_reductase	Amino_acid_transport_and_metabolism	METABOLISM	1.5.1.20	Methylenetetrahydrofolate_reductase_(NADPH)				2880 4685	methylenetetrahydrofolate_reductase_(NADPH)_activity methionine_metabolic_process	molecular_function biological_process	GO:0004489 GO:0006555
1930246	2201	Core	12.0304	12.0268	12.0043	10.928	10.972	10.855	Yes	-1.10211							IPR013509 IPR000788 IPR005144 IPR008926 IPR013346	Ribonucleotide_reductase_large_subunit,_N-terminal Ribonucleotide_reductase_large_subunit,_C-terminal ATP-cone Ribonucleotide_reductase_R1_subunit,_N-terminal Ribonucleotide_reductase,_class_I_,_alpha_subunit	KOG1112	Ribonucleotide_reductase,_alpha_subunit	Nucleotide_transport_and_metabolism	METABOLISM	1.17.4.1	Ribonucleoside-diphosphate_reductase	Pyrimidine_metabolism Purine_metabolism	Nucleotide_Metabolism	METABOLIC	3114 4139 4421 3727	ribonucleoside-diphosphate_reductase_activity ribonucleoside-diphosphate_reductase_complex DNA_replication protein_binding	molecular_function cellular_component biological_process	GO:0004748 GO:0005971 GO:0006260 GO:0005515
1845041	2258	Core	13.5688	13.5618	13.69	11.8719	11.723	11.6446	Yes	-1.85843							IPR002791	Domain_of_unknown_function_DUF89	KOG3870	Uncharacterized_conserved_protein	Function_unknown	POORLY_CHARACTERIZED
377090	2273	Core	14.8569	14.8065	14.9187	13.5909	13.5091	13.5441	Yes	-1.31293
1042164	2304	Core	10.2496	10.2923	10.24	8.26025	8.31669	8.52779	Yes	-1.89129							IPR006091 IPR009075 IPR009100	Acyl-CoA_oxidase/dehydrogenase,_central_domain Acyl-CoA_dehydrogenase/oxidase_C-terminal Acyl-CoA_dehydrogenase/oxidase,_N-terminal_and_middle_domain	KOG0135	Pristanoyl-CoA/acyl-CoA_oxidase	Lipid_transport_and_metabolism Secondary_metabolites_biosynthesis,_transport_and_catabolism	METABOLISM	1.3.3.6	Acyl-CoA_oxidase	Fatty_acid_metabolism	Lipid_Metabolism	METABOLIC	2443 4283 9834 5830 2445	acyl-CoA_dehydrogenase_activity electron_transport oxidoreductase_activity,_acting_on_the_CH-CH_group_of_donors metabolic_process acyl-CoA_oxidase_activity	molecular_function biological_process	GO:0003995 GO:0006118 GO:0016627 GO:0008152 GO:0003997
1933163	2323	Core	14.5631	14.556	14.5663	13.2544	13.1606	13.1323	Yes	-1.37835							IPR022628 IPR022629 IPR022630 IPR002133 IPR022631 IPR022636	S-adenosylmethionine_synthetase,_N-terminal S-adenosylmethionine_synthetase,_central_domain S-adenosylmethionine_synthetase,_C-terminal S-adenosylmethionine_synthetase S-adenosylmethionine_synthetase,_conserved_site S-adenosylmethionine_synthetase_superfamily	KOG1506	S-adenosylmethionine_synthetase	Coenzyme_transport_and_metabolism	METABOLISM	2.5.1.6	Methionine_adenosyltransferase	Selenoamino_acid_metabolism Methionine_metabolism	Metabolism_of_Other_Amino_Acids Amino_Acid_Metabolism	METABOLIC	2870 3736 4856 22631 22632	methionine_adenosyltransferase_activity ATP_binding one-carbon_compound_metabolic_process methionine_adenosyltransferase_complex methionine_adenosyltransferase_regulator_activity	molecular_function biological_process cellular_component	GO:0004478 GO:0005524 GO:0006730 GO:0048269 GO:0048270
2207541	2326	Core	13.7362	13.7516	13.7533	12.6005	12.5857	12.592	Yes	-1.15439							IPR000594 IPR009036 IPR006285	UBA/THIF-type_NAD/FAD_binding_fold Molybdenum_cofactor_biosynthesis,_MoeB Ubiquitin-like_modifier-activating_enzyme_Atg7	KOG2337	Ubiquitin_activating_E1_enzyme-like_protein	Coenzyme_transport_and_metabolism	METABOLISM						2290	catalytic_activity	molecular_function	GO:0003824
809376	2341	Core	10.0198	10.0887	9.94897	8.92258	9.09669	8.6758	Yes	-1.11472							IPR001841 IPR017907 IPR006642 IPR004580	Zinc_finger,_RING-type Zinc_finger,_RING-type,_conserved_site Zinc_finger,_Rad18-type_putative DNA_repair_protein,_Rad18	KOG0287	Postreplication_repair_protein_RAD18	Replication,_recombination_and_repair	INFORMATION_STORAGE_AND_PROCESSING	6.3.2.19	Ubiquitin--protein_ligase				3727 5939 2182 3838 4440 2176 3200 24685 24687 24690 24691	protein_binding zinc_ion_binding damaged_DNA_binding nucleus DNA_repair DNA_binding ubiquitin-protein_ligase_activity regulation_of_ubiquitin-protein_ligase_activity regulation_of_ubiquitin-protein_ligase_activity_during_meiotic_cell_cycle positive_regulation_of_ubiquitin-protein_ligase_activity negative_regulation_of_ubiquitin-protein_ligase_activity	molecular_function cellular_component biological_process	GO:0005515 GO:0008270 GO:0003684 GO:0005634 GO:0006281 GO:0003677 GO:0004842 GO:0051438 GO:0051440 GO:0051443 GO:0051444
1999089	2356	Core	11.9697	11.9272	11.9671	9.52112	9.42406	9.54669	Yes	-2.45729
2056341	2401	Core	9.25758	9.07966	9.22958	8.18906	7.9793	8.14565	Yes	-1.08479							IPR000719 IPR008271 IPR002290 IPR011009	Protein_kinase_domain Serine/threonine-protein_kinase,_active_site Serine/threonine/dual_specificity_protein_kinase,_catalytic__domain Protein_kinase-like_domain	KOG1164	Casein_kinase_(serine/threonine/tyrosine_protein_kinase)	Signal_transduction_mechanisms	CELLULAR_PROCESSES_AND_SIGNALING						3043 3736 4602 3045 3052	protein_kinase_activity ATP_binding protein_amino_acid_phosphorylation protein_serine/threonine_kinase_activity protein_kinase_CK2_activity	molecular_function biological_process	GO:0004672 GO:0005524 GO:0006468 GO:0004674 GO:0004682
1511016	2403	Core	10.9003	10.9	10.921	9.34236	9.03112	9.1931	Yes	-1.71207
2064828	2421	Core	10.7459	10.7479	10.8967	9.09218	9.10521	9.01638	Yes	-1.72884			yes				IPR001128 IPR017972	Cytochrome_P450 Cytochrome_P450,_conserved_site	KOG0156	Cytochrome_P450_CYP2_subfamily	Secondary_metabolites_biosynthesis,_transport_and_catabolism	METABOLISM						2888 3721 4283 12251	monooxygenase_activity iron_ion_binding electron_transport heme_binding	molecular_function biological_process	GO:0004497 GO:0005506 GO:0006118 GO:0020037
895723	2426	Core	7.50454	7.75652	7.69824	6.87815	6.3302	6.27953	Yes	-1.1388			yes	Unknown
1862599	2431	Core	10.9778	10.7632	10.9104	9.66712	9.7076	9.75051	Yes	-1.17897							IPR002220	DapA-like										5830 10024	metabolic_process lyase_activity	biological_process molecular_function	GO:0008152 GO:0016829
9396	2443	Core	9.2334	9.21882	9.07177	7.62467	7.36444	7.70075	Yes	-1.60894							IPR019024	Ribonuclease_H2,_subunit_B	KOG4705	Uncharacterized_conserved_protein	Function_unknown	POORLY_CHARACTERIZED
1095091	2450	Core	13.5567	13.5229	13.6219	12.4711	12.3284	12.3604	Yes	-1.17964							IPR001138	Zn(2)-C6_fungal-type_DNA-binding_domain										2196 3838 4504 5939	transcription_factor_activity nucleus regulation_of_transcription,_DNA-dependent zinc_ion_binding	molecular_function cellular_component biological_process	GO:0003700 GO:0005634 GO:0006355 GO:0008270
2055867	2451	Core	13.908	13.9472	13.9236	12.3519	12.2485	12.3663	Yes	-1.60303							IPR001518 IPR018223	Argininosuccinate_synthase Argininosuccinate_synthase,_conserved_site	KOG1706	Argininosuccinate_synthase	Amino_acid_transport_and_metabolism	METABOLISM	6.3.4.5	Argininosuccinate_synthase	Arginine_and_proline_metabolism Urea_cycle_and_metabolism_of_amino_groups Alanine_and_aspartate_metabolism	Amino_Acid_Metabolism	METABOLIC	2497 3736 4656	argininosuccinate_synthase_activity ATP_binding arginine_biosynthetic_process	molecular_function biological_process	GO:0004055 GO:0005524 GO:0006526
2248906	2504	Core	11.9001	11.8354	11.8818	10.6183	10.5595	10.493	Yes	-1.31519							IPR002891 IPR024951 IPR025980 IPR027417 IPR015947 IPR002650	Adenylylsulphate_kinase Sulphate_adenylyltransferase_catalytic_domain ATP-sulfurylase_PUA-like_domain P-loop_containing_nucleoside_triphosphate_hydrolase PUA-like_domain Sulphate_adenylyltransferase	KOG0636	ATP_sulfurylase_(sulfate_adenylyltransferase)	Inorganic_ion_transport_and_metabolism	METABOLISM	2.7.7.4	Sulfate_adenylyltransferase	Purine_metabolism Selenoamino_acid_metabolism Sulfur_metabolism	Nucleotide_Metabolism Metabolism_of_Other_Amino_Acids Energy_Metabolism	METABOLIC	108 3142 3736 9573 9970 6933	sulfate_assimilation sulfate_adenylyltransferase_(ATP)_activity ATP_binding kinase_activity transferase_activity,_transferring_phosphorus-containing_groups sulfate_adenylyltransferase_complex_(ATP)	biological_process molecular_function cellular_component	GO:0000103 GO:0004781 GO:0005524 GO:0016301 GO:0016772 GO:0009336
2218289	2525	Core	10.8945	10.7958	10.829	9.55549	9.30336	9.32659	Yes	-1.44039							IPR001208 IPR027925 IPR018525 IPR012340 IPR027417	Mini-chromosome_maintenance,_DNA-dependent_ATPase MCM_N-terminal_domain Mini-chromosome_maintenance,_conserved_site Nucleic_acid-binding,_OB-fold P-loop_containing_nucleoside_triphosphate_hydrolase	KOG0480	DNA_replication_licensing_factor,_MCM6_component	Replication,_recombination_and_repair	INFORMATION_STORAGE_AND_PROCESSING						2176 3736 4429 5778	DNA_binding ATP_binding DNA_replication_initiation DNA-dependent_ATPase_activity	molecular_function biological_process	GO:0003677 GO:0005524 GO:0006270 GO:0008094
1868553	2550	Core	9.46392	9.64857	9.49998	8.02703	8.06041	7.98899	Yes	-1.5178	EXPN	EXPN	yes	EXPN; Cerato-platanin			IPR010829 IPR009009	Cerato-platanin RlpA-like_double-psi_beta-barrel_domain
1873318	2576	Core	13.7014	13.6956	13.7098	12.5446	12.3955	12.4895	Yes	-1.22416
1909861	2621	Core	11.853	11.8591	11.7534	10.4503	10.9812	10.8466	Yes	-1.04701							IPR004273 IPR011704 IPR013602 IPR024743 IPR024317 IPR003593 IPR027417	Dynein_heavy_chain_domain ATPase,_dynein-related,_AAA_domain Dynein_heavy_chain,_domain-2 Dynein_heavy_chain,_coiled_coil_stalk Dynein_heavy_chain,_P-loop_containing_D4_domain AAA+_ATPase_domain P-loop_containing_nucleoside_triphosphate_hydrolase	KOG3595	Dyneins,_heavy_chain	Cytoskeleton	CELLULAR_PROCESSES_AND_SIGNALING						162 10269 2244 5113 13175 3736 10082	nucleotide_binding nucleoside-triphosphatase_activity microtubule_motor_activity microtubule-based_movement dynein_complex ATP_binding ATPase_activity	molecular_function biological_process cellular_component	GO:0000166 GO:0017111 GO:0003777 GO:0007018 GO:0030286 GO:0005524 GO:0016887
1893768	2675	Core	11.2297	11.1883	11.3765	9.96651	9.93493	10.0879	Yes	-1.26967							IPR002893	Zinc_finger,_MYND-type										5939	zinc_ion_binding	molecular_function	GO:0008270
1447751	2688	Core	11.3435	11.3949	11.2243	10.1595	10.1825	10.3545	Yes	-1.08845							IPR001163 IPR006649 IPR010920	Ribonucleoprotein_LSM_domain Ribonucleoprotein_LSM_domain,_eukaryotic/archaea-type Like-Sm_(LSM)_domain	KOG1774	Small_nuclear_ribonucleoprotein_E	RNA_processing_and_modification	INFORMATION_STORAGE_AND_PROCESSING						9367 13392	mRNA_metabolic_process ribonucleoprotein_complex	biological_process cellular_component	GO:0016071 GO:0030529
861527	2692	Core	10.7999	10.8127	10.7151	9.33907	9.30336	9.36401	Yes	-1.44195	GH9		yes				IPR001701 IPR018221 IPR008928	Glycoside_hydrolase,_family_9 Glycoside_hydrolase,_family_9,_active_site Six-hairpin_glycosidase-like					3.2.1.4	Cellulase	Starch_and_sucrose_metabolism	Metabolism_of_Complex_Carbohydrates	METABOLIC	2933 4143 2290 6429	hydrolase_activity,_hydrolyzing_O-glycosyl_compounds carbohydrate_metabolic_process catalytic_activity cellulase_activity	molecular_function biological_process	GO:0004553 GO:0005975 GO:0003824 GO:0008810
36468	2696	Core	12.7834	12.6615	12.6134	11.5412	11.5013	11.8528	Yes	-1.04752							IPR001912 IPR002942 IPR018079 IPR005710	Ribosomal_protein_S4/S9,_N-terminal RNA-binding_S4_domain Ribosomal_protein_S4,_conserved_site Ribosomal_protein_S4/S9,_eukaryotic/archaeal	KOG3301	Ribosomal_protein_S4	Translation,_ribosomal_structure_and_biogenesis	INFORMATION_STORAGE_AND_PROCESSING						3827 12091 2216 2227 4556 9241	intracellular rRNA_binding RNA_binding structural_constituent_of_ribosome translation small_ribosomal_subunit	cellular_component molecular_function biological_process	GO:0005622 GO:0019843 GO:0003723 GO:0003735 GO:0006412 GO:0015935
2208182	2706	Core	13.3659	13.4337	13.3287	12.0396	12.1428	12.0951	Yes	-1.28416							IPR000994 IPR004545	Peptidase_M24,_structural_domain Proliferation-associated_protein_1	KOG2776	Metallopeptidase	General_function_prediction_only	POORLY_CHARACTERIZED	3.-.-.-	Hydrolases				4639 5907 2377 19323 24583	proteolysis metalloexopeptidase_activity GPI-anchor_transamidase_activity cyanophycinase_activity regulation_of_hydrolase_activity	biological_process molecular_function	GO:0006508 GO:0008235 GO:0003923 GO:0043859 GO:0051336
1911359	2722	Core	10.2832	10.2223	10.163	9.21553	9.22733	9.09536	Yes	-1.04458							IPR008914 IPR001858	Phosphatidylethanolamine-binding_protein_PEBP Phosphatidylethanolamine-binding,_conserved_site	KOG3346	Phosphatidylethanolamine_binding_protein	General_function_prediction_only	POORLY_CHARACTERIZED
1106934	2726	Core	15.0148	15.1211	14.9921	13.7572	13.6891	13.7695	Yes	-1.30471							IPR001085 IPR019798 IPR015424	Serine_hydroxymethyltransferase Serine_hydroxymethyltransferase,_pyridoxal_phosphate_binding_site Pyridoxal_phosphate-dependent_transferase	KOG2467	Glycine/serine_hydroxymethyltransferase	Amino_acid_transport_and_metabolism	METABOLISM	2.1.2.1	Glycine_hydroxymethyltransferase	Glycine,_serine_and_threonine_metabolism Methane_metabolism Lysine_degradation Cyanoamino_acid_metabolism One_carbon_pool_by_folate	Amino_Acid_Metabolism Energy_Metabolism Metabolism_of_Other_Amino_Acids Metabolism_of_Cofactors_and_Vitamins	METABOLIC	2778 4674 4693	glycine_hydroxymethyltransferase_activity glycine_metabolic_process L-serine_metabolic_process	molecular_function biological_process	GO:0004372 GO:0006544 GO:0006563
2207977	2737	Core	11.0414	10.9171	11.1526	9.91669	9.69636	9.86646	Yes	-1.21046							IPR006680 IPR011059	Amidohydrolase_1 Metal-dependent_hydrolase,_composite_domain	KOG3968	Atrazine_chlorohydrolase/guanine_deaminase	Nucleotide_transport_and_metabolism Secondary_metabolites_biosynthesis,_transport_and_catabolism	METABOLISM	3.5.4.3	Guanine_deaminase	Purine_metabolism	Nucleotide_Metabolism	METABOLIC	9985 10005 6508	hydrolase_activity hydrolase_activity,_acting_on_carbon-nitrogen_(but_not_peptide)_bonds guanine_deaminase_activity	molecular_function	GO:0016787 GO:0016810 GO:0008892
2055789	2758	Core	12.4036	12.3519	12.4275	11.124	11.1738	11.2524	Yes	-1.21084							IPR002695 IPR011607 IPR016193	AICARFT/IMPCHase_bienzyme Methylglyoxal_synthase-like_domain Cytidine_deaminase-like	KOG2555	AICAR_transformylase/IMP_cyclohydrolase/methylglyoxal_synthase	Nucleotide_transport_and_metabolism	METABOLISM						2391 3017 4326 2290	IMP_cyclohydrolase_activity phosphoribosylaminoimidazolecarboxamide_formyltransferase_activity purine_nucleotide_biosynthetic_process catalytic_activity	molecular_function biological_process	GO:0003937 GO:0004643 GO:0006164 GO:0003824
2096140	2775	Core	14.7619	14.7679	14.7697	13.7916	13.7428	13.7641	Yes	-1.00017							IPR020810 IPR020811 IPR000941 IPR020809 IPR029065 IPR029017	Enolase,_C-terminal Enolase,_N-terminal Enolase Enolase,_conserved_site Enolase_C-terminal_domain-like Enolase_N-terminal_domain-like	KOG2670	Enolase	Carbohydrate_transport_and_metabolism	METABOLISM	4.2.1.11	Phosphopyruvate_hydratase	Phenylalanine,_tyrosine_and_tryptophan_biosynthesis Glycolysis_/_Gluconeogenesis	Amino_Acid_Metabolism Carbohydrate_Metabolism	METABOLIC	29 3008 4261	phosphopyruvate_hydratase_complex phosphopyruvate_hydratase_activity glycolysis	cellular_component molecular_function biological_process	GO:0000015 GO:0004634 GO:0006096
1846236	2817	Core	14.2538	14.2403	14.2222	13.0799	13.0956	13.1429	Yes	-1.1326							IPR002018 IPR019826 IPR029058	Carboxylesterase,_type_B Carboxylesterase_type_B,_active_site Alpha/Beta_hydrolase_fold	KOG4389	Acetylcholinesterase/Butyrylcholinesterase	Signal_transduction_mechanisms	CELLULAR_PROCESSES_AND_SIGNALING
285433	2841	Core	13.271	13.3457	13.2291	11.0047	10.9222	10.9101	Yes	-2.33668
1851035	2871	Core	11.7149	11.676	11.549	10.1872	10.032	10.2384	Yes	-1.49315							IPR003034	SAP_domain										2175	nucleic_acid_binding	molecular_function	GO:0003676
1901559	2902	Core	14.795	14.7842	14.7903	13.1249	13.0872	13.0702	Yes	-1.69557							IPR001030 IPR000573 IPR012235 IPR018136 IPR015928 IPR004430 IPR004431	Aconitase/3-isopropylmalate_dehydratase_large_subunit,_alpha/beta/alpha Aconitase_A/isopropylmalate_dehydratase_small_subunit,_swivel 3-isopropylmalate_dehydratase,_fused_small/large_subunit Aconitase_family,_4Fe-4S_cluster_binding_site Aconitase/3-isopropylmalate_dehydratase,_swivel 3-isopropylmalate_dehydratase,_large_subunit 3-isopropylmalate_dehydratase,_small_subunit	KOG0454	3-isopropylmalate_dehydratase_(aconitase_superfamily)	Amino_acid_transport_and_metabolism	METABOLISM	4.2.1.33	3-isopropylmalate_dehydratase	Valine,_leucine_and_isoleucine_biosynthesis	Amino_Acid_Metabolism	METABOLIC	5830 2327 6706 6913 24786	metabolic_process 3-isopropylmalate_dehydratase_activity leucine_biosynthetic_process 3-isopropylmalate_dehydratase_complex 4_iron,_4_sulfur_cluster_binding	biological_process molecular_function cellular_component	GO:0008152 GO:0003861 GO:0009098 GO:0009316 GO:0051539
1913011	2938	Core	13.026	13.157	13.0016	12.0244	11.92	11.9091	Yes	-1.11098							IPR029004	Ribosomal_L28e/Mak16	KOG3412	60S_ribosomal_protein_L28	Translation,_ribosomal_structure_and_biogenesis	INFORMATION_STORAGE_AND_PROCESSING
2256773	2989	Core	11.7171	11.7811	11.7558	10.3769	10.4024	10.322	Yes	-1.38493
1872600	2993	Core	10.239	10.2357	10.3501	8.36733	8.34574	8.71318	Yes	-1.79278							IPR012337	Ribonuclease_H-like_domain										2175	nucleic_acid_binding	molecular_function	GO:0003676
2063767	3009	Core	9.68509	9.4259	9.56559	8.02703	7.62364	7.66848	Yes	-1.77971							IPR001138	Zn(2)-C6_fungal-type_DNA-binding_domain										2196 3838 4504 5939	transcription_factor_activity nucleus regulation_of_transcription,_DNA-dependent zinc_ion_binding	molecular_function cellular_component biological_process	GO:0003700 GO:0005634 GO:0006355 GO:0008270
992962	3074	Core	8.20969	7.81619	8.08309	6.74549	7.10031	6.89593	Yes	-1.13374
1854645	3086	Core	11.2285	11.1737	11.1088	10.1798	10.0049	10.253	Yes	-1.02124							IPR007087	Zinc_finger,_C2H2										2175 3827 5939	nucleic_acid_binding intracellular zinc_ion_binding	molecular_function cellular_component	GO:0003676 GO:0005622 GO:0008270
1905394	3124	Core	13.8491	13.7767	13.827	12.4856	12.4844	12.4246	Yes	-1.35295							IPR022309 IPR018283 IPR001047	Ribosomal_protein_S8e/ribosomal_biogenesis_NSA2 Ribosomal_protein_S8e,_conserved_site Ribosomal_protein_S8e	KOG3283	40S_ribosomal_protein_S8	Translation,_ribosomal_structure_and_biogenesis	INFORMATION_STORAGE_AND_PROCESSING						3827	intracellular	cellular_component	GO:0005622
1853418	3132	Core	8.73177	8.6208	8.76949	7.47707	7.4472	7.61305	Yes	-1.19857							IPR007743 IPR030385 IPR027417	Immunity-related_GTPases-like IRG-type_guanine_nucleotide-binding_(G)_domain P-loop_containing_nucleoside_triphosphate_hydrolase
2052832	3141	Core	11.6056	11.7002	11.61	10.2792	10.1643	10.3306	Yes	-1.37954							IPR000892	Ribosomal_protein_S26e	KOG1768	40s_ribosomal_protein_S26	Translation,_ribosomal_structure_and_biogenesis	INFORMATION_STORAGE_AND_PROCESSING						2227 3827 4025 4556	structural_constituent_of_ribosome intracellular ribosome translation	molecular_function cellular_component biological_process	GO:0003735 GO:0005622 GO:0005840 GO:0006412
402475	3156	Core	13.7115	13.8082	13.7069	12.5513	12.2614	12.4302	Yes	-1.32347							IPR001377 IPR014401 IPR018282	Ribosomal_protein_S6e Ribosomal_protein_S6,_eukaryotic Ribosomal_protein_S6e,_conserved_site	KOG1646	40S_ribosomal_protein_S6	Translation,_ribosomal_structure_and_biogenesis	INFORMATION_STORAGE_AND_PROCESSING						2227 3827 4025 4556	structural_constituent_of_ribosome intracellular ribosome translation	molecular_function cellular_component biological_process	GO:0003735 GO:0005622 GO:0005840 GO:0006412
924158	3175	Core	8.45423	8.57958	8.72379	6.94882	6.49489	7.21171	Yes	-1.67969							IPR000330 IPR001650 IPR013967 IPR014001 IPR027417	SNF2-related Helicase,_C-terminal Rad54,_N-terminal Helicase_superfamily_1/2,_ATP-binding_domain P-loop_containing_nucleoside_triphosphate_hydrolase	KOG0390	DNA_repair_protein,_SNF2_family	Replication,_recombination_and_repair	INFORMATION_STORAGE_AND_PROCESSING	3.6.4.-	Acting_on_acid_anhydrides;_involved_in_cellular_and				2176 3736 2175 2792	DNA_binding ATP_binding nucleic_acid_binding helicase_activity	molecular_function	GO:0003677 GO:0005524 GO:0003676 GO:0004386
1848494	3186	Core	12.1844	12.1326	12.2726	10.9827	10.9731	10.9226	Yes	-1.23836							IPR029063	S-adenosyl-L-methionine-dependent_methyltransferase
2063226	3227	Core	11.5135	11.5375	11.4832	10.2107	10.2045	10.262	Yes	-1.28623							IPR002673	Ribosomal_protein_L29e	KOG3504	60S_ribosomal_protein_L29	Translation,_ribosomal_structure_and_biogenesis	INFORMATION_STORAGE_AND_PROCESSING						2227 3827 4025 4556	structural_constituent_of_ribosome intracellular ribosome translation	molecular_function cellular_component biological_process	GO:0003735 GO:0005622 GO:0005840 GO:0006412
2260523	3232	Core	11.0847	11.1361	11.0931	9.94506	10.0607	9.78854	Yes	-1.17074							IPR009288 IPR013024	AIG2-like Butirosin_biosynthesis,_BtrG-like
2057600	3249	Core	8.06304	7.83279	7.89955	5.63576	4.66246	5.85164	Yes	-2.48493							IPR000719 IPR017441 IPR008271 IPR002290 IPR011009	Protein_kinase_domain Protein_kinase,_ATP_binding_site Serine/threonine-protein_kinase,_active_site Serine/threonine/dual_specificity_protein_kinase,_catalytic__domain Protein_kinase-like_domain	KOG0580	Serine/threonine_protein_kinase	Cell_cycle_control,_cell_division,_chromosome_partitioning	METABOLISM						3043 3736 4602 3045 3052	protein_kinase_activity ATP_binding protein_amino_acid_phosphorylation protein_serine/threonine_kinase_activity protein_kinase_CK2_activity	molecular_function biological_process	GO:0004672 GO:0005524 GO:0006468 GO:0004674 GO:0004682
1936483	3280	Core	12.9556	12.9509	12.8147	11.764	11.7202	11.9907	Yes	-1.07865							IPR001971 IPR018102	Ribosomal_protein_S11 Ribosomal_S11,_conserved_site	KOG0407	40S_ribosomal_protein_S14	Translation,_ribosomal_structure_and_biogenesis	INFORMATION_STORAGE_AND_PROCESSING						2227 3827 4025 4556	structural_constituent_of_ribosome intracellular ribosome translation	molecular_function cellular_component biological_process	GO:0003735 GO:0005622 GO:0005840 GO:0006412
1968348	3295	Core	12.1828	12.1247	12.1178	10.9922	11.1043	11.0512	Yes	-1.093							IPR006992 IPR004721 IPR002195	Amidohydrolase_2 Dihydroorotase_homodimeric_type Dihydroorotase,_conserved_site	KOG2902	Dihydroorotase	Nucleotide_transport_and_metabolism	METABOLISM	3.5.2.3	Dihydroorotase	Pyrimidine_metabolism	Nucleotide_Metabolism	METABOLIC	10007 2589 12103 2290 5830	hydrolase_activity,_acting_on_carbon-nitrogen_(but_not_peptide)_bonds,_in_cyclic_amides dihydroorotase_activity pyrimidine_base_biosynthetic_process catalytic_activity metabolic_process	molecular_function biological_process	GO:0016812 GO:0004151 GO:0019856 GO:0003824 GO:0008152
1943901	3297	Core	14.1217	14.0994	14.1586	13.0968	12.921	12.9229	Yes	-1.144							IPR004827	Basic-leucine_zipper_domain										2196 3838 4504 19030 21401	transcription_factor_activity nucleus regulation_of_transcription,_DNA-dependent sequence-specific_DNA_binding protein_dimerization_activity	molecular_function cellular_component biological_process	GO:0003700 GO:0005634 GO:0006355 GO:0043565 GO:0046983
1909131	3315	Core	8.4225	8.31286	8.47069	7.42843	7.42014	7.2986	Yes	-1.02443
2074391	3322	Core	11.0953	11.2079	11.1219	10.1445	10.0651	10.1359	Yes	-1.02695							IPR000210 IPR011333	BTB/POZ-like BTB/POZ_fold										3727	protein_binding	molecular_function	GO:0005515
2061121	3346	Core	9.47685	9.74494	9.69865	8.52019	8.38126	8.08175	Yes	-1.30755							IPR013216 IPR029063	Methyltransferase_type_11 S-adenosyl-L-methionine-dependent_methyltransferase	KOG2352	Predicted_spermine/spermidine_synthase	Amino_acid_transport_and_metabolism	METABOLISM	3.4.24.71	Endothelin-converting_enzyme_1				5830 5846 9730	metabolic_process methyltransferase_activity endothelin-converting_enzyme_1_activity	biological_process molecular_function	GO:0008152 GO:0008168 GO:0016512
1986512	3366	Core	7.25115	7.17489	7.27197	5.2996	5.63369	4.83824	Yes	-1.97236							IPR024567 IPR012337 IPR004649	Ribonuclease_HII/HIII_domain Ribonuclease_H-like_domain Ribonuclease_H2,_subunit_A	KOG2299	Ribonuclease_HI	Replication,_recombination_and_repair	INFORMATION_STORAGE_AND_PROCESSING	3.1.26.4	Ribonuclease_H				2914 9366 2175	ribonuclease_H_activity RNA_metabolic_process nucleic_acid_binding	molecular_function biological_process	GO:0004523 GO:0016070 GO:0003676
1909859	3369	Core	10.7052	10.7937	10.7377	9.13068	8.96712	9.1509	Yes	-1.66123							IPR006204 IPR000870 IPR006203 IPR020568 IPR013750	GHMP_kinase_N-terminal_domain Homoserine_kinase GHMP_kinase,_ATP-binding,_conserved_site Ribosomal_protein_S5_domain_2-type_fold GHMP_kinase,_C-terminal_domain	KOG1537	Homoserine_kinase	Amino_acid_transport_and_metabolism	METABOLISM	2.7.1.39	Homoserine_kinase	Glycine,_serine_and_threonine_metabolism	Amino_Acid_Metabolism	METABOLIC	2811 3736 4696 9573 9581	homoserine_kinase_activity ATP_binding threonine_metabolic_process kinase_activity phosphorylation	molecular_function biological_process	GO:0004413 GO:0005524 GO:0006566 GO:0016301 GO:0016310
1197496	3373	Core	9.45349	9.36155	9.59248	7.89903	7.87353	7.75297	Yes	-1.63327			yes
1414627	3373	Core	10.0989	10.0368	10.1242	7.6672	7.6588	7.77334	Yes	-2.39178			yes
1892765	3376	Core	10.0504	9.98206	10.0227	8.60468	8.44306	8.39606	Yes	-1.536
615883	3387	Core	13.4386	13.5775	13.4432	12.3555	12.3741	12.1895	Yes	-1.17937							IPR002132 IPR020929 IPR022803	Ribosomal_protein_L5 Ribosomal_protein_L5,_conserved_site Ribosomal_protein_L5_domain	KOG0397	60S_ribosomal_protein_L11	Translation,_ribosomal_structure_and_biogenesis	INFORMATION_STORAGE_AND_PROCESSING						2227 3827 4025 4556	structural_constituent_of_ribosome intracellular ribosome translation	molecular_function cellular_component biological_process	GO:0003735 GO:0005622 GO:0005840 GO:0006412
2150233	3393	Core	13.4154	13.3638	13.4156	10.6922	10.6157	10.6786	Yes	-2.73614							IPR011701 IPR020846	Major_facilitator_superfamily Major_facilitator_superfamily_domain	KOG2504	Monocarboxylate_transporter	Carbohydrate_transport_and_metabolism	METABOLISM
1212700	3396	Core	10.7276	10.6144	10.6369	9.43142	9.45439	9.50467	Yes	-1.19798							IPR001895 IPR000651 IPR001452 IPR019804 IPR023578	Ras_guanine-nucleotide_exchange_factors_catalytic_domain Ras-like_guanine_nucleotide_exchange_factor,_N-terminal SH3_domain Ras_guanine-nucleotide_exchange_factor,_conserved_site Ras_guanine_nucleotide_exchange_factor_domain	KOG3417	Ras1_guanine_nucleotide_exchange_factor	Signal_transduction_mechanisms	CELLULAR_PROCESSES_AND_SIGNALING						3421 3827 24310 5344	guanyl-nucleotide_exchange_factor_activity intracellular regulation_of_small_GTPase_mediated_signal_transduction small_GTPase_mediated_signal_transduction	molecular_function cellular_component biological_process	GO:0005085 GO:0005622 GO:0051056 GO:0007264
2251089	3466	Core	9.14217	9.16574	9.34475	8.12946	7.64717	7.55541	Yes	-1.42112							IPR005493	Ribonuclease_E_inhibitor_RraA/Dimethylmenaquinone_methyltransferase
214869	3492	Core	13.3615	13.3349	13.3725	12.3652	12.2666	12.2448	Yes	-1.06309							IPR006671 IPR004367 IPR013763	Cyclin,_N-terminal Cyclin,_C-terminal_domain Cyclin-like	KOG0653	Cyclin_B_and_related_kinase-activating_proteins	Cell_cycle_control,_cell_division,_chromosome_partitioning	METABOLISM						3838	nucleus	cellular_component	GO:0005634
219509	3504	Core	13.4281	13.3652	13.451	12.3657	12.2041	12.4052	Yes	-1.08746
320367	3522	Core	9.03083	9.08487	9.19331	8.26718	7.92257	8.02342	Yes	-1.02634
2067808	3554	Core	10.3224	10.3697	10.319	8.20358	8.36005	8.65399	Yes	-1.92294
1990194	3557	Core	10.6186	10.5349	10.6659	9.17925	9.1512	8.95528	Yes	-1.51056							IPR011547 IPR002645 IPR030402 IPR018045 IPR001902	Sulphate_transporter STAS_domain Sulfate_transporter_N-terminal_domain_with_GLY_motif Sulphate_anion_transporter,_conserved_site Sulphate_anion_transporter	KOG0236	Sulfate/bicarbonate/oxalate_exchanger_SAT-1_and_related_transporters_(SLC26_family)	Inorganic_ion_transport_and_metabolism	METABOLISM						5940 5941 9320 3546 4927 9321	secondary_active_sulfate_transmembrane_transporter_activity sulfate_transport membrane transporter_activity transport integral_to_membrane	molecular_function biological_process cellular_component	GO:0008271 GO:0008272 GO:0016020 GO:0005215 GO:0006810 GO:0016021
2077942	3566	Core	12.7967	12.8104	12.862	11.1019	11.1265	11.1382	Yes	-1.70159									KOG3851	Sulfide:quinone_oxidoreductase/flavo-binding_protein	Energy_production_and_conversion	METABOLISM	1.8.5.-	With_a_quinone_or_similar_compound_as_acceptor
922655	3592	Core	9.44955	9.51476	9.58763	8.28778	8.69528	8.3561	Yes	-1.06581							IPR004365 IPR012340	OB-fold_nucleic_acid_binding_domain,_AA-tRNA_synthetase-type Nucleic_acid-binding,_OB-fold	KOG3108	Single-stranded_DNA-binding_replication_protein_A_(RPA),_medium_(30_kD)_subunit	Replication,_recombination_and_repair	INFORMATION_STORAGE_AND_PROCESSING						2175	nucleic_acid_binding	molecular_function	GO:0003676
92113	3593	Core	11.2547	11.2233	11.3162	10.1237	10.1905	10.2475	Yes	-1.0781							IPR003712 IPR008076 IPR010982	Cyanate_lyase,_C-terminal Cyanate_hydratase Lambda_repressor-like,_DNA-binding_domain										6443 7030 5830 10031 2176	cyanate_hydratase_activity cyanate_metabolic_process metabolic_process hydro-lyase_activity DNA_binding	molecular_function biological_process	GO:0008824 GO:0009439 GO:0008152 GO:0016836 GO:0003677
2057497	3606	Core	10.8726	10.896	10.7994	9.57796	9.79447	9.8923	Yes	-1.09766							IPR011146	HIT-like_domain	KOG0562	Predicted_hydrolase_(HIT_family)	General_function_prediction_only	POORLY_CHARACTERIZED	3.-.-.-	Hydrolases				2290 2377 19323 24583	catalytic_activity GPI-anchor_transamidase_activity cyanophycinase_activity regulation_of_hydrolase_activity	molecular_function biological_process	GO:0003824 GO:0003923 GO:0043859 GO:0051336
2056752	3634	Core	12.9197	12.87	12.7499	11.7504	11.6666	11.8371	Yes	-1.09521							IPR001163 IPR006649 IPR010920	Ribonucleoprotein_LSM_domain Ribonucleoprotein_LSM_domain,_eukaryotic/archaea-type Like-Sm_(LSM)_domain	KOG3168	U1_snRNP_component	Transcription	INFORMATION_STORAGE_AND_PROCESSING						9367 13392	mRNA_metabolic_process ribonucleoprotein_complex	biological_process cellular_component	GO:0016071 GO:0030529
1933025	3684	Core	10.4784	10.5945	10.5048	9.3192	9.58806	9.49856	Yes	-1.05648							IPR001208 IPR027925 IPR018525 IPR003593 IPR012340 IPR027417	Mini-chromosome_maintenance,_DNA-dependent_ATPase MCM_N-terminal_domain Mini-chromosome_maintenance,_conserved_site AAA+_ATPase_domain Nucleic_acid-binding,_OB-fold P-loop_containing_nucleoside_triphosphate_hydrolase	KOG0482	DNA_replication_licensing_factor,_MCM7_component	Replication,_recombination_and_repair	INFORMATION_STORAGE_AND_PROCESSING						2176 3736 4429 5778 162 10269	DNA_binding ATP_binding DNA_replication_initiation DNA-dependent_ATPase_activity nucleotide_binding nucleoside-triphosphatase_activity	molecular_function biological_process	GO:0003677 GO:0005524 GO:0006270 GO:0008094 GO:0000166 GO:0017111
1902288	3714	Core	11.3214	11.347	11.4016	10.0909	10.0095	10.0592	Yes	-1.30374							IPR000073 IPR008220 IPR029058	Alpha/beta_hydrolase_fold-1 Homoserine_acetyltransferase Alpha/Beta_hydrolase_fold					2.3.1.31	Homoserine_O-acetyltransferase	Sulfur_metabolism Methionine_metabolism	Energy_Metabolism Amino_Acid_Metabolism	METABOLIC	3930 9642 2812	cytoplasm O-acetyltransferase_activity homoserine_O-acetyltransferase_activity	cellular_component molecular_function	GO:0005737 GO:0016413 GO:0004414
1950911	3741	Core	12.4479	12.4168	12.4961	11.276	11.2536	11.1969	Yes	-1.21172							IPR000092 IPR008949	Polyprenyl_synthetase Isoprenoid_synthase_domain	KOG0711	Polyprenyl_synthetase	Coenzyme_transport_and_metabolism	METABOLISM						5967	isoprenoid_biosynthetic_process	biological_process	GO:0008299
2055425	3745	Core	12.9087	12.8725	12.8926	11.7116	11.707	11.7936	Yes	-1.15358							IPR001138	Zn(2)-C6_fungal-type_DNA-binding_domain										2196 3838 4504 5939	transcription_factor_activity nucleus regulation_of_transcription,_DNA-dependent zinc_ion_binding	molecular_function cellular_component biological_process	GO:0003700 GO:0005634 GO:0006355 GO:0008270
2062859	3758	Core	14.8173	14.6792	14.8271	13.6425	13.7051	13.8161	Yes	-1.05316							IPR003439 IPR003593 IPR027417 IPR011527	ABC_transporter-like AAA+_ATPase_domain P-loop_containing_nucleoside_triphosphate_hydrolase ABC_transporter_type_1,_transmembrane_domain	KOG0056	Heavy_metal_exporter_HMT1,_ABC_superfamily	Inorganic_ion_transport_and_metabolism	METABOLISM						3736 10082 162 10269 4927 9321 18135	ATP_binding ATPase_activity nucleotide_binding nucleoside-triphosphatase_activity transport integral_to_membrane ATPase_activity,_coupled_to_transmembrane_movement_of_substances	molecular_function biological_process cellular_component	GO:0005524 GO:0016887 GO:0000166 GO:0017111 GO:0006810 GO:0016021 GO:0042626
1913572	3798	Core	14.2956	14.2673	14.3123	13.2489	13.2715	13.2221	Yes	-1.04433							IPR005474 IPR005475 IPR005476 IPR029061 IPR009014	Transketolase,_N-terminal Transketolase-like,_pyrimidine-binding_domain Transketolase,_C-terminal Thiamin_diphosphate-binding_fold Transketolase,_C-terminal/Pyruvate-ferredoxin_oxidoreductase,_domain_II	KOG0523	Transketolase	Carbohydrate_transport_and_metabolism	METABOLISM	2.2.1.1	Transketolase	Pentose_phosphate_pathway Carbon_fixation	Carbohydrate_Metabolism Energy_Metabolism	METABOLIC	2290 5830 3162	catalytic_activity metabolic_process transketolase_activity	molecular_function biological_process	GO:0003824 GO:0008152 GO:0004802
1571145	3808	Core	13.5347	13.5647	13.5703	12.316	12.2714	12.3108	Yes	-1.25713							IPR000156	Ran_binding_domain	KOG0864	Ran-binding_protein_RANBP1_and_related_RanBD_domain_proteins	Intracellular_trafficking,_secretion,_and_vesicular_transport	CELLULAR_PROCESSES_AND_SIGNALING						21330	intracellular_transport	biological_process	GO:0046907
1928624	3830	Core	13.4036	13.5363	13.4247	12.3661	12.4137	12.4254	Yes	-1.05434							IPR000266 IPR019979 IPR012340 IPR028333	Ribosomal_protein_S17 Ribosomal_protein_S17,_conserved_site Nucleic_acid-binding,_OB-fold Ribosomal_protein_S17,_archaeal/eukaryotic	KOG1728	40S_ribosomal_protein_S11	Translation,_ribosomal_structure_and_biogenesis	INFORMATION_STORAGE_AND_PROCESSING						2227 3827 4025 4556	structural_constituent_of_ribosome intracellular ribosome translation	molecular_function cellular_component biological_process	GO:0003735 GO:0005622 GO:0005840 GO:0006412
2226806	3872	Core	14.2434	14.2707	14.2245	13.1725	13.2133	13.0549	Yes	-1.09804							IPR001680 IPR019775 IPR017986	WD40_repeat WD40_repeat,_conserved_site WD40-repeat-containing_domain	KOG0279	G_protein_beta_subunit-like_protein	Signal_transduction_mechanisms	CELLULAR_PROCESSES_AND_SIGNALING	6.3.2.19	Ubiquitin--protein_ligase				3200 24685 24687 24690 24691	ubiquitin-protein_ligase_activity regulation_of_ubiquitin-protein_ligase_activity regulation_of_ubiquitin-protein_ligase_activity_during_meiotic_cell_cycle positive_regulation_of_ubiquitin-protein_ligase_activity negative_regulation_of_ubiquitin-protein_ligase_activity	molecular_function biological_process	GO:0004842 GO:0051438 GO:0051440 GO:0051443 GO:0051444
1847881	3873	Core	10.8009	10.6276	10.7377	9.46496	9.59413	9.40048	Yes	-1.23724							IPR001208 IPR027925 IPR018525 IPR003593 IPR012340 IPR027417	Mini-chromosome_maintenance,_DNA-dependent_ATPase MCM_N-terminal_domain Mini-chromosome_maintenance,_conserved_site AAA+_ATPase_domain Nucleic_acid-binding,_OB-fold P-loop_containing_nucleoside_triphosphate_hydrolase	KOG0479	DNA_replication_licensing_factor,_MCM3_component	Replication,_recombination_and_repair	INFORMATION_STORAGE_AND_PROCESSING						2176 3736 4429 5778 162 10269	DNA_binding ATP_binding DNA_replication_initiation DNA-dependent_ATPase_activity nucleotide_binding nucleoside-triphosphatase_activity	molecular_function biological_process	GO:0003677 GO:0005524 GO:0006270 GO:0008094 GO:0000166 GO:0017111
1965636	3891	Core	11.187	11.1626	11.153	9.65396	9.73531	9.87591	Yes	-1.41105
2055993	3913	Core	11.5887	11.5495	11.5555	10.595	10.5138	10.5052	Yes	-1.02615			yes				IPR001461 IPR001969 IPR021109	Aspartic_peptidase Aspartic_peptidase,_active_site Aspartic_peptidase_domain	KOG1339	Aspartyl_protease	Posttranslational_modification,_protein_turnover,_chaperones	CELLULAR_PROCESSES_AND_SIGNALING	3.4.23.25	Saccharopepsin				2632 4639 2628 2634	pepsin_A_activity proteolysis aspartic-type_endopeptidase_activity saccharopepsin_activity	molecular_function biological_process	GO:0004194 GO:0006508 GO:0004190 GO:0004196
1379925	3918	Core	9.31632	9.30763	9.13631	7.21565	7.19915	7.56712	Yes	-1.92429
2053691	3929	Core	13.494	13.6094	13.4898	12.4215	12.3143	12.2046	Yes	-1.21595							IPR000218 IPR023571	Ribosomal_protein_L14b/L23e Ribosomal_protein_L14_domain	KOG0901	60S_ribosomal_protein_L14/L17/L23	Translation,_ribosomal_structure_and_biogenesis	INFORMATION_STORAGE_AND_PROCESSING						2227 3827 4025 4556	structural_constituent_of_ribosome intracellular ribosome translation	molecular_function cellular_component biological_process	GO:0003735 GO:0005622 GO:0005840 GO:0006412
2059399	3983	Core	14.2688	14.3718	14.248	13.2553	13.1854	13.1483	Yes	-1.1002							IPR001593 IPR018281	Ribosomal_protein_S3Ae Ribosomal_protein_S3Ae,_conserved_site	KOG1628	40S_ribosomal_protein_S3A	Translation,_ribosomal_structure_and_biogenesis	INFORMATION_STORAGE_AND_PROCESSING						2227 3827 4025 4556	structural_constituent_of_ribosome intracellular ribosome translation	molecular_function cellular_component biological_process	GO:0003735 GO:0005622 GO:0005840 GO:0006412
844131	4011	Core	13.2287	13.2854	13.2608	12.137	11.859	12.0941	Yes	-1.223							IPR001063 IPR018260 IPR005721	Ribosomal_protein_L22/L17 Ribosomal_protein_L22/L17,_conserved_site Ribosomal_protein_L22/L17,_eukaryotic/archaeal	KOG3353	60S_ribosomal_protein_L22	Translation,_ribosomal_structure_and_biogenesis	INFORMATION_STORAGE_AND_PROCESSING						2227 3827 4025 4556 9240	structural_constituent_of_ribosome intracellular ribosome translation large_ribosomal_subunit	molecular_function cellular_component biological_process	GO:0003735 GO:0005622 GO:0005840 GO:0006412 GO:0015934
1927135	4029	Core	12.698	12.5866	12.7935	11.6413	11.3757	11.6522	Yes	-1.13288							IPR002136 IPR025755 IPR013000 IPR023574	Ribosomal_protein_L4/L1e 60S_ribosomal_protein_L4,_C-terminal_domain Ribosomal_protein_L4/L1e,_eukaryotic/archaeal,_conserved_site Ribosomal_protein_L4_domain	KOG1475	Ribosomal_protein_RPL1/RPL2/RL4L4	RNA_processing_and_modification	INFORMATION_STORAGE_AND_PROCESSING						2227 3827 4025 4556	structural_constituent_of_ribosome intracellular ribosome translation	molecular_function cellular_component biological_process	GO:0003735 GO:0005622 GO:0005840 GO:0006412
1539053	4094	Core	13.3014	13.2938	13.3033	12.1478	12.1183	11.9989	Yes	-1.20993							IPR002715 IPR016641	Nascent_polypeptide-associated_complex_NAC_domain Nascent_polypeptide-associated_complex_subunit_alpha	KOG2239	Transcription_factor_containing_NAC_and_TS-N_domains	Transcription	INFORMATION_STORAGE_AND_PROCESSING
2052458	4112	Core	13.9409	13.8655	14.0174	12.358	12.338	12.2715	Yes	-1.61984							IPR000073 IPR029058	Alpha/beta_hydrolase_fold-1 Alpha/Beta_hydrolase_fold
1949759	4117	Core	10.6016	10.5631	10.4716	8.97854	8.89031	9.43924	Yes	-1.42397							IPR008180 IPR029054 IPR008181	Deoxyuridine_triphosphate_nucleotidohydrolase/Deoxycytidine_triphosphate_deaminase dUTPase-like Deoxyuridine_triphosphate_nucleotidohydrolase	KOG3370	dUTPase	Nucleotide_transport_and_metabolism	METABOLISM	3.6.1.23	dUTP_pyrophosphatase	Pyrimidine_metabolism	Nucleotide_Metabolism	METABOLIC	20519 9985 2608	dUTP_metabolic_process hydrolase_activity dUTP_diphosphatase_activity	biological_process molecular_function	GO:0046080 GO:0016787 GO:0004170
2071153	4129	Core	10.6424	10.8022	10.6699	9.64601	9.42746	9.52883	Yes	-1.16934							IPR006993 IPR012336	SH3-binding,_glutamic_acid-rich_protein Thioredoxin-like_fold	KOG4023	Uncharacterized_conserved_protein	Function_unknown	POORLY_CHARACTERIZED
2058389	4141	Core	10.5159	10.5644	10.5086	9.51531	9.3861	9.40048	Yes	-1.0949							IPR006115 IPR008927	6-phosphogluconate_dehydrogenase,_NADP-binding 6-phosphogluconate_dehydrogenase,_C-terminal-like	KOG0409	Predicted_dehydrogenase	General_function_prediction_only	POORLY_CHARACTERIZED	1.1.1.60	2-hydroxy-3-oxopropionate_reductase	Glyoxylate_and_dicarboxylate_metabolism	Carbohydrate_Metabolism	METABOLIC	2990 4263 9710 6311	phosphogluconate_dehydrogenase_(decarboxylating)_activity pentose-phosphate_shunt oxidoreductase_activity 2-hydroxy-3-oxopropionate_reductase_activity	molecular_function biological_process	GO:0004616 GO:0006098 GO:0016491 GO:0008679
2064312	4156	Core	10.7906	10.8806	10.7809	9.58075	9.52912	9.40701	Yes	-1.31153							IPR023214	HAD-like_domain	KOG2914	Predicted_haloacid-halidohydrolase_and_related_hydrolases	General_function_prediction_only	POORLY_CHARACTERIZED	3.1.3.21	Glycerol-1-phosphatase	Glycerolipid_metabolism	Metabolism_of_Complex_Lipids	METABOLIC	125	glycerol-1-phosphatase_activity	molecular_function	GO:0000121
2253775	4159	Core	8.79509	8.72677	8.52245	7.48897	6.87967	7.39377	Yes	-1.40948							IPR003105 IPR015947	SRA-YDG PUA-like_domain					6.3.2.19	Ubiquitin--protein_ligase				3200 24685 24687 24690 24691	ubiquitin-protein_ligase_activity regulation_of_ubiquitin-protein_ligase_activity regulation_of_ubiquitin-protein_ligase_activity_during_meiotic_cell_cycle positive_regulation_of_ubiquitin-protein_ligase_activity negative_regulation_of_ubiquitin-protein_ligase_activity	molecular_function biological_process	GO:0004842 GO:0051438 GO:0051440 GO:0051443 GO:0051444
2074344	4169	Core	10.5096	10.5669	10.4577	8.68451	8.38126	8.28694	Yes	-2.05174							IPR007727	Spo12
2065000	4177	Core	12.4061	12.4571	12.3396	10.7478	10.6742	10.7535	Yes	-1.67625							IPR005123	Oxoglutarate/iron-dependent_dioxygenase	KOG0143	Iron/ascorbate_family_oxidoreductases	Secondary_metabolites_biosynthesis,_transport_and_catabolism General_function_prediction_only	METABOLISM POORLY_CHARACTERIZED	1.14.11.13	Gibberellin_2-beta-dioxygenase				20001	gibberellin_2-beta-dioxygenase_activity	molecular_function	GO:0045543
2053633	4194	Core	6.6649	6.67383	6.46708	5.54743	5.48491	4.98519	Yes	-1.26548			yes				IPR008397 IPR008929	Alginate_lyase_domain Chondroitin_AC/alginate_lyase										17652 18107 19611	alginic_acid_catabolic_process periplasmic_space poly(beta-D-mannuronate)_lyase_activity	biological_process cellular_component molecular_function	GO:0042122 GO:0042597 GO:0045135
1912529	4196	Core	11.8771	11.9194	11.8024	10.7808	10.7413	10.6813	Yes	-1.13236							IPR006175 IPR013813 IPR006056	YjgF/Yer057p/UK114_family Endoribonuclease_L-PSP/chorismate_mutase-like Enamine/imine_deaminase_YjgF-like	KOG2317	Putative_translation_initiation_inhibitor_UK114/IBM1	Translation,_ribosomal_structure_and_biogenesis	INFORMATION_STORAGE_AND_PROCESSING	3.5.99.5	2-aminomuconate_deaminase	Tryptophan_metabolism	Amino_Acid_Metabolism	METABOLIC	23799	2-aminomuconate_deaminase_activity	molecular_function	GO:0050540
29725	4222	Core	9.6862	9.5352	9.68509	8.37377	8.218	8.38286	Yes	-1.31186							IPR001810	F-box_domain
2059845	4235	Core	12.2525	12.2638	12.339	9.83743	9.81799	9.8158	Yes	-2.46299			yes	32 kDa-cell wall symbiosis regulated acidic polypeptide precursor
1846745	4239	Core	9.50868	9.64388	9.42173	8.24629	8.38126	8.58652	Yes	-1.11901	GT2						IPR004834 IPR013616 IPR029044	Fungal_chitin_synthase Chitin_synthase_N-terminal Nucleotide-diphospho-sugar_transferases	KOG2571	Chitin_synthase/hyaluronan_synthase_(glycosyltransferases)	Cell_wall/membrane/envelope_biogenesis	CELLULAR_PROCESSES_AND_SIGNALING	2.4.1.16	Chitin_synthase	Aminosugars_metabolism	Metabolism_of_Complex_Carbohydrates	METABOLIC	2540 4199	chitin_synthase_activity chitin_biosynthetic_process	molecular_function biological_process	GO:0004100 GO:0006031
2000228	4288	Core	9.06206	9.06568	9.07697	8.1521	7.77016	8.15344	Yes	-1.03199							IPR001222 IPR001529 IPR012164	Zinc_finger,_TFIIS-type DNA-directed_RNA_polymerase,_M/15kDa_subunit DNA-directed_RNA_polymerase,_subunit_C11/M/9	KOG2906	RNA_polymerase_III_subunit_C11	Transcription	INFORMATION_STORAGE_AND_PROCESSING						2175 5939 13391 19908 2176 2356 4499	nucleic_acid_binding zinc_ion_binding transcription_regulator_activity regulation_of_transcription DNA_binding DNA-directed_RNA_polymerase_activity transcription	molecular_function biological_process	GO:0003676 GO:0008270 GO:0030528 GO:0045449 GO:0003677 GO:0003899 GO:0006350
1858865	4291	Core	13.5019	13.5648	13.5344	11.8956	11.8815	11.8365	Yes	-1.66274							IPR000866 IPR019479 IPR024706 IPR012336	Alkyl_hydroperoxide_reductase_subunit_C/_Thiol_specific_antioxidant Peroxiredoxin,_C-terminal Peroxiredoxin,_AhpC-type Thioredoxin-like_fold	KOG0852	Alkyl_hydroperoxide_reductase,_thiol_specific_antioxidant_and_related_enzymes	Posttranslational_modification,_protein_turnover,_chaperones	CELLULAR_PROCESSES_AND_SIGNALING						9493 9710 25163	antioxidant_activity oxidoreductase_activity peroxiredoxin_activity	molecular_function	GO:0016209 GO:0016491 GO:0051920
896032	4294	Core	13.7473	13.8222	13.7988	12.6428	12.5306	12.6312	Yes	-1.18724							IPR022666 IPR022669 IPR002171 IPR022671 IPR008991 IPR012340	Ribosomal_Proteins_L2,_RNA_binding_domain Ribosomal_protein_L2,_C-terminal Ribosomal_protein_L2 Ribosomal_protein_L2,_conserved_site Translation_protein_SH3-like_domain Nucleic_acid-binding,_OB-fold	KOG2309	60s_ribosomal_protein_L2/L8	Translation,_ribosomal_structure_and_biogenesis	INFORMATION_STORAGE_AND_PROCESSING						2227 3827 4025 4556	structural_constituent_of_ribosome intracellular ribosome translation	molecular_function cellular_component biological_process	GO:0003735 GO:0005622 GO:0005840 GO:0006412
1846190	4295	Core	8.47759	8.31582	8.33544	6.87815	6.75526	6.79991	Yes	-1.57364
1849032	4333	Core	9.04305	9.19814	9.11118	7.9516	8.01591	8.06532	Yes	-1.11049	GH16	GH16	yes				IPR000757 IPR013320	Glycoside_hydrolase,_family_16 Concanavalin_A-like_lectin/glucanase_domain										2933 4143	hydrolase_activity,_hydrolyzing_O-glycosyl_compounds carbohydrate_metabolic_process	molecular_function biological_process	GO:0004553 GO:0005975
1904012	4345	Core	13.6536	13.6736	13.6562	12.5961	12.306	12.4826	Yes	-1.19441							IPR001865 IPR018130 IPR023591 IPR005707	Ribosomal_protein_S2 Ribosomal_protein_S2,_conserved_site Ribosomal_protein_S2,_flavodoxin-like_domain Ribosomal_protein_S2,_eukaryotic/archaeal	KOG0830	40S_ribosomal_protein_SA_(P40)/Laminin_receptor_1	Translation,_ribosomal_structure_and_biogenesis	INFORMATION_STORAGE_AND_PROCESSING						2227 3827 4025 4556 9241	structural_constituent_of_ribosome intracellular ribosome translation small_ribosomal_subunit	molecular_function cellular_component biological_process	GO:0003735 GO:0005622 GO:0005840 GO:0006412 GO:0015935
2087825	4355	Core	13.0473	13.0747	13.0223	11.9902	11.9895	12.0556	Yes	-1.03626							IPR006846	Ribosomal_protein_S30	KOG0009	Ubiquitin-like/40S_ribosomal_S30_protein_fusion	Translation,_ribosomal_structure_and_biogenesis Posttranslational_modification,_protein_turnover,_chaperones	INFORMATION_STORAGE_AND_PROCESSING CELLULAR_PROCESSES_AND_SIGNALING						2227 3827 4025 4556	structural_constituent_of_ribosome intracellular ribosome translation	molecular_function cellular_component biological_process	GO:0003735 GO:0005622 GO:0005840 GO:0006412
2068585	4357	Core	14.2366	14.3594	14.3332	11.4467	11.4842	11.2632	Yes	-2.91011
2084941	4368	Core	13.0368	13.0226	13.037	11.542	11.7327	11.6686	Yes	-1.38316							IPR004843 IPR001440 IPR013235 IPR006186 IPR019734 IPR013026 IPR029052	Calcineurin-like_phosphoesterase_domain,_apaH_type Tetratricopeptide_TPR1 PPP_domain Serine/threonine-specific_protein_phosphatase/bis(5-nucleosyl)-tetraphosphatase Tetratricopeptide_repeat Tetratricopeptide_repeat-containing_domain Metallo-dependent_phosphatase-like	KOG0376	Serine-threonine_phosphatase_2A,_catalytic_subunit	General_function_prediction_only	POORLY_CHARACTERIZED	3.1.3.16	Serine/threonine_specific_protein_phosphatase				9985 3087 3089 3090 4132 6080 6240 10186 10187 10190	hydrolase_activity phosphoprotein_phosphatase_activity calcium-dependent_protein_serine/threonine_phosphatase_activity magnesium-dependent_protein_serine/threonine_phosphatase_activity magnesium-dependent_protein_serine/threonine_phosphatase_complex CTD_phosphatase_activity calcium-dependent_protein_serine/threonine_phosphatase_regulator_activity myosin_phosphatase_activity myosin_phosphatase_reg…	molecular_function cellular_component	GO:0016787 GO:0004721 GO:0004723 GO:0004724 GO:0005963 GO:0008420 GO:0008597 GO:0017018 GO:0017020 GO:0017023
1984951	4399	Core	12.7266	12.7564	12.9149	8.82733	8.79346	8.79017	Yes	-4.00066							IPR023214 IPR006439	HAD-like_domain HAD_hydrolase,_subfamily_IA	KOG2914	Predicted_haloacid-halidohydrolase_and_related_hydrolases	General_function_prediction_only	POORLY_CHARACTERIZED	3.1.3.21	Glycerol-1-phosphatase	Glycerolipid_metabolism	Metabolism_of_Complex_Lipids	METABOLIC	5830 6579 125	metabolic_process phosphoglycolate_phosphatase_activity glycerol-1-phosphatase_activity	biological_process molecular_function	GO:0008152 GO:0008967 GO:0000121
1927794	4400	Core	9.40289	9.42179	9.51027	8.35437	8.32401	8.42853	Yes	-1.07804							IPR000432 IPR007695 IPR007860 IPR007861 IPR007696 IPR027417 IPR016151	DNA_mismatch_repair_protein_MutS,_C-terminal DNA_mismatch_repair_protein_MutS-like,_N-terminal DNA_mismatch_repair_protein_MutS,_connector_domain DNA_mismatch_repair_protein_MutS,_clamp DNA_mismatch_repair_protein_MutS,_core P-loop_containing_nucleoside_triphosphate_hydrolase DNA_mismatch_repair_protein_MutS,_N-terminal	KOG0217	Mismatch_repair_ATPase_MSH6_(MutS_family)	Replication,_recombination_and_repair	INFORMATION_STORAGE_AND_PROCESSING						3736 4457 13828	ATP_binding mismatch_repair mismatched_DNA_binding	molecular_function biological_process	GO:0005524 GO:0006298 GO:0030983
2057489	4430	Core	9.17904	9.26237	8.99874	8.12183	7.99772	8.2438	Yes	-1.02786	GT1						IPR007235	Glycosyl_transferase,_family_28,_C-terminal	KOG3349	Predicted_glycosyltransferase	General_function_prediction_only	POORLY_CHARACTERIZED	2.4.1.141	N-acetylglucosaminyldiphosphodolichol_N-acetylglucosaminyltransferase	N-Glycans_biosynthesis	Metabolism_of_Complex_Carbohydrates	METABOLIC	4143 9957 13135 13148 2954	carbohydrate_metabolic_process transferase_activity,_transferring_hexosyl_groups carbohydrate_binding lipid_glycosylation N-acetylglucosaminyldiphosphodolichol_N-acetylglucosaminyltransferase_activity	biological_process molecular_function	GO:0005975 GO:0016758 GO:0030246 GO:0030259 GO:0004577
897504	4442	Core	13.5979	13.6131	13.4894	12.5313	12.3955	12.458	Yes	-1.10501							IPR021131	Ribosomal_protein_L18e/L15P	KOG1714	60s_ribosomal_protein_L18	Translation,_ribosomal_structure_and_biogenesis	INFORMATION_STORAGE_AND_PROCESSING
2055501	4448	Core	12.7948	12.8402	12.7959	11.3804	11.2877	11.3565	Yes	-1.46828							IPR004776	Auxin_efflux_carrier	KOG2722	Predicted_membrane_protein	Function_unknown	POORLY_CHARACTERIZED						9321	integral_to_membrane	cellular_component	GO:0016021
2052728	4456	Core	15.0333	14.9979	15.0514	14.0227	14.0235	13.9805	Yes	-1.01867							IPR001138	Zn(2)-C6_fungal-type_DNA-binding_domain										2196 3838 4504 5939	transcription_factor_activity nucleus regulation_of_transcription,_DNA-dependent zinc_ion_binding	molecular_function cellular_component biological_process	GO:0003700 GO:0005634 GO:0006355 GO:0008270
1927977	4481	Core	11.0075	11.1311	11.134	10.1064	10.0629	10.0425	Yes	-1.02158							IPR001163 IPR010920	Ribonucleoprotein_LSM_domain Like-Sm_(LSM)_domain	KOG3428	Small_nuclear_ribonucleoprotein_SMD1_and_related_snRNPs	RNA_processing_and_modification	INFORMATION_STORAGE_AND_PROCESSING						9367 13392	mRNA_metabolic_process ribonucleoprotein_complex	biological_process cellular_component	GO:0016071 GO:0030529
2055604	4485	Core	9.83021	9.84758	9.76783	8.2251	8.26439	8.4852	Yes	-1.48905							IPR001680 IPR019775 IPR017986	WD40_repeat WD40_repeat,_conserved_site WD40-repeat-containing_domain	KOG1274	WD40_repeat_protein	General_function_prediction_only	POORLY_CHARACTERIZED
1853386	4492	Core	12.1565	12.1629	12.1775	10.5588	10.4929	10.5052	Yes	-1.64669	GH71						IPR005197	Glycoside_hydrolase,_family_71					3.2.1.59	Glucan_endo-1,3-alpha-glucosidase				24372	glucan_endo-1,3-alpha-glucosidase_activity	molecular_function	GO:0051118
1441040	4495	Core	15.3194	15.226	15.3664	13.8585	13.6626	13.6997	Yes	-1.56222							IPR002087	Anti-proliferative_protein
1978719	4541	Core	10.1393	10.1212	10.2569	9.02426	9.19576	9.06676	Yes	-1.0789							IPR018957 IPR000330 IPR001650 IPR014905 IPR001841 IPR014001 IPR027417	Zinc_finger,_C3HC4_RING-type SNF2-related Helicase,_C-terminal HIRAN_domain Zinc_finger,_RING-type Helicase_superfamily_1/2,_ATP-binding_domain P-loop_containing_nucleoside_triphosphate_hydrolase	KOG1001	Helicase-like_transcription_factor_HLTF/DNA_helicase_RAD5,_DEAD-box_superfamily	Transcription Replication,_recombination_and_repair	INFORMATION_STORAGE_AND_PROCESSING	3.6.4.-	Acting_on_acid_anhydrides;_involved_in_cellular_and				2176 3736 2175 2792 3727 5939	DNA_binding ATP_binding nucleic_acid_binding helicase_activity protein_binding zinc_ion_binding	molecular_function	GO:0003677 GO:0005524 GO:0003676 GO:0004386 GO:0005515 GO:0008270
1904545	4542	Core	12.2953	12.3712	12.3065	10.5303	10.3657	10.4302	Yes	-1.88087							IPR018608	Gluconate_transport_inducer_1/Pac2	KOG4476	Gluconate_transport-inducing_protein	Carbohydrate_transport_and_metabolism Signal_transduction_mechanisms	METABOLISM CELLULAR_PROCESSES_AND_SIGNALING
2064842	4544	Core	15.6308	15.6611	15.5956	14.2542	14.1633	14.2385	Yes	-1.41014							IPR022234	Protein_of_unknown_function_DUF3759
1088200	4546	Core	12.7901	12.8771	12.8889	11.7961	11.5395	11.8396	Yes	-1.12131							IPR013810 IPR005324 IPR018192 IPR020568 IPR005711	Ribosomal_protein_S5,_N-terminal Ribosomal_protein_S5,_C-terminal Ribosomal_protein_S5,_N-terminal,_conserved_site Ribosomal_protein_S5_domain_2-type_fold Ribosomal_protein_S5,_eukaryotic/archaeal	KOG0877	40S_ribosomal_protein_S2/30S_ribosomal_protein_S5	Translation,_ribosomal_structure_and_biogenesis	INFORMATION_STORAGE_AND_PROCESSING						2227 3827 4025 4556 9241 2216	structural_constituent_of_ribosome intracellular ribosome translation small_ribosomal_subunit RNA_binding	molecular_function cellular_component biological_process	GO:0003735 GO:0005622 GO:0005840 GO:0006412 GO:0015935 GO:0003723
1998518	4551	Core	12.1591	12.1849	12.1759	11.1719	10.9603	11.0186	Yes	-1.11981
36434	4555	Core	13.0554	13.1538	13.0535	11.9542	11.8981	11.8946	Yes	-1.17245							IPR001147 IPR018259 IPR008991	Ribosomal_protein_L21e Ribosomal_protein_L21e,_conserved_site Translation_protein_SH3-like_domain	KOG1732	60S_ribosomal_protein_L21	Translation,_ribosomal_structure_and_biogenesis	INFORMATION_STORAGE_AND_PROCESSING						2227 3827 4025 4556	structural_constituent_of_ribosome intracellular ribosome translation	molecular_function cellular_component biological_process	GO:0003735 GO:0005622 GO:0005840 GO:0006412
2066932	4562	Core	9.22269	9.3224	9.48701	8.37377	8.19423	8.13781	Yes	-1.11064							IPR013632 IPR016467 IPR020588 IPR020587 IPR003593 IPR010995 IPR027417 IPR011941	DNA_recombination_and_repair_protein_Rad51,_C-terminal DNA_recombination_and_repair_protein,_RecA-like DNA_recombination_and_repair_protein_RecA-like,_ATP-binding_domain DNA_recombination_and_repair_protein_RecA,_monomer-monomer_interface AAA+_ATPase_domain DNA_repair_Rad51/transcription_factor_NusA,_alpha-helical P-loop_containing_nucleoside_triphosphate_hydrolase DNA_recombination/repair_protei…	KOG1433	DNA_repair_protein_RAD51/RHP55	Replication,_recombination_and_repair	INFORMATION_STORAGE_AND_PROCESSING						162 10269 3727 2182 3736 4440 5778	nucleotide_binding nucleoside-triphosphatase_activity protein_binding damaged_DNA_binding ATP_binding DNA_repair DNA-dependent_ATPase_activity	molecular_function biological_process	GO:0000166 GO:0017111 GO:0005515 GO:0003684 GO:0005524 GO:0006281 GO:0008094
1914940	4596	Core	12.0727	12.0869	12.1586	10.9082	10.8756	10.9215	Yes	-1.20488							IPR002314 IPR002317 IPR006195	Aminoacyl-tRNA_synthetase,_class_II_(G/_H/_P/_S),_conserved_domain Serine-tRNA_ligase,_type1 Aminoacyl-tRNA_synthetase,_class_II	KOG2509	Seryl-tRNA_synthetase	Translation,_ribosomal_structure_and_biogenesis	INFORMATION_STORAGE_AND_PROCESSING	6.1.1.11	Serine--tRNA_ligase	Aminoacyl-tRNA_biosynthesis Glycine,_serine_and_threonine_metabolism	TRANSLATION Amino_Acid_Metabolism	REGULATORY METABOLIC	162 3172 3736 3930 4556 4561 3188 4577	nucleotide_binding aminoacyl-tRNA_ligase_activity ATP_binding cytoplasm translation tRNA_aminoacylation_for_protein_translation serine-tRNA_ligase_activity seryl-tRNA_aminoacylation	molecular_function cellular_component biological_process	GO:0000166 GO:0004812 GO:0005524 GO:0005737 GO:0006412 GO:0006418 GO:0004828 GO:0006434
321853	4602	Core	14.118	14.1079	14.1277	13.0194	12.9098	12.996	Yes	-1.14191	GT4						IPR001296	Glycosyl_transferase,_family_1	KOG0853	Glycosyltransferase	Cell_wall/membrane/envelope_biogenesis	CELLULAR_PROCESSES_AND_SIGNALING						6667	biosynthetic_process	biological_process	GO:0009058
1902343	4620	Core	10.0452	10.1587	9.93757	8.68967	8.8144	8.9054	Yes	-1.24666							IPR024604 IPR011009	Domain_of_unknown_function_DUF3635 Protein_kinase-like_domain	KOG2464	Serine/threonine_kinase_(haspin_family)	Cell_cycle_control,_cell_division,_chromosome_partitioning	METABOLISM						3052	protein_kinase_CK2_activity	molecular_function	GO:0004682
1846310	4654	Core	10.8795	10.9617	10.9225	9.6645	9.84876	9.85694	Yes	-1.13072							IPR000432 IPR007695 IPR007860 IPR007861 IPR007696 IPR011184 IPR027417	DNA_mismatch_repair_protein_MutS,_C-terminal DNA_mismatch_repair_protein_MutS-like,_N-terminal DNA_mismatch_repair_protein_MutS,_connector_domain DNA_mismatch_repair_protein_MutS,_clamp DNA_mismatch_repair_protein_MutS,_core DNA_mismatch_repair_MutS P-loop_containing_nucleoside_triphosphate_hydrolase	KOG0219	Mismatch_repair_ATPase_MSH2_(MutS_family)	Replication,_recombination_and_repair	INFORMATION_STORAGE_AND_PROCESSING						3736 4457 13828 15136 15137	ATP_binding mismatch_repair mismatched_DNA_binding MutSalpha_complex MutSbeta_complex	molecular_function biological_process cellular_component	GO:0005524 GO:0006298 GO:0030983 GO:0032301 GO:0032302
1914667	4658	Core	13.1548	13.2476	13.0998	12.1222	12.0992	12.0551	Yes	-1.07638							IPR001141 IPR018262 IPR008991	Ribosomal_protein_L27e Ribosomal_protein_L27e,_conserved_site Translation_protein_SH3-like_domain	KOG3418	60S_ribosomal_protein_L27	Translation,_ribosomal_structure_and_biogenesis	INFORMATION_STORAGE_AND_PROCESSING						2227 3827 4025 4556	structural_constituent_of_ribosome intracellular ribosome translation	molecular_function cellular_component biological_process	GO:0003735 GO:0005622 GO:0005840 GO:0006412
1913869	4662	Core	9.64555	9.63916	9.38445	8.51437	7.79143	7.75297	Yes	-1.49946							IPR005122 IPR018085 IPR002043	Uracil-DNA_glycosylase-like Uracil-DNA_glycosylase,_active_site Uracil-DNA_glycosylase	KOG2994	Uracil_DNA_glycosylase	Replication,_recombination_and_repair	INFORMATION_STORAGE_AND_PROCESSING						3202 4443	uracil_DNA_N-glycosylase_activity base-excision_repair	molecular_function biological_process	GO:0004844 GO:0006284
2253400	4665	Core	12.7276	12.8412	12.7586	11.6526	11.576	11.5962	Yes	-1.16795							IPR000630	Ribosomal_protein_S8	KOG1754	40S_ribosomal_protein_S15/S22	Translation,_ribosomal_structure_and_biogenesis	INFORMATION_STORAGE_AND_PROCESSING						2227 3827 4025 4556	structural_constituent_of_ribosome intracellular ribosome translation	molecular_function cellular_component biological_process	GO:0003735 GO:0005622 GO:0005840 GO:0006412
1862493	4666	Core	8.85774	8.86436	8.8708	7.11168	7.61173	7.31259	Yes	-1.51438							IPR005135 IPR004808	Endonuclease/exonuclease/phosphatase AP_endonuclease_1	KOG1294	Apurinic/apyrimidinic_endonuclease_and_related_enzymes	Replication,_recombination_and_repair	INFORMATION_STORAGE_AND_PROCESSING	4.2.99.18	DNA-(apurinic_or_apyrimidinic_site)_lyase				2909 4440 2362	nuclease_activity DNA_repair DNA-(apurinic_or_apyrimidinic_site)_lyase_activity	molecular_function biological_process	GO:0004518 GO:0006281 GO:0003906
677560	4695	Core	13.8123	13.8811	13.8079	12.3222	12.0922	12.3306	Yes	-1.58136			yes	Ser-Thr-rich glycosyl-phosphatidyl-inositol-anchored membrane family			IPR018466	Ser-Thr-rich_glycosyl-phosphatidyl-inositol-anchored_membrane_family
1378293	4702	Core	10.2138	10.1669	10.3175	8.93569	8.61402	8.52779	Yes	-1.53089
209329	4703	Core	10.5419	10.349	10.4814	9.13826	9.40002	9.41027	Yes	-1.14081							IPR005532 IPR019257 IPR024775 IPR016187	Sulfatase-modifying_factor_enzyme Histidine-specific_methyltransferase,_SAM-dependent DinB-like_domain C-type_lectin_fold					3.5.4.-	In_cyclic_amidines				3708 2387 5921 19188 19293	binding GTP_cyclohydrolase_activity tRNA-specific_adenosine_deaminase_activity 2,5-diamino-6-ribitylamino-4(3H)-pyrimidinone_5'-phosphate_deaminase tRNA-specific_adenosine-37_deaminase_activity	molecular_function	GO:0005488 GO:0003933 GO:0008251 GO:0043723 GO:0043829
1447325	4704	Core	11.977	12.0178	12.0438	10.9367	10.8133	10.9351	Yes	-1.11663							IPR000592 IPR011332	Ribosomal_protein_S27e Zinc-binding_ribosomal_protein	KOG1779	40s_ribosomal_protein_S27	Translation,_ribosomal_structure_and_biogenesis	INFORMATION_STORAGE_AND_PROCESSING						2227 3827 4025 4556	structural_constituent_of_ribosome intracellular ribosome translation	molecular_function cellular_component biological_process	GO:0003735 GO:0005622 GO:0005840 GO:0006412
1905523	4725	Core	13.1054	13.1023	13.1618	12.0612	12.0564	12.0499	Yes	-1.06775							IPR020683 IPR002110 IPR026480 IPR029063	Ankyrin_repeat-containing_domain Ankyrin_repeat Arginine_N-methyltransferase_2-like_domain S-adenosyl-L-methionine-dependent_methyltransferase	KOG1709	Guanidinoacetate_methyltransferase_and_related_proteins	Amino_acid_transport_and_metabolism	METABOLISM	2.1.1.-	Methyltransferases	Androgen_and_estrogen_metabolism Aminophosphonate_metabolism Porphyrin_and_chlorophyll_metabolism Ubiquinone_biosynthesis Histidine_metabolism Selenoamino_acid_metabolism Tryptophan_metabolism Tyrosine_metabolism	Lipid_Metabolism Metabolism_of_Other_Amino_Acids Metabolism_of_Cofactors_and_Vitamins Amino_Acid_Metabolism	METABOLIC	175 2346 5847 5848 5849 5850 5851 5852 5853 5945 5992 6085 6281 6282 6619 6977 9489 9552 9553 9556 9557 9572 9652 9653 9654 9655 9659 9661 9662 9663 9664 10743 11011 11960 13642 19234 19240 19241 19244 19246 19254 19255 19267 19291 19297 19298 19315 19316	rRNA_(adenine-N6,N6-)-dimethyltransferase_activity C-terminal_protein_carboxyl_methyltransferase_activity C-methyltransferase_activity N-methyltransferase_activity O-methyltransferase_activity S-methyltransferase_activity RNA_methyltransferase_activity mRNA_methyltransferase_activity tRNA_methyltransferase_activity protein_methyltransferase_activity site-specific_DNA-methyltransferase_(cytosine-s…	molecular_function	GO:0000179 GO:0003880 GO:0008169 GO:0008170 GO:0008171 GO:0008172 GO:0008173 GO:0008174 GO:0008175 GO:0008276 GO:0008326 GO:0008425 GO:0008649 GO:0008650 GO:0009008 GO:0009383 GO:0016205 GO:0016273 GO:0016274 GO:0016278 GO:0016279 GO:0016300 GO:0016423 GO:0016424 GO:0016426 GO:0016427 GO:0016431 GO:0016433 GO:0016434 GO:0016435 GO:0016436 GO:0018423 GO:0018707 GO:0019702 GO:0030792 GO:0043770 GO:…
1950952	4746	Core	13.2171	13.3715	13.2061	12.0562	11.9826	12.0177	Yes	-1.24773									KOG1762	60s_acidic_ribosomal_protein_P1	Translation,_ribosomal_structure_and_biogenesis	INFORMATION_STORAGE_AND_PROCESSING
2133403	4768	Core	10.7341	10.7303	10.8458	9.64866	9.68788	9.64116	Yes	-1.11292							IPR001680 IPR019775 IPR017986	WD40_repeat WD40_repeat,_conserved_site WD40-repeat-containing_domain	KOG0266	WD40_repeat-containing_protein	General_function_prediction_only	POORLY_CHARACTERIZED	6.3.2.19	Ubiquitin--protein_ligase				3200 24685 24687 24690 24691	ubiquitin-protein_ligase_activity regulation_of_ubiquitin-protein_ligase_activity regulation_of_ubiquitin-protein_ligase_activity_during_meiotic_cell_cycle positive_regulation_of_ubiquitin-protein_ligase_activity negative_regulation_of_ubiquitin-protein_ligase_activity	molecular_function biological_process	GO:0004842 GO:0051438 GO:0051440 GO:0051443 GO:0051444
2191808	4770	Core	10.5505	10.7024	10.4288	8.92258	8.8299	9.0913	Yes	-1.61408							IPR001138	Zn(2)-C6_fungal-type_DNA-binding_domain										2196 3838 4504 5939	transcription_factor_activity nucleus regulation_of_transcription,_DNA-dependent zinc_ion_binding	molecular_function cellular_component biological_process	GO:0003700 GO:0005634 GO:0006355 GO:0008270
1933022	4801	Core	10.7906	10.8116	10.9026	9.69565	9.73805	9.80099	Yes	-1.09127							IPR003171 IPR029041 IPR004621	Methylenetetrahydrofolate_reductase FAD-linked_oxidoreductase-like Eukaryotic-type_methylenetetrahydrofolate_reductase	KOG0564	5,10-methylenetetrahydrofolate_reductase	Amino_acid_transport_and_metabolism	METABOLISM	1.5.1.20	Methylenetetrahydrofolate_reductase_(NADPH)				2880 4685	methylenetetrahydrofolate_reductase_(NADPH)_activity methionine_metabolic_process	molecular_function biological_process	GO:0004489 GO:0006555
170434	4868	Core	13.4836	13.582	13.4466	12.2928	12.2666	12.3051	Yes	-1.21702							IPR001854 IPR018254	Ribosomal_protein_L29 Ribosomal_protein_L29,_conserved_site	KOG3436	60S_ribosomal_protein_L35	Translation,_ribosomal_structure_and_biogenesis	INFORMATION_STORAGE_AND_PROCESSING						2227 3827 4025 4556	structural_constituent_of_ribosome intracellular ribosome translation	molecular_function cellular_component biological_process	GO:0003735 GO:0005622 GO:0005840 GO:0006412
1914900	4874	Core	11.6941	11.6609	11.7919	10.0351	9.58502	9.94712	Yes	-1.84723
1934072	4883	Core	11.205	11.154	11.1223	10.0967	10.2124	10.1496	Yes	-1.00854							IPR001752 IPR019821 IPR019734 IPR013026 IPR027417	Kinesin_motor_domain Kinesin_motor_domain,_conserved_site Tetratricopeptide_repeat Tetratricopeptide_repeat-containing_domain P-loop_containing_nucleoside_triphosphate_hydrolase	KOG0242	Kinesin-like_protein	Cytoskeleton	CELLULAR_PROCESSES_AND_SIGNALING						2244 3736 4051 5113	microtubule_motor_activity ATP_binding microtubule_associated_complex microtubule-based_movement	molecular_function cellular_component biological_process	GO:0003777 GO:0005524 GO:0005875 GO:0007018
2115744	4891	Core	13.4261	13.428	13.4213	12.084	12.0625	12.091	Yes	-1.34605							IPR020630 IPR000559 IPR020631 IPR020628 IPR020867 IPR027417	Tetrahydrofolate_dehydrogenase/cyclohydrolase,_catalytic_domain Formate-tetrahydrofolate_ligase,_FTHFS Tetrahydrofolate_dehydrogenase/cyclohydrolase,_NAD(P)-binding_domain Formate-tetrahydrofolate_ligase,_FTHFS,_conserved_site Tetrahydrofolate_dehydrogenase/cyclohydrolase,_conserved_site P-loop_containing_nucleoside_triphosphate_hydrolase	KOG4230	C1-tetrahydrofolate_synthase	Coenzyme_transport_and_metabolism	METABOLISM						2736 3736 6988	formate-tetrahydrofolate_ligase_activity ATP_binding folic_acid_and_derivative_biosynthetic_process	molecular_function biological_process	GO:0004329 GO:0005524 GO:0009396
1855317	4917	Core	14.1258	13.916	14.0858	12.7512	12.8575	12.938	Yes	-1.19467							IPR000791	GPR1/FUN34/yaaH										9320	membrane	cellular_component	GO:0016020
2238717	4953	Core	13.5533	13.7039	13.4866	12.1632	12.1638	12.2088	Yes	-1.40554							IPR027486 IPR018268 IPR005729	Ribosomal_protein_S10_domain Ribosomal_protein_S10,_conserved_site Ribosomal_protein_S10,_eukaryotic/archaeal	KOG0900	40S_ribosomal_protein_S20	Translation,_ribosomal_structure_and_biogenesis	INFORMATION_STORAGE_AND_PROCESSING						2227 4556 9241	structural_constituent_of_ribosome translation small_ribosomal_subunit	molecular_function biological_process cellular_component	GO:0003735 GO:0006412 GO:0015935
1855159	4969	Core	12.8814	12.8615	12.986	11.2029	11.1296	11.1431	Yes	-1.75189							IPR006094 IPR004113 IPR016166 IPR016164	FAD_linked_oxidase,_N-terminal FAD-linked_oxidase,_C-terminal FAD-binding,_type_2 FAD-linked_oxidase-like,_C-terminal	KOG1231	Proteins_containing_the_FAD_binding_domain	Energy_production_and_conversion	METABOLISM	1.1.2.4	D-lactate_dehydrogenase_(cytochrome)	Pyruvate_metabolism	Carbohydrate_Metabolism	METABOLIC	2290 23919 9710 2852	catalytic_activity FAD_binding oxidoreductase_activity D-lactate_dehydrogenase_(cytochrome)_activity	molecular_function	GO:0003824 GO:0050660 GO:0016491 GO:0004458
1845743	4974	Core	10.4466	10.468	10.3938	9.26137	9.30336	9.47388	Yes	-1.08857							IPR000219	Dbl_homology_(DH)_domain	KOG3519	Invasion-inducing_protein_TIAM1/CDC24_and_related_RhoGEF_GTPases	Signal_transduction_mechanisms	CELLULAR_PROCESSES_AND_SIGNALING						3425 3827 17205	Rho_guanyl-nucleotide_exchange_factor_activity intracellular regulation_of_Rho_protein_signal_transduction	molecular_function cellular_component biological_process	GO:0005089 GO:0005622 GO:0035023
2002047	4975	Core	11.5269	11.4305	11.5577	10.4938	10.3059	10.4729	Yes	-1.07903							IPR029903	RmlD-like_substrate_binding_domain	KOG1430	C-3_sterol_dehydrogenase/3-beta-hydroxysteroid_dehydrogenase_and_related_dehydrogenases	Amino_acid_transport_and_metabolism Lipid_transport_and_metabolism	METABOLISM	2.5.1.6	Methionine_adenosyltransferase	Selenoamino_acid_metabolism Methionine_metabolism	Metabolism_of_Other_Amino_Acids Amino_Acid_Metabolism	METABOLIC	2870 22631 22632	methionine_adenosyltransferase_activity methionine_adenosyltransferase_complex methionine_adenosyltransferase_regulator_activity	molecular_function cellular_component	GO:0004478 GO:0048269 GO:0048270
2135468	4989	Core	12.0727	12.0541	12.0466	10.8746	10.8237	10.6947	Yes	-1.25856							IPR000560 IPR029033	Histidine_phosphatase_superfamily,_clade-2 Histidine_phosphatase_superfamily	KOG3720	Lysosomal_&_prostatic_acid_phosphatases	Lipid_transport_and_metabolism	METABOLISM	3.1.3.2	Acid_phosphatase	gamma-Hexachlorocyclohexane_degradation Riboflavin_metabolism	Biodegradation_of_Xenobiotics Metabolism_of_Cofactors_and_Vitamins	METABOLIC	2441	acid_phosphatase_activity	molecular_function	GO:0003993
2067387	5032	Core	16.4924	16.5415	16.4783	15.316	15.2265	15.2676	Yes	-1.2338							IPR029063	S-adenosyl-L-methionine-dependent_methyltransferase
[truncated: 11,490 more rows]
