# Supplementary material for: Speciation Underpinned by Unexpected Molecular Diversity in the Mycorrhizal Fungal Genus Pisolithus
Source: Mol Biol Evol. 2023 Feb 22;40(3):msad045. doi: 10.1093/molbev/msad045 (PMC10066745; doi:10.1093/molbev/msad045)
Supplement: msad045_Supplementary_Data [file msad045_supplementary_data.zip › Table_S11.xlsx]

## Sheet: Table S11
Table S11: PERMANOVA results for genomic features with 30 fungi
GenomicFeature	Variables	Degree Of Freedom	Sum Of Squares	R2	F.stats	P.value
CAZyme	PhyloDist.PC1	1	1.4399	0.446564	51.931	0.0001
CAZyme	PhyloDist.PC2	1	0.110935	0.0344049	4.00095	0.0358
CAZyme	PhyloDist.PC3	1	0.166365	0.0515958	6.00008	0.009
CAZyme	PhyloDist.PC4	1	0.303072	0.0939933	10.9305	0.0011
CAZyme	Ecology	4	0.665908	0.206521	6.0041	0.0001
CAZyme	TE.DNA	1	0.009373	0.0029069	0.338043	0.719
CAZyme	TE.LTR	1	0.01049	0.00325333	0.37833	0.676
CAZyme	TE.Non.LTR	1	0.00159923	0.000495977	0.0576772	0.9911
CAZyme	Unclassified.Repeat	1	0.0453941	0.0140783	1.63717	0.1933
CAZyme	Residual	17	0.471363	0.146186	NA	NA
CAZyme	Total	29	3.2244	1	NA	NA
Genome	PhyloDist.PC1	1	0.0525078	0.135668	13.6026	0.0016
Genome	PhyloDist.PC2	1	0.00362439	0.00936459	0.938933	0.3532
Genome	PhyloDist.PC3	1	0.00899173	0.0232325	2.32939	0.145
Genome	PhyloDist.PC4	1	0.0186471	0.0481797	4.8307	0.0365
Genome	Ecology	4	0.100502	0.259674	6.50899	0.0023
Genome	TE.DNA	1	0.0301839	0.0779881	7.81941	0.0117
Genome	TE.LTR	1	0.00333899	0.00862717	0.864995	0.3607
Genome	TE.Non.LTR	1	0.0599773	0.154967	15.5377	0.001
Genome	Unclassified.Repeat	1	0.0436366	0.112747	11.3045	0.0022
Genome	Residual	17	0.0656221	0.169552	NA	NA
Genome	Total	29	0.387032	1	NA	NA
Lipase	PhyloDist.PC1	1	1.9811	0.322204	16.4214	0.0001
Lipase	PhyloDist.PC2	1	0.0549013	0.00892908	0.455078	0.6996
Lipase	PhyloDist.PC3	1	0.368378	0.0599126	3.0535	0.0441
Lipase	PhyloDist.PC4	1	0.861605	0.140131	7.14187	0.0019
Lipase	Ecology	4	0.279078	0.045389	0.578322	0.8654
Lipase	TE.DNA	1	0.208984	0.0339889	1.73227	0.1646
Lipase	TE.LTR	1	0.119653	0.0194602	0.991807	0.3866
Lipase	TE.Non.LTR	1	0.208705	0.0339436	1.72996	0.1618
Lipase	Unclassified.Repeat	1	0.0152832	0.00248564	0.126683	0.9709
Lipase	Residual	17	2.0509	0.333557	NA	NA
Lipase	Total	29	6.14859	1	NA	NA
Protease	PhyloDist.PC1	1	0.825436	0.286546	16.446	0.0001
Protease	PhyloDist.PC2	1	0.339705	0.117927	6.76827	0.0042
Protease	PhyloDist.PC3	1	0.0665357	0.0230975	1.32566	0.2601
Protease	PhyloDist.PC4	1	0.286982	0.0996244	5.71784	0.0085
Protease	Ecology	4	0.058964	0.020469	0.2937	0.9704
Protease	TE.DNA	1	0.0125197	0.00434614	0.249442	0.8333
Protease	TE.LTR	1	0.255467	0.0886841	5.08993	0.0111
Protease	TE.Non.LTR	1	0.151143	0.0524687	3.01138	0.0619
Protease	Unclassified.Repeat	1	0.0306466	0.0106388	0.610602	0.571
Protease	Residual	17	0.853242	0.296199	NA	NA
Protease	Total	29	2.88064	1	NA	NA
Secret.AA	PhyloDist.PC1	1	1.83776	0.499495	57.3026	0.0001
Secret.AA	PhyloDist.PC2	1	0.160812	0.0437081	5.01424	0.0207
Secret.AA	PhyloDist.PC3	1	0.0681044	0.0185105	2.12355	0.1241
Secret.AA	PhyloDist.PC4	1	0.115004	0.0312577	3.58592	0.0458
Secret.AA	Ecology	4	0.850823	0.23125	6.63232	0.0002
Secret.AA	TE.DNA	1	0.0517668	0.01407	1.61413	0.1979
Secret.AA	TE.LTR	1	0.0445703	0.012114	1.38973	0.2494
Secret.AA	TE.Non.LTR	1	0.00238251	0.000647555	0.0742883	0.9689
Secret.AA	Unclassified.Repeat	1	0.00280238	0.000761674	0.0873802	0.9625
Secret.AA	Residual	17	0.545208	0.148185	NA	NA
Secret.AA	Total	29	3.67923	1	NA	NA
Secret.CBM	PhyloDist.PC1	1	2.13093	0.381535	31.1458	0.0001
Secret.CBM	PhyloDist.PC2	1	0.197894	0.0354323	2.89244	0.0638
Secret.CBM	PhyloDist.PC3	1	0.20534	0.0367654	3.00127	0.0463
Secret.CBM	PhyloDist.PC4	1	0.664588	0.118992	9.71366	0.0006
Secret.CBM	Ecology	4	0.963315	0.172478	3.51997	0.0004
Secret.CBM	TE.DNA	1	0.0450411	0.00806446	0.658324	0.5529
Secret.CBM	TE.LTR	1	0.0921539	0.0164998	1.34693	0.2602
Secret.CBM	TE.Non.LTR	1	0.0298589	0.00534613	0.43642	0.8115
Secret.CBM	Unclassified.Repeat	1	0.09292	0.016637	1.35812	0.2469
Secret.CBM	Residual	17	1.1631	0.20825	NA	NA
Secret.CBM	Total	29	5.58514	1	NA	NA
Secret.GH	PhyloDist.PC1	1	1.24689	0.408758	40.7322	0.0001
Secret.GH	PhyloDist.PC2	1	0.10221	0.0335067	3.33889	0.0592
Secret.GH	PhyloDist.PC3	1	0.170304	0.0558294	5.56333	0.0123
Secret.GH	PhyloDist.PC4	1	0.386373	0.126662	12.6217	0.0006
Secret.GH	Ecology	4	0.559307	0.183354	4.56773	0.0004
Secret.GH	TE.DNA	1	0.00188581	0.000618213	0.061604	0.9708
Secret.GH	TE.LTR	1	0.00598091	0.00196068	0.195379	0.8366
Secret.GH	TE.Non.LTR	1	0.00379757	0.00124493	0.124056	0.9665
Secret.GH	Unclassified.Repeat	1	0.0532811	0.0174668	1.74054	0.1856
Secret.GH	Residual	17	0.520401	0.1706	NA	NA
Secret.GH	Total	29	3.05043	1	NA	NA
Secret.PL	PhyloDist.PC1	1	0.820376	0.187385	4.62845	0.0097
Secret.PL	PhyloDist.PC2	1	0.0695184	0.015879	0.392213	0.8138
Secret.PL	PhyloDist.PC3	1	0.356575	0.0814468	2.01175	0.1207
Secret.PL	PhyloDist.PC4	1	0.139135	0.0317803	0.784979	0.5308
Secret.PL	Ecology	4	0.978731	0.223556	1.38047	0.2224
Secret.PL	TE.DNA	1	0.117144	0.0267572	0.660908	0.5944
Secret.PL	TE.LTR	1	0.0797835	0.0182237	0.450128	0.7493
Secret.PL	TE.Non.LTR	1	0.114652	0.0261881	0.64685	0.604
Secret.PL	Unclassified.Repeat	1	0.106883	0.0244136	0.603021	0.6425
Secret.PL	Residual	9	1.59522	0.36437	NA	NA
Secret.PL	Total	21	4.37801	1	NA	NA
Secrete.CE	PhyloDist.PC1	1	1.60708	0.397266	23.1217	0.0001
Secrete.CE	PhyloDist.PC2	1	0.0209991	0.00519092	0.302122	0.8168
Secrete.CE	PhyloDist.PC3	1	0.171036	0.0422796	2.46076	0.0882
Secrete.CE	PhyloDist.PC4	1	0.120128	0.0296952	1.72832	0.1756
Secrete.CE	Ecology	4	0.359205	0.0887945	1.29201	0.2601
Secrete.CE	TE.DNA	1	0.0292243	0.00722416	0.420461	0.7138
Secrete.CE	TE.LTR	1	0.0443755	0.0109695	0.638447	0.5564
Secrete.CE	TE.Non.LTR	1	0.0908961	0.0224693	1.30776	0.2775
Secrete.CE	Unclassified.Repeat	1	0.420819	0.104025	6.05448	0.0051
Secrete.CE	Residual	17	1.18159	0.292086	NA	NA
Secrete.CE	Total	29	4.04536	1	NA	NA
SSP	PhyloDist.PC1	1	0.148391	0.13534	5.90578	0.015
SSP	PhyloDist.PC2	1	0.022969	0.0209489	0.914139	0.368
SSP	PhyloDist.PC3	1	0.0173649	0.0158377	0.691103	0.4605
SSP	PhyloDist.PC4	1	0.0282081	0.0257273	1.12265	0.3112
SSP	Ecology	4	0.18451	0.168283	1.83582	0.1219
SSP	TE.DNA	1	0.0332838	0.0303565	1.32465	0.2626
SSP	TE.LTR	1	0.0123159	0.0112328	0.490159	0.5656
SSP	TE.Non.LTR	1	0.199521	0.181973	7.94069	0.0009
SSP	Unclassified.Repeat	1	0.0227181	0.02072	0.904152	0.3662
SSP	Residual	17	0.427148	0.389581	NA	NA
SSP	Total	29	1.09643	1	NA	NA
Total.GT	PhyloDist.PC1	1	0.003402	0.00623121	0.356899	0.6282
Total.GT	PhyloDist.PC2	1	0.00818707	0.0149957	0.858895	0.3726
Total.GT	PhyloDist.PC3	1	0.018271	0.0334658	1.91679	0.1753
Total.GT	PhyloDist.PC4	1	0.138071	0.252896	14.4849	0.0008
Total.GT	Ecology	4	0.107919	0.197668	2.83041	0.0253
Total.GT	TE.DNA	1	0.00230389	0.00421989	0.241698	0.7196
Total.GT	TE.LTR	1	0.0207217	0.0379546	2.17389	0.144
Total.GT	TE.Non.LTR	1	0.045949	0.0841618	4.82045	0.0205
Total.GT	Unclassified.Repeat	1	0.0390897	0.071598	4.10085	0.0465
Total.GT	Residual	17	0.162046	0.296808	NA	NA
Total.GT	Total	29	0.545961	1	NA	NA
