# Supplementary material for: Speciation Underpinned by Unexpected Molecular Diversity in the Mycorrhizal Fungal Genus Pisolithus
Source: Mol Biol Evol. 2023 Feb 22;40(3):msad045. doi: 10.1093/molbev/msad045 (PMC10066745; doi:10.1093/molbev/msad045)
Supplement: msad045_Supplementary_Data [file msad045_supplementary_data.zip › Table_S12.xlsx]

## Sheet: CAZyme secreted
Table S12: Summary of all secreted proteins by class in 30 fungal genomes considered
JGI_ID	CladeOrder	Ecology	SpeciesName	Phylum	Class	Order	Family	Genus	AA1	AA1_1	AA1_2	AA2	AA3	AA3_1	AA3_2	AA3_3	AA5_1	AA7	AA8	AA9	AA12	AA14	CBM1	CBM5	CBM13	CBM18	CBM20	CBM21	CBM35	CBM38	CBM43	CBM48	CBM50	CBM52	CBM63	CBM67	CE1	CE4	CE5	CE8	CE12	CE15	CE16	EXPN	GH1	GH2	GH3	GH5	GH5_4
Pisthe1	1	Ectomycorrhiza	Pisolithus thermaeus	Basidiomycota	Agaricomycetes	Boletales	Pisolithaceae	Pisolithus	0	7	0	0	0	0	0	0	3	0	0	2	0	3	0	0	0	1	0	0	0	0	0	0	6	0	0	0	0	9	0	0	0	0	1	9	0	0	2	0	0
Pisthe227_1	2	Ectomycorrhiza	Pisolithus sp. B	Basidiomycota	Agaricomycetes	Boletales	Pisolithaceae	Pisolithus	0	6	0	0	0	0	0	0	1	0	0	2	0	5	0	0	0	0	1	0	0	0	0	0	6	0	0	0	0	5	0	0	0	0	1	7	0	0	1	0	0
Piscro1	3	Ectomycorrhiza	Pisolithus sp. A	Basidiomycota	Agaricomycetes	Boletales	Pisolithaceae	Pisolithus	0	9	0	0	0	0	0	0	4	0	0	3	0	3	0	1	0	1	0	0	0	0	0	0	6	0	0	0	0	7	0	0	0	0	0	10	0	0	0	0	0
Pismi_AB1_1	4	Ectomycorrhiza	Pisolithus sp. B1	Basidiomycota	Agaricomycetes	Boletales	Pisolithaceae	Pisolithus	0	8	0	0	0	0	0	0	1	0	0	2	0	3	0	1	0	1	0	0	0	0	0	0	2	0	0	0	0	4	0	0	0	0	0	8	0	0	1	0	0
Pisalb1	5	Ectomycorrhiza	Pisolithus albus	Basidiomycota	Agaricomycetes	Boletales	Pisolithaceae	Pisolithus	0	7	0	0	0	0	2	0	2	0	0	3	0	2	0	0	0	1	0	0	0	0	0	0	2	0	0	0	0	3	0	0	0	0	0	8	0	0	1	0	0
Pismi2	6	Ectomycorrhiza	Pisolithus microcarpus	Basidiomycota	Agaricomycetes	Boletales	Pisolithaceae	Pisolithus	0	8	0	0	0	0	0	0	2	0	0	3	0	4	0	1	0	1	0	0	0	0	0	0	2	0	0	0	0	4	0	0	0	0	0	11	0	0	1	0	0
Pismar1	7	Ectomycorrhiza	Pisolithus marmoratus	Basidiomycota	Agaricomycetes	Boletales	Pisolithaceae	Pisolithus	0	8	0	0	0	0	1	0	2	0	0	3	0	2	0	1	0	1	0	0	0	0	0	0	4	0	0	0	0	2	0	0	0	0	1	11	0	0	1	0	0
Pisori2	8	Ectomycorrhiza	Pisolithus orientalis	Basidiomycota	Agaricomycetes	Boletales	Pisolithaceae	Pisolithus	0	6	0	0	0	0	1	0	3	0	0	4	0	0	0	1	0	1	0	0	0	0	0	0	2	0	0	0	0	3	0	0	0	0	1	12	0	0	1	0	0
Pisti2	9	Ectomycorrhiza	Pisolithus tinctorius	Basidiomycota	Agaricomycetes	Boletales	Pisolithaceae	Pisolithus	0	7	0	0	0	0	2	0	3	0	0	4	0	3	0	1	0	1	0	0	0	0	0	0	4	0	0	0	0	7	0	0	0	0	1	14	0	0	0	0	0
Sclci1	10	Ectomycorrhiza	Scleroderma citrinum	Basidiomycota	Agaricomycetes	Boletales	Sclerodermataceae	Scleroderma	0	8	0	0	0	0	0	0	3	0	0	2	0	0	0	1	0	1	1	0	0	0	0	0	2	0	0	0	0	3	0	0	0	0	3	6	0	0	1	0	0
Gyrli1	11	Ectomycorrhiza	Gyrodon lividus	Basidiomycota	Agaricomycetes	Boletales	Gyrodontaceae	Gyrodon	0	6	0	0	0	0	0	0	2	0	0	4	0	1	1	5	0	1	0	0	0	0	0	0	2	0	0	0	0	1	0	2	0	0	3	5	0	1	1	0	0
Paxin1	12	Ectomycorrhiza	Paxillus involutus	Basidiomycota	Agaricomycetes	Boletales	Paxillaceae	Paxillus	0	12	1	0	0	0	0	0	2	0	0	3	0	0	0	8	0	1	2	0	0	0	0	0	0	0	0	0	0	1	0	0	0	0	3	5	0	0	0	2	0
Hydpi2	13	Brown rot	Hydnomerulius pinastri	Basidiomycota	Agaricomycetes	Boletales	Paxillaceae	Hydnomerulius	0	7	0	0	0	1	0	0	2	0	4	13	0	0	17	6	0	3	2	0	2	0	0	0	10	0	0	0	1	2	0	2	0	0	6	6	1	1	4	2	0
Rhives1	14	Ectomycorrhiza	Rhizopogon vesiculosus	Basidiomycota	Agaricomycetes	Boletales	Rhizopogonaceae	Rhizopogon	0	11	0	0	0	0	0	0	1	0	0	3	0	0	0	4	0	1	0	0	0	0	1	0	6	0	0	0	0	1	0	2	0	0	0	14	1	1	3	1	0
Suilu4	15	Ectomycorrhiza	Suillus luteus	Basidiomycota	Agaricomycetes	Boletales	Suillaceae	Suillus	0	16	0	0	0	0	1	0	3	0	0	2	0	2	0	7	0	0	1	0	0	0	0	0	4	0	0	0	0	3	0	2	0	0	2	16	0	1	3	0	0
Conol1	16	Ectomycorrhiza	Coniophora olivacea	Basidiomycota	Agaricomycetes	Boletales	Coniophoraceae	Coniophora	0	4	0	0	0	1	0	0	2	0	3	4	0	2	2	10	1	1	2	0	0	0	0	0	6	0	0	0	0	7	1	2	0	0	4	18	1	3	6	0	0
Conpu1	17	Brown rot	Coniophora puteana	Basidiomycota	Agaricomycetes	Boletales	Coniophoraceae	Coniophora	0	3	0	0	0	2	0	0	2	0	4	10	0	0	2	10	1	1	2	0	0	1	1	0	0	0	0	0	0	6	1	2	0	0	4	15	1	3	6	0	0
SerlaS7_3_2	18	Brown rot	Serpula lacrymans	Basidiomycota	Agaricomycetes	Boletales	Serpulaceae	Serpula	0	4	0	0	0	1	0	0	2	0	3	5	0	0	7	5	0	0	2	0	1	0	1	0	10	0	0	0	0	1	0	2	0	0	3	10	0	1	3	1	0
Phaca1	19	White rot	Phanerochaete carnosa	Basidiomycota	Agaricomycetes	Polyporales	Phanerochaetaceae	Phanerochaete	5	0	0	11	0	1	6	0	4	0	2	9	3	0	25	1	0	0	3	0	1	0	0	0	0	0	0	0	2	2	0	2	0	3	3	12	0	1	3	0	0
Phchr2	20	White rot	Phanerochaete chrysosporium	Basidiomycota	Agaricomycetes	Polyporales	Phanerochaetaceae	Phanerodontia	1	0	0	14	0	1	3	0	4	0	2	12	1	0	34	4	0	0	2	0	1	0	0	0	4	0	0	0	1	4	0	2	0	2	4	9	0	1	4	0	0
Trave1	21	White rot	Trametes versicolor	Basidiomycota	Agaricomycetes	Polyporales	Polyporaceae	Trametes	0	6	1	24	0	1	6	0	6	0	2	17	0	0	21	6	0	1	4	0	1	0	0	0	0	0	0	0	3	2	0	2	0	0	5	12	0	3	5	0	0
Polar1	22	White rot	Polyporus arcularius	Basidiomycota	Agaricomycetes	Polyporales	Polyporaceae	Polyporus	0	7	1	15	1	0	13	0	5	1	1	16	0	3	21	5	0	0	2	0	1	0	0	0	9	0	0	0	3	3	0	4	1	2	4	16	0	2	4	0	0
Rhiso1	23	Pathogen	Rhizoctonia solani	Basidiomycota	Agaricomycetes	Cantharellales	Ceratobasidiaceae	Rhizoctonia	11	7	0	0	1	4	11	1	7	4	1	31	3	0	34	3	1	1	2	2	4	0	1	0	12	0	1	0	0	10	9	9	5	0	10	18	0	0	4	0	2
Hetan2	24	Pathogen	Heterobasidion annosum	Basidiomycota	Agaricomycetes	Russulales	Bondarzewiaceae	Heterobasidion	2	11	0	7	0	1	17	0	3	2	2	9	0	0	17	5	0	1	1	0	2	0	0	0	0	0	0	0	1	3	0	2	1	1	4	9	0	1	7	0	0
PleosPC15_2	25	White rot	Pleurotus ostreatus	Basidiomycota	Agaricomycetes	Agaricales	Pleurotaceae	Pleurotus	0	11	1	9	0	0	27	0	8	3	0	25	1	0	32	0	9	1	3	0	1	0	0	0	0	0	0	6	2	7	0	2	1	1	3	5	0	1	5	0	0
Hebcy2	26	Ectomycorrhiza	Hebeloma cylindrosporum	Basidiomycota	Agaricomycetes	Agaricales	Cortinariaceae	Hebeloma	0	2	0	3	0	0	10	0	3	1	0	1	0	0	2	3	7	0	3	0	0	0	0	0	0	0	0	0	0	7	3	1	1	0	1	8	0	0	1	0	0
Lacbi2	27	Ectomycorrhiza	Laccaria bicolor	Basidiomycota	Agaricomycetes	Agaricales	Tricholomataceae	Laccaria	1	9	1	1	0	0	6	0	3	0	0	4	0	0	1	0	4	0	0	0	0	0	0	1	0	1	0	0	0	6	1	4	0	0	0	11	0	1	0	0	0
Agabi_varbisH97_2	28	Litter rotter	Agaricus bisporus	Basidiomycota	Agaricomycetes	Agaricales	Agaricaceae	Agaricus	0	9	0	2	0	1	16	0	4	1	1	11	1	0	15	3	6	0	1	0	0	0	0	0	4	0	0	0	1	3	6	2	2	1	6	5	0	1	4	0	0
Amamu1	29	Ectomycorrhiza	Amanita muscaria	Basidiomycota	Agaricomycetes	Agaricales	Amanitaceae	Amanita	0	12	0	0	0	0	2	0	2	3	0	2	0	0	0	3	4	1	1	0	0	0	1	0	2	0	0	4	0	5	0	0	0	0	4	8	0	0	1	0	0
Armcep1	30	Pathogen	Armillaria cepistipes	Basidiomycota	Agaricomycetes	Agaricales	Physalacriaceae	Armillaria	1	20	1	8	0	3	40	0	4	2	1	17	0	3	9	3	1	0	3	0	1	0	0	0	13	0	0	16	1	10	0	5	1	1	6	24	12	0	7	0	0
[truncated: 100 more columns]

## Sheet: CAZyme total
Table S12: Summary of all secreted proteins by class in 30 fungal genomes considered
JGI_ID	CladeOrder	Ecology	SpeciesName	Phylum	Class	Order	Family	Genus	AA1	AA1_1	AA1_2	AA2	AA3	AA3_1	AA3_2	AA3_3	AA3_4	AA5_1	AA6	AA7	AA8	AA9	AA12	AA14	CBM1	CBM5	CBM12	CBM13	CBM18	CBM20	CBM21	CBM35	CBM38	CBM43	CBM48	CBM50	CBM52	CBM63	CBM67	CE1	CE3	CE4	CE5	CE8	CE9	CE12	CE15	CE16	EXPN
Pisthe1	1	Ectomycorrhiza	Pisolithus thermaeus	Basidiomycota	Agaricomycetes	Boletales	Pisolithaceae	Pisolithus	2	8	2	0	0	0	12	0	0	4	2	0	0	4	0	3	0	2	1	5	1	1	1	0	0	2	3	8	0	0	0	0	0	9	0	0	1	0	0	3	9
Pisthe227_1	2	Ectomycorrhiza	Pisolithus sp. B	Basidiomycota	Agaricomycetes	Boletales	Pisolithaceae	Pisolithus	1	8	1	0	0	0	13	0	0	4	2	0	0	3	0	5	0	2	1	4	1	1	2	0	0	1	3	8	0	0	0	0	0	9	0	0	1	0	0	3	7
Piscro1	3	Ectomycorrhiza	Pisolithus sp. A	Basidiomycota	Agaricomycetes	Boletales	Pisolithaceae	Pisolithus	1	10	2	0	0	0	11	0	0	5	2	0	0	3	0	3	0	3	1	7	1	1	2	0	0	1	3	8	0	0	0	0	0	9	0	0	1	0	0	2	10
Pismi_AB1_1	4	Ectomycorrhiza	Pisolithus sp. B1	Basidiomycota	Agaricomycetes	Boletales	Pisolithaceae	Pisolithus	1	8	1	0	0	0	5	0	0	4	2	0	0	3	0	3	0	2	1	2	1	1	1	0	0	1	3	5	0	0	0	0	0	7	0	0	1	0	0	2	8
Pisalb1	5	Ectomycorrhiza	Pisolithus albus	Basidiomycota	Agaricomycetes	Boletales	Pisolithaceae	Pisolithus	0	8	1	0	0	0	6	0	0	4	2	0	0	3	0	2	0	3	1	4	1	1	1	0	0	1	3	5	0	0	0	0	0	7	0	0	2	0	0	2	9
Pismi2	6	Ectomycorrhiza	Pisolithus microcarpus	Basidiomycota	Agaricomycetes	Boletales	Pisolithaceae	Pisolithus	0	8	1	1	0	0	5	0	0	4	2	0	0	3	0	4	0	2	1	4	1	1	1	0	0	1	3	4	0	0	0	0	0	7	0	0	1	0	0	1	11
Pismar1	7	Ectomycorrhiza	Pisolithus marmoratus	Basidiomycota	Agaricomycetes	Boletales	Pisolithaceae	Pisolithus	0	10	2	0	0	0	9	0	1	4	3	0	0	3	0	3	0	2	1	9	1	1	2	0	0	1	3	6	0	0	0	0	0	7	0	0	1	0	0	2	11
Pisori2	8	Ectomycorrhiza	Pisolithus orientalis	Basidiomycota	Agaricomycetes	Boletales	Pisolithaceae	Pisolithus	0	10	1	1	0	0	5	0	0	4	2	0	0	4	0	3	0	2	1	3	1	1	1	0	0	1	3	4	0	0	0	0	0	7	0	0	1	0	0	1	13
Pisti2	9	Ectomycorrhiza	Pisolithus tinctorius	Basidiomycota	Agaricomycetes	Boletales	Pisolithaceae	Pisolithus	0	10	1	1	0	0	8	0	0	4	2	0	0	4	0	3	0	2	1	0	1	1	1	0	0	1	3	6	0	0	0	0	0	17	0	0	1	0	0	1	20
Sclci1	10	Ectomycorrhiza	Scleroderma citrinum	Basidiomycota	Agaricomycetes	Boletales	Sclerodermataceae	Scleroderma	0	10	1	0	0	0	7	1	0	8	3	0	0	3	0	0	0	1	1	7	1	1	0	0	0	2	1	4	0	0	0	0	0	6	0	0	1	0	0	5	6
Gyrli1	11	Ectomycorrhiza	Gyrodon lividus	Basidiomycota	Agaricomycetes	Boletales	Gyrodontaceae	Gyrodon	1	10	1	0	0	0	5	4	0	4	2	0	0	4	0	0	1	8	1	3	1	2	2	0	0	1	3	5	0	0	0	0	0	3	0	2	1	0	0	4	6
Paxin1	12	Ectomycorrhiza	Paxillus involutus	Basidiomycota	Agaricomycetes	Boletales	Paxillaceae	Paxillus	1	13	1	0	0	0	4	3	0	4	2	0	0	5	0	0	0	11	1	1	1	2	2	0	0	1	4	2	0	0	0	0	0	3	0	0	4	0	0	6	6
Hydpi2	13	Brown rot	Hydnomerulius pinastri	Basidiomycota	Agaricomycetes	Boletales	Paxillaceae	Hydnomerulius	1	9	1	0	0	1	9	4	2	5	2	0	4	15	0	3	17	11	1	6	3	2	2	2	0	1	3	16	0	0	0	2	0	3	0	2	1	0	2	12	6
Rhives1	14	Ectomycorrhiza	Rhizopogon vesiculosus	Basidiomycota	Agaricomycetes	Boletales	Rhizopogonaceae	Rhizopogon	1	25	1	0	0	0	5	16	0	4	2	0	0	3	0	0	0	4	1	13	1	1	2	0	0	1	3	8	0	0	0	0	0	4	0	3	1	0	0	2	17
Suilu4	15	Ectomycorrhiza	Suillus luteus	Basidiomycota	Agaricomycetes	Boletales	Suillaceae	Suillus	1	18	1	0	0	0	6	10	0	4	2	0	0	2	0	2	0	7	1	3	1	1	2	0	0	1	3	8	0	0	0	0	0	3	0	2	1	0	0	3	17
Conol1	16	Ectomycorrhiza	Coniophora olivacea	Basidiomycota	Agaricomycetes	Boletales	Coniophoraceae	Coniophora	1	6	1	0	0	2	17	5	1	5	2	0	3	6	0	2	2	11	1	3	1	2	2	0	0	1	3	8	0	0	0	0	0	9	1	2	1	0	0	6	22
Conpu1	17	Brown rot	Coniophora puteana	Basidiomycota	Agaricomycetes	Boletales	Coniophoraceae	Coniophora	1	6	1	0	0	2	14	5	0	6	2	0	4	10	0	2	2	11	1	6	1	2	2	0	1	1	3	1	0	0	0	0	0	9	1	2	1	0	0	7	19
SerlaS7_3_2	18	Brown rot	Serpula lacrymans	Basidiomycota	Agaricomycetes	Boletales	Serpulaceae	Serpula	1	4	1	0	0	2	8	5	0	3	2	0	4	5	0	0	8	5	1	5	1	2	1	2	0	1	2	11	0	0	0	0	0	5	0	2	1	0	0	5	15
Phaca1	19	White rot	Phanerochaete carnosa	Basidiomycota	Agaricomycetes	Polyporales	Phanerochaetaceae	Phanerochaete	9	0	1	11	0	1	32	4	0	6	3	0	2	11	3	0	27	3	1	0	0	3	2	1	0	1	3	2	0	0	0	2	0	2	0	2	1	0	3	5	13
Phchr2	20	White rot	Phanerochaete chrysosporium	Basidiomycota	Agaricomycetes	Polyporales	Phanerochaetaceae	Phanerodontia	4	0	1	15	0	1	34	3	1	7	4	0	2	16	1	0	36	4	1	8	1	2	2	1	0	1	3	12	0	0	0	4	0	4	0	2	1	0	2	7	11
Trave1	21	White rot	Trametes versicolor	Basidiomycota	Agaricomycetes	Polyporales	Polyporaceae	Trametes	1	7	2	26	0	1	17	4	1	9	1	0	2	18	0	4	23	6	1	5	1	4	2	1	0	1	3	1	0	0	0	3	0	3	0	2	1	0	2	8	12
Polar1	22	White rot	Polyporus arcularius	Basidiomycota	Agaricomycetes	Polyporales	Polyporaceae	Polyporus	1	9	1	20	1	1	30	3	1	8	4	1	2	19	0	4	22	6	1	3	2	2	2	1	0	1	3	13	0	0	0	3	0	3	0	4	2	1	2	8	18
Rhiso1	23	Pathogen	Rhizoctonia solani	Basidiomycota	Agaricomycetes	Cantharellales	Ceratobasidiaceae	Rhizoctonia	20	10	1	0	2	6	22	8	4	12	3	5	1	38	5	0	40	7	1	25	1	5	6	4	0	2	3	17	0	1	0	2	1	15	11	10	1	7	0	16	19
Hetan2	24	Pathogen	Heterobasidion annosum	Basidiomycota	Agaricomycetes	Russulales	Bondarzewiaceae	Heterobasidion	3	14	1	8	0	1	29	3	0	5	2	2	2	10	0	0	18	5	1	1	1	3	2	2	0	1	2	1	0	0	0	1	0	5	0	3	3	2	1	6	12
PleosPC15_2	25	White rot	Pleurotus ostreatus	Basidiomycota	Agaricomycetes	Agaricales	Pleurotaceae	Pleurotus	0	11	1	9	0	1	36	4	0	16	2	3	1	29	1	0	33	1	1	22	1	3	2	1	0	1	2	1	0	0	14	2	0	11	0	2	1	2	1	9	8
Hebcy2	26	Ectomycorrhiza	Hebeloma cylindrosporum	Basidiomycota	Agaricomycetes	Agaricales	Cortinariaceae	Hebeloma	1	2	1	3	0	0	16	1	0	7	2	3	0	3	0	0	2	3	0	12	1	4	1	0	0	1	3	7	0	0	1	0	0	10	3	2	1	1	0	5	10
Lacbi2	27	Ectomycorrhiza	Laccaria bicolor	Basidiomycota	Agaricomycetes	Agaricales	Tricholomataceae	Laccaria	2	10	3	1	0	0	10	2	0	11	2	0	0	13	0	0	1	2	2	9	1	1	2	0	0	5	3	4	1	0	0	0	0	11	1	4	0	0	0	2	12
Agabi_varbisH97_2	28	Litter rotter	Agaricus bisporus	Basidiomycota	Agaricomycetes	Agaricales	Agaricaceae	Agaricus	0	12	1	2	0	1	31	5	0	9	4	3	1	11	1	2	17	3	1	9	1	1	2	1	0	1	2	6	0	0	0	1	0	9	6	2	1	2	1	11	9
Amamu1	29	Ectomycorrhiza	Amanita muscaria	Basidiomycota	Agaricomycetes	Agaricales	Amanitaceae	Amanita	0	18	1	0	0	0	5	5	0	4	5	3	0	2	0	0	0	3	2	6	1	1	2	0	0	1	3	4	0	0	10	4	0	7	0	0	1	0	0	6	8
Armcep1	30	Pathogen	Armillaria cepistipes	Basidiomycota	Agaricomycetes	Agaricales	Physalacriaceae	Armillaria	1	23	2	8	0	3	67	8	3	5	3	3	2	22	0	4	9	4	1	7	0	4	2	2	0	1	3	15	0	0	27	1	0	15	0	9	1	5	2	8	30
[truncated: 151 more columns]

## Sheet: Small secreted protein
Table S12: Summary of all secreted proteins by class in 30 fungal genomes considered
JGI_ID	CladeOrder	Ecology	SpeciesName	Phylum	Class	Order	Family	Genus	00025_00071_00503_01926_04670_08477_09439	85	00106_13561	160	188	295	314	332	457	462	545	652	00652_14200	722	732	734	00734_01083	1083	1145	1161	1183	1185	1476	1522	1670	1764	1975	2221	2469	02475_09445_13649	2535	3067	3211	3227	3330	3443	5572	5730	7504	7510	10342
Pisthe1	1	Ectomycorrhiza	Pisolithus thermaeus	Basidiomycota	Agaricomycetes	Boletales	Pisolithaceae	Pisolithus	0	0	0	1	0	0	2	0	0	0	0	0	0	0	0	0	0	0	0	0	0	20	3	0	0	3	0	1	1	0	0	0	0	1	2	1	0	1	0	0	7
Pisthe227_1	2	Ectomycorrhiza	Pisolithus sp. B	Basidiomycota	Agaricomycetes	Boletales	Pisolithaceae	Pisolithus	0	0	1	1	0	0	1	0	0	0	0	0	0	0	0	0	0	0	0	0	1	11	3	1	0	4	0	1	1	0	0	0	0	1	2	1	0	1	0	0	7
Piscro1	3	Ectomycorrhiza	Pisolithus sp. A	Basidiomycota	Agaricomycetes	Boletales	Pisolithaceae	Pisolithus	0	0	0	1	0	0	2	0	0	0	0	0	0	0	0	0	0	0	0	0	0	15	3	0	0	3	0	1	1	0	0	0	0	1	3	1	0	1	0	0	6
Pismi_AB1_1	4	Ectomycorrhiza	Pisolithus sp. B1	Basidiomycota	Agaricomycetes	Boletales	Pisolithaceae	Pisolithus	1	0	0	1	0	0	2	0	0	0	0	0	0	0	0	0	0	0	0	0	0	11	1	0	0	3	0	1	1	0	0	0	0	1	3	1	0	1	0	0	5
Pisalb1	5	Ectomycorrhiza	Pisolithus albus	Basidiomycota	Agaricomycetes	Boletales	Pisolithaceae	Pisolithus	1	0	0	1	0	0	2	0	0	0	0	0	0	0	1	0	0	0	0	0	0	11	1	0	0	3	0	1	1	0	0	0	0	1	1	1	0	1	0	0	8
Pismi2	6	Ectomycorrhiza	Pisolithus microcarpus	Basidiomycota	Agaricomycetes	Boletales	Pisolithaceae	Pisolithus	3	0	0	1	0	0	0	0	0	0	0	0	0	0	0	0	0	0	0	0	2	9	1	0	0	4	0	1	1	0	0	0	0	1	3	0	0	1	0	0	5
Pismar1	7	Ectomycorrhiza	Pisolithus marmoratus	Basidiomycota	Agaricomycetes	Boletales	Pisolithaceae	Pisolithus	0	0	0	1	0	0	3	0	0	0	0	0	0	0	0	0	0	0	1	0	0	35	2	0	0	4	0	1	0	0	0	0	0	1	2	1	0	2	0	0	10
Pisori2	8	Ectomycorrhiza	Pisolithus orientalis	Basidiomycota	Agaricomycetes	Boletales	Pisolithaceae	Pisolithus	0	0	0	1	0	0	4	0	0	0	1	0	0	0	0	0	0	0	0	0	1	12	1	0	0	3	0	1	0	0	0	0	0	1	2	0	0	1	0	0	4
Pisti2	9	Ectomycorrhiza	Pisolithus tinctorius	Basidiomycota	Agaricomycetes	Boletales	Pisolithaceae	Pisolithus	1	0	0	1	0	0	2	0	0	0	0	0	0	0	0	0	0	0	0	0	0	19	2	0	0	3	0	1	0	0	0	0	0	1	3	1	0	1	0	0	8
Sclci1	10	Ectomycorrhiza	Scleroderma citrinum	Basidiomycota	Agaricomycetes	Boletales	Sclerodermataceae	Scleroderma	0	0	0	1	0	0	1	0	0	0	0	0	0	0	0	0	0	0	0	0	1	26	1	0	1	2	0	1	1	0	0	0	0	1	3	0	0	0	0	0	4
Gyrli1	11	Ectomycorrhiza	Gyrodon lividus	Basidiomycota	Agaricomycetes	Boletales	Gyrodontaceae	Gyrodon	0	0	0	1	1	0	2	0	0	0	0	0	0	0	0	0	0	0	1	1	2	19	1	0	2	2	0	1	0	0	0	0	0	1	2	0	0	2	0	0	5
Paxin1	12	Ectomycorrhiza	Paxillus involutus	Basidiomycota	Agaricomycetes	Boletales	Paxillaceae	Paxillus	0	0	0	0	1	0	2	0	0	0	0	0	0	0	0	0	0	0	1	1	5	16	4	0	0	7	0	1	2	0	0	0	0	1	2	1	0	1	0	0	7
Hydpi2	13	Brown rot	Hydnomerulius pinastri	Basidiomycota	Agaricomycetes	Boletales	Paxillaceae	Hydnomerulius	1	0	0	0	2	0	4	0	0	0	0	0	0	0	0	3	0	0	0	1	7	23	2	0	3	2	0	1	0	0	0	4	0	1	2	8	0	2	0	0	10
Rhives1	14	Ectomycorrhiza	Rhizopogon vesiculosus	Basidiomycota	Agaricomycetes	Boletales	Rhizopogonaceae	Rhizopogon	0	0	0	0	0	0	1	0	0	0	0	0	0	0	0	0	0	0	1	1	2	1	3	0	1	5	0	1	1	0	0	0	0	0	3	1	0	2	0	0	4
Suilu4	15	Ectomycorrhiza	Suillus luteus	Basidiomycota	Agaricomycetes	Boletales	Suillaceae	Suillus	0	0	0	0	0	0	2	0	0	0	0	0	0	0	0	0	0	0	0	1	2	11	2	0	1	1	0	1	0	0	0	0	0	0	2	0	0	2	0	0	7
Conol1	16	Ectomycorrhiza	Coniophora olivacea	Basidiomycota	Agaricomycetes	Boletales	Coniophoraceae	Coniophora	1	0	0	1	2	0	9	0	0	0	1	0	0	0	0	0	0	1	1	0	1	31	3	0	5	3	0	1	1	0	0	0	0	1	5	2	0	2	0	0	10
Conpu1	17	Brown rot	Coniophora puteana	Basidiomycota	Agaricomycetes	Boletales	Coniophoraceae	Coniophora	0	0	0	1	2	0	16	0	0	0	1	1	0	0	0	0	0	1	0	0	2	23	2	0	4	3	0	1	0	0	0	0	0	1	11	7	0	2	0	0	10
SerlaS7_3_2	18	Brown rot	Serpula lacrymans	Basidiomycota	Agaricomycetes	Boletales	Serpulaceae	Serpula	0	0	0	1	2	0	6	0	0	0	0	0	0	0	0	1	0	0	0	0	1	11	5	0	1	2	0	1	0	0	0	1	0	1	4	3	0	3	0	0	7
Phaca1	19	White rot	Phanerochaete carnosa	Basidiomycota	Agaricomycetes	Polyporales	Phanerochaetaceae	Phanerochaete	0	0	0	2	1	0	2	0	0	0	1	0	0	1	0	1	0	0	0	1	0	12	2	0	3	3	0	1	0	0	0	0	0	1	7	4	0	2	0	0	12
Phchr2	20	White rot	Phanerochaete chrysosporium	Basidiomycota	Agaricomycetes	Polyporales	Phanerochaetaceae	Phanerodontia	0	0	0	1	0	0	6	0	0	1	1	0	0	1	0	3	0	0	1	2	1	16	2	0	2	3	0	1	0	0	0	0	0	0	6	4	0	4	0	1	12
Trave1	21	White rot	Trametes versicolor	Basidiomycota	Agaricomycetes	Polyporales	Polyporaceae	Trametes	1	0	1	1	0	0	7	0	0	0	0	1	0	1	0	2	0	0	0	0	1	34	4	0	4	1	0	1	1	0	0	0	0	1	8	11	0	3	0	0	12
Polar1	22	White rot	Polyporus arcularius	Basidiomycota	Agaricomycetes	Polyporales	Polyporaceae	Polyporus	0	0	0	1	2	0	3	0	0	0	0	2	2	4	0	2	0	0	1	2	1	27	1	0	2	0	0	1	0	0	0	0	0	1	10	9	1	1	0	0	10
Rhiso1	23	Pathogen	Rhizoctonia solani	Basidiomycota	Agaricomycetes	Cantharellales	Ceratobasidiaceae	Rhizoctonia	0	0	0	0	4	2	11	0	0	0	1	0	0	2	0	4	0	9	0	4	0	1	3	5	2	3	0	2	0	0	0	1	24	1	8	14	0	7	2	3	2
Hetan2	24	Pathogen	Heterobasidion annosum	Basidiomycota	Agaricomycetes	Russulales	Bondarzewiaceae	Heterobasidion	0	0	0	2	0	0	3	0	0	0	0	0	0	0	0	1	0	0	0	4	0	14	2	0	4	2	0	0	0	0	0	1	0	1	4	6	0	4	0	0	10
PleosPC15_2	25	White rot	Pleurotus ostreatus	Basidiomycota	Agaricomycetes	Agaricales	Pleurotaceae	Pleurotus	1	0	0	0	3	0	3	0	1	0	0	0	5	1	0	4	0	0	1	1	1	16	2	3	2	3	0	1	0	0	1	1	1	0	3	17	1	4	0	1	7
Hebcy2	26	Ectomycorrhiza	Hebeloma cylindrosporum	Basidiomycota	Agaricomycetes	Agaricales	Cortinariaceae	Hebeloma	1	0	0	0	2	0	2	1	0	0	0	0	0	0	1	0	0	0	1	3	1	13	0	4	0	2	0	1	0	0	0	0	0	1	4	0	2	3	0	2	7
Lacbi2	27	Ectomycorrhiza	Laccaria bicolor	Basidiomycota	Agaricomycetes	Agaricales	Tricholomataceae	Laccaria	0	0	0	1	8	0	2	0	0	0	1	0	1	0	0	0	0	1	1	1	0	10	0	4	1	2	0	2	0	0	1	0	0	1	4	2	1	10	0	2	9
Agabi_varbisH97_2	28	Litter rotter	Agaricus bisporus	Basidiomycota	Agaricomycetes	Agaricales	Agaricaceae	Agaricus	1	2	1	1	1	1	3	1	1	1	1	2	4	1	1	1	1	5	1	3	4	18	3	3	2	1	1	1	1	1	1	1	1	1	2	6	2	4	1	1	4
Amamu1	29	Ectomycorrhiza	Amanita muscaria	Basidiomycota	Agaricomycetes	Agaricales	Amanitaceae	Amanita	1	0	0	1	1	0	2	1	0	0	0	0	3	0	0	0	0	0	0	1	3	11	1	2	0	4	0	1	0	0	0	0	0	1	4	0	0	7	0	0	6
Armcep1	30	Pathogen	Armillaria cepistipes	Basidiomycota	Agaricomycetes	Agaricales	Physalacriaceae	Armillaria	0	0	1	0	4	0	1	0	0	0	3	0	0	2	0	1	0	0	0	3	0	44	10	6	4	2	0	1	0	0	0	0	3	1	14	10	0	2	0	1	14
[truncated: 344 more columns]

## Sheet: Proteiase secreted
Table S12: Summary of all secreted proteins by class in 30 fungal genomes considered
JGI_ID	CladeOrder	Ecology	SpeciesName	Phylum	Class	Order	Family	Genus	A01A	A01X	C13	I25X	I51	I63	I87	M14A	M28E	M28X	M35	M36	M38	M43B	S08A	S08X	S10	S28	S53	G01	C14B	C26	C56	I02	M24X	M28A	C19	I43	S09X	M20A	M20F	M28F	I32	S16	M23B	N09	I66	C53	C40	S09C	M24B
Pisthe1	1	Ectomycorrhiza	Pisolithus thermaeus	Basidiomycota	Agaricomycetes	Boletales	Pisolithaceae	Pisolithus	12	0	1	0	0	0	0	0	1	1	0	1	4	0	1	0	8	2	0	0	0	0	0	0	0	0	0	0	0	0	0	0	0	0	0	0	0	0	0	0	0
Pisthe227_1	2	Ectomycorrhiza	Pisolithus sp. B	Basidiomycota	Agaricomycetes	Boletales	Pisolithaceae	Pisolithus	11	0	1	0	0	0	0	0	0	1	0	0	2	0	2	0	7	2	0	0	0	0	0	0	0	0	0	0	0	0	0	0	0	0	0	0	0	0	0	0	0
Piscro1	3	Ectomycorrhiza	Pisolithus sp. A	Basidiomycota	Agaricomycetes	Boletales	Pisolithaceae	Pisolithus	12	0	1	0	0	0	0	0	1	1	0	1	2	0	1	0	7	2	0	0	0	0	0	0	0	0	0	0	0	0	0	0	0	0	0	0	0	0	0	0	0
Pismi_AB1_1	4	Ectomycorrhiza	Pisolithus sp. B1	Basidiomycota	Agaricomycetes	Boletales	Pisolithaceae	Pisolithus	9	0	0	0	0	0	0	0	0	0	0	1	2	0	0	0	3	1	0	0	0	0	0	0	0	0	0	0	0	0	0	0	0	0	0	0	0	0	0	0	0
Pisalb1	5	Ectomycorrhiza	Pisolithus albus	Basidiomycota	Agaricomycetes	Boletales	Pisolithaceae	Pisolithus	7	0	0	0	0	0	0	0	0	0	0	1	1	0	1	0	4	1	0	0	0	0	0	0	0	0	0	0	0	2	0	1	0	0	0	0	0	0	0	0	0
Pismi2	6	Ectomycorrhiza	Pisolithus microcarpus	Basidiomycota	Agaricomycetes	Boletales	Pisolithaceae	Pisolithus	8	0	0	0	0	1	0	0	2	0	0	1	2	0	1	0	4	3	0	0	0	0	0	0	0	0	0	0	0	1	0	0	0	0	0	0	0	0	0	0	0
Pismar1	7	Ectomycorrhiza	Pisolithus marmoratus	Basidiomycota	Agaricomycetes	Boletales	Pisolithaceae	Pisolithus	16	0	1	0	0	0	1	0	1	1	0	2	2	0	1	0	8	5	0	0	0	0	0	0	0	0	0	0	0	1	0	5	0	3	0	0	0	0	0	0	0
Pisori2	8	Ectomycorrhiza	Pisolithus orientalis	Basidiomycota	Agaricomycetes	Boletales	Pisolithaceae	Pisolithus	11	0	1	0	0	0	0	0	1	0	0	1	1	0	1	0	6	2	0	0	0	0	0	0	0	0	0	0	0	0	0	0	0	0	0	0	0	0	0	0	0
Pisti2	9	Ectomycorrhiza	Pisolithus tinctorius	Basidiomycota	Agaricomycetes	Boletales	Pisolithaceae	Pisolithus	15	0	1	0	0	0	0	0	0	0	0	1	1	0	1	0	7	2	0	0	0	0	0	0	0	0	0	0	0	0	0	1	0	0	0	0	0	0	0	0	0
Sclci1	10	Ectomycorrhiza	Scleroderma citrinum	Basidiomycota	Agaricomycetes	Boletales	Sclerodermataceae	Scleroderma	11	1	1	0	1	0	0	0	2	1	0	1	0	0	1	0	7	2	1	0	0	0	0	0	0	0	0	0	1	1	0	0	0	0	0	0	0	1	0	0	0
Gyrli1	11	Ectomycorrhiza	Gyrodon lividus	Basidiomycota	Agaricomycetes	Boletales	Gyrodontaceae	Gyrodon	136	0	1	0	1	0	1	0	2	0	0	1	0	0	1	0	6	2	2	1	0	0	0	0	0	0	0	0	0	1	1	1	0	0	0	0	0	0	0	0	0
Paxin1	12	Ectomycorrhiza	Paxillus involutus	Basidiomycota	Agaricomycetes	Boletales	Paxillaceae	Paxillus	14	1	0	0	1	0	1	0	2	0	0	1	0	0	1	0	8	2	1	1	0	0	0	0	0	0	0	1	0	0	0	0	0	0	2	0	0	1	0	0	0
Hydpi2	13	Brown rot	Hydnomerulius pinastri	Basidiomycota	Agaricomycetes	Boletales	Paxillaceae	Hydnomerulius	17	2	2	0	1	0	0	0	1	1	0	1	0	0	0	0	7	3	2	1	0	0	0	0	0	0	0	0	1	1	0	0	0	0	0	1	0	0	0	0	0
Rhives1	14	Ectomycorrhiza	Rhizopogon vesiculosus	Basidiomycota	Agaricomycetes	Boletales	Rhizopogonaceae	Rhizopogon	23	0	0	0	1	0	1	0	1	1	0	1	1	0	2	0	5	5	0	0	0	0	0	0	0	0	0	0	1	0	0	0	0	1	0	0	0	0	0	0	0
Suilu4	15	Ectomycorrhiza	Suillus luteus	Basidiomycota	Agaricomycetes	Boletales	Suillaceae	Suillus	18	2	1	0	1	0	0	0	4	1	0	1	1	0	1	0	7	2	0	0	0	0	0	0	0	0	0	0	0	0	0	0	0	1	0	0	0	0	0	0	0
Conol1	16	Ectomycorrhiza	Coniophora olivacea	Basidiomycota	Agaricomycetes	Boletales	Coniophoraceae	Coniophora	25	0	1	0	0	0	1	0	5	0	0	2	0	0	1	0	5	3	4	11	0	0	0	0	0	0	1	0	0	0	0	0	0	0	0	0	0	0	0	0	0
Conpu1	17	Brown rot	Coniophora puteana	Basidiomycota	Agaricomycetes	Boletales	Coniophoraceae	Coniophora	29	0	1	0	1	0	0	0	5	0	0	3	0	0	1	0	5	5	5	14	0	0	0	0	0	0	0	1	1	0	0	0	0	0	0	0	0	0	0	0	0
SerlaS7_3_2	18	Brown rot	Serpula lacrymans	Basidiomycota	Agaricomycetes	Boletales	Serpulaceae	Serpula	15	1	1	0	0	0	0	0	1	0	0	0	0	0	1	0	8	3	3	0	0	0	0	0	0	0	0	0	0	1	0	0	1	0	0	0	0	0	0	0	0
Phaca1	19	White rot	Phanerochaete carnosa	Basidiomycota	Agaricomycetes	Polyporales	Phanerochaetaceae	Phanerochaete	36	2	1	0	2	0	0	1	2	1	0	1	1	0	1	1	12	2	5	19	0	0	0	0	0	0	0	0	0	0	0	0	0	0	0	0	0	0	1	1	0
Phchr2	20	White rot	Phanerochaete chrysosporium	Basidiomycota	Agaricomycetes	Polyporales	Phanerochaetaceae	Phanerodontia	31	2	0	0	3	1	1	0	1	1	1	1	0	0	2	1	17	3	3	11	0	0	0	0	0	1	0	0	0	2	0	0	0	0	0	0	0	0	0	1	1
Trave1	21	White rot	Trametes versicolor	Basidiomycota	Agaricomycetes	Polyporales	Polyporaceae	Trametes	24	3	1	0	0	0	1	1	5	1	1	3	1	2	2	0	17	3	6	1	0	0	0	0	0	0	0	0	0	0	0	0	0	0	0	0	0	0	0	0	1
Polar1	22	White rot	Polyporus arcularius	Basidiomycota	Agaricomycetes	Polyporales	Polyporaceae	Polyporus	22	1	1	1	2	0	1	1	5	0	1	2	0	2	1	1	14	6	7	4	0	0	0	0	0	1	0	0	1	0	0	0	0	0	0	0	0	0	0	0	0
Rhiso1	23	Pathogen	Rhizoctonia solani	Basidiomycota	Agaricomycetes	Cantharellales	Ceratobasidiaceae	Rhizoctonia	21	0	1	0	4	1	0	4	6	1	8	18	0	11	19	5	5	2	0	0	0	0	0	1	0	3	0	0	0	0	0	0	0	0	0	0	0	0	0	0	0
Hetan2	24	Pathogen	Heterobasidion annosum	Basidiomycota	Agaricomycetes	Russulales	Bondarzewiaceae	Heterobasidion	12	1	1	0	4	0	0	0	2	1	1	1	1	1	2	1	6	4	1	0	0	0	0	0	1	0	0	0	1	0	0	0	0	0	1	0	0	0	0	0	0
PleosPC15_2	25	White rot	Pleurotus ostreatus	Basidiomycota	Agaricomycetes	Agaricales	Pleurotaceae	Pleurotus	8	1	1	0	1	0	1	1	6	0	1	4	0	5	3	2	5	4	1	0	0	0	2	0	0	0	0	0	0	0	0	0	0	0	1	0	0	0	0	0	0
Hebcy2	26	Ectomycorrhiza	Hebeloma cylindrosporum	Basidiomycota	Agaricomycetes	Agaricales	Cortinariaceae	Hebeloma	6	1	1	0	3	0	1	0	4	0	0	3	2	5	4	2	9	3	0	0	0	0	0	0	0	1	0	0	0	0	0	0	1	1	0	0	0	0	0	0	0
Lacbi2	27	Ectomycorrhiza	Laccaria bicolor	Basidiomycota	Agaricomycetes	Agaricales	Tricholomataceae	Laccaria	10	0	0	0	1	1	1	1	2	0	0	5	1	3	1	1	4	1	1	0	0	1	0	0	0	0	0	0	2	0	0	0	0	0	0	0	1	0	0	0	0
Agabi_varbisH97_2	28	Litter rotter	Agaricus bisporus	Basidiomycota	Agaricomycetes	Agaricales	Agaricaceae	Agaricus	6	1	1	1	1	1	1	1	3	1	1	4	2	1	4	2	8	2	1	0	0	0	0	0	0	0	0	0	0	0	0	0	0	0	0	0	0	0	0	0	0
Amamu1	29	Ectomycorrhiza	Amanita muscaria	Basidiomycota	Agaricomycetes	Agaricales	Amanitaceae	Amanita	22	1	0	0	1	0	0	0	2	0	0	2	2	0	4	2	10	2	0	9	0	0	0	0	0	0	0	0	0	0	0	0	0	0	0	0	0	0	0	0	0
Armcep1	30	Pathogen	Armillaria cepistipes	Basidiomycota	Agaricomycetes	Agaricales	Physalacriaceae	Armillaria	13	2	0	0	3	0	0	1	3	0	1	4	0	3	2	2	10	5	3	0	1	1	1	1	1	1	0	0	0	0	0	0	0	0	0	0	0	0	0	0	0
[truncated: 14 more columns]

## Sheet: Protease total
Table S12: Summary of all secreted proteins by class in 30 fungal genomes considered
JGI_ID	CladeOrder	Ecology	SpeciesName	Phylum	Class	Order	Family	Genus	A01A	A01X	A02A	A22B	A28	C01B	C02A	C03B	C04	C09	C12	C13	C14B	C19	C26	C39	C44	C45	C46	C48	C50	C53	C54	C56	C59	C64	C65	C67	C78	C85A	C97	I01	I02	I04	I09	I25A	I25B	I25X	I29	I31	I32
Pisthe1	1	Ectomycorrhiza	Pisolithus thermaeus	Basidiomycota	Agaricomycetes	Boletales	Pisolithaceae	Pisolithus	18	0	8	1	0	0	1	6	1	0	2	1	2	19	9	3	1	4	4	5	1	0	1	2	0	4	2	2	3	2	16	9	9	16	7	0	7	0	16	11	9
Pisthe227_1	2	Ectomycorrhiza	Pisolithus sp. B	Basidiomycota	Agaricomycetes	Boletales	Pisolithaceae	Pisolithus	16	0	5	0	0	0	1	5	2	0	2	1	2	10	5	2	0	4	1	4	0	0	1	1	0	3	1	3	3	1	12	4	6	9	5	0	10	0	12	6	6
Piscro1	3	Ectomycorrhiza	Pisolithus sp. A	Basidiomycota	Agaricomycetes	Boletales	Pisolithaceae	Pisolithus	20	0	8	1	0	0	2	6	1	0	2	1	2	18	11	2	1	6	3	4	2	0	1	2	0	5	1	2	3	1	16	6	9	14	9	0	10	0	17	9	8
Pismi_AB1_1	4	Ectomycorrhiza	Pisolithus sp. B1	Basidiomycota	Agaricomycetes	Boletales	Pisolithaceae	Pisolithus	14	0	4	1	0	0	1	2	1	0	1	0	1	11	5	0	1	4	0	1	1	0	1	0	0	1	0	2	1	1	7	4	3	11	3	0	6	0	11	7	8
Pisalb1	5	Ectomycorrhiza	Pisolithus albus	Basidiomycota	Agaricomycetes	Boletales	Pisolithaceae	Pisolithus	17	0	10	1	0	0	1	5	1	0	2	1	5	18	9	2	1	3	3	12	1	1	1	2	0	0	2	2	4	3	15	4	12	18	5	0	10	0	16	11	21
Pismi2	6	Ectomycorrhiza	Pisolithus microcarpus	Basidiomycota	Agaricomycetes	Boletales	Pisolithaceae	Pisolithus	17	0	10	1	0	0	1	5	2	0	2	1	3	18	7	3	2	5	3	3	1	0	1	2	0	1	1	2	5	2	15	6	6	18	6	0	6	0	18	9	9
Pismar1	7	Ectomycorrhiza	Pisolithus marmoratus	Basidiomycota	Agaricomycetes	Boletales	Pisolithaceae	Pisolithus	23	0	8	1	0	1	1	8	1	0	2	1	1	18	10	6	1	3	4	9	1	0	3	2	0	2	2	2	6	3	16	8	8	17	10	1	16	0	18	10	11
Pisori2	8	Ectomycorrhiza	Pisolithus orientalis	Basidiomycota	Agaricomycetes	Boletales	Pisolithaceae	Pisolithus	21	0	7	1	0	1	1	3	1	0	2	1	2	16	7	3	1	2	3	2	1	0	1	1	0	2	1	2	0	2	11	7	7	12	8	0	11	0	18	8	8
Pisti2	9	Ectomycorrhiza	Pisolithus tinctorius	Basidiomycota	Agaricomycetes	Boletales	Pisolithaceae	Pisolithus	22	0	8	1	0	0	1	8	2	0	3	1	2	17	7	1	1	2	5	2	1	0	1	1	0	3	1	2	4	2	12	7	8	14	8	0	11	0	21	9	9
Sclci1	10	Ectomycorrhiza	Scleroderma citrinum	Basidiomycota	Agaricomycetes	Boletales	Sclerodermataceae	Scleroderma	19	2	52	1	0	1	1	3	1	0	2	1	3	12	8	6	1	1	2	3	1	6	1	1	1	3	1	1	1	2	3	2	8	9	2	1	7	2	1	2	6
Gyrli1	11	Ectomycorrhiza	Gyrodon lividus	Basidiomycota	Agaricomycetes	Boletales	Gyrodontaceae	Gyrodon	173	0	7	1	0	1	1	4	1	0	2	1	7	15	8	5	1	5	3	2	1	0	1	2	0	3	1	2	4	2	11	5	6	15	8	0	11	0	15	8	12
Paxin1	12	Ectomycorrhiza	Paxillus involutus	Basidiomycota	Agaricomycetes	Boletales	Paxillaceae	Paxillus	28	4	20	1	0	1	1	7	1	0	2	1	5	12	9	6	1	1	3	1	1	12	1	2	2	3	0	1	2	2	5	1	8	10	3	0	6	3	1	3	14
Hydpi2	13	Brown rot	Hydnomerulius pinastri	Basidiomycota	Agaricomycetes	Boletales	Paxillaceae	Hydnomerulius	35	3	1	1	0	1	1	5	1	0	2	2	9	14	8	3	1	1	2	4	1	3	1	2	1	3	1	1	1	2	3	1	10	8	3	1	5	2	1	2	8
Rhives1	14	Ectomycorrhiza	Rhizopogon vesiculosus	Basidiomycota	Agaricomycetes	Boletales	Rhizopogonaceae	Rhizopogon	42	1	6	0	1	2	1	9	1	0	2	1	3	12	10	8	1	0	9	1	1	0	1	3	1	1	0	1	3	1	1	1	7	3	2	0	5	2	1	2	8
Suilu4	15	Ectomycorrhiza	Suillus luteus	Basidiomycota	Agaricomycetes	Boletales	Suillaceae	Suillus	30	3	5	1	0	1	2	8	1	1	1	1	6	10	10	4	1	1	2	2	1	4	0	3	1	2	1	1	2	2	3	1	13	8	0	1	6	2	1	2	9
Conol1	16	Ectomycorrhiza	Coniophora olivacea	Basidiomycota	Agaricomycetes	Boletales	Coniophoraceae	Coniophora	40	1	1	1	0	1	1	7	1	1	2	1	4	13	13	5	1	1	3	3	1	3	1	7	1	1	1	1	2	2	3	1	8	8	1	1	6	2	1	2	8
Conpu1	17	Brown rot	Coniophora puteana	Basidiomycota	Agaricomycetes	Boletales	Coniophoraceae	Coniophora	52	1	1	1	0	1	1	6	1	0	2	1	7	11	10	6	1	1	2	2	1	3	1	8	1	2	1	2	4	2	1	2	8	7	0	0	6	2	1	2	10
SerlaS7_3_2	18	Brown rot	Serpula lacrymans	Basidiomycota	Agaricomycetes	Boletales	Serpulaceae	Serpula	26	1	7	1	0	1	1	3	1	0	3	1	5	15	7	6	1	6	2	2	1	0	1	5	0	3	1	2	4	1	11	7	9	15	5	0	10	0	14	8	13
Phaca1	19	White rot	Phanerochaete carnosa	Basidiomycota	Agaricomycetes	Polyporales	Phanerochaetaceae	Phanerochaete	64	3	6	1	0	1	1	10	1	0	4	2	9	9	8	7	1	2	5	7	1	3	1	7	1	1	1	1	3	1	4	1	9	6	2	0	8	4	1	1	8
Phchr2	20	White rot	Phanerochaete chrysosporium	Basidiomycota	Agaricomycetes	Polyporales	Phanerochaetaceae	Phanerodontia	54	3	3	1	0	1	1	7	1	0	4	0	6	14	8	3	1	2	1	3	1	3	1	6	1	3	1	1	4	2	4	2	12	7	2	0	10	4	1	2	8
Trave1	21	White rot	Trametes versicolor	Basidiomycota	Agaricomycetes	Polyporales	Polyporaceae	Trametes	45	5	2	1	0	1	1	4	1	0	3	1	4	12	10	2	1	2	2	2	1	3	1	5	1	1	1	1	2	2	4	2	10	6	1	0	6	1	1	3	5
Polar1	22	White rot	Polyporus arcularius	Basidiomycota	Agaricomycetes	Polyporales	Polyporaceae	Polyporus	41	4	4	1	0	1	1	6	1	0	3	1	7	14	8	6	1	2	1	4	1	2	1	8	1	2	1	1	2	2	8	1	11	8	3	1	6	2	1	2	5
Rhiso1	23	Pathogen	Rhizoctonia solani	Basidiomycota	Agaricomycetes	Cantharellales	Ceratobasidiaceae	Rhizoctonia	26	3	535	2	0	1	9	6	1	0	2	1	21	12	7	2	1	1	5	0	1	5	1	12	2	4	1	1	4	2	4	1	10	7	2	0	4	2	1	5	4
Hetan2	24	Pathogen	Heterobasidion annosum	Basidiomycota	Agaricomycetes	Russulales	Bondarzewiaceae	Heterobasidion	24	4	15	1	0	1	3	4	1	0	3	1	6	10	8	5	1	1	3	3	1	3	1	5	1	3	1	1	2	2	3	2	11	7	1	0	5	2	0	1	7
PleosPC15_2	25	White rot	Pleurotus ostreatus	Basidiomycota	Agaricomycetes	Agaricales	Pleurotaceae	Pleurotus	21	2	3	1	1	1	0	4	1	0	2	1	9	11	7	6	1	1	1	2	1	3	1	7	1	1	1	1	3	2	4	3	10	7	0	2	5	3	1	2	5
Hebcy2	26	Ectomycorrhiza	Hebeloma cylindrosporum	Basidiomycota	Agaricomycetes	Agaricales	Cortinariaceae	Hebeloma	14	2	3	1	1	1	5	2	1	0	3	1	15	12	8	4	1	1	1	1	1	4	1	6	1	4	1	1	2	1	2	1	8	9	2	0	5	4	1	2	8
Lacbi2	27	Ectomycorrhiza	Laccaria bicolor	Basidiomycota	Agaricomycetes	Agaricales	Tricholomataceae	Laccaria	23	1	3	1	1	2	8	4	2	0	4	1	17	13	9	7	1	1	2	3	7	7	1	5	1	2	1	1	4	1	3	2	11	8	2	0	6	2	1	2	11
Agabi_varbisH97_2	28	Litter rotter	Agaricus bisporus	Basidiomycota	Agaricomycetes	Agaricales	Agaricaceae	Agaricus	12	3	3	1	1	1	2	4	1	1	4	1	9	11	12	5	1	1	2	2	1	1	1	7	1	3	1	1	2	1	2	1	9	3	1	1	3	2	1	2	7
Amamu1	29	Ectomycorrhiza	Amanita muscaria	Basidiomycota	Agaricomycetes	Agaricales	Amanitaceae	Amanita	29	2	4	0	1	1	1	4	1	0	2	1	2	10	8	2	1	1	3	5	1	5	1	3	1	3	1	1	2	1	12	2	11	7	2	1	5	2	1	2	7
Armcep1	30	Pathogen	Armillaria cepistipes	Basidiomycota	Agaricomycetes	Agaricales	Physalacriaceae	Armillaria	23	2	642	1	1	0	2	7	1	0	7	0	103	11	9	5	1	1	4	10	1	4	1	7	1	2	1	1	2	2	6	1	10	8	2	0	5	3	1	2	6
[truncated: 162 more columns]

## Sheet: Lipase secreted
Table S12: Summary of all secreted proteins by class in 30 fungal genomes considered
JGI_ID	CladeOrder	Ecology	SpeciesName	Phylum	Class	Order	Family	Genus	GGGX|ABH01	GGGX|ABH03	GX|ABH19	GX|ABH23	GX|ABH07	GX|ABH22
Pisthe1	1	Ectomycorrhiza	Pisolithus thermaeus	Basidiomycota	Agaricomycetes	Boletales	Pisolithaceae	Pisolithus	0	1	1	1	0	0
Pisthe227_1	2	Ectomycorrhiza	Pisolithus sp. B	Basidiomycota	Agaricomycetes	Boletales	Pisolithaceae	Pisolithus	0	1	1	0	0	0
Piscro1	3	Ectomycorrhiza	Pisolithus sp. A	Basidiomycota	Agaricomycetes	Boletales	Pisolithaceae	Pisolithus	0	1	1	2	0	0
Pismi_AB1_1	4	Ectomycorrhiza	Pisolithus sp. B1	Basidiomycota	Agaricomycetes	Boletales	Pisolithaceae	Pisolithus	0	1	0	0	0	0
Pisalb1	5	Ectomycorrhiza	Pisolithus albus	Basidiomycota	Agaricomycetes	Boletales	Pisolithaceae	Pisolithus	0	1	1	0	0	0
Pismi2	6	Ectomycorrhiza	Pisolithus microcarpus	Basidiomycota	Agaricomycetes	Boletales	Pisolithaceae	Pisolithus	0	1	1	1	0	0
Pismar1	7	Ectomycorrhiza	Pisolithus marmoratus	Basidiomycota	Agaricomycetes	Boletales	Pisolithaceae	Pisolithus	0	1	0	0	0	0
Pisori2	8	Ectomycorrhiza	Pisolithus orientalis	Basidiomycota	Agaricomycetes	Boletales	Pisolithaceae	Pisolithus	0	1	0	0	0	0
Pisti2	9	Ectomycorrhiza	Pisolithus tinctorius	Basidiomycota	Agaricomycetes	Boletales	Pisolithaceae	Pisolithus	0	1	0	1	0	0
Sclci1	10	Ectomycorrhiza	Scleroderma citrinum	Basidiomycota	Agaricomycetes	Boletales	Sclerodermataceae	Scleroderma	0	6	0	1	0	0
Gyrli1	11	Ectomycorrhiza	Gyrodon lividus	Basidiomycota	Agaricomycetes	Boletales	Gyrodontaceae	Gyrodon	0	5	1	0	0	0
Paxin1	12	Ectomycorrhiza	Paxillus involutus	Basidiomycota	Agaricomycetes	Boletales	Paxillaceae	Paxillus	0	19	1	0	0	0
Hydpi2	13	Brown rot	Hydnomerulius pinastri	Basidiomycota	Agaricomycetes	Boletales	Paxillaceae	Hydnomerulius	5	11	0	0	0	0
Rhives1	14	Ectomycorrhiza	Rhizopogon vesiculosus	Basidiomycota	Agaricomycetes	Boletales	Rhizopogonaceae	Rhizopogon	0	14	0	0	0	0
Suilu4	15	Ectomycorrhiza	Suillus luteus	Basidiomycota	Agaricomycetes	Boletales	Suillaceae	Suillus	0	4	1	0	0	1
Conol1	16	Ectomycorrhiza	Coniophora olivacea	Basidiomycota	Agaricomycetes	Boletales	Coniophoraceae	Coniophora	2	14	1	1	0	0
Conpu1	17	Brown rot	Coniophora puteana	Basidiomycota	Agaricomycetes	Boletales	Coniophoraceae	Coniophora	4	22	1	5	0	0
SerlaS7_3_2	18	Brown rot	Serpula lacrymans	Basidiomycota	Agaricomycetes	Boletales	Serpulaceae	Serpula	3	11	1	1	0	0
Phaca1	19	White rot	Phanerochaete carnosa	Basidiomycota	Agaricomycetes	Polyporales	Phanerochaetaceae	Phanerochaete	0	7	0	1	0	0
Phchr2	20	White rot	Phanerochaete chrysosporium	Basidiomycota	Agaricomycetes	Polyporales	Phanerochaetaceae	Phanerodontia	1	5	1	3	0	0
Trave1	21	White rot	Trametes versicolor	Basidiomycota	Agaricomycetes	Polyporales	Polyporaceae	Trametes	1	14	1	6	0	0
Polar1	22	White rot	Polyporus arcularius	Basidiomycota	Agaricomycetes	Polyporales	Polyporaceae	Polyporus	1	23	1	1	0	1
Rhiso1	23	Pathogen	Rhizoctonia solani	Basidiomycota	Agaricomycetes	Cantharellales	Ceratobasidiaceae	Rhizoctonia	2	11	1	6	0	0
Hetan2	24	Pathogen	Heterobasidion annosum	Basidiomycota	Agaricomycetes	Russulales	Bondarzewiaceae	Heterobasidion	1	12	0	4	0	0
PleosPC15_2	25	White rot	Pleurotus ostreatus	Basidiomycota	Agaricomycetes	Agaricales	Pleurotaceae	Pleurotus	1	16	0	4	0	0
Hebcy2	26	Ectomycorrhiza	Hebeloma cylindrosporum	Basidiomycota	Agaricomycetes	Agaricales	Cortinariaceae	Hebeloma	0	11	1	3	0	0
Lacbi2	27	Ectomycorrhiza	Laccaria bicolor	Basidiomycota	Agaricomycetes	Agaricales	Tricholomataceae	Laccaria	0	12	1	4	0	0
Agabi_varbisH97_2	28	Litter rotter	Agaricus bisporus	Basidiomycota	Agaricomycetes	Agaricales	Agaricaceae	Agaricus	2	11	1	3	0	0
Amamu1	29	Ectomycorrhiza	Amanita muscaria	Basidiomycota	Agaricomycetes	Agaricales	Amanitaceae	Amanita	0	8	1	2	0	0
Armcep1	30	Pathogen	Armillaria cepistipes	Basidiomycota	Agaricomycetes	Agaricales	Physalacriaceae	Armillaria	0	18	1	6	1	0

## Sheet: Lipase total
Table S12: Summary of all secreted proteins by class in 30 fungal genomes considered
JGI_ID	CladeOrder	Ecology	SpeciesName	Phylum	Class	Order	Family	Genus	GGGX|ABH01	GGGX|ABH02	GGGX|ABH03	GGGX|ABH04	GX|ABH07	GX|ABH09	GX|ABH14	GX|ABH19	GX|ABH22	GX|ABH23	Y|ABH27	GX|ABH32	GX|ABH08	GX|ABH36	GX|ABH15
Pisthe1	1	Ectomycorrhiza	Pisolithus thermaeus	Basidiomycota	Agaricomycetes	Boletales	Pisolithaceae	Pisolithus	1	1	2	1	1	0	1	1	4	2	1	0	0	0	0
Pisthe227_1	2	Ectomycorrhiza	Pisolithus sp. B	Basidiomycota	Agaricomycetes	Boletales	Pisolithaceae	Pisolithus	1	1	2	1	1	0	1	1	2	1	1	0	0	0	0
Piscro1	3	Ectomycorrhiza	Pisolithus sp. A	Basidiomycota	Agaricomycetes	Boletales	Pisolithaceae	Pisolithus	1	0	2	2	1	0	1	1	3	4	1	0	0	0	0
Pismi_AB1_1	4	Ectomycorrhiza	Pisolithus sp. B1	Basidiomycota	Agaricomycetes	Boletales	Pisolithaceae	Pisolithus	0	0	2	0	1	0	1	0	0	1	0	0	0	0	0
Pisalb1	5	Ectomycorrhiza	Pisolithus albus	Basidiomycota	Agaricomycetes	Boletales	Pisolithaceae	Pisolithus	0	0	1	1	1	0	2	2	3	1	1	0	0	0	0
Pismi2	6	Ectomycorrhiza	Pisolithus microcarpus	Basidiomycota	Agaricomycetes	Boletales	Pisolithaceae	Pisolithus	0	1	1	0	1	0	1	1	3	2	1	0	0	0	0
Pismar1	7	Ectomycorrhiza	Pisolithus marmoratus	Basidiomycota	Agaricomycetes	Boletales	Pisolithaceae	Pisolithus	1	0	1	2	1	0	0	1	4	1	1	0	0	0	0
Pisori2	8	Ectomycorrhiza	Pisolithus orientalis	Basidiomycota	Agaricomycetes	Boletales	Pisolithaceae	Pisolithus	1	1	1	0	0	0	1	1	3	1	1	0	0	0	2
Pisti2	9	Ectomycorrhiza	Pisolithus tinctorius	Basidiomycota	Agaricomycetes	Boletales	Pisolithaceae	Pisolithus	1	1	1	0	1	0	1	0	3	2	1	0	0	0	0
Sclci1	10	Ectomycorrhiza	Scleroderma citrinum	Basidiomycota	Agaricomycetes	Boletales	Sclerodermataceae	Scleroderma	0	0	7	0	1	0	1	1	4	3	1	0	0	0	0
Gyrli1	11	Ectomycorrhiza	Gyrodon lividus	Basidiomycota	Agaricomycetes	Boletales	Gyrodontaceae	Gyrodon	0	0	10	1	1	0	1	1	1	0	1	0	0	0	0
Paxin1	12	Ectomycorrhiza	Paxillus involutus	Basidiomycota	Agaricomycetes	Boletales	Paxillaceae	Paxillus	1	0	30	4	4	2	1	1	4	4	1	0	0	0	0
Hydpi2	13	Brown rot	Hydnomerulius pinastri	Basidiomycota	Agaricomycetes	Boletales	Paxillaceae	Hydnomerulius	7	0	13	3	1	1	1	1	4	2	1	0	0	0	0
Rhives1	14	Ectomycorrhiza	Rhizopogon vesiculosus	Basidiomycota	Agaricomycetes	Boletales	Rhizopogonaceae	Rhizopogon	3	1	16	1	2	0	1	0	2	1	2	0	0	0	0
Suilu4	15	Ectomycorrhiza	Suillus luteus	Basidiomycota	Agaricomycetes	Boletales	Suillaceae	Suillus	0	1	4	2	1	3	1	1	3	2	1	0	1	0	0
Conol1	16	Ectomycorrhiza	Coniophora olivacea	Basidiomycota	Agaricomycetes	Boletales	Coniophoraceae	Coniophora	4	0	17	2	2	1	1	1	4	2	2	0	0	0	0
Conpu1	17	Brown rot	Coniophora puteana	Basidiomycota	Agaricomycetes	Boletales	Coniophoraceae	Coniophora	6	0	27	2	1	1	1	1	4	5	1	0	0	0	0
SerlaS7_3_2	18	Brown rot	Serpula lacrymans	Basidiomycota	Agaricomycetes	Boletales	Serpulaceae	Serpula	5	0	19	3	3	1	1	1	1	2	1	0	0	0	1
Phaca1	19	White rot	Phanerochaete carnosa	Basidiomycota	Agaricomycetes	Polyporales	Phanerochaetaceae	Phanerochaete	3	0	10	0	3	1	1	1	2	2	1	0	0	0	0
Phchr2	20	White rot	Phanerochaete chrysosporium	Basidiomycota	Agaricomycetes	Polyporales	Phanerochaetaceae	Phanerodontia	2	0	7	2	3	1	1	1	2	3	1	0	0	0	0
Trave1	21	White rot	Trametes versicolor	Basidiomycota	Agaricomycetes	Polyporales	Polyporaceae	Trametes	2	0	16	14	2	1	0	1	2	7	1	0	0	0	0
Polar1	22	White rot	Polyporus arcularius	Basidiomycota	Agaricomycetes	Polyporales	Polyporaceae	Polyporus	1	0	37	11	2	1	1	1	2	4	1	0	0	0	0
Rhiso1	23	Pathogen	Rhizoctonia solani	Basidiomycota	Agaricomycetes	Cantharellales	Ceratobasidiaceae	Rhizoctonia	3	0	20	8	1	6	1	1	1	6	1	0	0	0	0
Hetan2	24	Pathogen	Heterobasidion annosum	Basidiomycota	Agaricomycetes	Russulales	Bondarzewiaceae	Heterobasidion	1	0	14	2	0	0	1	1	1	5	1	0	0	0	0
PleosPC15_2	25	White rot	Pleurotus ostreatus	Basidiomycota	Agaricomycetes	Agaricales	Pleurotaceae	Pleurotus	2	0	22	0	1	1	1	1	4	7	1	0	0	0	0
Hebcy2	26	Ectomycorrhiza	Hebeloma cylindrosporum	Basidiomycota	Agaricomycetes	Agaricales	Cortinariaceae	Hebeloma	0	0	13	1	2	0	1	1	3	5	1	0	1	3	0
Lacbi2	27	Ectomycorrhiza	Laccaria bicolor	Basidiomycota	Agaricomycetes	Agaricales	Tricholomataceae	Laccaria	0	0	13	0	1	0	2	1	1	6	1	0	0	0	0
Agabi_varbisH97_2	28	Litter rotter	Agaricus bisporus	Basidiomycota	Agaricomycetes	Agaricales	Agaricaceae	Agaricus	2	1	13	3	2	1	1	1	1	4	1	0	0	0	0
Amamu1	29	Ectomycorrhiza	Amanita muscaria	Basidiomycota	Agaricomycetes	Agaricales	Amanitaceae	Amanita	0	1	9	1	1	3	1	1	10	3	1	1	0	0	0
Armcep1	30	Pathogen	Armillaria cepistipes	Basidiomycota	Agaricomycetes	Agaricales	Physalacriaceae	Armillaria	2	0	24	1	1	3	1	1	1	11	2	0	0	0	0
