# Supplementary material for: Speciation Underpinned by Unexpected Molecular Diversity in the Mycorrhizal Fungal Genus Pisolithus
Source: Mol Biol Evol. 2023 Feb 22;40(3):msad045. doi: 10.1093/molbev/msad045 (PMC10066745; doi:10.1093/molbev/msad045)
Supplement: msad045_Supplementary_Data [file msad045_supplementary_data.zip › Table_S13.xlsx]

## Sheet: Table S13
Table S13 - Statistical tests for TE coverage and GT count for Pisolithus speceis
Statistics for Pisolithus species were calculated with Table S3 and Table S12 - CAZyme total. See Methods for details.
ANOVA-HSD test for TE coverage
Variable	Means	Std	Significant difference
Pisolithus spp	50.3367	6.8933	a
Others	16.4476	11.6363	b
Mean Square Error: 110.2935
Alpha: 0.05
DF Error: 28
Critical Value of Studentized Range: 2.896885
Kruskal-Wallis test for GT count
# GT2				# GT4
Critical Value: 3.363818		Post Hoc Analysis		Critical Value: 3.576745		Post Hoc Analysis
Degrees of freedom: 1		t-Student: 2.048407		Degrees of freedom: 1		t-Student: 2.048407
Pvalue Chisq : 0.06664339		Alpha : 0.05		Pvalue Chisq : 0.05859387		Alpha : 0.05
Variable	Means	Significant difference		Variable	Means	Significant difference
Pisolithus spp	19.9444	a		Pisolithus spp	19.8889	a
Others	13.5952	a		Others	13.619	a
# GT20				# GT90
Critical Value: 20.15997		Post Hoc Analysis		Critical Value: 12.24686		Post Hoc Analysis
Degrees of freedom: 1		t-Student: 2.048407		Degrees of freedom: 1		t-Student: 2.048407
Pvalue Chisq : 7.122813e-06		Alpha : 0.05		Pvalue Chisq : 0.0004660413		Alpha : 0.05
Variable	Means	Significant difference		Variable	Means	Significant difference
Pisolithus spp	25.4444	a		Pisolithus spp	23.9444	a
Others	11.2381	b		Others	11.881	b
