# Supplementary material for: Speciation Underpinned by Unexpected Molecular Diversity in the Mycorrhizal Fungal Genus Pisolithus
Source: Mol Biol Evol. 2023 Feb 22;40(3):msad045. doi: 10.1093/molbev/msad045 (PMC10066745; doi:10.1093/molbev/msad045)
Supplement: msad045_Supplementary_Data [file msad045_supplementary_data.zip › Table_S14.xlsx]

## Sheet: Sheet1
Table S14: Summary of normalized read counts and average fold change in expression of genes associated to sugar metabolism
Enzyme Class	E. grandis									Pisolithus
		P. marmoratus		P. microcarpus		P. albus		Pisolithus sp. B			P. marmoratus			P. microcarpus			P. albus			Pisolithus sp. B
	Gene Number	Normalized Count	Fold Change	Normalized Count	Fold Change	Normalized Count	Fold Change	Normalized Count	Fold Change	P. marmoratus Protein ID	Normalized Count	Fold Change	P. microcarpus Protein ID	Normalized Count	Fold Change	P. albus Protein ID	Normalized Count	Fold Change	Pisolithus sp. B Protein ID	Normalized Count	Fold Change
1 - Sucrose-phosphate phosphatase/Sucrose Synthase (SUZY)
	Eucgr.H03515.1	1.57757	0.630474	1.41489	0.0532882	4.86954	-1.14558	5.89708	0.484804
	Eucgr.K02305.1	3.17605	-0.375868	0.672798	-0.551316	5.41083	-3.82067	8.73675	-0.963771
	Eucgr.C03199.1	1148.59	-0.397013	1051.37	0.805347	784.11	-0.0999685	1003.38	-0.6509
	Eucgr.B01577.1	0	1.9519	0	-1.47478	0.989265	-2.95016	0.881398	2.23444
	Eucgr.H01094.1	212.05	1.07181	98.4323	0.153206	119.723	0.361478	188.624	0.517103
	Eucgr.K03505.1	1.31928	1.85492	0.833693	1.29085	1.08542	1.75806	1.03437	2.02751
	Eucgr.C00769.1	224.295	0.534766	161.764	1.05085	226.3	0.146386	253.841	0.475066
	Eucgr.C03201.1	65.802	0.547392	1.43618	0.746452	6.17346	-0.973487	4.78384	0.999193
	Eucgr.F01010.1	4.84859	1.1503	1.52695	0.51539	4.94528	-0.580571	5.33589	1.15269
	Eucgr.C03207.1	0.284364	0.791169	0.0478795	-1.23948	0.984504	-3.94042	1.35027	0.430897
	Eucgr.J01640.1	7.53151	-0.384956	1.26913	-0.0678069	8.06092	-3.37008	11.9383	-0.850261
	Eucgr.G02659.1	9.24123	0.313203	15.5523	0.168713	14.5683	0.187105	19.8769	-0.0305572
	Eucgr.A02547.1	64.0483	-0.640539	54.6371	0.21104	58.8822	-0.427134	54.99	-0.439213
										None			None			None			None
2 - Invertase/Saccharase
	Eucgr.F01661.1	11.3835	0.733694	3.0004	5.88571	0.470825	3.0219	0.715554	0.21955
	Eucgr.G01751.1	7.69349	-1.11125	9.56829	-0.432912	6.99799	-0.872777	9.54595	-1.45424
	Eucgr.J00457.1	16.7275	0.190991	8.65928	0.0925439	9.92939	-0.0920367	12.3001	-0.0173739
	Eucgr.H03308.1	32.3205	-0.530983	14.2193	-0.448004	26.1902	-1.15016	25.74	-0.404088
	Eucgr.D02388.1	1.3974	1.28355	0.822215	1.14068	0.0867148	1.2962	1.01616	-2.05235
	Eucgr.D02386.1	0.126757	-1.44991	0.246834	-1.20928	0.0295162	1.12255	0.0486758	-2.06479
	Eucgr.B03984.1	42.6155	1.3777	54.2269	0.199225	47.6404	1.38568	63.1228	1.07486
	Eucgr.G02704.1	31.1975	-0.406029	26.5065	-0.20538	38.616	-0.740819	39.096	-0.332352
	Eucgr.F02588.1	251.524	0.115906	292.785	0.0135023	325.11	0.0319357	363.141	0.0590585
										None			None			None			None
3 - Hexokinase
	Eucgr.C00975.1	2.7792	0.942206	0	-0.0495908	0.414681	-3.6175	1.67095	-0.839091
	Eucgr.C03728.1	88.0435	0.14585	0	-0.0290504	98.2684		106.217	0.13834
	Eucgr.C00559.1	30.9835	1.325	37.7377	0.0173317	48.6875	0.650483	74.4821	0.845853
	Eucgr.B03711.1	10.4455	0.68771	16.9874	-0.368511	28.3584	0.357015	25.2849	0.95147
	Eucgr.C00983.1	18.0077	0.220209	0	-0.112176	46.2248	-8.15464	20.5855	1.52138
	Eucgr.F01647.1	29.8436	0.387094	21.6181	0.134416	31.2208	-0.0672464	34.6478	0.340646
	Eucgr.C00569.1	4.74808	1.56954	0	-0.126505	5.20748	-5.7815	8.12703	1.04128
	Eucgr.J00734.1	23.8676	0.672444	25.357	0.0653062	32.1974	0.448146	34.5707	0.676071
										2863646	13.319	0.590231	103455	9.75404	-1.11383	2223009	10.7982	0.190622	1858693	11.6549	0.223005
										2878814	13.8172	-0.248679	4346396	11.8706	-0.11462	2229427	11.8335	0.0919212	1848934	12.6434	-0.733205
4 - TPS1
	Eucgr.E00259.1	74.2461	-0.339671	55.8691	0.468977	56.2237	-0.174443	58.5134	-0.292402
	Eucgr.D00465.1	64.6013	-0.172161	46.1642	-0.212817	109.104	-1.06927	100.718	0.0460996
	Eucgr.G02474.1	3.86972	0.136595	5.87292	-0.856884	5.65417	0.375583	5.83376	0.191688
	Eucgr.C00201.1	27.6109	-0.346387	20.0576	-0.585438	25.5214	-0.358868	23.7138	-0.140499
	Eucgr.B02686.1	160.74	-0.0406034	121.267	-0.134358	176.687	-0.246293	164.13	0.17044
	Eucgr.A01931.1	0.306305	-0.00232199	0	0.381111	0.281617	-2.44178	0.122263	1.29429
										2099977	12.4535	0.660991	3628439	3.65226	0.334172	2281865	9.44103	0.204425	1484799	12.2736	0.254149
										524955	11.6306	0.79851	3629175	5.1998	1.27193	2363379	8.81922	0.225095	433176	11.9228	0.683476
										2869059	10.754	0.709833	115962	11.1983	0.728424	2442039	9.67422	0.0880712	1847167	11.8854	0.650533
										719569	11.5949	0.768689	4607927	9.60764	0.0692657	2390115	9.2914	0.160369	2200018	8.34332	0.00422987
										2579568	9.70922	0.349251	4039590	4.3799	1.06148	2368053	7.71351	-0.287649	1359216	5.78524	0.777917
										343723	10.4631	0.426147	4560123	4.87559	0.824535	974200	8.35339	-0.205871	1361325	7.09588	-0.0355239
										3092813	10.4479	-0.158334	414082	4.27027	0.134394	2270025	4.35683	0.442479	2064149	7.03509	0.500123
										2605581	9.36757	0.119656	17453	3.07164	1.12656	2301296	3.07616	0.906679	2204438	10.0735	0.361483
										2605584	10.0204	0.0762273	4039590	4.3799	1.06148	2196980	8.59581	0.297397	2216649	8.03685	0.0822812
										2605535	8.16279	0.06935	4560123	4.87559	0.824535	2301278	5.11683	-0.931886	1360917	6.41527	-0.253324
										2607024	8.69397	-0.0799177				2368057	7.34839	-0.306073	1908634	8.17496	0.569638
										2748037	5.64954	-0.956527				2368061	8.38239	-0.357542	1908639	9.2782	0.5303
										719851	6.45382	0.00703213				973755	6.62688	-0.21627	2064140	7.37705	0.0766167
										2875485	4.19918	-0.21922				974694	5.76038	0.12377	2213071	9.67152	0.449484
										2900943	11.235	0.252437				1623154	7.54122	-0.778821	1882906	4.83549	-0.961428
										2914858	10.3563	0.00931182							2064154	6.71533	0.189757
										3091835	9.3788	0.528175							2204424	7.99365	-0.0850796
										3092815	10.6459	-0.0106415							1484799	12.2736	0.254149
										3093655	10.4949	-0.0733584
										3143737	10.9237	0.0121843
										3145412	9.9544	0.0793316
										2900953	8.32249	0.549286
5 - TPS2
	Eucgr.B03950.1	88.6424	-0.553361	62.4328	-0.274311	94.6598	-0.720528	82.3	-0.249765
	Eucgr.B00354.1	24.0224	0.589369	16.5793	-0.354354	50.3019	-0.614953	44.904	0.856528
										2901475	13.3025	0.0826381	680790	9.71029	-2.19475	2284144	10.4769	-0.592277	1850373	12.1299	-1.09135
										2607035	9.55644	0.248055
6 Trehalase
	Eucgr.E01027.1	18.2917	0.943197	31.0062	-0.370255	37.0045	0.130428	63.7226	0.262548
										2563531	10.9026	-0.186877	685802	7.3305	-0.257925	2368336	9.18178	-0.405724	2164224	12.4659	0.944984
										455210	10.5729	0.0579034	4234501	6.02284	0.0273124	2172502	8.81425	0.876686	465621	10.2925	0.234875
										3070938	10.3926	0.049244	10496	10.27	-0.147737	2387671	10.7297	-0.0396518	792797	9.51704	0.533817
										3090926	9.97871	0.0380029							1453841	9.5781	0.165591
																			1860472	10.4623	0.646642
																			2061042	9.45147	0.142547
																			2077579	8.84522	0.20443
7 - Glucose-6-phosphatase (PF00342)
	Eucgr.F01561.1	114.253	0.122192	129.62	0.133714	127.455	0.198552	144.172	0.0477887
	Eucgr.F02133.1	133.355	0.0728205	147.332	-0.189448	131.867	0.339625	143.657	0.0531352
	Eucgr.E02131.1	1.84619	2.80043	0.0857494	0.441528	5.17442	-3.77265	8.65678	2.14764
										2613074	12.2386	0.14178	4369647	12.2506	-0.161274	2921	11.4391	0.180246	1888621	11.9709	-0.891463
										1112360	13.7053	0.190731
8 - Fructokinase
	Eucgr.K00187.1	0.0553946	-2.24356	0.299527	-0.956131	0	-1.20348	0.16023	-4.81967
	Eucgr.K03004.1	13.9499	-0.885259	7.53289	-0.104984	10.604	-0.680849	7.70912	-0.322855
	Eucgr.B03142.1	12.7731	-0.027458	10.4031	-0.42008	17.4027	-0.820584	21.1834	-0.210246
										2845984	13.3693	0.137147	4250156	10.0323	-0.987311	149859	10.6451	-0.659006	2183986	12.3946	-0.185139
													4332858	6.09056	0.415493	2444795	6.62013	-0.235617
													4497743	5.81225	-0.222127	2510135	6.63295	-0.0685837
													689618	4.60313	0.593909	2510899	5.54983	-0.56736
9 Mannitol-2-dehydrogenase										3109608	11.4876	1.99296				2374286	8.80357	4.73135	2059193	10.5484	0.29637
																2369754	7.92076	3.16615
10 - Myoinositol 1 P synthase
	Eucgr.H04815.1	2.24589	-7.76154	3.41343	1.71881	0.657423	-5.57148	0.877421	-8.07201
										707402	12.2088	-0.35373	683587	10.6351	-1.38414	2180831	11.1613	-0.0678597	409507	10.5157	-1.19564
11 - Inositol 1 phosphatase
	Eucgr.E03917.1	63.2321	-0.64979	50.0478	0.49992	40.9207	-0.608044	56.9692	-1.01853
													4198428	11.164	-0.141979	2243501	10.525	-0.13264	1912562	10.6107	-0.599264
12 - Galactinol synthase
	Eucgr.L01804.1	0	1.8645	0	-4.07073	0	0.674	0.147993	-0.387786
	Eucgr.H00906.1	3.10665	-1.73464	3.157	0.244149	1.74159	-1.45554	2.98778	-2.41024
	Eucgr.K03563.1	0.193408	0.642196	0.375434	-2.4044	12.7519	-4.86869	20.9362	0.034853
	Eucgr.L03185.1	0.188705	1.17993	0.31044	3.66468	0.0978845	2.98966	0.171897	0.902869
	Eucgr.L00241.1	1.58298	-3.48429	0.544418	1.40812	0.141093	-2.94206	0.638441	-3.88672
	Eucgr.L03244.1	6.56782	-2.45117	1.52559	0.640253	1.88517	-2.76059	2.68946	-2.86101
										3135641	11.4856	0.511242	21004	10.5542	0.751241	2320622	8.24065	-0.346757	2076343	11.3077	0.240115
										2637679	12.1307	0.126006	91096	8.64718	-0.527899	2346143	8.67847	-0.274806	2082869	11.079	0.160816
																46077	10.0782	0.290948	1849623	10.3942	-0.386983
13 - Raffinose synthase
	Eucgr.B00223.1	0.0539098	3.9437	0	1.03822	0.0630178	0	0.0623948	4.09246
	Eucgr.A02374.1	530.911	-1.44877	837.464	-0.346604	1113.41	-1.38091	936.758	-1.09646
	Eucgr.E04226.1	0.320615	0.176911	0.0625704	1.5781	0.171546	-0.710624	0.1347	0.601861
	Eucgr.F01231.1	1.93803	-1.72613	3.97704	-0.0129353	3.43389	-1.68147	4.75213	-2.05785
	Eucgr.L03702.1	0.237717	-0.853537	0.085879	-0.124039	0.177092	-1.23878	0.210157	-0.124833
	Eucgr.L02707.1	0.246675	-1.34977	0.239183	-0.710886	0.064202	-0.160767	0.117194	-2.07961
	Eucgr.C04266.1	186.112	-0.384637	266.422	-0.429459	403.145	-0.535969	347.092	-0.0676078
	Eucgr.I01757.1	2.43431	-1.14697	2.95776	-0.312563	1.97357	-0.730718	2.60941	-1.47213
	Eucgr.K02813.1	0.0237411	-4.864	0.741326	-0.975639	0.83959	-4.94439	0.933946	-4.89848
	Eucgr.J02233.1	0	0	0.0538294	-3.50532	0	4.31609	0	0
	Eucgr.H00997.1	0.494075	-2.90261	0.526054	-0.951444	0.330186	-1.74228	0.269268	-2.52193
	Eucgr.L03032.1	0.640351	-2.33156	4.03039	-0.376515	1.58382	-1.39966	2.48681	-2.85412
										None			None			None			None
